# Supplementary material for: Hepatic and extrahepatic metabolic modulation in hbv-related decompensated cirrhosis and acute-on-chronic liver failure
Source: Virulence. 2024 Sep 23;15(1):2404953. doi: 10.1080/21505594.2024.2404953 (PMC11421379; doi:10.1080/21505594.2024.2404953)
Supplement: Suppl_Table4.xlsx [file KVIR_A_2404953_SM9985.xlsx]

## Sheet: Sheet1
ID	Name_des	C_Hep-Port_1	C_Hep-Port_10	C_Hep-Port_11	C_Hep-Port_12	C_Hep-Port_13	C_Hep-Port_14	C_Hep-Port_15	C_Hep-Port_16	C_Hep-Port_17	C_Hep-Port_18	C_Hep-Port_19	C_Hep-Port_2	C_Hep-Port_20	C_Hep-Port_21	C_Hep-Port_22	C_Hep-Port_23	C_Hep-Port_24	C_Hep-Port_25	C_Hep-Port_26	C_Hep-Port_27	C_Hep-Port_28	C_Hep-Port_29	C_Hep-Port_3	C_Hep-Port_30	C_Hep-Port_4	C_Hep-Port_5	C_Hep-Port_6	C_Hep-Port_7	C_Hep-Port_8	C_Hep-Port_9	C_Peri-Hep_1	C_Peri-Hep_10	C_Peri-Hep_11	C_Peri-Hep_12	C_Peri-Hep_13	C_Peri-Hep_14	C_Peri-Hep_15	C_Peri-Hep_16	C_Peri-Hep_17	C_Peri-Hep_18	C_Peri-Hep_19	C_Peri-Hep_2	C_Peri-Hep_20	C_Peri-Hep_21	C_Peri-Hep_22	C_Peri-Hep_23	C_Peri-Hep_24	C_Peri-Hep_25
Com_1_neg	Linoleic acid	0.0169916	0.026546	0.209422	0.37707	0.0932785	0.17996	-0.21595	-0.0911621	0.0566157	-0.0285017	0.0719509	0.0993198	-0.250607	-0.0599163	-0.0603558	-0.415775	-0.238104	-0.289398	1.02482	0.187283	-0.170477	0.127331	0.175111	-0.147755	0.0704139	-0.054458	0.36639	-1.18258	-0.0115801	0.0923645	-0.137304	-0.122471	-0.352989	-0.158615	-0.0596548	-0.072494	0.467701	0.318768	-0.315294	0.110084	-0.546524	-0.208592	0.0923443	-0.19244	0.143886	0.0954681	0.334321	-0.0545502
Com_1_pos	Υ-Hydroxynorfentanyl	3.59253	-1.84845	0.48519	0.71685	0.675402	0.694605	0.758981	3.57236	0.405881	3.24653	0.744103	0.389133	-2.5399	2.7072	0.830056	0.217169	4.26851	1.10661	0.136496	0.563488	0.732231	0.552404	0.908007	0.231683	1.21318	0.525549	0.372263	-2.68907	0.449772	0.204895	-0.265118	2.37272	-0.248044	-0.377035	-0.148978	-0.220291	-0.391185	-0.210846	0.151747	-0.62755	-0.47381	0.111973	2.65055	-0.225591	-0.704339	-0.245354	-0.575267	-0.857012
Com_100_neg	Platelet-activating factor	-0.18464	-0.591248	-0.551357	0.165395	-0.465327	-0.614057	-1.20842	-0.128387	-0.483237	-0.103842	-0.474272	-0.660768	-0.0204467	0.057439	-0.63559	0.358531	-0.662379	-0.31497	-1.61913	-0.127703	0.17731	-0.385505	-0.767408	0.0282252	-1.11836	-0.123041	-0.818187	-0.559837	-0.203798	-0.628431	0.155032	0.424607	0.432724	1.05639	1.17815	0.551179	0.743933	0.343941	1.02556	-0.30752	1.80718	0.972249	0.264944	0.981741	0.655928	-1.02154	0.666595	0.325266
Com_1000_pos	Quinacridone	0.485177	0.38372	-0.085247	-0.065522	-0.222944	0.554077	1.50021	0.199372	-0.0580747	0.170967	1.38856	-0.467056	1.08676	-0.147964	1.32745	0.748049	1.54594	0.315875	-1.19743	-1.02767	0.144059	-1.90752	-0.0571491	0.279087	1.99262	1.62857	0.00463137	1.50704	0.773074	0.12356	-0.772521	0.908723	0.814254	-0.0171504	1.57747	1.31149	-0.292127	0.523392	0.455107	0.501301	-0.0841505	0.878157	1.16663	1.74735	0.669062	0.395157	-0.231631	-0.458685
Com_1008_pos	Quassin	1.02892	0.0375721	-0.00408184	-0.0495409	-0.253608	0.0408538	0.357809	-0.112095	-0.0302262	0.0981168	-0.088707	-0.505226	0.0178757	-0.19553	0.452306	0.641577	0.664574	0.207243	-0.361468	-0.227482	-0.0792752	0.302401	-0.145483	-0.460725	1.19982	0.706804	-0.0455666	-0.102999	-0.217122	0.0483754	-1.01545	0.287048	0.411188	-0.644755	1.03755	0.910349	-0.19984	0.458554	0.585954	0.365974	0.592459	0.863724	0.551188	0.803696	0.833081	0.323493	0.0595154	0.00423527
Com_1009_pos	QJ4750000	0.321657	0.545	1.15213	0.648844	0.90909	1.2818	1.30592	0.384109	1.09362	0.632728	0.721857	-0.381829	0.871394	0.595547	0.540685	0.33956	1.2788	1.30791	0.249184	0.617807	0.0130955	0.316857	1.13418	0.663599	1.05614	1.03031	0.747005	0.568282	0.593146	0.928946	-0.506985	-0.748466	-0.733697	-0.55371	-0.327414	-0.868841	-0.928097	-0.628212	-0.886196	-0.708716	0.0134341	0.172917	-0.284179	-1.49957	-0.847858	-0.0713568	-1.17345	-1.17405
Com_1011_pos	QJ0190010	0.883165	-1.21886	-0.886532	-1.73832	0.260403	-1.18391	-1.95375	-0.321325	-0.0553709	2.48844	2.3131	-0.166722	0.0501422	-0.0851434	1.53352	2.00105	-0.950266	1.33809	2.42573	-1.03556	-4.8839	-2.44302	-0.156265	-0.725046	0.516864	0.670657	0.366801	-2.35433	-0.375605	-0.13797	-1.13198	-0.700009	0.488695	0.380773	-0.067895	0.279257	-0.0867791	-0.20292	-1.23073	-2.28102	1.16051	-0.105328	1.81076	-2.79665	-1.43052	-0.32747	-0.519644	-1.09429
Com_1014_pos	Pyrrolidine	-0.171672	-0.263778	-0.142574	0.192984	-0.0254398	-0.178327	-0.280757	-0.0741959	0.140813	-0.0767428	-0.00174656	-0.264652	-0.0393798	0.0897697	-0.0801491	0.0204019	-0.108491	-0.402023	0.356329	0.0847357	0.245386	-0.159406	0.0519229	0.136705	-0.0556189	-0.1029	-0.346693	0.175246	-0.0791931	0.174755	0.154591	-0.174779	0.190905	0.142325	0.321916	0.060501	-0.00962991	0.0495356	0.253468	-0.358402	0.625936	0.259696	-0.0878574	-0.149078	0.177017	0.116009	0.140716	0.243071
Com_102_neg	6721	0.331617	0.205852	0.107702	0.060434	-0.128347	-0.149142	1.09192	-0.0471834	0.123616	0.36669	0.196619	0.719599	0.148811	0.172174	0.462986	0.225692	0.105119	-0.374209	-0.724385	-0.078602	0.251389	-0.101768	-0.383287	-0.0614552	0.166602	-0.372402	-0.45022	0.539933	0.0533175	0.272786	-0.461716	0.206807	0.309846	0.151799	0.557352	-0.227267	-0.0149	0.0561146	0.492622	0.0562023	0.827838	-0.1691	0.126902	0.39457	-0.647307	-0.298956	-0.168906	0.456913
Com_1020_neg	sulfadimethoxine	0.0709792	0.346295	0.444456	-0.0341424	0.283613	0.542444	-1.03076	0.302586	0.355858	0.722471	0.147757	-0.065687	-0.0842768	0.596755	0.793352	0.586755	-0.0327608	-0.279701	-1.02745	0.155908	0.196634	-0.448453	0.34975	0.611642	-0.0351911	-0.294709	-0.612168	0.874765	0.229526	0.187012	-0.0467237	0.311216	0.22303	0.504585	0.889502	0.0114806	0.0738291	0.402641	0.619754	-0.0740625	0.638317	0.365478	0.446365	-0.247165	-0.770747	-0.388742	0.281845	0.913771
Com_1021_pos	Pyroquilon	0.405948	0.555298	0.732745	0.0390128	0.0160356	-4.53731	0.414633	-0.504584	0.167952	0.4248	0.751141	-0.240221	-0.149364	0.329909	0.605888	0.252285	0.192902	0.406433	-0.0439157	0.237922	0.745389	0.462639	0.349429	0.022747	0.855561	0.344741	-0.0572857	1.11679	0.206716	0.372968	-0.323783	-0.537368	-0.0340824	-0.163428	-5.30824	-0.189403	-0.684424	0.394384	-0.192352	-0.231324	-0.0658603	0.362408	-0.123601	-0.0118869	-0.41185	-0.417017	-0.243313	-0.313579
Com_1024_pos	Pyrogallol	-0.44402	4.18034	1.15108	-1.34646	-0.0572461	1.22372	0.764949	-0.0322028	-0.0124742	0.692247	-0.492522	-0.529734	-0.0387607	-0.149833	0.942148	0.920424	-0.166895	1.8075	1.7876	-0.451701	0.154028	-0.219186	-0.18159	1.13391	0.461549	1.12829	-0.221259	-1.1223	-0.0165468	-0.307332	0.296435	-0.16433	0.119853	1.20069	-0.725823	0.204344	-0.406786	0.155736	0.269899	-0.40339	1.19999	0.579273	0.379137	0.11638	-0.0532162	-0.768328	-0.00651517	-0.333135
Com_1025_pos	pyriproxyfen	-0.455173	0.619055	0.0975806	0.577378	-0.475048	0.0109425	-4.38925	-0.738183	-0.278156	-0.205712	0.336272	0.536364	0.529746	-0.808956	-0.331703	-0.0964685	0.207505	0.661869	-0.595783	0.714972	-0.554681	-0.0310575	-0.70108	-0.0538515	0.333795	0.232753	0.86046	0.45789	-0.203487	-0.0132158	0.138247	-0.155136	0.319397	-0.109342	1.26391	-0.0591081	0.193344	0.238297	0.207762	-3.91098	-0.439348	-0.300589	-0.301264	0.508897	-0.00773261	0.0621577	0.348529	-0.81189
Com_1028_pos	Pyridoxal	0.186031	-0.721422	0.361253	-0.0959493	-0.000563716	0.336467	-0.0327192	-0.310887	-0.448401	0.0393314	0.136432	-0.155774	0.314234	0.0369512	0.370652	0.079439	0.289498	-0.104376	-0.0109209	-0.651998	-0.380943	-0.25491	-0.117181	-0.340094	0.190253	0.266624	-0.515147	0.412605	-0.0653662	0.162302	0.0983121	0.373406	0.0144653	0.176157	0.378558	-0.121745	-0.131445	0.538593	0.709275	0.143838	0.613421	0.519644	-0.362343	-0.091457	0.232386	0.225839	-0.0626221	-0.626595
Com_103_pos	VIRILON	-0.377351	-1.56801	-0.45368	0.0625704	-1.24821	-2.30125	-1.66087	-2.06305	-1.64102	-0.486587	-2.43618	-1.19243	1.35066	-1.48574	-2.61919	-2.66731	-0.72671	-1.99893	1.94976	-0.659639	-2.3295	-0.758474	-1.30205	-0.9689	-2.51902	-2.75172	-0.82908	-2.69149	-0.316341	-0.488275	0.166643	0.0118687	0.284114	0.521032	-0.983191	0.365921	0.244002	0.601474	1.12723	-0.158003	0.709711	-0.307842	-0.895726	0.717269	1.49082	1.64495	1.0053	0.722253
Com_1035_pos	Pyridine	-0.0149012	-0.115467	-0.170756	0.0613854	-0.276345	0.711416	0.584263	0.126884	-0.369784	-0.0659051	0.00207042	-0.627629	0.0482608	-0.347091	0.240475	0.26655	-0.0633874	-0.47005	-0.98712	-0.103833	-0.103928	-0.253157	0.286693	0.159994	0.438644	0.138699	-0.0336962	0.907971	0.172309	-0.123008	-0.0912817	0.0281754	0.375951	0.0480593	0.543486	0.0124066	-0.320383	0.411458	0.306845	0.496895	0.630455	0.689191	0.0648395	1.15472	-0.0427531	-0.0726797	0.161707	-0.15059
Com_1038_pos	Pyrene	2.9199	0.695393	-0.0352039	-2.14379	-0.0836121	-0.355499	0.126112	0.0171494	-0.107706	0.959969	-0.597649	-0.635928	0.294719	-0.169512	0.0939067	1.11749	-0.0695737	-0.512614	-1.87164	-1.05597	-2.23335	-2.44025	-0.733823	-1.75537	1.63631	0.615264	0.183943	0.813757	-0.720736	-0.234042	-3.23753	-0.344878	0.301986	0.212842	0.49554	1.60212	-0.555751	0.200159	-0.35812	-0.668463	2.13878	0.868916	0.0791217	0.196023	-0.560506	0.434119	0.763353	0.650937
Com_1039_pos	pyrazinamide	0.0671324	-0.149478	-0.374277	-0.366699	-0.135438	0.0924148	-0.424209	-0.303626	-0.42096	-0.440576	-0.645398	0.681907	-0.549121	0.547114	0.756605	0.678423	-0.253979	-0.444821	-0.403567	-0.215228	-0.60377	0.223486	0.419837	-0.143956	0.711543	0.770252	-0.115693	1.20485	-0.383688	-0.372059	-0.0452006	0.51828	0.630944	0.0480461	0.351835	0.0666553	0.150228	0.128751	0.622285	0.662667	2.63219	0.1033	0.320711	0.282264	0.159809	-0.332871	-0.113239	-0.472753
Com_1044_pos	p-Xylene	1.60766	-0.447129	0.242382	-0.496537	-0.168261	-0.454257	0.189934	-0.158308	-0.0602512	0.102311	-0.295256	-0.641858	0.39735	-0.286614	0.489475	0.424225	0.296833	-0.207848	-0.744907	-0.244453	-1.08413	-0.909899	-0.181861	-0.154509	0.414896	-1.03785	-0.447836	0.397437	-0.028135	0.134236	-1.34543	-0.098308	0.182166	0.32999	0.858744	1.41245	-0.324068	0.387938	0.601309	-0.146417	0.682633	1.0661	-0.134395	0.81241	0.518775	0.372734	0.0519705	1.04395
Com_1050_pos	Pumiloside	0.624577	-0.157607	0.023675	-0.44023	-0.0701851	-0.00587522	0.425639	-0.372627	-0.0662012	-0.0555372	0.446103	-0.234527	-0.167165	0.252754	0.0148161	0.381514	0.749034	0.0661855	-0.296905	-0.0604925	0.153229	0.0367223	-0.0422737	-0.0984695	0.406806	0.560573	-0.0701397	0.212768	-0.211335	-0.00744788	-1.04465	0.305642	0.320165	-0.468335	0.674683	0.802355	-0.139354	0.496804	0.377419	0.487588	0.51961	0.437725	0.256186	0.339638	-1.21922	0.513053	-0.212005	-0.074034
Com_1051_pos	Pulcherriminic acid	-0.619873	0.0517679	-0.153014	0.142894	-0.279072	1.26737	-0.0243051	0.00451867	0.167952	-0.0639211	-0.365538	-1.26735	0.398399	-0.443001	1.19253	1.22429	-0.208549	0.268283	1.37526	0.216725	-0.393943	-1.09706	0.225872	1.06739	-0.0521822	1.00965	-1.05405	-0.839186	-0.226765	0.397779	0.689923	0.0711677	0.469134	0.385933	-1.80365	0.42623	0.106253	0.348303	-0.354765	0.44985	0.734317	1.04982	0.218015	0.771746	-0.777509	-1.1377	-0.714688	0.146885
Com_1055_pos	p-Toluidine	-0.111367	-0.22871	-0.326254	-0.0866158	0.805025	0.712253	-0.155954	-0.430064	-0.34166	-0.473586	-0.137888	-0.047441	0.343457	-0.171955	0.320991	0.238204	-0.701299	-0.930069	0.131216	-0.206997	-0.261475	-0.225199	0.483363	0.22342	-0.26089	0.0953811	-0.0472505	-1.46157	-0.412399	-0.00276	0.189293	0.626396	0.524459	0.035672	0.277737	-1.2722	-0.423057	0.396324	0.391557	0.18965	0.677265	0.287384	-0.198356	0.0677388	0.0172633	-0.211064	0.221941	-0.493955
Com_1058_pos	Pteryxin	3.3952	-0.143352	-0.132693	-2.95757	-0.129714	-0.262206	-0.418316	-0.201527	-0.119617	-0.0319909	-3.2418	-0.258599	-0.134721	-0.0609008	0.0778334	-0.177744	-0.0333333	-0.0402672	-0.21651	-0.145895	0.23055	0.0826072	-0.170267	0.0541368	4.00964	2.61056	-0.327699	0.232659	-0.117269	0.0698947	-3.65427	-0.0350475	0.571536	0.267004	0.520838	0.223436	0.245002	0.639632	0.432477	0.402207	3.74975	0.363112	0.242753	0.322961	-2.09456	0.685406	0.136974	0.0462631
Com_1059_pos	Pterostilbene	4.17145	0.0936625	0.237468	-1.41516	-0.117969	-0.307297	0.01649	0.132799	-0.13417	0.62747	-0.216581	-0.745038	0.0596717	-0.211934	0.433648	1.01934	-0.304068	0.443364	-0.0108897	-0.442208	-0.0157464	-0.0836362	-0.110299	-0.0818059	2.41556	0.862915	0.923817	0.00825839	-0.166008	-0.163694	-4.25814	0.100408	-0.150934	-0.0582713	0.270581	1.01023	-0.278847	-0.0828232	0.0418745	-0.114522	0.193734	0.451357	-0.0687711	0.170179	-0.969583	0.635649	0.18811	0.00600067
Com_106_pos	violacein	0.876327	-0.0591018	-0.143244	-0.628516	-0.0510952	-0.0612865	0.138752	-0.720016	-0.0658629	-0.176649	-0.0963295	-0.44049	0.0930583	0.0282032	0.0223487	-0.0240445	-0.0256593	-0.0735434	-0.385158	0.0886759	-0.0972624	-0.00197747	0.0150055	0.141295	0.843927	0.368931	-0.248277	0.347543	-0.290273	0.00301071	-0.972922	-0.204509	0.569327	-0.211773	0.486911	0.0573452	-0.244159	0.494406	0.0165473	0.501175	0.747679	0.467563	0.207059	0.0762633	-2.36576	0.0448546	-0.0289426	-0.0892897
Com_10602_pos	[(4Z)-5-(Methylsulfanyl)-4-penten-2-yn-1-yl]benzene	-0.977594	-0.27264	0.0962903	-0.733739	0.462603	0.144185	0.189472	0.0900832	-0.295692	-0.365737	-0.149041	-0.728133	0.407886	-0.194185	0.00458531	-0.0998382	-0.265098	0.0749881	-0.319707	-0.251084	0.397736	0.201807	-0.0671903	0.441599	0.151775	0.0669615	0.00981343	-0.303742	-0.186973	0.248239	0.944278	0.236709	0.463825	0.181893	-0.215355	-0.249602	-0.198321	-0.10606	0.403392	0.00861044	0.543176	0.889856	-0.156784	0.478554	0.186797	0.164089	-0.189655	0.228464
Com_10606_pos	[(1S,1aR,1bS,4aR,7aS,7bR,8R,9aS)-3-(Acetoxymethyl)-4a,7b-dihydroxy-1,6,8-trimethyl-5-oxo-9a-(2-phenylacetoxy)-1a,1b,4,4a,5,7a,7b,8,9,9a-decahydro-1H-cyclopropa[3,4]benzo[1,2-e]azulen-1-yl]methyl 2-methylbutanoate	3.87939	1.53213	1.2336	-0.888637	1.33707	-0.617263	-0.112186	-0.49889	-0.113607	0.933899	-0.473816	-1.31334	-0.362478	0.228453	0.546393	2.07234	0.391386	1.12635	4.73178	0.702277	1.01776	-0.262055	2.71314	0.79678	-2.69366	-0.378223	0.112827	-2.59228	0.500479	0.431788	-4.07473	-1.85021	-1.30747	-0.866896	-1.58659	0.350907	-1.70264	0.0169864	-0.0658625	-0.191329	1.37844	4.07617	0.0136405	-0.00237718	-0.719689	-1.39412	-0.152787	-0.781124
Com_10607_pos	[(1R,2R,6R,10S,11R,15R,17R)-13-Benzyl-6-hydroxy-15-isopropenyl-4,17-dimethyl-5-oxo-12,14,18-trioxapentacyclo[11.4.1.0~1,10~.0~2,6~.0~11,15~]octadeca-3,8-dien-8-yl]methyl (4-hydroxyphenyl)acetate	-0.25724	-0.0881558	0.0271398	-0.0163384	-0.112025	0.0293324	0.0176032	-0.066262	-0.243076	0.147148	-0.178782	-0.349364	0.0829211	0.0812979	0.356211	0.0610975	0.056148	0.0420354	-0.364476	-0.300596	0.635421	-0.0327615	0.11537	-0.182404	0.194212	0.0283577	-0.0267897	0.413589	-0.14068	0.238457	0.0715411	-0.128798	0.189887	0.028095	0.423814	0.105438	-0.353582	0.102627	0.116314	-0.151028	0.68765	0.4603	0.0629871	-0.0652497	-0.157386	-0.192383	-0.102477	-0.10639
Com_10609_pos	[(1aS,8aR,8bS)-4,8a-Dihydroxy-6-methoxy-1,5-dimethyl-7-oxo-1,1a,2,7,8a,8b-hexahydroazireno[2',3':3,4]pyrrolo[1,2-a]indol-8-yl]methyl hydrogen carbonimidate	0.0448136	0.299901	0.18426	0.0277406	0.113624	0.271303	0.223252	-0.0320366	0.149921	0.206992	0.240737	-0.237831	0.196513	0.130276	0.223702	0.0893124	0.209873	-0.0867725	-0.854468	0.0387775	0.134839	0.163347	1.02621	0.122879	0.457573	0.241198	-0.387748	0.491664	-0.0165951	0.290499	-0.0988314	-0.437356	0.0101277	-0.215956	0.284538	-0.00716623	-0.612964	0.0502828	0.067359	-0.272689	0.413851	0.528918	0.0171402	-0.219503	-0.00870618	-0.270517	-0.386991	-0.461895
Com_10615_pos	.EPSILON.-VINIFERIN	-0.468632	-0.192673	-0.308138	0.238419	-0.270744	-0.794031	-0.459139	0.249058	0.237207	0.213336	-0.460921	-0.296462	0.0864076	-0.0637012	-0.00580753	0.0353164	0.501048	-0.0733245	3.75974	0.316724	0.233444	0.15185	-0.102793	1.20505	-0.145315	0.277108	-0.368931	-3.7917	-0.550826	-0.14451	0.490397	0.531118	0.19142	-0.480473	-0.0063563	-0.0900827	0.0780783	0.0685882	0.0857173	-0.256546	1.05408	0.798612	0.0140302	-1.20379	-0.705898	-0.631133	-0.0143204	0.173723
Com_10618_pos	.beta.-Naphthol ethyl ether	0.178723	0.237833	-0.572053	-1.07697	-0.857445	-0.833953	-1.41929	-0.130776	-0.317502	0.118017	-1.54008	-0.216709	0.662761	0.16722	-0.302131	1.1195	-0.119056	-0.728376	2.53216	-0.471321	-0.162811	-2.93806	-0.145157	-1.58424	-0.147615	0.659244	0.309412	-1.60223	-0.16011	-0.126564	-0.22083	-0.332244	0.241766	-0.0865206	0.411303	-0.528441	0.166879	-0.438671	-1.45476	-0.955339	1.00463	0.150765	-0.0562149	-4.41686	0.389851	0.66783	0.926472	2.53143
Com_1062_pos	Psilocin	0.0312138	-0.342319	0.019667	0.0362344	-0.399329	0.157457	-0.0496296	-0.0494112	-0.3117	0.0265514	0.117895	-0.181586	0.233962	0.0916571	0.153057	0.154372	0.0654886	0.151554	-0.425247	0.0822213	0.0163352	0.079051	0.0239916	-0.148851	0.305722	0.212534	-0.325137	0.5081	-0.127882	-0.0443267	-0.129777	1.45756	0.352705	-0.0282374	0.697816	0.0925793	-0.818122	0.116169	0.28814	-0.103336	0.455426	0.302263	0.151021	-0.0663004	0.10337	-0.132883	-0.104901	-0.888228
Com_10622_pos	.beta.-Estradiol	0.318651	-0.293309	0.0619877	0.571658	-0.348426	0.31466	0.224425	-0.602968	-0.247978	-0.103927	0.77573	-0.177661	-0.809799	0.0982983	-0.805316	-1.07639	0.418343	-0.483309	0.943748	-0.0818013	-0.748337	-0.732039	-0.14348	-0.552196	-0.0719974	-0.30192	-0.314568	-1.40949	-0.489853	-0.141812	0.0269436	0.482583	0.461924	-0.693072	0.380565	-0.280808	-0.428455	0.170119	-0.299143	0.439446	-1.47413	0.46261	0.72359	0.277507	1.15274	1.13566	-0.0120413	-0.0683966
Com_10623_pos	.alpha.-Aminoadipic acid	-0.518716	-0.608635	0.170329	-0.848543	0.100232	-0.180216	0.0355529	0.0367562	-0.805523	0.0842011	0.321685	0.340712	-0.157409	-0.343925	-0.26321	0.229999	0.0517732	0.155895	-0.19606	-0.0561506	0.992054	-0.358304	0.30508	-0.0730977	0.173384	0.00863662	0.157528	0.379626	-0.384938	-0.147175	0.612656	-0.218673	0.230865	0.378788	0.255544	0.199764	0.153574	-0.00274908	0.60983	0.489673	0.4091	0.407728	1.0006	0.34135	0.139224	-0.146604	-0.137393	-0.894184
Com_10625_pos	(Z)-thiofanox	0.0368234	-0.0505502	-0.0766527	-0.0406029	0.0668221	-0.016514	0.144226	-0.221963	0.0125884	-0.0126537	0.245784	-0.298899	0.0160542	0.032997	0.18337	0.284076	0.124417	-0.129712	-0.0616191	0.0688244	-0.0240889	-0.090105	0.0861071	-0.318721	-0.397684	-0.0853331	-0.110026	0.314396	-0.148429	-0.0350009	-0.360191	0.0478536	0.377826	0.0362886	0.49542	0.0759924	-0.198876	0.260386	0.131704	-0.0128672	0.457311	0.407596	0.138283	0.0958984	0.0160514	-0.166734	-0.0616845	-0.189763
Com_10626_pos	(Z)-Oxamyl	-0.393371	-0.0421113	0.17116	-0.00917102	-0.309504	0.844326	0.116034	1.10601	0.0621169	-0.224554	-0.446432	-0.610679	0.256657	0.31301	-0.577923	-0.50192	0.79355	-0.0836471	-0.890201	0.159089	0.26436	-0.169587	-0.262257	0.0906825	-0.550507	0.00660649	0.0763182	0.772877	-0.618728	0.0727056	-0.257389	0.893527	0.536513	0.220448	0.830277	-0.0579191	-0.371058	-0.49493	-0.0104008	0.468355	0.368059	0.595702	0.105518	-0.432724	0.909199	-0.20525	-0.655021	-0.108339
Com_10630_pos	(Z)-N-[(2R)-2-Amino-1-hydroxy-3-{[(1E)-N-hydroxy-8-(methylsulfanyl)octanimidoyl]sulfanyl}propylidene]glycine	-0.0487356	0.981909	0.169736	0.740595	-0.137826	-0.528462	0.468162	0.810168	-0.232804	0.539486	0.0126628	-0.400426	0.404978	0.41685	1.3052	-0.186864	0.0739912	0.0637979	-0.561527	0.320644	0.243166	-0.351592	0.163784	0.73879	0.502333	0.654049	0.257878	0.992691	0.234416	0.0442801	-0.112305	-0.806386	0.163235	-0.299113	0.373132	0.704634	-0.179033	-0.117036	0.332006	-0.257619	0.530895	0.628532	-0.298434	-0.531585	0.11486	-0.298171	-0.432235	-0.163531
Com_10632_pos	(Z)-N-[(2R)-2-Amino-1-hydroxy-3-{[(1E)-N-hydroxy-5-(methylsulfanyl)pentanimidoyl]sulfanyl}propylidene]glycine	0.0479608	0.162556	0.0709323	-0.153583	-0.0272199	0.370524	0.243541	0.772936	0.104653	0.122803	0.139766	-0.200441	-0.835142	0.0697696	0.214143	0.22216	0.258568	-0.09436	-0.309042	0.0166143	0.244519	0.12556	-0.561084	-0.070722	0.305833	0.130629	-0.116969	0.517854	-0.109413	0.126506	-0.0666594	-0.28821	0.126784	-0.207249	0.519401	0.0100024	-0.515682	-0.608324	0.089689	-0.0600128	0.511202	0.331785	0.0249632	0.191	0.0433435	-0.0950599	-0.279895	-0.246284
Com_10633_pos	(Z)-dehydrocyclopeptine	-0.0760658	0.164909	0.0619107	0.137696	0.0755727	0.204163	-0.110255	-0.0246698	-0.0270402	0.220081	0.0146506	-0.196028	0.0161008	0.0928109	0.14041	0.0704033	0.366941	0.251137	-0.239837	-0.210178	0.187848	0.116336	0.241422	-0.0721279	0.259177	-0.0283962	-0.227259	0.474431	-0.0826791	0.401072	-0.0196846	-0.22067	0.130231	-0.0838415	0.390537	-0.0215841	0.121957	0.0491501	0.136689	-0.184658	0.64327	0.272724	0.12703	-0.0649994	0.101207	-0.116883	-0.260058	-0.394606
Com_10634_pos	(Z)-Cefotaxime	-0.135443	0.401176	-0.0314006	0.0836662	0.0523119	0.313874	0.140408	-0.157989	-0.0602697	-0.130062	0.0764122	-0.561716	0.229467	-0.0236482	-0.196915	0.705776	0.0264967	0.0484617	-0.125139	0.219423	0.326095	0.0136095	0.452514	0.209202	-0.416555	-0.147352	-0.0740781	0.148561	-0.339417	0.165485	-0.18305	2.41787	1.43992	-0.0162192	0.344794	0.128304	-0.290874	0.215046	0.0390786	1.07926	0.616725	0.557751	-0.0931033	-0.00821649	-3.12177	-0.582248	0.135362	-0.166632
Com_10637_pos	(Z)-4-Chloro-N-(1-hydroxy-3-methoxy-3-oxopropylidene)tryptophan	0.769736	1.06356	0.00541196	0.0452968	0.999667	0.559287	0.317113	0.220896	0.132886	0.82882	1.22478	-0.510982	-0.0456581	1.01106	-0.0315661	0.0790977	-0.109005	-0.396555	0.40984	-0.171187	0.0348044	0.592485	-0.257643	1.12183	1.22456	0.113123	0.848592	0.156518	0.539411	0.500525	-1.09856	-0.77913	0.371986	-0.672444	-0.42296	-0.290124	-0.474866	0.054584	0.112025	-0.546316	-0.513447	0.336299	0.377745	-0.841758	-0.838129	0.233685	0.0178769	0.150814
Com_1064_pos	Pseudopelletierine	0.201391	0.393017	0.400579	0.264318	1.33013	0.633271	0.483151	0.535473	0.356228	0.767907	0.533699	-0.217745	0.410077	0.349918	0.676502	0.470664	0.468864	-0.598714	0.234559	0.700805	0.557856	0.566653	0.949714	0.396304	0.69153	0.274565	-0.25936	0.813112	0.580692	0.468244	-0.335138	-0.403353	-0.0849032	-0.188561	-0.712298	0.0311191	-0.878399	-0.474384	-0.255221	-0.438922	0.0101507	0.0216583	-0.312334	-0.450019	-0.535992	-0.43562	-0.50846	-0.141572
Com_10643_pos	(Z)-3-butylidenephthalide	-0.243434	-0.277806	-0.149453	1.00183	0.323431	-0.270952	0.832058	-0.116374	-0.241234	-0.156179	-0.00151752	0.270255	0.0533518	0.0179822	-0.101698	0.351894	0.27998	-0.0838291	7.72636	0.058862	0.0515959	0.172248	0.0278486	1.95995	-0.241355	0.0101541	-0.00357662	-7.30919	-0.410626	-0.27631	0.336114	-0.432191	0.57704	0.182175	0.307629	0.364931	-0.0730456	0.384013	0.299469	-0.863578	0.0464933	1.56528	-0.0419302	-2.06853	-6.98947	0.307999	0.537406	-0.0170858
Com_10653_pos	(R)-Pentazocine	0.114496	0.336941	0.365857	0.48461	-0.0999894	-1.31393	0.250241	0.407557	0.108955	0.386126	0.222877	0.0235157	0.156291	0.305469	0.547127	0.436343	0.445746	0.307176	0.0617502	0.313343	0.189397	0.232806	0.363027	0.281537	0.52878	0.634717	-0.00262882	0.582413	0.178822	0.364494	-0.223288	-0.293524	-0.177681	-0.416002	-1.84485	-0.283613	-0.149112	-0.380644	0.0119236	-0.47078	0.178857	0.115245	-0.129774	-0.431189	-0.380969	-0.421903	-0.567102	-0.372652
Com_10655_pos	(R)-balofloxacin	0.0413822	0.549442	0.452986	0.441848	0.447263	1.1456	0.974929	0.45607	0.240513	0.604044	0.538514	0.207781	-0.124519	0.395714	0.507319	0.568736	0.54695	0.487749	1.56003	0.388964	0.775822	0.470166	0.453043	0.419679	0.815807	0.424563	0.145341	-0.311847	0.408767	0.366398	-0.148513	-0.497349	-0.232076	-0.113334	0.0548116	-0.672332	-1.25763	-0.274592	-0.172013	-0.410053	0.478729	0.0123712	-0.19961	-0.393257	-0.338661	-0.0692772	-0.551663	-0.240894
Com_10658_pos	(R)-3-hydroxybutyrylcarnitine	0.381463	0.630369	0.0668601	-0.735279	-0.0032555	0.557664	0.0156732	-0.199483	0.327915	-0.0315894	-0.022679	-0.356352	0.116353	-0.367422	0.461778	-0.299089	0.309829	0.525875	1.64617	-0.092979	-0.915035	0.195531	0.0331575	0.607654	0.128403	0.582921	-0.640282	-1.53436	-0.0979984	0.116999	-0.0793462	-0.839335	-0.598395	-0.187923	-0.0869095	0.489046	-0.442413	0.39549	-0.100009	-0.0457134	0.52832	0.00787011	0.000623159	-0.107397	-0.194633	-0.477651	-0.43459	-0.0775684
Com_10659_pos	(Methylthio)(methyl)pyrazine	0.0464034	0.265554	-0.119391	0.0172407	0.00120371	0.553665	0.714032	-0.0484082	-0.0594639	-0.0891196	-0.0819775	-0.284719	-0.0585229	-0.0789678	-0.0254489	0.0697947	-0.106822	0.24572	-0.730194	-0.15202	-0.191554	0.044215	-0.0110227	-0.41721	-0.0825792	0.441059	-0.0881189	0.664378	-0.0438537	0.0253017	-0.176095	-0.227365	0.505285	-0.0125655	0.488423	0.0721405	-0.506242	0.153315	0.187112	0.363187	0.565768	0.511815	0.174155	0.54082	-0.468459	-0.0369676	0.507502	-0.572208
Com_10660_pos	(E,Z)-Gloxazone	-0.182225	-0.224327	-0.694138	-0.263374	0.967248	-0.770882	-1.76554	-0.151991	-0.128673	0.380048	0.277754	-0.277117	0.123217	0.0491315	0.085303	0.0585663	0.0461277	0.0623942	2.99186	-0.0911497	-0.0273795	-0.180058	0.385533	-0.093621	-0.525018	0.0487934	-0.543984	-0.112916	-0.00902652	0.157607	0.177022	0.0482188	0.823009	0.278314	0.198213	0.0484946	-0.192743	0.300213	0.213446	-4.12918	-0.237685	0.377677	-0.0763012	-4.06108	0.00862658	0.0474829	-0.021541	0.126607
Com_10663_pos	(E,E)-hydramethylnon	3.48387	-0.193724	-0.172578	-4.11374	-0.129714	-0.553914	-0.630258	-0.28178	-0.215912	-0.0318248	-2.3398	-0.258599	-0.0306869	-0.188447	-0.0100405	1.2819	0.846136	-0.0817998	-0.317753	-0.0824805	0.246254	0.169197	-0.340417	0.0607673	3.95023	3.04786	-0.335999	0.163522	-0.117269	0.109967	-3.74858	-0.0454296	0.619386	0.659679	0.579808	1.51856	0.378738	0.528265	0.452643	0.326567	3.12738	0.363112	0.147235	0.305463	-1.97461	0.687328	-0.779895	0.0428436
Com_10665_pos	(E,E)-alpha-Farnesene	-0.291743	-0.320645	-0.0594536	-0.186528	0.420223	-0.189754	0.119298	-0.128816	-0.187546	-0.0900955	0.774471	0.298425	-0.316986	-0.303991	0.675679	0.255249	-0.0740161	-0.157713	0.896888	0.234217	-0.932054	0.371259	0.509288	0.317452	-0.326121	0.215385	-0.00575465	-0.644528	-0.0421756	0.0456243	0.278439	-0.447531	0.303274	-0.346655	0.0778154	-0.128137	-0.247988	0.120941	0.638838	-0.120762	0.380706	0.632024	0.45296	-0.386922	0.0647058	0.421004	-0.414994	-0.22888
Com_10666_pos	(E,E)-1,4-Diphenyl-1,3-butadiene	2.36972	0.41124	0.206427	-1.71487	-0.166378	-0.382907	0.277267	0.411531	0.026117	0.629875	-0.585821	-0.93778	0.287936	-0.516807	0.236209	0.954571	0.0592849	-0.656315	-1.60091	-0.953596	-2.03553	-3.04693	-0.816121	-1.44538	1.45496	0.604035	0.44161	0.881014	-0.723086	-0.162905	-2.85619	-0.469569	0.108258	0.182644	0.53441	1.39049	-0.699681	0.0876926	-0.259546	-0.425719	1.578	0.681088	0.105378	0.35526	0.274829	0.408472	0.735072	0.51097
Com_10668_pos	(E)-Stilbestrol	0.772192	-0.116437	-0.0859612	-0.542965	-0.0563039	-0.20333	-0.0814148	-0.228795	-0.0658629	-0.0703451	-0.152392	-0.363021	0.181992	-0.401449	-0.230723	0.424229	1.93359	-3.44514	-0.313487	-0.0690865	0.11752	0.116587	-0.12755	-0.209891	0.614314	0.493934	-0.325207	0.370428	-0.108065	0.116154	-0.432179	-0.153744	0.549634	0.443705	0.518398	0.118905	-0.209995	-0.0775228	0.0165473	0.480654	0.793147	0.502462	0.204392	0.32571	-2.1438	-0.322468	-1.94178	-0.746625
Com_10670_pos	(E)-progabide	-0.0392775	0.0636231	-0.29847	0.978109	-0.00573674	0.433267	1.31923	-0.0538874	-0.0951707	0.370294	-0.353703	-0.0851173	0.675782	-0.245676	0.301424	0.198141	-0.164	-0.577728	-0.6927	0.122339	0.368729	0.155156	0.0169063	0.270933	-0.315372	0.691795	-0.128083	0.618101	0.085528	-0.267384	0.506221	0.624907	-0.0230768	-0.27463	0.543691	-0.0488381	0.0294395	-0.00596585	0.346698	0.955896	0.34432	0.44821	-0.514323	1.81031	-0.0942454	-0.135448	-0.275501	0.204612
Com_10673_pos	(E)-p-coumaric acid	-0.0759563	0.291438	0.215684	0.161265	0.273285	0.269479	0.609514	-0.228871	-0.126658	0.174065	-0.373631	-0.741721	0.024454	-0.164941	-0.184168	0.33075	-0.0608668	0.124159	0.413428	0.358113	-0.347958	-0.221351	-0.228441	0.357203	-0.300549	-0.430428	0.00639648	-0.543504	0.028988	0.179817	0.0260599	-0.0862611	-0.0538753	-0.0970745	0.416924	-0.0049843	-0.642721	0.502544	0.0675635	-0.0865332	0.386295	0.625522	0.175542	0.381242	0.46098	-0.370966	0.0753192	-0.20232
Com_10676_pos	(E)-Nizatidine	0.102735	0.567274	0.616057	0.263563	0.451753	0.441322	0.018713	0.048217	0.426801	0.714335	0.434265	0.228394	0.504972	0.271122	0.852137	0.378072	0.623186	0.0347784	-0.298516	0.29867	1.25614	0.102245	0.416115	0.260459	0.752532	0.441083	0.182788	0.867793	0.641699	0.771062	-0.0980367	-0.616463	-0.459042	-0.4344	-0.0186377	-0.284039	-0.16278	-0.246813	-0.202973	-0.719647	0.166973	0.0152052	-0.365426	-0.279524	-0.572308	-0.388944	-0.585988	-0.159031
Com_1068_pos	protoporphyrinogen	0.0910392	0.661785	-0.176381	0.823043	0.0424462	0.337246	0.265906	0.0812603	0.111928	-0.278689	0.23913	-0.257296	0.35448	-0.0320147	0.0293721	-0.822011	0.20117	-0.26305	0.205125	0.0166143	0.607669	0.330973	1.56138	-0.113569	-0.418745	0.0877249	0.14693	-0.110632	-0.109413	0.126506	-0.0107786	-0.787439	0.126784	-0.842709	0.423418	0.247555	-0.585057	0.231694	0.0576665	0.456887	0.355341	0.41183	0.659795	0.228073	0.148601	0.12126	0.00350221	-0.177924
Com_10680_pos	(E)-Ferulic acid	0.0813228	0.203855	0.364137	0.183726	0.311072	0.225597	-0.0703358	-0.0673512	0.514021	-0.0888111	0.440474	0.188843	-0.123312	0.191489	0.753922	0.0256323	-0.0572259	0.328933	0.156667	0.064145	0.0969381	0.26672	0.482075	0.358711	-0.11827	0.0945393	0.134186	0.773046	0.0610704	0.0451927	-0.426406	-0.285346	0.0780182	-0.307322	-0.115952	-0.281108	-0.335501	-0.158268	-0.230283	-0.514537	-0.0155163	0.223705	0.246135	-0.323986	0.493935	-0.247654	0.102432	-0.371488
Com_10686_pos	(E)-Diethylstilbestrol	1.59432	-0.217808	0.425383	-1.45406	0.00484309	0.341928	0.720076	-0.268136	0.323301	0.15761	-0.0450776	0.112294	-0.176934	0.460385	0.0622352	0.228091	0.752958	-0.0345707	-0.112449	-0.132202	0.106707	-0.306576	0.0621993	0.313809	3.03576	0.216593	0.241269	0.13858	-0.255936	0.269462	-1.80164	-0.224434	-0.196563	-0.318605	0.448029	-0.199431	-0.754299	0.45918	-0.0740959	-0.0701923	0.015028	0.0269737	-0.194893	-0.706716	0.269612	0.513422	-0.446381	0.0885102
Com_10687_pos	(E)-Dacarbazine	-0.527027	0.940882	-0.313564	-0.0225833	-0.565331	-1.04834	-0.445585	-0.53646	-0.824727	-0.946597	-0.726129	-0.841557	0.0806884	-0.0465711	-1.2346	-1.02948	-0.458572	0.299633	-0.668206	-0.37389	-1.22004	-0.561844	0.336647	-0.44526	0.417355	-0.837167	0.631056	-1.35849	-0.446587	0.21677	0.109455	0.856822	0.239189	-0.975298	0.550675	0.0386558	0.00117022	0.391279	0.719175	0.0556998	0.860198	0.573753	0.128164	-0.55829	1.82698	0.621326	0.409521	1.51169
Com_10693_pos	(E)-Chalcone	0.884748	0.266725	0.00541196	-0.477734	-0.233694	-0.177387	0.226963	-0.155179	-0.0656945	-0.00419927	0.319753	-0.347237	-0.0456581	0.316894	-0.491258	0.602175	0.420556	0.108988	-0.541462	-0.337591	0.233451	-0.222458	-0.253759	-0.00907604	0.351556	0.227894	-0.0927868	0.237399	0.264329	-0.00856478	-1.10785	-0.0187954	0.371986	-0.149413	0.801826	0.939743	-0.126091	0.750313	0.498427	0.51931	0.790367	0.468905	0.377745	0.467703	-0.912045	0.260075	0.0899686	0.173966
Com_10696_pos	(E)-Cefprozil	0.282324	0.306262	0.0782675	-0.0803435	0.0519964	0.0360974	-0.294129	-0.0299099	0.00290419	0.0878556	0.0539842	-0.360981	0.182683	0.0145761	0.0693942	-0.316047	-0.434824	2.62207	-1.11286	0.081945	0.140071	-0.0142672	-0.127414	-0.676118	0.0871622	0.415668	-0.0907977	2.41428	1.13665	0.11474	-0.318841	-0.69891	0.782971	-0.0869503	0.284804	0.0940281	-0.591801	0.0922012	0.117465	0.185156	0.610064	0.505698	0.0809084	0.0456292	-0.0923801	-2.04298	-2.05262	-2.97311
Com_10699_pos	(E)-ajoene	0.238422	0.487937	0.527452	0.639094	0.667154	0.624916	0.63559	0.31688	0.350939	0.751258	0.717376	0.362507	0.595999	0.582249	0.576174	-0.564876	0.631852	0.758754	0.137799	0.53394	0.686898	0.541309	0.524582	0.51573	0.918925	0.652624	0.476653	1.0645	0.399507	0.690327	-0.281194	-0.577967	-0.358464	-0.630412	-0.016714	-0.481086	-0.724855	-0.603791	-0.212259	-0.725467	-0.0669486	0.00135145	-0.590702	-0.911068	-0.542282	-0.643406	-0.617213	-0.625706
Com_1070_pos	protocatechuic acid	0.737142	-0.182007	-0.0152673	-0.461805	-0.179736	-1.37651	-0.402205	0.531849	0.153486	0.100451	-1.00307	0.14905	-0.508999	-0.406462	0.0606	0.81535	-0.00831509	-0.13914	2.08158	-0.0332029	-1.20305	-0.770136	-0.530838	1.2475	-0.63932	1.15121	-0.66201	-1.16926	-0.390441	-0.20806	-0.188861	-0.46956	0.407018	0.411983	0.334642	1.91577	-0.234309	0.691846	0.332715	-1.11167	1.1052	0.610773	0.122991	0.750631	0.438074	-0.427722	0.158082	1.14898
Com_10700_pos	(E)-4-Methoxycinnamic acid	-0.299988	-0.143878	-0.170351	0.101683	0.0251459	0.111094	-0.343363	-0.177643	-0.531552	0.117916	0.103044	0.360159	0.0977748	0.292198	-0.0419113	-0.0613302	0.487728	-1.0335	-0.48991	-0.423727	-0.0829738	0.00842923	0.408509	0.179757	0.33205	-0.181672	-0.460812	-0.0991449	-0.280929	0.2955	-0.337388	-0.215945	-0.0755955	0.276528	0.0680656	-0.280678	0.087468	0.183919	0.539214	-0.00693304	-0.0969658	0.00971993	0.0902951	0.245265	0.0518762	0.0610795	-0.406886	-0.475133
Com_10704_pos	(E)-3,4,5-Trimethoxycinnamic acid	-0.392037	0.138629	0.637559	-0.00600712	-0.469053	0.309998	-0.316627	-0.207516	0.00565355	-0.0483007	-0.156005	-0.423385	-0.143325	-0.434607	-0.0559881	0.215232	0.0363658	0.0776625	0.366681	0.201616	0.336171	0.183534	-0.0780241	-0.0680243	-0.140688	-0.0138823	0.0210723	-0.400505	-0.0935053	-0.395187	-0.0511388	-0.527429	-0.180435	0.187783	0.833712	0.225404	-0.0949823	0.454444	0.596901	0.181418	0.678664	0.5915	0.183154	0.575897	0.649575	-0.0534247	0.140004	0.0416285
Com_10709_pos	(E)-2-[(2S)-2-Amino-2-carboxyethoxy]-2-hydroxyethenediazonium	0.159711	-0.00740639	-0.311622	0.282126	0.221149	-1.47466	-0.894062	-0.272366	-0.743173	0.298933	0.283661	-0.255466	0.380925	0.432588	-0.0511705	-0.462605	-0.833156	0.0353316	0.424122	-0.80271	0.117853	-0.146209	0.0844176	0.146145	0.343509	0.0453456	0.0119384	-0.801916	0.15206	-0.185747	0.135509	-0.01576	0.449374	0.532832	0.471497	-0.553302	-0.57665	-0.40753	0.295894	-0.743101	0.624175	0.493287	-0.462941	-1.01901	0.0839047	0.185895	-0.29471	-0.0488582
Com_1071_pos	prothioconazole	-0.802689	-0.0922732	-0.0426541	-1.55978	0.210782	0.162196	0.765368	-0.13229	0.000505753	0.157183	-0.00450558	-0.244925	-0.0602777	-0.249187	-0.0542217	0.0321186	-0.185557	0.147578	-0.453714	-0.129925	-0.0527237	-0.11077	0.255539	-0.000299453	0.364439	0.211764	-0.091039	0.485005	-0.206652	0.158657	0.827266	-0.0589392	0.180151	-0.171289	0.307361	0.0324146	-0.0665343	0.185649	0.0732922	-0.320584	0.582079	0.406102	0.591026	1.16037	-0.367538	-0.0521556	0.079038	-0.395461
Com_10714_pos	(9Z,11E,13S,15Z)-13-Hydroperoxy-9,11,15-octadecatrienoic acid	1.56099	0.0411306	-0.825529	-1.08754	-0.119541	0.77036	0.161614	0.0439526	-0.252719	-0.220023	-0.711386	0.410816	0.113927	-0.208735	-0.574833	0.061436	-0.231735	-1.47013	-2.56874	-1.1073	-0.786278	-1.22733	-1.00929	-0.724352	1.84138	0.861758	-0.130094	-0.945474	-0.376341	-0.56284	-0.4383	0.54467	0.710677	0.621563	0.528136	-0.475461	0.0993744	0.194164	0.410988	0.668315	0.944995	-0.0871835	-0.534331	-0.026204	0.665013	0.092556	0.380124	0.9534
Com_10718_pos	(9Z)-9-Cycloheptadecen-1-ol	0.415964	-0.190396	-0.0113174	0.56882	0.287386	1.71367	2.05693	-0.584405	-0.0956015	0.0796146	0.0359251	0.573896	0.168946	-0.0651872	-0.434928	-0.158132	-0.00408004	-0.183944	1.96321	0.210359	-0.556714	0.0291844	-0.0138927	-0.128561	0.334563	0.00656555	0.594791	-2.47646	-0.32684	0.402408	-0.0826562	-0.178958	-0.453404	-0.0138256	0.0776383	-0.308508	0.141129	0.40391	-0.0293753	0.729402	-1.1155	-0.843238	0.351242	-1.10996	-0.0727576	0.0580066	0.175487	-0.257971
Com_1072_pos	prostratin	0.157316	0.224714	-0.11054	0.145071	0.0451926	0.0837067	-0.148461	-0.236339	-0.058328	0.0436262	0.158059	-0.372224	0.101311	0.0310682	0.169302	0.111984	-0.0235543	0.113205	-0.543655	0.00765784	0.00107875	-0.149324	-0.0424735	-0.172205	-0.176276	0.222898	-0.552019	0.228212	-0.339417	0.208612	-0.334067	-0.0364618	0.270029	-0.0437354	0.450388	0.0893328	-0.111798	0.0732213	-0.00337939	0.0471033	0.405944	0.364082	-0.00621567	-0.142054	0.187084	-0.117441	-0.0103349	-0.0755502
Com_10726_pos	(9S,13S)-12-Oxophytodienoic acid	0.365994	0.259968	-0.313581	0.11547	-0.299575	0.674293	1.17835	-0.133015	-0.207182	0.527481	0.422881	-0.150327	-0.0317542	-1.66114	0.75802	0.423568	0.352738	-0.834854	0.724917	0.0316203	0.245333	-0.726327	0.0510086	-1.20339	1.32029	1.53279	0.199273	0.143683	-0.122281	0.148664	-0.946631	0.220037	0.346862	-0.253904	0.829949	0.0752415	-0.683724	0.115815	0.475674	0.509904	-0.618773	0.643013	0.855739	-0.451917	0.656488	0.429663	0.383691	-0.598941
Com_1073_neg	1-(3,4-Dimethoxyphenyl)-3,5-decanediyl diacetate	-0.389837	0.279377	-0.0934176	-0.176382	-0.457682	-0.44035	-1.42538	0.207045	-0.247139	0.519091	0.287621	0.0535245	-0.176123	1.01451	0.353644	0.50137	-0.516881	-0.0286414	3.47425	-0.275016	-0.120494	0.0973897	0.137385	0.149473	0.529358	0.104637	-1.26704	1.28975	-0.347772	0.253075	0.127646	0.020946	0.309675	0.237735	1.55728	0.222193	-2.0762	0.217588	0.491361	-0.109903	0.468075	0.00543654	0.0269157	1.49732	-0.483471	-0.9315	-0.0150934	0.324083
Com_10730_pos	(9alpha,13beta)-2-Oxospartein-13-yl (2E)-2-methyl-2-butenoate	0.464007	-0.241629	-0.286769	-0.0510851	-0.695709	-0.397061	0.416516	-1.0642	-0.210098	0.048221	0.348929	-0.50503	0.126439	-0.427323	0.322476	-0.138088	0.413848	-0.0111511	-1.14429	0.0493445	0.432697	0.86472	-0.400616	-0.949623	1.05211	-0.0245797	-0.386758	0.203807	-0.378942	-0.18551	-0.754506	0.276985	0.641264	-0.165882	1.26712	1.29296	-0.242507	0.624957	0.755446	0.302441	0.521824	0.887796	0.479798	1.24016	0.855693	0.298809	0.101563	0.0395043
Com_10732_pos	(8E,15Z)-1,8,15-Heptadecatriene-11,13-diyne	2.06317	0.0402381	0.188419	-0.461805	-1.11972	-0.869601	1.66818	0.617552	-0.17784	0.294207	0.909603	-1.08101	0.679568	-0.185487	1.43129	1.13099	1.52108	1.36439	-2.14521	-1.17374	-0.992506	-0.850041	-0.168171	-0.353163	1.70544	-0.685309	-0.526366	1.62281	0.715109	0.13261	-2.22651	0.597638	1.10713	0.373861	2.31272	2.62132	-0.234309	0.691846	0.792362	0.419988	-0.12219	1.84083	0.558006	1.80349	0.438074	0.238023	0.158082	1.17832
Com_10735_pos	(8E)-9-(1,3-Benzodioxol-5-yl)-1-(1-piperidinyl)-8-nonen-1-one	0.456237	0.265144	0.452879	0.0732872	-0.00603596	0.0179739	-0.0978005	0.0140278	-0.10136	0.0531586	0.0365595	-0.0434054	0.24232	0.382578	0.425051	0.134398	0.139178	0.142085	0.0662995	-0.41499	0.395638	-0.079347	0.0361488	-0.137862	0.156702	0.0656066	0.286095	0.100798	0.253501	-0.0443797	-0.288194	-0.10151	-0.122765	0.157494	0.464977	0.232309	0.0145391	0.125939	0.273115	0.168966	-0.0713514	0.224142	0.015249	-0.300989	0.206763	0.0803869	0.100926	-0.0031234
Com_10742_pos	(7Z,19R,25S)-22,25,28,28-Tetrahydroxy-22,28-dioxido-16-oxo-17,21,23,27-tetraoxa-22lambda~5~,28lambda~5~-diphosphaoctacos-7-en-19-yl (4Z,7Z,10Z,13Z,16Z,19Z)-4,7,10,13,16,19-docosahexaenoate	-0.224429	1.53394	0.18426	-0.222774	0.113624	0.252445	0.223252	0.119816	0.149921	-0.162324	-1.05215	-0.25771	0.196513	-0.289907	0.223702	0.209009	-0.0145503	-0.392657	3.9623	-0.379463	0.621402	0.593495	4.02769	0.0637547	0.759387	0.140549	0.435659	-3.17625	-0.0062277	0.290499	-0.0792585	-0.966244	0.0101277	-0.23326	0.357025	-0.00716623	-0.575755	-0.10857	0.067359	-0.272689	1.24837	1.88143	0.0171402	0.0745628	-0.00870618	-0.36102	-0.136385	-0.499081
Com_10746_pos	(7S,13aS)-9,10-dimethoxy-7-methyl-5,8,13,13a-tetrahydro-6H-[1,3]dioxolo[4,5-g]isoquino[3,2-a]isoquinolin-7-ium	1.09597	-0.0720753	0.0437623	0.0531289	0.0508605	0.489001	0.705165	0.228776	0.259762	-0.199301	0.423038	-0.364548	0.278225	0.175771	0.355241	0.385561	0.315763	0.556243	-0.0836761	-0.526334	-0.175409	-0.128569	0.488417	-0.247066	1.07106	0.226655	0.259316	0.0281938	-0.359542	0.115088	-1.09895	0.770335	0.319768	-0.744981	0.453844	-0.228744	-0.3759	0.806654	0.00890822	0.422171	0.0783486	0.72949	0.0272588	0.146848	0.812289	0.414795	-0.0438327	-0.227778
Com_10747_pos	(7R,14bR,15aS)-7-Methyl-14b-(2-methyl-3-buten-2-yl)-10,14b,15,15a-tetrahydroindolo[3'',2'':4',5']pyrrolo[2',1':3,4]pyrazino[2,1-b]quinazoline-5,8(7H,9aH)-dione	1.15146	0.0218068	-0.0424925	-0.00521049	-0.208149	0.221126	0.732553	-0.293212	-0.131422	0.0221312	0.782366	-0.183246	0.15839	-0.0225068	0.367503	0.762717	1.11316	0.260059	-0.754689	-0.0814463	0.700525	0.869584	-0.233678	-0.548396	1.31968	0.780354	0.135663	0.438029	-0.250752	0.0889587	-1.13547	0.391942	0.554521	-0.414438	0.888843	1.30672	-0.432384	0.359454	0.627002	0.545261	-0.0428865	0.689448	0.553204	0.762975	1.09431	0.447006	-0.194825	0.096317
Com_10748_pos	(7R)-7-(4-carboxybutanamido)cephalosporanic acid	-0.067678	-0.219168	-0.0549441	-2.29321	0.0495793	-0.405408	-0.484468	0.0651263	-0.0658639	-0.0638061	0.0820724	-0.240145	0.0503788	-0.165477	0.0554974	0.0904488	0.039739	-0.977263	0.101314	-0.242234	-0.0690709	-0.0816572	0.114314	-0.0329844	0.287757	0.1373	-0.545933	0.128135	-0.10793	0.0474561	0.0643546	-0.126374	0.843547	0.135473	0.85328	0.0703131	-0.293785	0.0695734	0.155458	-0.221221	1.12606	0.488369	0.102615	0.0555549	0.131369	-0.114579	-0.0833149	0.0746048
Com_10749_pos	(7-Methoxy-1-naphthyl)[(2R,5R)-5-vinyl-1-azabicyclo[2.2.2]oct-2-yl]methanone	1.02892	-0.670148	-0.519163	0.00281743	-0.213878	-0.0128627	-0.677412	0.0486256	-0.0302262	0.218184	-0.54638	-0.505226	0.0708968	0.144323	0.505392	0.641577	-0.722053	0.405144	-0.361468	-0.362789	-0.151188	0.302401	-0.145483	-0.528943	1.21927	0.828763	-0.0455666	0.508036	0.195522	0.0483754	-1.01545	0.335083	0.455918	-0.644755	0.938006	1.01098	0.783292	0.341219	0.585954	0.454649	0.975689	0.863724	0.639497	0.573699	0.833081	0.323493	-0.0431376	0.126704
Com_1075_pos	prosolanapyrone II	0.26893	0.0235996	0.125108	-0.0204332	-0.0695805	0.168215	-0.0386038	-0.098359	0.112546	0.112839	-0.0496187	-0.299095	0.133619	0.0426792	0.0391951	0.418454	0.0802223	0.205605	-0.164299	0.104037	0.013339	0.00570444	5.38678e-05	0.0398355	0.401274	0.321377	-0.184539	0.319743	-0.174107	0.126852	-0.272307	-0.152696	0.14304	-0.0831641	0.428603	0.0748514	-0.353669	0.321125	-0.150806	-0.0932604	0.533424	0.364021	0.0700745	-0.0171658	-0.130117	-0.414349	-0.154691	-0.487545
Com_10750_pos	(7alpha,13beta)-2-Oxospartein-13-yl 3,5-dihydroxy-4-methoxybenzoate	-0.161612	0.237149	-0.20764	-0.423203	0.0104595	1.013	0.177797	-0.420503	-0.200233	0.176178	-0.215069	-0.0190856	-0.287533	-0.33353	0.512686	0.411622	-0.0191906	-0.0198834	-2.1145	-0.0736843	-0.492882	-0.120557	-0.374071	-0.378923	-0.890976	0.374031	0.369923	2.09126	-0.259311	-0.148984	-0.565514	0.769921	0.45123	0.60291	0.780673	0.155973	-0.0776988	0.343071	0.523951	0.327965	1.14153	-0.0495078	0.560994	0.814754	0.390454	-0.128561	0.330014	0.320115
Com_10751_pos	(6Z,9Z,25R)-31-Amino-28-hydroxy-28-oxido-22-oxo-23,27,29-trioxa-28lambda~5~-phosphahentriaconta-6,9-dien-25-yl (4Z,7Z,10Z,13Z,16Z,19Z)-4,7,10,13,16,19-docosahexaenoate	0.0524902	-1.77905	-2.55836	2.6753	-0.138416	-0.226228	-0.373722	-0.0558222	0.109535	-0.076839	-0.128502	-0.37432	0.0795551	-0.0369261	0.0323626	0.0230771	0.0692899	-0.1675	-0.112009	-0.193713	4.87498	3.85351	0.25347	0.129041	0.197327	0.0611508	-0.595344	0.40661	-0.168588	0.245695	-0.0565467	1.05027	0.40623	-2.7277	0.184007	0.101343	1.0564	0.209789	0.184813	-0.155954	0.607129	0.444227	0.137068	0.153952	0.123995	-0.088764	0.0801029	0.00711679
Com_10752_pos	(6Z,9Z,21R,27S)-24,27,30,30-Tetrahydroxy-24,30-dioxido-18-oxo-19,23,25,29-tetraoxa-24lambda~5~,30lambda~5~-diphosphatriaconta-6,9-dien-21-yl (9Z,12Z)-9,12-octadecadienoate	-0.0109201	2.2538	0.710264	0.165875	0.226042	0.209864	0.582776	1.37559	0.149921	0.206992	0.240737	-0.0823765	0.241285	0.0482506	0.246826	1.47042	0.209873	0.117126	3.81533	-0.8288	0.49096	0.260654	4.42593	0.0821097	0.566523	0.140549	-0.0101883	-3.55492	-0.341081	0.290499	-0.0988314	-2.63717	-0.515876	-0.23326	0.17212	-0.46808	-0.55982	-1.36434	0.067359	-0.0138412	0.368925	3.05101	-0.517356	0.196473	-0.306336	-1.6799	-0.386991	-0.499081
Com_10753_pos	(6Z,9Z,21R)-27-Amino-24-hydroxy-24-oxido-18-oxo-19,23,25-trioxa-24lambda~5~-phosphaheptacosa-6,9-dien-21-yl (9Z,12Z,15Z)-9,12,15-octadecatrienoate	-0.0222567	-1.81512	0.774897	1.98652	0.240342	0.582241	-0.210111	-0.475999	0.919723	1.43488	0.502117	0.182404	0.068687	-0.120811	0.905966	0.628146	2.54843	1.32588	0.979946	1.06536	-0.132928	-0.362326	0.397672	-1.87604	-0.627409	0.218923	1.98985	-0.0400701	-0.332266	-1.54493	0.341427	0.0192468	-0.519967	-2.53722	0.301595	-0.77622	-1.47015	0.813112	-0.476881	-0.852868	-0.201604	-0.564242	0.805762	-0.492205	-0.0771304	-0.423413	-2.35773	-1.37295
Com_10756_pos	(6Z,6'Z,10Z,10'Z)-4,4'-Dimethoxy-7,7',11,11'-tetramethyl-5,5',8,8',9,9',12,12'-octahydro-2,2'-bibenzo[10]annulene-1,1'-diol	0.89475	-0.141836	-0.0466137	-0.314513	-0.193532	-0.126027	-1.144	0.0217107	-0.0841823	-0.0515056	0.204144	-0.347237	-0.209206	-0.315779	-0.0739201	0.559999	0.0696194	0.0305129	-0.541462	-0.337591	0.233451	-0.0265148	-0.208362	0.00880063	0.931307	-1.39809	-0.0601045	0.148567	-1.08127	-0.0321543	-0.934708	0.45213	0.418677	-0.212719	0.811331	0.922439	-0.316797	0.685244	0.444774	0.45032	0.952596	0.599624	0.459736	0.573444	-1.34136	0.165507	0.245624	0.105787
Com_10759_pos	(6Z,10E)-2,6,11,15-Tetramethyl-2,6,10,14-hexadecatetraene	-0.00461262	-2.69371	-0.264258	0.432165	-0.334521	-1.89122	-0.740131	-0.680576	-0.75019	-1.10439	1.63214	-1.66671	-1.9107	-1.35587	-0.784412	-0.0719851	-0.437817	-0.205721	-1.5819	-2.23779	-0.312495	0.908361	0.683338	-1.47713	-2.09909	0.454561	-1.28285	0.164086	0.347979	-0.112166	0.118446	1.38279	1.22911	-0.90392	1.22766	0.810447	0.584562	0.239228	1.15622	0.984367	-0.852292	1.23658	1.00011	0.76504	1.21337	0.212474	0.452267	-0.219097
Com_10761_pos	(6Z)-1,7-Diphenyl-6-hepten-3-ol	0.3908	-0.310418	-0.271642	-0.095175	-1.0366	-0.340385	0.419763	-1.74727	-0.289501	7.5091e-05	0.356467	-0.524017	0.127872	-0.552665	0.18371	-0.265469	0.428213	-0.0111511	-1.05497	0.00944056	0.346669	0.599861	-0.38809	-0.722859	1.07039	-0.443741	-0.27953	0.203807	-0.363647	-0.113252	-0.729531	0.38214	0.69664	-0.209016	1.30563	1.28903	-0.224923	0.631681	0.782337	0.43833	0.30025	0.874752	0.457886	1.19512	0.871973	0.496044	0.145403	0.0537242
Com_10763_pos	(6R,7R)-1,2,3,13-Tetramethoxy-6,7-dimethyl-5,6,7,8-tetrahydrobenzo[3',4']cycloocta[1',2':4,5]benzo[1,2-d][1,3]dioxol-6-ol	0.535802	-0.514229	0.554717	-0.479876	0.270679	1.34194	0.370766	-0.273708	0.162936	0.0758821	-0.634403	-1.00175	0.868854	-0.181087	0.534397	-0.142077	-0.423121	0.147578	3.78438	-0.0374104	-0.467858	-0.228636	0.538898	-0.282733	-0.403873	0.178108	-0.139423	-3.22829	0.232621	0.0849861	-0.613171	-0.401472	-0.24128	-0.0921127	0.361813	-0.451626	-0.833741	0.182452	0.0107723	0.0259749	1.09252	0.403909	-0.817122	0.292722	-0.42125	0.129779	0.305931	-0.0160382
Com_10765_pos	(6R,10S)-13-[(2S)-6-Hydroxy-2,5,7,8-tetramethyl-3,4-dihydro-2H-chromen-2-yl]-2,6,10-trimethyltridecanoic acid	-0.539947	-0.290939	0.442099	-0.620382	-0.604368	-0.00525288	-0.331865	0.341718	-0.349461	0.45952	-0.272173	0.853214	-0.490705	-0.575995	1.2449	-0.0661088	0.113279	-0.224135	-0.985216	-0.537564	0.385335	0.121077	0.498941	0.42619	-0.224593	0.105365	0.230822	0.477023	-0.873755	-0.181234	0.508636	-0.368834	-0.0239527	0.211492	1.08011	0.10549	-0.0293076	0.247243	0.558016	-0.204933	0.863933	-0.508654	0.870154	0.231337	-0.540641	0.47471	0.546792	-0.149993
Com_10766_pos	(6R)-5-Acetamido-3,5-dideoxy-6-[(1R,2R)-1,2,3-trihydroxypropyl]-beta-L-threo-hex-2-ulopyranonosyl-(2->6)-[(6R)-5-acetamido-3,5-dideoxy-6-[(1R,2R)-1,2,3-trihydroxypropyl]-beta-L-threo-hex-2-ulopyranonosyl-(2->3)-beta-D-galactopyranosyl-(1->3)]-2-acetamido-2-deoxy-D-galactose	5.28785	0.627591	0.0574191	-2.66701	0.442823	1.99282	2.02718	-0.684673	-0.32737	1.03207	-1.01203	-3.2395	0.0722048	-0.33866	0.154902	1.93699	0.818119	1.09103	-3.2972	0.0388499	0.0887868	0.653617	-0.362335	-1.27761	-5.43472	-0.451921	0.80351	0.242196	-0.0159167	-1.28351	-6.41128	-1.23303	0.284901	0.223878	0.794556	0.86378	-0.573992	0.12645	0.0960966	1.30097	1.7322	0.686201	0.125193	2.38939	-0.282328	-0.624841	0.0954111	-0.0374313
Com_10768_pos	(6E)-10-Heptyl-5,8,9-trihydroxy-3,4,5,8,9,10-hexahydro-2H-oxecin-2-one	0.98334	-0.201115	0.0965903	-0.119224	0.0517555	0.379336	0.387229	0.268778	-0.162948	0.489573	0.922696	-0.4164	0.0960914	-0.0790295	0.656619	0.561699	0.952868	0.333166	-0.917036	-0.919551	0.747681	1.28493	-0.0467599	-0.954604	1.5926	1.26163	-0.0972159	0.802699	0.272689	-0.0834337	-1.1405	0.277426	0.454877	-0.28064	0.790175	1.1268	-0.580147	0.37853	0.51624	0.467498	-0.0504283	0.717391	1.01267	-0.0535241	1.02168	0.553084	-0.114428	0.552776
Com_1077_pos	propyphenazone	-0.836575	-0.701384	0.0113926	0.031544	0.194781	-0.707294	0.153662	0.46718	-0.0189862	-0.355259	0.103359	-0.266169	0.298742	-0.0909081	0.198584	0.971633	0.182344	-0.10078	-1.69224	0.0149688	0.064489	0.0820472	-0.174254	0.665718	0.392842	0.387323	-0.454103	2.06451	-0.902259	-0.113513	0.377874	0.192637	0.236801	-0.513817	-0.0775339	-0.401835	-0.358012	-0.103172	0.26709	-0.124197	0.45177	0.484068	0.338578	0.508185	0.0370546	-0.878074	-0.214488	0.345229
Com_10770_pos	(6aR,11aR)-10-(3-Hydroxy-3-methylbutyl)-6a,11a-dihydro-6H-[1]benzofuro[3,2-c]chromene-3,9-diol	0.148001	0.584524	0.575581	0.540967	0.653524	0.711048	0.624106	0.484233	0.386967	0.58353	-0.425831	0.357098	0.492925	0.557438	0.558996	0.611609	0.661473	0.484842	0.250582	0.427794	0.539312	0.570289	0.644141	0.538154	0.866739	0.627004	0.377612	0.745588	0.359035	0.694525	-0.333638	-0.599986	-0.338565	-0.521277	-0.198965	-0.566164	-0.747885	-0.499111	-0.315196	-0.572444	0.768837	-0.119719	-0.445579	-0.655086	-0.368874	-0.573017	-0.686295	-0.355842
Com_10773_pos	(6alpha,8xi,11beta,14xi,16alpha,17alpha)-6,9-Difluoro-11,17-dihydroxy-16-methyl-3-oxoandrosta-1,4-diene-17-carboxylic acid	0.108768	0.903105	0.586435	0.580609	0.763993	0.922647	0.653167	0.456421	0.372224	0.795658	0.625726	0.493436	0.449297	0.715844	0.427588	0.721151	0.550194	-1.88845	0.275004	0.473441	0.983243	0.605442	0.629623	0.544727	0.916811	0.520757	0.442069	0.86257	0.600038	0.473292	-0.124437	-0.600921	-0.332624	-0.642865	-0.252738	-0.772897	-1.04899	-0.49943	-0.173635	-0.743315	-0.0541354	-0.246334	-0.486418	-0.793197	-0.406354	-0.537752	-0.849277	-0.307834
Com_10777_pos	(5S,6E,8S,9S,12R,13E,15E)-21-Chloro-5,9,20-trihydroxy-12-methoxy-6,8,16-trimethyl-2-azabicyclo[16.3.1]docosa-1(22),6,13,15,18,20-hexaene-3,11-dione	3.36729	0.491515	1.16359	-1.30487	0.311264	0.650465	0.641111	-0.3098	0.337102	0.0810902	0.611401	-0.193654	0.563973	0.329372	0.405292	1.39719	0.311647	0.498015	-0.476991	-0.271568	0.0807462	0.291268	-0.362411	0.43263	2.37932	1.06798	0.696526	1.01292	-0.0263475	0.172293	-3.33014	-0.262818	-0.735128	0.14166	1.1382	0.251453	-1.06969	0.18755	0.106335	-0.531205	0.460489	0.582567	0.194726	0.418873	-0.121465	-0.63328	0.377477	-0.263843
Com_1078_neg	Citraconic acid	0.287972	0.0378254	0.263647	0.150285	-0.468865	-0.0638608	-0.691944	-0.216106	0.219665	0.99464	-0.12784	-0.445823	0.54506	0.0999337	0.262462	0.13955	0.186905	-0.493951	-0.757177	-0.0119001	-0.119223	0.424876	0.0526461	-0.106598	-0.394555	0.24628	-0.528137	0.732975	0.816659	0.62741	-0.514868	0.350081	-0.272694	-0.163815	0.798241	-0.0169371	0.0897833	0.373325	0.74919	-0.310448	1.87659	0.569246	-0.306588	0.854371	-0.592517	-0.899362	-0.319557	0.34686
Com_1078_pos	propylthiouracil	0.374891	-0.493355	-0.0668944	-0.0244542	0.127657	0.773026	-0.103266	-0.0184742	-0.079823	-0.755895	0.662607	-0.645786	-0.0932889	0.0709229	-0.0635193	0.131552	0.209859	-0.180111	-6.75538	0.150995	0.288331	0.101019	0.337625	-0.321438	0.595756	0.670523	-0.136456	8.7401	-0.0481838	-0.0458781	-0.421485	0.453667	0.361975	-0.019967	0.405251	0.738348	-0.23451	0.423145	0.462008	0.0141592	-0.0995521	0.716181	0.317182	-0.0549778	0.208195	-0.00749337	0.0115352	-0.299858
Com_10781_pos	(5R,6S,7S)-6-methoxy-5-methyl-7-(methylamino)-6,7,8,9,15,16-hexahydro-5H,14H-5,9-epoxy-4b,9a,15-triazadibenzo[b,h]cyclonona[1,2,3,4-jkl]cyclopenta[e]-as-indacen-14-one	1.09597	-1.13593	0.0437623	-0.0103889	-0.367019	0.0446208	0.405578	-0.603874	-0.31613	-0.0247425	0.183233	-0.406543	0.0353704	-0.320947	0.445896	0.585726	0.0144638	0.081412	-0.112208	-0.526334	-0.177826	0.0739458	-0.199982	-0.250382	1.03999	-0.23417	0.127535	-0.769291	-0.703471	0.0516305	-1.09895	0.0952311	0.319768	-0.691983	0.839228	0.985084	-0.24855	0.201232	0.671653	0.455433	0.292947	0.720075	0.579123	0.159394	0.319381	0.0649768	-0.0531257	-0.0348076
Com_10782_pos	(5-Oxo-2-sulfo-2,5-dihydro-2-furanyl)acetic acid	0.123368	0.63694	-0.24043	0.197419	-0.0527294	-0.172336	-0.153045	-0.103416	-0.0969476	-0.0679636	-0.0136064	-0.0373468	-0.0376825	0.0778097	0.11217	0.152199	0.174782	0.476613	-0.0960509	0.014718	0.152182	0.23444	-0.173437	-0.185438	0.23247	0.0959722	-0.0554491	-0.0988832	0.150616	0.0653963	-0.134208	0.525493	0.265887	-0.0715157	0.860535	-0.0157738	-0.20815	0.294281	0.634844	0.22791	0.359099	0.262776	-0.0481772	-0.0726269	0.104751	0.101908	0.282177	0.248908
Com_10783_pos	(5E,7E,10R,12R,13E,16R,17R,18S,22S)-22-Ethyl-10,12,16,18-tetrahydroxy-17-methyloxacyclodocosa-3,5,7,13-tetraen-2-one	-0.0695186	0.014981	-0.499608	-0.0343743	0.036852	-0.0744823	-0.241094	-0.12938	-0.119028	-0.0891645	0.0607359	0.0904341	-0.233516	-0.0350197	0.186781	-0.245235	0.0646216	-0.18827	-0.293247	-0.441413	-0.225245	-0.114136	-0.0739161	-0.153028	-0.211821	0.272279	-0.0554624	0.135922	0.527106	-0.15749	-0.012978	0.469313	0.182076	-0.0408124	0.762698	0.072156	0.0713152	0.331802	0.341322	0.0186226	0.0473893	-0.0447904	0.289556	0.0542831	0.348584	-0.00979683	0.0563516	0.171382
Com_10785_pos	(5E)-7,7-Dimethyl-4-oxa-8-thia-2,5-diazanon-5-en-3-one	2.73618	0.709597	-0.113408	-2.06949	-0.0318029	-0.38266	0.154107	-0.14751	-0.0992366	0.826884	-0.642012	-0.838195	0.300159	-0.164752	0.192281	1.02597	0.0357106	-0.453625	-1.63145	-0.917699	-2.4	-2.93518	-0.726245	-1.54289	1.55558	0.616871	0.340684	0.805852	-0.803197	-0.18562	-3.13406	-0.500782	0.283935	0.187002	0.524164	1.44636	-0.538189	0.259536	-0.352046	-0.663614	2.09828	0.858675	0.0906058	0.333154	-0.379706	0.434119	0.696041	0.461718
Com_10787_pos	(5-Benzyl-3,6-dioxo-2-piperazinyl)acetic acid	0.154677	0.114905	-0.00651384	0.116185	0.432475	0.0705996	-0.0742715	0.00773306	0.0349805	-0.403805	0.423962	-0.347142	-0.0156237	0.129055	-0.0989403	-0.0813861	-0.302776	-0.649931	0.409786	-0.103606	0.0663859	0.0117865	-0.00170694	0.0844052	-0.143144	0.193633	-0.131222	-0.0395995	-0.218456	0.134174	-0.613848	0.303009	0.320932	0.211842	-0.779299	0.0433766	0.113954	0.257432	0.484171	0.185253	0.101558	0.527416	0.131763	-0.143926	0.674828	0.368061	0.286035	-0.260648
Com_10788_pos	(5alpha,7E)-7-Benzylidene-17-(cyclopropylmethyl)-3,14-dihydroxy-4,5-epoxymorphinan-6-one	0.303991	0.57859	0.527897	0.810923	0.41862	0.638903	0.564965	0.471062	0.544849	0.689075	0.845038	0.350196	0.565286	0.565652	0.654571	0.629052	0.709565	0.539123	0.361798	0.743681	0.716058	0.662549	0.747201	0.660133	0.972896	0.853891	0.29305	0.992814	0.527485	0.728419	-0.402553	-0.66598	-0.320458	-0.685662	-0.0861666	-0.535557	-0.654939	-0.36753	-0.417135	-0.633659	-0.363313	-0.137778	-0.398147	-0.581551	-0.431988	-0.608033	-0.636009	-0.634074
Com_10789_pos	(5alpha,7alpha)-17-(Cyclopropylmethyl)-7-(2-hydroxy-3,3-dimethyl-2-butanyl)-6-methoxy-18,19-dihydro-4,5-epoxy-6,14-ethenomorphinan-3-yl beta-D-glucopyranosiduronic acid	0.239829	0.631952	0.595313	0.845297	0.555913	0.62515	0.540976	0.624879	0.337356	0.753971	0.791835	0.239416	0.446325	0.73011	0.627815	0.9355	0.657143	0.509659	0.469141	0.0919857	0.558798	0.606999	0.709598	0.723126	1.05175	0.692735	0.321267	0.830078	0.517555	0.581038	-0.315718	-0.652255	-0.408214	-0.72266	-0.217338	-0.703583	-0.978077	-0.505181	-0.188544	-0.664109	-0.140784	-0.132683	-0.257544	-0.785886	-0.573323	-0.521709	-0.794143	-0.828433
Com_10793_pos	(5alpha,11beta,17beta)-9-Fluoro-11,17-dihydroxy-17-methylandrostan-3-one	0.109712	0.142364	0.0129377	0.334131	-0.251118	0.312598	-1.15094	-0.371185	-0.0118858	-0.0363537	0.0668527	0.00189255	-0.241586	-0.0748209	-0.394335	0.490672	-0.740892	0.153577	-0.944877	-0.684969	-4.02929	-4.49369	-0.0471126	3.98729	-0.287204	-0.330281	-0.244436	-0.52084	-0.271099	0.366554	0.0153285	-0.206664	0.271652	0.140562	0.636418	0.0609892	0.365178	0.555209	0.228629	-0.23795	0.763258	-0.0404811	-0.232318	-0.00637628	0.881712	-0.101461	0.519766	0.17195
Com_10797_pos	(5alpha)-7-[(5alpha)-3,6-Dimethoxy-17-methyl-6,7,8,14-tetradehydro-4,5-epoxymorphinan-16-yl]-14-hydroxy-3-methoxy-17-methyl-7,8-didehydro-4,5-epoxymorphinan-6-one	0.0394642	0.143091	0.0113926	0.312486	-0.0102008	0.268973	0.156974	0.0226616	-0.0189862	0.0749111	0.163413	-0.266169	0.163182	0.0767552	0.198584	0.10632	0.182344	0.0472636	-0.632913	0.0149688	0.207127	0.116142	0.135113	-0.157363	0.392842	0.328483	-0.0141526	0.539579	-0.0614729	-0.416018	-0.106278	-0.058737	0.236801	-0.219535	0.360496	-0.0317074	-0.348436	0.0252885	0.26709	-0.0614721	0.391715	0.484068	-0.0250867	-0.0318211	0.0370546	0.290889	-0.214488	-0.286279
Com_10799_pos	(5,10,10-Trihydroxy-2,6-diiminooctahydro-1H,8H-pyrrolo[1,2-c]purin-4-yl)methyl hydroxycarbamate	3.27674	-0.0732053	-0.0893549	-1.25996	-0.246109	-0.243047	-0.0500852	-0.0987031	-0.182818	-0.0779327	-1.15224	-0.333109	-0.138445	-0.0488706	0.0603415	0.301456	-0.774167	-0.10511	-0.393314	-0.290306	0.266566	0.122321	-0.142966	-0.0343957	3.66958	1.01397	-0.157521	0.290177	-0.115684	0.0299555	-3.49691	0.156134	0.521352	0.0461135	0.834125	0.915777	0.0540474	0.740939	0.48778	0.467307	2.06017	0.756293	0.336266	0.601787	-1.93218	0.345508	1.0438	0.148007
Com_108_pos	vinyl sulfide	0.067496	0.220969	0.332656	0.21071	0.168127	-0.679335	-0.00658287	-0.125604	0.0102748	-0.382871	-0.143351	0.0130383	0.04461	0.171579	-0.575936	-1.27854	0.151578	-0.0210371	-0.214121	0.158641	-0.795445	-0.172668	0.378329	-0.113548	0.0768917	-0.399984	-0.148838	0.106026	0.044505	0.104043	0.0365852	-0.633686	-0.0291657	-0.116598	0.450207	0.0551062	-0.120529	0.0497394	0.144985	-0.494502	0.671536	0.404833	0.206899	-0.237794	0.574311	0.944374	0.0434162	0.0705512
Com_10800_pos	(4Z)-4-(2-Amino-5-oxo-1,5-dihydro-4H-imidazol-4-ylidene)-4,5,6,7-tetrahydropyrrolo[2,3-c]azepin-8(1H)-one	0.0562641	0.336941	0.413934	0.371695	-0.275533	-4.86805	0.364072	0.399636	0.225232	0.412142	0.408498	-0.0845734	0.168528	0.357481	0.51365	0.380443	0.37183	0.406433	0.0238037	0.238574	0.189397	0.22776	0.407408	0.199987	0.538292	0.344741	-0.0255057	0.582223	0.175221	0.372968	-0.195859	-0.282328	-0.177263	-0.334354	-6.27006	-0.36555	-0.670028	-0.352091	-0.192352	-0.425972	0.191277	0.15059	-0.227315	-0.344805	-0.379773	-0.514755	-0.485337	-0.313579
Com_10802_pos	(4S,9R,11R)-9,11-Dihydroxy-29-(4-hydroxyphenyl)-4-methyl-3-nonacosanone	0.160591	-0.384303	-0.891059	-0.736389	-1.19957	-0.00412941	0.140576	-0.410013	-0.877029	-0.127472	-0.338819	-0.0775044	0.239688	-1.42496	0.0525449	-0.860116	-1.56425	0.410962	-1.36735	0.0233107	-0.279545	-0.83738	-0.529385	-0.953171	-0.836501	-1.62291	-1.45785	-0.485819	0.199985	-1.28759	-0.420989	0.499783	0.298228	1.06879	0.896095	0.257777	-0.27165	0.114347	1.12568	0.493152	0.899347	-0.312364	1.06892	0.599963	0.202878	0.390743	0.691425	-0.0761252
Com_10805_pos	(4S,9R,11R)-9,11-Dihydroxy-27-(4-hydroxyphenyl)-4-methyl-3-heptacosanone	0.103589	-0.13877	0.0330477	0.0827753	0.362308	0.220115	-0.450518	-0.437117	-0.139386	0.239211	0.886692	0.521267	0.340825	-1.40089	0.196107	-0.366093	-0.618794	-0.451537	-0.0357626	-0.317772	-0.284876	-0.383684	0.0330781	-0.444957	-0.263225	-0.0272004	0.152334	0.282122	-0.324098	-0.658516	0.239535	-0.491015	-0.166834	0.877073	0.219932	0.418999	-0.255755	0.493565	0.419875	-0.118453	0.319915	-0.496911	0.306973	0.24793	0.316724	-0.746978	0.11283	0.195184
Com_10806_pos	(4S,8S)-1-{1-[2-Amino-1-hydroxy-3-(4-hydroxycyclohexyl)propoxy]-2-pyrrolidinyl}-4-[(2S)-2-butanyl]-12-(dihydroxymethyl)-1-hydroxy-8-(hydroxymethyl)-14-methyl-2,6,10-trioxa-3,7,11-triazapentadecane-5,9-dione	0.332256	0.561193	0.80889	0.705355	0.622315	0.867517	0.800629	0.345032	0.418107	0.748884	0.829631	0.432158	0.530752	0.484272	0.666503	0.63193	1.05164	0.542086	0.216458	0.581887	1.00216	0.282392	0.860246	0.457815	1.03314	-0.392959	0.568887	1.01582	0.351802	1.06085	-0.435184	-0.726667	-0.439407	-0.620446	-0.0792344	-0.532996	-0.820313	-0.380105	0.774378	-0.68769	-0.0455996	-0.15983	-0.385304	-0.403106	-0.457289	-0.704214	-1.05792	-0.226341
Com_10807_pos	(4S)-4-{[beta-L-Arabinofuranosyl-(1->2)-beta-L-arabinofuranosyl-(1->2)-beta-L-arabinofuranosyl-(1->2)-beta-L-arabinofuranosyl]oxy}proline	0.0329957	0.09881	0.0841005	0.0995097	0.00378642	0.267509	0.0268439	0.0662718	0.0758313	1.10128	0.117886	-0.259928	0.226181	0.0676149	0.20706	0.0714466	0.107515	0.123182	-0.247709	0.0688666	0.139419	-0.0105969	0.191626	0.174456	0.296726	0.347055	-0.0253926	0.53532	-0.0853823	0.920321	-0.0993079	-0.214925	0.0509328	-0.13203	0.444423	-0.0698048	-0.38146	0.0878541	-0.0159129	-1.09771	0.519849	0.269369	0.0272769	-0.049745	0.00210158	-0.209516	-0.276863	-0.39963
Com_10809_pos	(4S)-4-{[(11Z)-3-Hydroxy-11-octadecenoyl]oxy}-4-(trimethylammonio)butanoate	-0.517597	-0.335187	-0.126962	0.050666	0.0662565	0.00666627	-1.06429	-0.150823	-0.0595274	-0.116071	-0.408592	-0.163573	-0.184249	-0.556022	-2.89315	-0.283714	-0.39427	0.0940661	0.632522	-0.27851	-0.396139	-0.323058	-0.775882	-0.0741319	-0.752405	-0.484117	-0.439687	-1.03742	-0.384198	-0.339191	1.01198	0.168919	0.0436828	0.518108	0.735557	-0.431375	0.371635	0.290337	0.751747	-0.160594	1.6946	-1.61071	0.0112113	-0.354798	2.75888	0.154996	0.336015	-0.053427
Com_10811_pos	(4S)-4-[(9Z,12Z,15Z)-9,12,15-Octadecatrienoyloxy]-4-(trimethylammonio)butanoate	-0.620621	0.0512812	0.116416	0.270884	0.168447	0.216381	-1.22823	0.333637	0.0575714	-0.174767	-0.652807	0.0137526	-0.160816	-0.562449	-2.27888	-0.138107	-0.940818	-0.34442	1.39397	-0.32615	-0.859035	-1.35562	-0.679421	0.363158	-1.1061	-0.665454	0.344046	-1.26379	-0.218068	-0.1939	0.754862	-0.479864	-0.375991	0.809842	0.645105	-0.79395	0.199068	-0.10264	0.466471	-0.284685	1.51756	-0.577288	-0.424783	-0.865482	1.71574	-0.177588	0.510578	0.0826149
Com_10813_pos	(4S)-4-[(6-Carboxyhexanoyl)oxy]-4-(trimethylammonio)butanoate	0.856113	-0.949569	-0.494979	-0.0621474	0.830936	0.0703316	0.12082	-0.278909	0.180505	0.094236	-0.551152	0.145007	0.095399	0.381708	-0.0932772	0.784869	0.197867	-0.882168	-0.118258	0.620862	0.848613	0.032147	0.403497	-0.0165042	0.910251	0.620516	-1.10477	-0.190468	-0.310065	0.740346	-0.410234	0.693352	0.344555	-0.258016	-0.394383	-0.786005	-0.332683	0.67754	-0.0115341	0.0251935	0.716632	1.12428	-0.121933	-0.193343	-0.215126	-0.565156	-0.353023	-0.386215
Com_10818_pos	(4S)-4-[(2E,4Z)-2,4-Decadienoyloxy]-4-(trimethylammonio)butanoate	-0.823424	-0.424861	-0.118273	-0.306404	-0.00641431	-0.139721	-0.15696	-0.0310605	-0.410902	0.201952	-0.382647	-0.951975	0.59373	-0.202962	-0.000749713	0.319101	-0.207244	-0.234686	1.07808	-0.211636	-0.0398306	-0.224607	-0.110101	0.396088	-0.30326	0.0470689	-0.0200432	-0.98186	-0.372905	-0.447688	0.842534	-0.0976147	0.0697318	-0.109284	0.472886	-0.130559	-0.189403	-0.00776081	0.471386	-0.210276	0.636045	0.913617	0.15995	0.295441	0.199067	-0.0787004	-0.0500426	0.389515
Com_10819_pos	(4S)-4-[(2E)-2-Octenoyloxy]-4-(trimethylammonio)butanoate	-0.554917	-0.599756	0.188766	-0.0879358	0.0572284	0.348136	-0.00328159	-0.233061	-0.658608	0.542434	-0.469542	-1.07935	0.599188	-0.372735	0.974819	1.01785	-0.161566	0.216173	-0.00496397	-0.366239	0.832337	-0.215808	-0.185675	1.2587	0.0397603	0.722451	-1.26633	1.75008	-0.309853	-0.904494	0.734217	0.552422	0.274413	0.186826	-0.142653	0.105908	-0.41158	0.330371	0.747893	-0.284106	0.797277	1.06074	0.194927	0.460075	-0.384098	-0.770948	-0.135505	-0.885575
Com_1082_pos	Propylparaben	-0.126894	-0.0658665	0.124133	0.329244	0.180642	0.68646	0.263246	0.00101147	-0.0392942	0.205559	0.269877	-0.297075	0.120545	0.0509752	0.52074	0.607764	0.575487	-0.123854	0.593293	0.081821	0.229384	0.124534	0.305637	0.255164	0.448032	-0.14007	-0.292604	0.43794	-0.256459	-0.0482601	-0.0517346	-0.17948	-0.273813	-0.150881	0.454653	-0.286618	-0.397489	-0.155007	0.106258	-0.287194	0.100678	0.399782	0.0288876	-0.443834	-0.427777	-0.523532	-0.431084	-0.109302
Com_10824_pos	(4R,9beta,16alpha)-2,16,20,24,25-Pentahydroxy-9,10,14-trimethyl-4,9-cyclo-9,10-secocholesta-2,5-diene-1,11,22-trione	-0.0941728	-0.639249	-0.615455	-0.535545	0.703956	0.399153	-0.0258697	0.85761	-1.08362	-1.00157	1.53281	-0.645573	-1.72152	0.0244962	0.512312	-0.926309	2.28955	0.0980441	0.662831	-0.719783	-0.107965	1.15618	-0.317148	0.117569	-0.676003	-0.85129	0.0544161	0.24584	-0.101644	-1.20079	0.289209	-0.111671	1.27429	0.723115	-0.0315618	1.43901	0.2442	0.157898	1.83704	1.41915	-0.949637	0.454739	0.0970826	-0.0177023	0.83086	0.526755	-2.1272	-1.82332
Com_10830_pos	(4R)-4-{[3-(2-Aminoethyl)-1H-indol-5-yl]methyl}-1,3-oxazolidin-2-one	-0.322715	0.59407	0.244225	-0.404465	-0.319145	-0.691208	-1.03082	-0.0754122	0.411899	0.748007	0.0056759	-1.30649	0.33889	-0.0281192	0.935228	1.07564	-0.241406	0.310859	4.62878	0.663121	-0.062887	0.0855075	-0.0628504	1.88123	0.204514	0.604991	-0.232203	-4.26736	-0.133886	-0.383641	0.499496	0.272697	-0.615843	-0.0501432	-0.244354	-0.0510578	-0.222651	0.145669	0.274339	-0.531976	0.187046	0.626742	0.0137007	-0.13838	-0.807537	-1.09398	0.413594	-0.250068
Com_10832_pos	(4E,9R,11R)-9,11-Dihydroxy-29-(4-hydroxyphenyl)-4-methyl-4-nonacosen-3-one	0.378642	-0.0831809	0.144202	0.0275858	-0.7089	-0.599471	0.155761	1.08534	0.518477	0.208801	-0.192907	0.300255	0.506525	-0.586313	0.675548	0.0793605	-0.562304	0.130096	-1.01207	0.457603	-0.693368	-0.779196	0.141058	-0.187777	0.510901	-0.606808	-0.906244	0.831914	-0.0702052	-0.420635	-0.315024	-0.289561	0.340489	0.742525	0.594596	-0.0627974	-1.57954	-1.36208	0.160467	-0.197701	0.33342	0.028898	-0.342837	-1.16463	-0.720281	-1.1031	0.539586	0.44391
Com_10837_pos	(4E,9R,11R)-9,11-Dihydroxy-27-(4-hydroxyphenyl)-4-methyl-4-heptacosen-3-one	-0.422958	-0.201333	0.00737558	0.0593377	-0.239581	0.297218	0.0279801	-0.300207	-0.627251	0.616817	0.270149	-0.391225	0.19814	-1.04963	0.0190327	-0.415094	-0.40114	-0.580033	-0.510805	-0.351268	0.0283044	-0.256322	-0.205646	-0.659734	-0.487013	0.127519	-0.144066	-0.19265	-0.351731	-1.03039	0.89	-0.188678	0.376825	0.640254	0.707584	-0.365527	-0.203442	0.157229	0.273419	-0.541049	0.361765	0.558266	0.497258	-0.743259	0.164492	0.0356066	0.448497	0.734118
Com_10838_pos	(4E,6E)-1-(4-Hydroxyphenyl)-7-phenyl-4,6-heptadien-3-one	0.883529	-0.13338	0.00541196	-0.453942	-0.224874	-0.148684	0.226963	-0.234627	-0.0656945	-0.00419927	0.319753	-0.264535	-0.0444773	0.391282	0.0454588	0.588415	0.606615	0.0941238	-0.541462	-0.331109	0.161251	-0.0179247	-0.176834	-0.0108557	0.351556	0.272461	-0.0927868	0.237399	-0.185098	-0.00856478	-1.13299	0.311359	0.371986	-0.185796	0.793006	0.93667	-0.0724957	0.750313	0.498427	0.51931	0.807501	0.397579	0.376565	0.393314	-1.00713	0.317824	-0.0238813	0.173966
Com_10839_pos	(4E)-7-(4-Hydroxyphenyl)-1-phenyl-4-hepten-3-one	0.1489	0.0349301	0.00374424	-0.09278	-0.0231417	0.193633	-0.182925	-0.0112042	-0.108765	0.105595	0.12853	0.172275	-0.0781512	0.0864252	0.180235	0.263712	0.0528459	-0.149573	-0.293247	-0.0827941	-0.356967	-0.114136	-0.215611	-0.153028	0.343522	0.296225	0.0465767	0.282846	-0.274203	-0.122736	0.0320593	0.16875	0.2674	-0.0392584	0.42841	0.043449	-0.0172652	0.301795	0.266234	-0.0575596	0.152284	-0.0295798	0.18538	-0.0750399	0.309308	-0.00190111	0.0797637	-0.164297
Com_10845_pos	(3Z,6E,8E,12Z,15Z,18Z)-3,6,8,12,15,18-Docosahexaen-10-ol	-0.556034	-0.589654	0.450373	-0.132963	0.0943093	0.65093	-0.0486128	-0.189917	0.270896	0.481565	0.978075	0.135166	-0.0783136	0.401004	0.234228	-0.116075	-0.0806682	0.475563	0.982465	0.172452	0.389966	0.305674	0.272816	0.533129	-0.341427	-0.00521721	-0.188715	-0.0517208	-0.307703	0.145188	0.574915	-0.0663066	-0.49049	-0.0782355	0.252594	-0.291028	0.195106	0.155436	0.318206	-0.102362	-0.518757	0.152751	-0.038228	-0.801755	0.607691	-0.0470877	-0.340423	-0.681919
Com_10846_pos	(3Z,6E)-N-Hydroxy-2,4,4,7-tetramethyl-6,8-nonadien-3-imine	-0.0763562	-0.591746	-0.410579	-3.50354	-0.258217	0.692679	0.91648	-1.17073	-0.97822	-0.0282099	-0.281464	-0.807675	0.0347767	0.139799	0.000650052	0.230473	0.560663	1.10184	-1.18583	-1.20852	-0.344295	0.0506324	0.44422	0.754944	-0.150368	0.0923575	-0.893915	0.0860214	-0.359791	-0.428034	-0.741487	-0.219439	0.728744	-0.81511	1.01831	-0.222233	-1.67093	-0.0771631	0.0215117	0.3482	0.331375	0.629767	0.0736176	0.0948641	-1.47552	-0.848739	-0.100886	-0.979304
Com_10854_pos	(3S,6S,9S,12R)-3-butan-2-yl-6-[(1-methoxy-3-indolyl)methyl]-9-(6-oxooctyl)-1,4,7,10-tetrazabicyclo[10.4.0]hexadecane-2,5,8,11-tetrone	0.192888	0.096832	0.220167	0.581854	0.601826	0.046779	0.241291	0.744563	-0.0689845	0.658158	0.568708	0.133527	0.0923167	0.635221	0.263983	0.809786	0.368921	0.231131	0.523881	-0.26198	0.609724	1.15189	0.82908	0.518011	0.879619	0.713012	0.137797	0.604068	0.224217	0.203342	-0.330445	-0.444408	0.0555316	-0.515751	-0.162688	-0.126937	-0.712098	-0.901732	0.0839169	-0.546388	0.254418	-0.349892	-0.0389664	-0.538238	-0.176133	-0.419096	-0.612542	-0.764927
Com_10857_pos	(3S,6S)-3-(4-Hydroxybenzyl)-6-(hydroxymethyl)-2,5-piperazinedione	-0.19977	0.0684482	0.0381134	0.380428	-0.48805	-3.7513	0.132635	0.0130481	-0.0721662	0.540508	0.203884	-0.363885	0.197458	-0.0536427	0.326511	0.557754	0.319282	-0.0397446	-0.15072	0.247249	0.552988	0.245297	-0.36613	0.0388282	-0.0661976	0.174807	-1.23697	-0.331254	-0.424647	0.0393941	-0.0356611	-0.163484	0.355123	-0.0573857	-4.22582	0.150047	-0.133712	0.224363	0.195091	-0.287237	0.892034	0.948019	0.157016	0.980075	0.0201036	-0.608001	-0.662592	-0.0402302
Com_10859_pos	(3S,5Z,7E,23S)-3,25-Dihydroxy-24-oxo-9,10-secocholesta-5,7,10-trien-23-yl D-glucopyranosiduronic acid	0.193564	-0.366315	-0.0540158	-0.0983678	-0.804189	-1.74361	-1.86892	-1.10383	-0.316434	-0.10206	-0.201337	-1.23671	-0.0756151	-0.74091	0.184391	-0.0828609	-0.69136	0.261569	0.976724	0.0334428	-0.894545	-0.123602	-1.02768	0.297633	1.14272	-1.2059	-1.28313	-1.18429	-0.668984	-0.151565	-0.673848	-0.399976	-0.139991	-0.168736	1.20679	0.199183	0.40307	0.866245	0.791682	-0.197846	0.397904	0.787174	-0.105802	-0.25792	0.880075	0.251028	0.598731	-0.227952
Com_1086_neg	tiapride	0.0416526	0.263965	-0.0004436	0.0140393	-0.171086	-0.202921	-0.684645	0.131942	0.065656	0.179267	0.0978379	-0.0623005	0.0701864	0.114456	0.493465	0.350522	0.0670647	-0.397725	0.0170035	-0.234117	0.0435485	0.0608372	0.0246165	0.11869	0.371703	0.222489	-0.613251	0.559165	0.0586128	0.160036	-0.142994	0.27381	0.411439	0.281017	1.16116	-0.0689672	0.150539	0.0933223	0.520119	-0.0293545	0.960001	0.315304	0.0621298	0.168377	-0.744474	-0.425771	-0.09392	0.322904
Com_10864_pos	(3S,4S)-3-Ethyl-4-[(2S,4E,6R,8S,9R,10R)-9-hydroxy-4,6,8,10-tetramethyl-7-oxo-4-dodecen-2-yl]-2-oxetanone	1.01115	-0.29319	0.12075	0.0230235	-0.692188	-0.115705	0.363634	0.0637144	-0.145326	0.00148026	0.775552	0.499793	0.774727	0.176807	-0.752626	0.118062	0.979917	0.00963046	2.91628	-0.0206755	-0.183591	-0.263401	-0.335251	-0.766446	1.21122	-0.209073	0.171785	-3.89516	-0.172509	0.223042	-1.12149	0.418335	0.734136	-0.409197	2.32347	1.4334	-0.147099	0.405872	0.752827	2.48954	0.139142	-1.34015	-0.0850748	-0.409683	0.0483006	-1.18501	0.524873	1.38202
Com_10866_pos	(3'S,4aS,6aR,8aR,9R,10S,12aR,12bR)-10-[(S)-3-Furyl(beta-D-glucopyranosyloxy)methyl]-6,6,8a,10-tetramethyl-3,8-dioxodecahydro-3H,6H-spiro[naphtho[1',2':3,4]furo[3,2-c]pyran-9,2'-oxirane]-3'-carboxylic acid	0.0664002	0.0402514	0.180916	0.0705802	-0.539215	0.276775	0.107448	0.0495795	0.12587	0.249403	0.0924268	-0.18103	0.279246	0.286807	0.243295	-1.07815	0.163071	0.029963	-0.208604	0.0387775	0.139419	0.124221	0.139613	0.163291	0.504753	0.285147	0.020549	0.5725	-0.278925	0.320484	-0.172009	-0.240786	0.010632	-0.107297	1.13348	-0.0865501	-0.471671	0.189449	0.0180246	-0.304938	0.62939	0.190471	-0.0683207	-0.268938	-0.0201453	0.960344	-0.33379	0.237056
Com_10871_pos	(3S,3'S,5R,5'R,8'R,9'cis)-3'-Methyl-6,7-didehydro-5,5',6,8'-tetrahydro-5',8'-epoxy-beta,beta-carotene-3,5-diol	-0.486411	0.398448	5.30154	4.54559	5.24654	5.5531	4.16015	5.09664	-0.300166	0.246968	0.478698	0.11937	-0.176675	-0.0749918	-1.62715	0.136595	1.75024	-0.152083	-0.0570402	0.432214	-0.113771	0.107082	-0.0210936	0.261714	2.48384	-1.29486	0.332803	-0.614593	-0.0691168	-0.302908	-0.34818	0.467954	-5.66295	-4.56842	-4.36682	-5.19386	-5.16769	-4.47001	0.310612	-0.230242	-0.283309	-0.153629	0.572342	0.640124	0.175409	-0.02311	-2.42059	0.101769
Com_10877_pos	(3R,4S,5S,6S)-6-Carboxy-N-[2-(diphenylmethoxy)ethyl]-3,4,5-trihydroxy-N,N-dimethyltetrahydro-2H-pyran-2-aminium (non-preferred name)	-0.0568009	0.102562	0.0671837	0.0464674	-0.00942213	0.174446	-0.0593454	-0.0428585	-0.34482	0.0460275	0.0941913	-0.220523	0.0975483	0.0363334	0.12921	0.134072	0.0590064	0.0329223	-0.264225	-0.000798986	0.0653693	0.048023	0.0156984	-0.0506078	0.37943	0.190179	-0.524745	0.47971	-0.0375563	0.0092296	-0.0521019	-0.0254756	0.199228	-0.0273965	0.430784	0.085028	-0.149785	0.183984	0.337263	-0.12038	0.471894	0.404602	0.0140302	0.014143	0.107655	-0.081097	-0.139197	-0.192066
Com_10878_pos	(3r,3as,6ar)-Hexahydrofuro[2,3-B]furan-3-Yl [(1s,2r)-1-Benzyl-2-Hydroxy-3-{isobutyl[(4-Methoxyphenyl)sulfonyl]amino}propyl]carbamate	-0.959865	0.599523	-0.194003	-0.0510851	-0.695709	0.329077	0.0822561	0.32631	-0.249227	-0.331908	0.0946236	-0.50503	-0.0282156	-0.621819	0.127932	-0.265469	0.311829	0.147807	-0.185261	0.0493445	0.432697	0.917734	-0.176106	-0.235229	1.05211	-0.0245797	-0.362361	-0.495368	-0.249269	-0.113252	1.0576	-0.463394	0.55617	-0.165882	1.30048	0.312914	-0.215815	0.176472	0.755446	0.569194	0.591191	0.887796	0.119586	1.2528	0.855693	0.298809	0.101563	-0.240839
Com_10879_pos	(3E,7E,11E,15E,19E,23E,27E,31E)-4,8,12,16,20,24,28,32,36-Nonamethyl-3,7,11,15,19,23,27,31,35-heptatriacontanonaen-1-yl trihydrogen diphosphate	0.562173	-0.0731131	0.0110567	-0.0445266	0.935188	0.242027	0.228243	-0.115834	0.0730287	0.136993	-0.0256794	0.999207	1.77861	-0.189203	0.330321	0.118613	0.143919	0.271654	-0.154246	-0.117562	1.20668	-0.411563	0.407753	-0.167642	0.556505	1.04924	1.90679	-0.454476	0.0413117	0.974076	-0.504048	0.102066	1.32066	-0.0511451	-0.43256	0.310761	-0.24827	0.150102	0.218477	-0.196325	0.263244	-0.991262	-1.11989	2.98276	0.79549	0.37159	1.29211	-0.0220883
Com_10880_pos	(3E,5E,7E,9Z,11E,13E,15Z,17E)-3,7,12,16-Tetramethyl-18-(2,6,6-trimethyl-1-cyclohexen-1-yl)-3,5,7,9,11,13,15,17-octadecaoctaen-2-one	-0.0394003	-0.261018	-0.200073	0.260486	-0.397527	0.673419	0.167773	-0.237311	-0.210798	-0.220632	0.0477878	0.104872	-0.260329	-0.273318	-0.0216656	-0.180981	-0.0690921	-0.203833	0.535498	-0.0633192	-0.102473	-0.220275	-0.524494	-0.19795	0.0547752	-0.109047	0.772572	-0.916701	-0.209113	0.0433152	-0.0615214	0.17234	0.198721	-0.153685	0.302266	0.0655326	-0.161937	0.62986	0.0374956	0.275233	-0.615781	-0.435451	0.0867688	-0.272663	0.172365	0.154768	-0.0806023	0.523791
Com_10882_pos	(3E,4aS)-3-[Amino(hydroxy)methylene]-4a,6,7-trihydroxy-11-methyl-12,12a-dihydro-1,2,4,5(3H,4aH)-tetracenetetrone	-0.171935	0.00983561	-0.269935	-0.908944	-0.0189062	1.179	0.624595	0.303148	-0.0959266	-0.0106715	0.0820724	-0.715475	-0.00710707	0.0462187	-0.129324	-1.29355	-0.14376	0.440751	-0.703136	-0.376425	-0.280657	-0.171921	0.553984	-0.300813	0.173857	0.1373	-0.547179	0.151248	0.370144	0.442441	0.162931	-0.0905808	0.191468	0.050094	0.173279	-1.11102	-0.2683	0.493694	0.0158376	0.550435	0.452779	0.488369	0.102615	0.380521	0.709469	0.516222	-0.439155	0.778675
Com_10885_pos	(3E)-4,8-Dimethyl-1,3,7-nonatriene	0.296335	1.18125	0.900293	1.16693	1.01458	1.31273	1.00418	1.03587	0.935859	1.30674	0.988512	0.300244	0.867137	1.12937	1.11383	1.05938	0.394135	0.603063	0.18208	0.941112	0.925865	1.05272	1.55464	0.736311	1.24676	1.06231	0.741727	1.4929	1.24493	1.09973	-0.588515	-0.808351	-0.652132	-0.590495	-0.407888	-1.27199	-0.617416	-1.06347	-0.87925	-0.853802	0.237405	0.0793217	-0.907419	-1.10197	-1.01354	-1.10086	-0.996668	-0.583449
Com_10892_pos	(3beta,9beta,17xi,22S)-3-(beta-D-Glucopyranosyloxy)-26-oxo-22,26-epoxy-9,19-cyclolanost-24-en-28-oic acid	-0.714912	-0.123944	-0.384001	-0.576077	-1.08811	-0.645164	-0.537926	0.0443836	-0.410308	0.630435	0.53945	-0.3894	-0.630043	-0.515486	0.154647	-0.301012	0.13626	-0.958791	-0.995323	-1.61167	1.86262	-1.46304	-0.901105	-0.307099	-0.614856	-0.522025	-0.781541	-0.149684	-1.11913	-0.602473	0.727488	0.953608	1.22359	1.82363	2.60129	1.97496	1.62965	-0.587696	1.92816	-0.891618	1.09402	1.42247	0.916509	2.53834	2.18721	2.20164	1.44976	1.25433
Com_10899_pos	(3beta,6beta,9xi,13xi)-15-(Dimethylamino)-3-hydroxy-6,18:14,16-diepoxypimar-7-en-18-one	0.550261	-0.0710858	0.000546629	-0.153824	0.0829716	0.272729	0.165005	-0.330095	-0.11662	0.0735121	-0.0362433	-0.212649	0.0656648	-0.0362059	0.0225432	0.353618	0.336059	-0.561109	-0.379008	-0.257444	-0.077155	-0.000577686	-0.126008	-0.293375	0.440941	0.123976	-0.154861	-0.166378	-0.0915724	0.0436843	-0.250696	0.174255	0.224827	-0.0698448	0.424078	0.197752	-0.166082	0.184703	0.411728	0.0267803	-0.149072	0.181744	0.569646	0.31755	0.184857	0.0267735	-0.215537	-0.104391
Com_10901_pos	(3beta,5beta,22R,25S)-26-(beta-D-Glucopyranosyloxy)-22-hydroxyfurostan-3-yl 6-deoxy-alpha-L-mannopyranosyl-(1->4)-[beta-D-glucopyranosyl-(1->2)]-[beta-D-glucopyranosyl-(1->6)]-beta-D-glucopyranoside	0.269328	-0.584162	0.143421	-0.117947	-0.459652	-2.55813	-1.88504	-1.03372	0.423397	-0.82506	-2.51493	-1.04886	0.026156	-0.286318	0.681312	-2.19361	-2.46083	0.346934	1.67466	-0.503224	-2.29027	-2.30555	-0.539141	0.92353	-0.850318	-1.85916	-0.726149	-3.8478	-0.662896	0.247834	-0.705527	-0.502276	-0.920973	0.0791025	0.213517	-0.581436	-0.0324764	-0.228	-0.0832682	-1.01304	1.49238	-0.450135	-0.636292	-1.30663	0.905243	-0.0133809	0.926696	0.964339
Com_10905_pos	(3beta,24R,24'R)-fucosterol epoxide	0.408662	-0.669456	-0.151049	1.07076	-0.210348	0.0874201	-0.159672	0.442909	-0.35475	0.186423	-0.23614	0.161942	-0.106747	-0.168786	0.460994	0.0742664	-0.868575	0.200166	-0.0830765	-0.0868796	0.0981472	0.207578	0.0635655	0.079753	-0.705196	0.01429	0.205767	0.589065	0.106025	-0.953555	-0.374249	-0.54018	-0.0171921	-1.26236	0.535137	0.131122	-0.00983943	-0.602914	-0.053861	-0.0396469	0.231059	-0.737705	-0.562858	-0.3211	-0.534341	-0.142522	-0.975706	-0.0955396
Com_10909_pos	(3beta,17xi,22xi,25R)-Spirost-5-en-3-yl beta-D-glucopyranoside	-0.148127	-0.132141	0.0198683	-0.167601	-0.0257296	0.190264	-0.0785294	-0.0258185	-0.0916535	-0.0625152	0.0025271	0.140996	-0.184197	-0.208454	0.0374482	0.155463	-0.194152	-0.0145964	-0.404546	-0.138878	-0.313169	-0.193815	-0.0552755	-0.259665	-0.0570958	0.112853	-0.220181	0.233382	-0.149319	-0.0439594	0.115682	-0.055551	0.308939	0.197991	0.537538	0.207913	-0.0209517	0.254553	0.235531	0.112612	0.610212	-0.0166541	0.179774	0.117052	0.265446	0.177661	-0.236105	-0.0495816
Com_10911_pos	(3beta,16alpha)-3-Acetoxy-16-hydroxy-24-methylenelanost-8-en-21-oic acid	-0.27165	0.020767	-0.207026	-0.259768	-0.301261	0.277618	0.0712521	-0.193439	-0.450312	-0.3671	0.305284	-0.394552	0.113884	-0.634479	-0.208429	-0.0406196	-0.714657	0.262497	-0.0395972	-0.46092	0.192355	0.0313092	-0.220086	-0.311961	-0.43418	-0.404913	-0.364088	-0.121839	-0.228991	-1.39097	0.308314	0.0258597	0.182783	0.331184	0.291339	0.0558918	-0.0298274	0.327327	0.43634	0.507689	0.374998	0.107389	0.147946	0.380647	0.345336	0.281086	0.300414	0.190114
Com_10919_pos	(3beta)-7,11-Dioxolanostan-3-yl acetate	-0.524221	-0.659982	-0.262328	-0.0248797	-0.121867	0.277754	0.00617295	-0.34766	-0.350748	-0.278743	0.110419	0.0868515	0.0760173	-0.447828	-0.119741	0.338906	-0.0375218	-0.158403	0.591011	-0.293773	0.220884	-0.0467558	-0.28307	-0.192626	-0.808083	-0.120872	0.0623592	-0.958056	-0.446086	-0.369024	0.443199	-0.230998	0.423175	0.326323	0.0635225	-0.111054	-0.187208	0.429645	0.567962	0.153784	0.484972	0.0688453	0.313378	0.572324	0.351714	0.0914882	0.0433415	-0.041627
Com_10920_pos	(3aS,4aR,7aS,9bS)-3-Ethyl-2-oxo-3,3a,7a,9b-tetrahydro-2H,4aH-1,4,5-trioxadicyclopenta[a,hi]indene-7-carboxylic acid	-0.212807	0.942806	0.0770242	0.00162802	-0.10054	0.430126	0.229336	-0.13583	0.0884767	-0.136321	-0.0503907	-0.55656	-0.177835	-0.273716	-0.151774	0.213686	-0.193244	0.426408	0.320409	0.104985	-0.0139004	0.00231516	-0.114964	-0.0617739	0.0296206	0.127318	-0.293	-0.302677	-0.339548	-0.195881	0.286916	0.744409	0.274414	0.189877	0.742377	0.152119	0.0266486	0.442229	0.382833	0.504209	0.494329	0.446945	0.236917	0.302434	0.547281	0.0771173	0.499125	0.515768
Com_10921_pos	(3-Aminopropyl){[5-(6-amino-9H-purin-9-yl)-3,4-dihydroxytetrahydro-2-furanyl]methyl}methylsulfonium	0.134902	0.0255747	0.0736207	0.593465	0.24015	0.430985	0.281978	0.365637	0.0412463	0.261652	0.330807	0.0774546	0.150111	0.228684	0.359626	0.118619	0.360118	0.134997	-0.493652	0.172902	0.393549	0.189858	0.221158	-0.153362	0.595384	0.622982	0.177352	0.572415	0.0963173	0.231938	-0.207413	-0.201171	0.152436	-0.531109	0.297434	-0.367368	-0.573522	-0.312973	0.0933151	-0.317549	0.164645	0.0869581	-0.117832	-0.259335	-0.0807121	0.339962	-0.308735	-0.302056
Com_10924_pos	(3-Amino-3-carboxypropyl){[5-(6-amino-9H-purin-9-yl)-3,4-dihydroxytetrahydro-2-furanyl]methyl}methylsulfonium	0.0157905	0.221125	0.0287839	0.211995	0.0136817	0.17397	0.0573078	-0.119804	-0.145648	0.0625464	0.0656666	-0.205296	0.0969582	0.0842704	0.147555	0.128932	0.157269	0.022978	-0.278951	0.021769	0.12015	0.044965	-0.0162455	-0.34116	0.0716719	0.346027	-0.253027	0.350967	-0.121252	0.0999183	-0.109985	-0.0755488	0.286867	-0.192586	0.399284	0.0572499	-0.224927	0.207995	0.323159	-0.083197	0.438322	0.478182	0.124929	0.251769	0.107049	0.0240465	-0.104692	-0.197393
Com_10928_pos	(3alpha,5beta,7alpha,12beta)-7,12-Dihydroxy-24-oxo-24-[(2-sulfoethyl)amino]cholane-3-sulfonic acid	0.180469	0.100728	0.0187163	0.14205	0.621094	0.146248	0.0958382	0.0543115	0.195819	0.136252	0.0202529	-0.167458	0.140132	1.14889	0.193939	0.159152	0.141336	-1.40982	-0.366285	0.239234	0.0218449	0.161775	-0.359434	-0.09081	0.246063	0.262124	-0.226361	0.587569	-0.0299094	0.878054	-0.318436	-0.0681689	0.255235	-0.132363	-0.737713	2.15422	-0.287604	0.0734595	0.0893791	-0.111749	0.557976	0.304967	0.0294739	-1.02867	0.0744414	-0.100009	-0.0988079	-0.134163
Com_10930_pos	(3alpha,4beta,8alpha)-4,15-Diacetoxy-3-hydroxy-12,13-epoxytrichothec-9-en-8-yl hexanoate	-0.410258	2.59085	-0.480846	1.23693	0.359323	0.983241	1.39529	0.0104646	0.0388256	0.949179	0.617245	0.239485	0.355385	0.59282	1.19214	-0.387051	0.747696	0.283586	0.0437318	0.0966971	0.983808	0.196096	0.591993	0.620362	0.061035	-0.147349	0.566663	1.96183	0.508949	0.206183	-0.049616	-2.33019	-0.249008	-0.443206	-0.176629	0.219607	-0.524721	-0.44149	-0.0229755	-0.660399	0.153223	0.298937	-0.490012	0.318706	-0.3608	0.245673	-0.0299595	-0.258646
Com_10932_pos	(3alpha)-3-Hydroxycholan-24-oic acid	0.30849	-0.173852	-0.377232	-0.108066	0.198544	0.284243	-0.125097	-0.123973	0.0218186	-0.602203	0.499725	0.347853	-0.00958131	-0.0692962	0.242652	0.659415	-0.134735	0.0798388	-0.297014	-0.387305	0.434307	0.217898	-0.51628	0.16514	-0.377089	-0.00983525	0.219985	0.50863	-0.132325	-0.0990744	0.177837	-0.0951771	0.544289	0.118588	0.365445	-0.000885404	-0.193551	0.0968695	0.268577	0.346814	0.576199	-0.269448	0.135882	-0.0549325	0.023826	-0.162823	-0.251312	-0.421778
Com_10935_pos	(2Z,4Z,6Z,8E,10E,12E,14Z,16E,18E,20Z,22E)-4,8,12,17,21-Pentamethyl-23-(2,6,6-trimethyl-1-cyclohexen-1-yl)-2,4,6,8,10,12,14,16,18,20,22-tricosaundecaenal	-0.598749	-0.866521	-0.385797	-0.304127	-0.511663	0.329968	-0.466569	-0.498124	-1.09191	-0.950843	-0.35345	-0.599673	-0.395668	-0.595513	-0.692512	-0.359389	-1.82612	-0.202698	-0.635394	-0.217564	0.0682641	-0.561145	-0.773273	-1.1911	-1.75792	-0.258945	-0.624875	-0.419304	-0.621254	-2.11566	-0.124637	0.799285	0.56005	0.366448	1.78492	0.31658	0.259131	0.592639	1.01859	0.673386	1.50415	0.763595	0.561731	0.923795	0.927069	0.72045	1.94306	-0.018727
Com_10942_pos	(2Z)-4-Methyl-2-phenyl-2-pentenal	-0.662669	-0.676207	-0.726468	-0.84018	0.0863569	-0.670647	-0.480925	0.0986985	0.0146486	0.446456	-0.331292	-0.946057	0.119703	0.0558825	0.617038	1.01039	-0.373555	0.437424	3.07171	-0.018549	-0.199477	0.158126	0.185675	0.927237	-0.27591	0.186619	-0.388799	-2.92953	-0.544453	-0.0956705	-0.410519	0.273926	0.216358	0.317488	-0.163763	-0.0951693	-0.0640364	0.257269	-0.103057	-0.493851	0.878715	0.938381	0.469147	-0.334577	-0.0903182	-0.921818	0.0417917	-0.374926
Com_10947_pos	(2Z)-4-(Octadecyloxy)-4-oxo-2-butenoic acid	-0.118315	0.039484	-0.194866	0.881837	-0.0709519	0.413157	0.316681	0.436504	-0.178079	0.404609	0.383139	1.51937	-0.724964	-0.434252	-0.0170222	-0.415131	1.03336	-0.00604567	-0.289968	0.688609	-0.515098	-0.193815	-0.229134	-0.259665	0.113248	0.620946	2.2099	-2.54743	-0.399324	0.606914	0.0940084	-0.1397	0.0877744	-0.898026	0.0741964	-0.139249	-0.418374	-0.300899	-1.40726	-0.642837	-2.81629	-2.33801	-0.455077	-1.11675	-0.565223	0.0761755	-0.864387	0.74157
Com_10949_pos	(2Z)-3-{5-[(4Z)-5-(Methylsulfanyl)-4-penten-2-yn-1-yl]-2-furyl}acrylaldehyde	1.09395	-0.577652	-0.116958	0.183643	0.0113927	0.546144	0.735084	0.159184	-0.300858	-0.0464408	-0.78886	0.293046	-0.228694	0.156659	-0.135789	0.0376206	0.536135	-0.756259	-0.645556	-0.325597	0.320391	-0.30024	0.376709	-0.158134	0.160751	-0.426399	-1.64371	0.604743	0.127091	-0.0250769	-0.688307	0.462325	-0.058631	-0.159026	0.330553	0.112823	-0.325209	0.189526	0.174423	1.03884	1.86299	0.458554	0.274355	1.46113	-0.00878092	0.248265	-0.699834	-0.126047
Com_10950_pos	(2Z)-3-[4,5-Dihydroxy-2-(2-hydroxy-2-propanyl)-2,3-dihydro-1-benzofuran-7-yl]acrylic acid	0.489655	0.158533	-0.0433854	-0.118435	0.00317372	0.0485536	0.176341	0.0717129	0.0170361	0.0972894	-0.163399	-0.330165	0.0811965	-0.0785182	0.689941	0.32819	0.246741	0.186141	-0.299904	-0.228209	-0.0334259	-0.0841915	-0.0452098	-0.146273	0.666995	0.256381	-0.145539	0.335139	-0.174773	0.0526832	-0.493907	0.0606247	0.259419	-0.209261	0.511742	0.175919	-0.127954	0.208167	0.370511	-0.125298	0.127236	0.350387	0.454535	0.254187	-0.112731	4.30565	3.00721	3.19809
Com_10952_pos	(2Z)-3,7-Dimethyl-2,6-octadien-1-yl 3-oxobutanoate	0.702889	-0.384528	0.060458	0.00879718	-0.225727	-0.944774	0.182378	-0.632432	-0.445192	-0.500322	0.223717	-0.390084	0.275475	-0.0307871	-0.229299	-0.000571319	0.200552	0.271559	-0.93202	-0.234936	0.688973	0.335698	0.00465302	-0.572056	0.682627	-0.143136	-0.300603	0.0615073	0.218025	-0.0379376	-0.794849	0.00899118	-0.0778808	-0.249482	0.859316	0.423659	-0.241169	0.52843	0.799168	-0.0551885	0.252662	0.615531	0.286964	0.0795445	0.887593	0.382821	0.0298603	0.307928
Com_10957_pos	(2Z)-3-(4-Hydroxy-3-methoxyphenyl)-N-{3-[(4-{[(2E)-3-(4-hydroxy-3-methoxyphenyl)-2-propenoyl]amino}butyl)amino]propyl}acrylamide	-0.505878	0.0775035	-0.256833	0.318829	-0.329104	1.42485	0.0533418	-0.315852	-0.22686	-0.280563	-0.0927488	0.265979	-0.132931	-0.246351	0.2143	0.145947	-0.26986	-0.214284	-0.462457	0.102824	-0.832006	-0.0550272	-0.193245	0.200595	0.0806845	0.446388	0.473033	0.201277	0.0712122	-0.256041	0.543205	0.739881	0.450911	-0.31629	0.62766	-0.133997	0.0529482	0.26079	-0.616216	0.656856	-0.589464	0.0112403	0.374155	0.161851	0.309455	-0.173035	-0.16714	0.491615
Com_10958_pos	(2Z)-3-(3,4,5-Trimethoxyphenyl)-2-propen-1-yl acetate	0.38482	-0.611758	0.270509	0.0105448	0.356194	0.753398	-0.46577	0.244339	0.182863	0.0355031	0.930803	-0.0893519	-0.92863	0.0629411	0.691087	0.771618	1.18667	-0.154372	-0.422296	-0.657206	-0.373022	-0.460688	-0.582911	-0.415575	1.69219	1.12166	0.246275	0.905384	-0.79092	0.0879808	-0.901809	0.763733	0.411263	-0.230185	0.605512	0.958449	-0.216191	0.455087	0.323105	0.613496	0.269362	0.693435	1.96873	1.05105	0.705065	0.374691	-0.262987	-0.241199
Com_1096_neg	temocillin	-0.176954	0.295819	-0.0746864	0.292872	0.573887	0.824057	-0.508349	0.281789	0.315689	0.523842	0.285781	-0.0170889	-0.184181	0.0584422	0.530091	0.781848	-0.0453465	-0.267098	-0.657095	1.45428e-05	0.455401	0.622384	0.352333	0.318584	0.735489	0.412901	-0.44338	0.81811	0.304328	0.296427	0.0475056	0.516641	0.647113	0.0827629	1.09444	-0.649831	0.0314723	0.0315296	0.552933	0.0180849	0.963784	0.448793	0.534508	0.192984	-0.42778	-0.448637	-0.014527	0.378982
Com_10962_pos	(2Z)-2-Methyl-5-(2-methyl-3-methylenebicyclo[2.2.1]hept-2-yl)-2-penten-1-yl phenylacetate	-0.121164	-0.0778438	-0.155063	-0.0857901	-0.0145499	0.130895	-0.11803	-0.0962131	-0.0519447	-0.047775	0.0246543	0.261145	0.0801122	-0.0496324	0.149703	0.00591306	-0.0398864	-0.136002	-0.294211	-0.130497	-0.150206	-0.140334	0.019215	-0.0904979	0.0703642	0.227253	0.257256	0.0525871	-0.202542	-0.0942024	-0.12387	0.102924	0.352342	0.0116603	0.455654	-0.056781	-0.171301	0.280335	0.203217	-0.0178915	0.0870632	-0.00640354	0.0617479	-0.0752031	0.129229	0.0570588	-0.0297352	-0.00372277
Com_10963_pos	(2Z)-2-(2-Ethoxy-2-oxoethylidene)succinic acid	-0.027714	-0.302141	-0.302943	0.0682975	-0.218541	-0.134453	-0.0313788	-0.292463	-0.114866	0.159012	0.181843	-0.433418	0.36987	0.00877571	-0.114261	0.064647	0.253354	-0.0522011	-0.127683	-0.155963	0.0263785	-0.0420873	-0.00776479	0.471294	0.45762	0.107159	0.0200748	0.475536	0.107915	-0.155594	0.00498697	-0.0292104	0.195809	0.279966	-0.246034	0.124476	-0.683796	0.120506	0.145645	-0.306166	0.299231	0.868139	0.133	-0.218635	0.073379	-0.116629	-0.0169958	-0.217208
Com_10964_pos	(2xi)-2-({[1-(4-Chlorobenzoyl)-5-methoxy-2-methyl-1H-indol-3-yl]acetyl}amino)-2-deoxy-D-arabino-hexose	3.30063	0.847044	-0.401374	-2.24422	0.0357558	0.234184	0.196575	0.0653639	-0.0280657	0.880632	-1.87495	-0.732558	0.0680228	-0.471333	0.227593	-0.686581	-1.66161	-1.92986	-1.32955	-0.904784	-4.95074	-3.03164	-0.563732	-2.89974	1.58899	0.382466	0.358768	-1.40935	-0.827543	-0.382586	-3.4505	-0.62992	0.199695	0.202225	0.10543	1.43674	-0.723488	-0.0863332	-0.519101	-0.608835	2.0832	0.998815	-0.441653	-0.120676	-0.178817	0.279779	0.577057	1.68916
Com_10967_pos	(2S,4R,4aS,4bR,6aS,12bS,12cS,14aS)-4-Hydroxy-2-(2-hydroxy-2-propanyl)-12b,12c-dimethyl-3,4,5,6,6a,7,12,12b,12c,13,14,14a-dodecahydro-2H-chromeno[5',6':6,7]indeno[1,2-b]indole-4a(4bH)-carbaldehyde	-0.019925	-0.388327	0.0771754	-0.125739	-0.0917839	0.259784	0.149052	-0.156861	0.488347	-0.0761386	-0.155937	0.0316661	-0.403514	0.303491	0.0211415	0.530992	0.461135	0.179836	-0.224541	-0.311614	-0.0266591	0.0251131	-0.00542566	0.221599	0.211556	0.0169034	0.327507	-0.103978	-0.218869	0.0949057	0.0363484	0.178727	0.0386667	-0.0198305	0.393702	0.023287	-0.381434	0.447799	-0.166972	-0.055242	0.0689018	-0.082226	-0.00803129	-0.276422	0.0388247	-0.503258	-0.470474	0.200293
Com_1097_neg	(1aR,1bS,4aS,7aR,7bR,8R,9R,9aS)-9a-Acetoxy-7b-hydroxy-3-(hydroxymethyl)-1,1,6,8-tetramethyl-5-oxo-1a,1b,4,4a,5,7a,7b,8,9,9a-decahydro-1H-cyclopropa[3,4]benzo[1,2-e]azulen-9-yl (2Z,4E)-2,4-octadienoate	-0.268623	-0.312467	0.0985014	-0.0355533	-0.224941	0.277203	-0.839637	-0.0531882	-0.0740627	-0.0312871	-0.148583	-0.563035	0.0957891	0.0632611	-0.0638027	0.0726945	-0.840628	-0.630787	6.04522	-0.31316	0.427999	0.247865	-0.196823	0.0851334	-0.0791664	-0.554383	-0.415851	-6.4277	-0.0619069	0.527762	0.471551	0.505598	0.488569	0.616565	0.852991	-0.0323208	0.421282	0.398056	0.806895	-0.084568	1.0477	0.423781	0.073836	-0.0274825	-0.516547	-0.271715	0.668545	0.424202
Com_10970_pos	(2S,3S,5R,10R,12S,14S,15R,16R)-2-Amino-12,16-dimethyl-3,5,10,14,15-icosanepentol	2.34255	-0.16184	-0.138196	-0.333455	-0.213671	-0.0493691	0.328188	-1.88941	-0.072298	-0.0515056	-0.0423334	-0.208253	-0.184028	0.442788	0.618761	0.367596	-0.25147	-0.0323026	-0.458533	-0.476635	0.270323	-0.129192	-0.168548	0.0862442	2.81161	0.0328976	-0.177883	0.228091	-0.111924	-0.146246	-2.27891	0.256385	0.51026	-0.0765615	0.718824	0.968975	-0.146111	0.729293	0.52273	0.45032	1.19916	0.631437	0.349544	-0.855063	-0.301542	0.3428	0.536527	0.0446751
Com_10977_pos	(2S,3S,4S,5R,6R)-5-[3-[2-[[3-(2-carboxyethyl)-4-methyl-5-[(Z)-(4-methyl-5-oxo-3-vinyl-pyrrol-2-ylidene)methyl]-1H-pyrrol-2-yl]methyl]-4-methyl-5-[(Z)-(3-methyl-5-oxo-4-vinyl-pyrrol-2-ylidene)methyl]-1H-pyrrol-3-yl]propanoyloxy]-3,4,6-trihydroxy-tetrahydropyran-2-carboxylic acid	-1.93869	-0.386533	-0.0805908	-0.182875	-0.547326	-0.669473	-0.892775	-0.728849	0.841962	-0.741763	0.287536	-0.91628	-0.741017	-0.577858	-0.237422	-0.911268	-0.438509	-0.0628759	0.475588	-0.856259	-0.352292	-1.00234	-0.122877	-0.703387	0.405149	-0.181353	-0.431109	-0.866557	0.566072	0.174374	2.56291	0.861752	0.820384	1.48668	0.893571	0.53592	0.312365	1.18176	0.0744266	0.570284	0.679707	1.19014	1.30771	0.818184	0.978635	0.902348	0.591916	0.625295
Com_1098_pos	Propofol	0.24886	0.752852	0.117004	-0.0742858	0.0597658	-0.383243	-0.244595	0.945876	0.169104	0.884971	-1.17964	-0.605123	0.505376	-0.353246	0.720302	-0.428201	0.00465245	0.00150447	-0.131222	-0.0313108	-0.822593	0.07768	-0.149164	-0.101969	-0.950871	1.04356	-0.528318	-0.26263	-0.509971	-0.0887484	0.0356412	-0.841848	0.614733	0.0738258	0.285547	0.0418239	-0.174113	-0.714256	0.766735	-1.2791	1.3305	0.0996823	-0.0823416	-0.0478495	-0.189018	0.674532	0.0828536	-1.36767
Com_10983_pos	(2S,3R,6aS,12bS,12cS,14aS)-2-(2-Hydroxy-2-propanyl)-12b,12c-dimethyl-3,4b,5,6,6a,7,12,12b,12c,13,14,14a-dodecahydro-2H-chromeno[5',6':6,7]indeno[1,2-b]indol-3-ol	0.206927	0.0224864	0.297915	0.453712	0.104814	0.16786	0.627167	-0.00111811	0.108245	-0.588448	0.0625418	0.298414	0.024863	0.172315	0.443694	0.422123	0.368257	0.113651	-0.160901	-0.107739	0.12161	-0.132474	0.000852921	0.0422856	0.653075	0.347282	-0.0979551	0.509913	-0.315363	0.142472	-0.115981	0.237541	0.0111245	-0.357791	0.39181	-0.0757873	-0.699921	0.351662	0.154723	-0.204997	0.189401	-0.124294	0.0101139	-0.0865707	-0.281603	-0.289842	-0.315945	0.242746
Com_10991_pos	(2S,3R,4E)-3-Hydroxy-2-(tetradecanoylamino)-4-octadecen-1-yl 5-acetamido-3,5-dideoxy-6-[(1R,2R)-1,2,3-trihydroxypropyl]-beta-L-threo-hex-2-ulopyranonosyl-(2->3)-[beta-D-galactopyranosyl-(1->3)-2-deoxy-2-(2-oxopropyl)-beta-D-galactopyranosyl-(1->4)]-beta-D-galactopyranosyl-(1->4)-beta-D-glucopyranoside	-0.292458	1.76085	-0.817914	1.14007	1.21471	0.930074	1.4039	0.407602	0.936019	0.421005	0.479669	0.140983	0.470411	0.782373	1.09816	0.387729	0.079161	0.827831	2.20598	-0.865531	0.863532	0.16185	2.74804	0.36914	1.22413	0.522021	0.468143	-0.461757	0.897016	0.897891	-0.177786	0.336637	0.0660832	-0.0665017	-0.882505	0.153458	-0.802569	-0.23643	-0.230386	-0.660461	0.448755	1.07646	-1.11716	-0.769688	-0.117811	0.2441	0.0737158	-0.690694
Com_10998_pos	(2S,3R)-epoxiconazole	0.148448	-0.0578427	0.0688208	-0.0229669	-0.288146	0.333613	0.706497	-0.0711033	-0.295442	0.179425	-0.295255	-0.46818	-0.0232089	-0.481128	0.352951	0.754926	-0.0534083	-0.0733107	-0.4155	-0.149757	0.222734	-0.242893	0.286532	-0.562631	-0.209161	1.0205	-1.11339	0.664495	-0.659653	-0.173384	-0.110267	-0.0575045	1.10229	0.0170978	-0.448221	0.168639	-0.587081	0.195532	0.555055	-0.299693	0.718304	0.737766	0.611393	0.704283	0.0705172	-0.595077	-0.64638	0.253511
Com_11_neg	Δ2-trans-Hexadecenoic acid	0.0925942	-0.239442	0.0127408	0.214987	-0.0960534	0.385032	1.0049	-0.216777	-0.281101	-0.486191	-0.138219	-0.0199691	-0.131233	0.224958	-0.420957	-0.783312	-0.02827	-0.334865	-0.799808	-0.042095	0.175854	0.0606568	-0.108513	-0.516092	0.0224348	-0.150506	0.629627	-0.466565	-0.332717	0.208486	-0.139067	-0.205364	0.24962	-0.198971	0.230893	-0.0462431	0.252452	-0.0944267	-0.122964	0.624778	-0.82799	-0.326671	-0.469921	-0.45966	0.272301	1.09229	0.686994	0.269709
Com_1100_pos	Propionylcarnitine	0.232839	-0.407943	1.8124	0.222272	-0.0795898	-0.79559	-0.213018	0.0115314	-0.412225	-0.233267	-0.508658	-0.245178	-0.473434	-0.147747	0.71791	0.629712	-0.0966285	-0.561235	0.651506	1.88419	-1.76031	-0.0610577	-0.235099	-0.212291	0.137727	0.225615	-2.30006	0.840931	-0.0139241	-0.434062	-0.378211	0.327349	-0.27376	-0.458741	-0.236244	0.295943	0.395118	0.311319	0.77791	0.028292	1.36497	0.351404	0.216044	1.45004	-0.920045	-0.186453	-0.594929	0.080011
Com_11005_pos	(2S,3R)-2-(Dodecanoylamino)-3-hydroxyoctadecyl 5-acetamido-3,5-dideoxy-6-[(1R,2R)-1,2,3-trihydroxypropyl]-beta-L-threo-hex-2-ulopyranonosyl-(2->3)-[beta-D-galactopyranosyl-(1->3)-2-deoxy-2-(2-oxopropyl)-beta-D-galactopyranosyl-(1->4)]-beta-D-galactopyranosyl-(1->4)-beta-D-glucopyranoside	-0.000393552	0.00829065	0.292239	0.177534	0.235475	1.90338	0.27705	0.287531	0.173706	0.380227	0.33321	-0.00197574	1.89074	0.497756	0.276305	0.325177	0.307073	0.0468464	2.4455	-0.63314	0.312449	0.363935	1.777	0.33481	1.01282	-0.823622	-0.236381	-2.02269	-0.0621666	0.877237	0.0674033	-0.231678	-0.0284342	-0.451176	-0.0439205	-1.34058	-0.34158	-0.125614	0.414852	-0.193631	0.148051	0.712769	-1.7069	-0.422519	-0.141451	-0.303085	-0.583953	-0.396284
Com_11013_pos	(2S)-4-[(E)-2-{[(1S)-1-Carboxy-2-(4-hydroxyphenyl)ethyl]amino}vinyl]-2,3-dihydro-2,6-pyridinedicarboxylic acid	-0.124859	0.835657	0.43237	0.629476	0.653176	0.720874	0.499717	0.587451	0.463695	0.66799	0.859664	0.302989	0.300376	0.471884	0.448811	0.586736	0.686124	0.589801	0.178868	0.526903	0.950524	0.810556	0.468088	0.665353	1.0094	0.647895	0.578136	0.782714	0.415842	0.606847	-0.112774	-0.745851	-0.39296	-0.426168	-0.260876	-0.60247	-1.29745	-0.459635	-0.524527	-0.849402	-0.106921	-0.277662	-0.368274	-0.730803	-0.36298	-0.550348	-1.00243	-0.576731
Com_11015_pos	(2S)-3-Hydroxy-2-({[(3S,4S,5R)-2,3,4-trihydroxy-5-(hydroxymethyl)tetrahydro-2-furanyl]methyl}amino)butanoic acid (non-preferred name)	-0.160487	0.106705	-0.0817881	0.41099	0.161618	-0.204604	0.135209	-0.366262	-0.12192	-0.0402997	0.137756	-0.295148	0.18296	-0.189113	0.354894	0.0636912	-0.196807	-0.0171132	-0.218598	-0.28104	-0.329881	0.0622189	-0.0562523	0.163983	0.361869	0.417271	-0.233346	0.3878	0.393847	-0.0996063	-0.125997	-0.414649	-0.127001	-0.21156	0.181201	-0.204911	0.507465	0.491868	0.0868616	0.0777171	0.412412	1.51722	-0.283477	0.303906	-0.0304399	0.188761	0.0432692	0.0564698
Com_11021_pos	(2S)-3-{[6-O-(alpha-D-Galactopyranosyl)-beta-D-galactopyranosyl]oxy}-2-[(9Z,12Z,15Z)-9,12,15-octadecatrienoyloxy]propyl (11Z,14Z,17Z)-11,14,17-icosatrienoate	-0.456032	0.806892	0.460133	-0.549482	-0.679992	-0.510176	-0.279881	-0.584282	-0.303765	-0.787997	0.236281	-0.891653	-0.0951832	0.095476	0.263932	1.64876	-0.555338	1.05502	-1.28957	-0.363297	0.258309	-0.348348	-0.272291	0.00103981	-0.431723	-0.446979	-0.253468	0.554913	0.0970915	-0.16695	-0.145202	-0.697577	-1.21568	0.0793001	0.480839	-0.278097	-0.440809	-0.352487	-0.370173	-0.27607	0.168236	-0.175238	-0.0254619	-0.252269	-0.140045	-0.452173	0.156806	0.723596
Com_11022_pos	(2S)-3-(beta-D-Galactopyranosyloxy)-2-[(9Z,12Z,15Z)-9,12,15-octadecatrienoyloxy]propyl (11Z,14Z,17Z)-11,14,17-icosatrienoate	-0.0951469	-0.579019	-2.5701	0.590911	-0.969768	0.268776	0.635741	-0.75967	0.346203	1.88603	0.209964	-2.49695	1.26993	-0.104582	1.06647	-1.3338	0.125926	0.280026	-0.542084	0.0940262	-0.81933	-0.569249	0.000729075	-0.482256	0.13865	-1.68834	-0.0778205	-1.09855	-0.404249	0.0935142	0.366877	-1.32629	-0.428753	-0.953687	3.38041	0.0507509	1.31483	0.256887	-0.0565684	-1.35558	0.281572	0.274624	1.59694	0.190166	-1.16709	-0.144623	1.42101	0.889399
Com_11030_pos	(2S)-2-Amino-8-hydroxyoctanoic acid	0.0285952	0.357	1.06902	0.217751	-0.0402501	0.490813	0.877231	0.181872	0.468603	1.05238	0.456233	-0.0255001	-0.419378	0.128825	0.727998	1.34484	0.417186	-0.259539	1.06645	0.808377	0.0418053	0.582484	0.460763	-0.136586	0.727399	0.605747	0.234556	0.0608011	-0.0572239	0.568822	-0.267583	-0.592896	-0.847342	-0.550532	0.337327	-0.364947	-0.385505	-0.299273	0.013555	0.122237	-0.0727324	0.266751	0.359451	0.361068	-0.129487	-0.401055	-0.0703526	-0.686712
Com_11032_pos	(2S)-2-Amino-4-[{[(2S,3S,4R,5R)-5-(6-amino-9H-purin-9-yl)-3,4-dihydroxytetrahydro-2-furanyl]methyl}(carboxymethyl)sulfonio]butanoate (non-preferred name)	0.133594	0.49551	0.457508	0.439498	0.559474	0.604694	0.463641	0.505091	0.283143	0.600031	0.596251	0.139439	0.260258	0.466846	0.410371	0.505438	0.530603	0.535116	0.206863	0.423586	0.480667	0.47088	0.557596	0.464637	0.888854	0.489015	0.160925	0.775709	0.494056	0.498569	-0.255102	-0.488875	-0.199408	-0.508385	0.0443323	-0.296225	-0.737286	-0.368719	-0.271569	-0.452286	0.132304	-0.0131186	-0.177499	-0.427422	-0.312632	-0.577911	-0.613699	-0.333902
Com_11036_pos	(2S)-2-[(3E,7E,11E)-13-Hydroxy-4,8,12-trimethyl-3,7,11-tridecatrien-1-yl]-2,7,8-trimethyl-6-chromanol	-0.351628	-0.618687	-0.169221	-0.136053	-0.22359	-0.0168409	-0.821449	-0.0988902	-0.666037	0.134001	0.653589	-0.00175985	-0.754217	-0.401688	0.488983	0.0563099	-0.125228	0.0160239	1.26336	-0.607967	-0.131545	0.462587	0.237965	0.0371368	-0.250301	-0.726167	-0.37469	0.146852	0.054963	-0.621241	0.215213	0.169772	0.50722	0.827365	0.22542	-0.359373	0.089465	0.2233	0.714627	0.474389	0.567191	0.135116	0.908629	0.562537	0.272474	0.140486	-0.0843761	-0.0577206
Com_11053_pos	(2S)-1-Hydroxy-3-(pentadecanoyloxy)-2-propanyl (9Z,12Z)-9,12-octadecadienoate	-0.377426	-0.36363	-0.521151	-0.154189	0.0933679	0.467194	-0.0259442	-0.0490604	0.054166	-0.261216	-0.438478	0.240325	-0.439724	-0.726479	0.0554699	0.177593	-0.131733	-0.549348	-0.635985	0.283336	-0.674502	-0.441505	-0.0701155	-0.61589	-0.665474	-0.247155	0.569067	-0.915057	-0.813842	-0.572794	0.225927	-0.770482	-0.147733	0.741533	0.245605	-0.0184672	-0.536953	-0.489052	0.0195986	0.690707	0.606774	-0.667807	0.632134	-0.119153	-0.0778546	-0.361442	0.207176	0.302141
Com_11054_pos	(2S)-1-Hydroxy-3-(pentadecanoyloxy)-2-propanyl (6Z,9Z,12Z,15Z)-6,9,12,15-octadecatetraenoate	-0.46996	-0.489048	-0.207402	0.159699	-0.155472	0.366479	0.109999	-0.250264	-0.234835	-0.188944	-0.0768754	0.0135324	-0.0958991	-0.916178	-0.140996	0.158363	-0.380206	-0.0234621	0.616944	-0.138607	0.087611	-0.174338	-0.00463087	-0.366669	-0.405296	-0.505442	-0.30402	-0.656317	-0.243945	-0.669714	0.561267	-0.218506	0.143762	0.204362	0.546904	-0.347169	-0.207268	0.103859	0.606695	0.0239382	0.813264	-0.185801	0.447941	0.659919	0.034206	-0.27004	0.305019	0.193617
Com_11058_pos	(2S)-1-Hydroxy-3-(pentadecanoyloxy)-2-propanyl (6Z,9Z,12Z)-6,9,12-octadecatrienoate	-0.137693	-0.503324	-1.07213	-0.338796	-0.228449	-0.506722	-1.23162	-0.0897119	-0.687315	-0.262461	-0.00264738	-0.719028	-0.369497	-0.97962	0.280841	0.155188	-1.77215	-0.286264	-0.58911	-0.592686	0.0593805	-0.264794	-0.132532	-0.732765	-1.79219	-0.315361	-0.699484	-0.0232547	-0.392967	-1.17112	0.210649	-0.0296213	1.28903	0.437012	0.373628	0.683123	1.12314	0.676172	0.141079	0.871901	0.860341	0.629466	1.13941	0.871622	0.307004	-0.649388	1.15505	-0.442517
Com_11065_pos	(2S)-1-Hydroxy-3-(pentadecanoyloxy)-2-propanyl (5Z,8Z,11Z,14Z,17Z)-5,8,11,14,17-icosapentaenoate	-0.0562214	-0.0867828	-0.118178	-0.0914945	0.0846203	0.00296913	-0.0910935	-0.104478	0.0202058	0.0878317	0.0711591	-0.0169293	0.18802	0.0545625	-0.327846	0.0107866	-0.00718058	-1.9246	-0.382385	-0.258997	-0.0953906	-0.159687	0.268015	-6.78986	0.318645	0.146161	-0.292073	0.383789	-0.169317	0.16717	0.0482996	-0.0767317	0.166573	0.0901262	0.300233	0.0622301	-0.199552	0.215417	-0.0373782	-0.131393	0.533384	0.577835	-0.0620875	1.85518	0.504067	-0.0535637	-0.0705096	0.310788
Com_1107_pos	propatylnitrate	0.244161	0.176577	0.207761	1.0489	0.508905	0.510881	0.446064	0.572417	0.350941	0.636399	0.738321	0.0987458	0.287847	0.657573	0.523561	0.324255	0.666136	0.463335	0.124915	0.273518	1.12714	0.37078	0.302285	0.181318	0.992504	0.91394	0.509886	0.74718	0.526222	0.469667	-0.493754	-0.344919	-0.116802	-1.04724	-0.143129	-0.658905	-0.689623	-0.612242	-0.201642	-0.625154	-0.160686	-0.0153039	-0.171395	-0.65035	-0.368807	0.17421	-0.659168	-0.311378
Com_11075_pos	(2S)-{[2-Amino-5-(carbamoyloxy)-3,4-dihydroxypentanoyl]amino}{(2R,3S,4R,5R)-3,4-dihydroxy-5-[5-(hydroxymethyl)-2,4-dioxo-3,4-dihydro-1(2H)-pyrimidinyl]tetrahydro-2-furanyl}acetic acid (non-preferred name)	0.253636	-0.00989104	-0.0120863	-0.376072	0.0057273	0.301529	-0.0106352	-0.00845747	0.112546	-0.0628822	-0.0204796	-0.45056	0.114225	-0.592518	-0.339402	0.256077	-0.0989882	-0.392089	-0.13093	0.0893392	0.285903	-0.117334	-0.05432	0.0908606	0.0593566	0.335978	-0.0779333	0.318412	-0.103907	0.0649303	-0.307469	-0.110822	0.562713	0.0707293	0.438028	-0.127594	-0.378423	0.231224	-0.0612375	0.181998	0.590098	0.424369	0.15864	0.646831	0.678795	-0.19247	0.186655	0.437479
Com_11078_pos	(2R,6E)-2-[(2E)-3,7-Dimethyl-2,6-octadien-1-yl]-5-hydroxy-6-[hydroxy(phenyl)methylene]-2,4-bis(3-methyl-2-buten-1-yl)-4-cyclohexene-1,3-dione	0.143286	0.361072	0.200882	-0.240787	-0.446341	-0.216866	-0.394021	-0.038258	-0.427454	-0.217872	-0.383674	-0.28513	0.0552774	-0.161587	0.0191885	-0.215933	0.352431	0.20711	-0.110735	0.312091	-0.488399	-0.0846265	-0.484872	-0.349767	0.0842954	-0.377013	0.114098	-1.20935	-0.378294	0.0526868	0.26229	0.349645	-0.229697	0.083122	1.62613	-0.270237	-0.255607	0.562772	0.625522	-0.0540229	1.01407	0.242436	0.29173	0.057644	0.637221	0.51345	-0.11919	-0.179284
Com_11079_pos	(2R,5S,10R,13S,16R)-16-{[(2R,3R,4R,5S,6R)-3-Acetamido-2-{[{[{[(2R,3S,4R,5R)-5-(2,4-dioxo-3,4-dihydro-1(2H)-pyrimidinyl)-3,4-dihydroxytetrahydro-2-furanyl]methoxy}(hydroxy)phosphoryl]oxy}(hydroxy)phosphoryl]oxy}-5-hydroxy-6-(hydroxymethyl)tetrahydro-2H-pyran-4-yl]oxy}-5-(4-aminobutyl)-10-carboxy-2,13-dimethyl-4,7,12,15-tetraoxo-3,6,11,14-tetraazaheptadecan-1-oic acid	-0.0738904	-0.99861	-0.299137	-0.143884	-0.0777187	-2.5991	-2.88106	-0.151991	-0.0217517	-0.21493	-0.0309648	-0.267729	0.0331407	0.505726	0.0378888	0.127185	0.0259782	0.0189148	1.16664	-0.081324	0.533853	-0.102004	0.151586	1.32404	-0.254093	0.102727	-0.543984	-1.43593	-0.104561	0.117479	0.0686875	1.06885	1.83946	0.158824	0.377028	0.0484946	-0.192743	0.300213	0.155458	-0.77628	0.754555	0.50555	0.0948897	-1.05313	0.129364	-0.114579	-0.0695541	0.0199666
Com_11082_pos	(2R,3S)-3-Hydroxy-8-methyl-8-azabicyclo[3.2.1]octane-2-carboxylic acid	-0.314423	-0.538825	0.140981	0.316639	-0.0391021	-0.278875	0.228747	0.0273403	-0.138532	-0.0789842	0.240161	-0.3501	-0.0165311	-0.0445445	0.571516	0.271604	0.129742	0.190474	1.08473	0.325727	1.06936	-0.036875	-0.0597318	0.723247	0.0200867	-0.354887	-0.29951	-1.48554	0.148359	0.119384	0.399687	-0.249815	0.0778783	-0.00387296	0.41141	0.580939	-0.459394	0.632671	0.130413	-0.138731	0.248649	0.413298	-0.188815	0.289858	-0.00586974	-0.203572	0.0182224	-0.462802
Com_11084_pos	(2R,3R,4R,5S,6R)-2-{[{[(2R,3R,4S,5S)-5-Amino-3,4-dihydroxytetrahydro-2H-pyran-2-yl]oxy}(hydroxy)phosphoryl]oxy}-5-hydroxy-6-({[(2R,3R,4R,5S,6R)-6-(hydroxymethyl)-3-{[(3R)-3-hydroxytetradecanoyl]amino}-4-{[(3R)-3-hydroxytetradecanoyl]oxy}-5-(phosphonooxy)tetrahydro-2H-pyran-2-yl]oxy}methyl)-3-{[(3R)-3-hydroxytetradecanoyl]amino}tetrahydro-2H-pyran-4-yl (3R)-3-hydroxytetradecanoate (non-preferred n…	-0.24914	-0.162154	-0.110886	-0.0462864	-0.0261666	-0.0298716	-0.0110654	-0.117315	0.0146142	0.0796508	0.148569	-0.195847	0.0148953	-0.0814169	0.0499278	-0.0135265	0.0610803	0.0981323	-0.376585	0.0267787	-0.053052	-0.0163638	0.213176	0.534606	0.114704	0.157433	-0.204291	0.21329	0.345545	0.110937	0.199044	-0.0309731	0.284542	-0.102514	0.318418	0.144531	-0.259113	0.212468	0.145657	-0.112364	0.183984	0.332038	0.13439	0.158934	0.409016	-0.0014264	-0.0880132	0.0518524
Com_11086_pos	(2R,3aS,5aR,5bS,9S,13S,14R,16aS,16bR)-9-Ethyl-13-hydroxy-14-methyl-7,15-dioxo-2,3,3a,5a,5b,6,7,9,10,11,12,13,14,15,16a,16b-hexadecahydro-1H-as-indaceno[3,2-d]oxacyclododecin-2-yl 6-deoxy-2,3,4-tri-O-methyl-alpha-L-mannopyranoside	0.627994	-0.497956	-0.0504656	-0.0893193	-0.429188	-0.0192949	0.502951	-0.560711	0.551693	-0.0347207	-0.285462	-0.172386	0.279606	-0.624367	0.33216	-0.541503	0.153461	0.0228959	-0.208694	-0.193894	-0.291128	-0.0636923	-0.198137	-0.0633163	0.528532	-0.722181	-0.0315911	0.157514	0.0685301	0.0606564	-0.864867	0.0386907	0.234001	-0.388558	1.21394	0.333589	-0.463284	0.31466	-0.274211	-0.0702837	0.373379	0.355131	0.108798	0.593967	0.538121	0.309231	0.0728075	-0.0161005
Com_11088_pos	(2R,14R,27Z)-5,8,11-Trihydroxy-2-[(5Z,8Z,11Z,14Z)-5,8,11,14-icosatetraenoyloxy]-14-[(11Z)-11-octadecenoyloxy]-5,11-dioxido-17-oxo-4,6,10,12,16-pentaoxa-5lambda~5~,11lambda~5~-diphosphatetratriacont-27-en-1-yl (5Z,8Z,11Z,14Z)-5,8,11,14-icosatetraenoate	-0.422339	0.220478	-0.223756	0.365249	0.243296	-0.156412	-0.175963	0.0058993	1.04031	0.605335	-0.453094	-1.73365	0.626491	-0.523632	-0.0246805	-0.163436	-0.419654	-0.214906	-1.59026	0.642556	-1.66389	-3.52391	0.704647	-0.229409	-0.987866	-1.03885	1.69921	2.13769	-0.56289	0.333585	1.03373	0.0845324	0.752694	0.887515	0.292588	-0.0776445	0.13695	-0.479919	-0.384309	-0.337172	1.35887	0.194909	0.126323	0.216327	2.57619	0.465889	0.946568	-0.64243
Com_11090_pos	(2R,14R,20Z,23Z,26Z,29Z)-2-[(4Z,7Z,10Z,13Z,16Z,19Z)-4,7,10,13,16,19-Docosahexaenoyloxy]-5,8,11-trihydroxy-14-{[(9Z,12Z)-9,12-nonadecadienoyloxy]methyl}-5,11-dioxido-16-oxo-4,6,10,12,15-pentaoxa-5lambda~5~,11lambda~5~-diphosphapentatriaconta-20,23,26,29-tetraen-1-yl (4Z,7Z,10Z,13Z,16Z,19Z)-4,7,10,13,16,19-docosahexaenoate	-0.278068	-0.257839	-0.0246249	0.0972717	-0.0625233	0.239269	0.0850498	-0.0213902	-0.0501111	0.0248815	0.0714092	0.0605103	-0.131048	-0.0758821	0.235293	0.0696411	-0.0699852	-0.256746	0.0373699	0.374561	2.06592	-0.0784704	-0.0774715	0.471917	0.00561415	0.145518	-0.222876	0.0935118	-0.109634	-0.116702	0.186108	0.231221	0.333498	-0.0329589	0.457286	0.0817633	-0.0191692	0.32544	0.132171	0.0879511	0.558089	0.0140173	0.138659	0.0654582	0.146428	4.38581e-05	-0.249569	0.721659
Com_11094_pos	(2R)-3-Hydroxy-2-(octanoyloxy)propyl decanoate	1.09597	-0.166831	-0.198629	-0.187868	-0.0930305	0.915833	0.226272	-0.137289	-0.801611	-0.537643	0.0669209	0.920917	0.00835346	0.216657	1.07934	-0.206959	-0.133371	0.479959	2.7604	-0.63551	0.0607797	-0.23442	-0.190518	-0.250382	1.03255	0.0226587	0.040456	-4.10839	-0.468431	0.227908	-1.09992	0.214652	0.264262	-0.436648	2.13624	0.690818	-0.115713	0.579146	0.746352	2.12125	1.12061	-1.54005	0.43818	0.198259	-1.31832	-0.761248	0.146216	-0.4198
Com_11098_pos	(2R)-3-{[(2-Aminoethoxy)(hydroxy)phosphoryl]oxy}-2-hydroxypropyl (9Z)-9-hexadecenoate	-0.278805	-0.361277	-0.220438	-0.111171	-0.152428	1.2132	-0.204191	-0.249584	0.00545662	-0.242258	-0.0785191	0.320559	-0.419662	-0.249393	0.421875	0.381786	-0.188523	-0.175381	-0.175572	0.054073	-0.546538	-0.0684992	-0.325528	-0.00595282	-0.383974	0.616446	0.363673	0.300093	-0.47328	0.238822	0.808331	0.308704	0.477992	0.0700745	0.549186	0.0664839	-0.166825	0.469493	0.484499	0.625579	0.160386	-0.00825471	0.413545	0.219645	0.190633	-0.0841457	0.402507	0.0275758
Com_1110_pos	Propapyriogenin A2	-1.05065	0.880973	0.210288	0.254862	-0.0368043	0.0719962	0.158007	0.10041	0.60368	-0.429489	0.753987	0.366923	0.0937526	-0.00521851	0.81148	0.586302	0.200118	0.790022	0.212006	0.0339498	-0.175346	0.250355	0.389346	0.277365	-0.289277	0.144582	-0.0321363	0.0719502	-0.17437	-0.41468	0.129708	0.525392	0.20935	-0.200632	0.0788514	0.0828041	-0.190046	-0.0211582	-0.272873	0.205841	0.104794	-0.667598	0.239534	-0.0522888	0.138065	-0.146935	-0.0639444	-0.570376
Com_11105_pos	(2R)-3-{[(2-Aminoethoxy)(hydroxy)phosphoryl]oxy}-2-{[9-(3,4-dimethyl-5-propyl-2-furyl)nonanoyl]oxy}propyl 11-(3,4-dimethyl-5-propyl-2-furyl)undecanoate	-0.0562214	-0.0867828	-0.118178	-0.0914945	0.0500711	0.0125082	-0.0910935	-0.107062	0.0202058	0.101326	0.0711591	0.0387817	0.18802	0.0633159	-0.327846	0.0107866	0.00886237	-1.9246	-0.429641	-0.245497	-0.0953906	-0.159687	0.184223	-6.83041	0.318645	0.0179976	-0.292073	0.361146	-0.207062	0.16717	0.0482996	-0.0767317	0.166573	0.0901262	0.300233	0.0526909	-0.199552	0.218001	-0.0373782	-0.131393	0.533384	0.577835	-0.0620875	1.85646	0.502654	-0.0535637	-0.0705096	0.310788
Com_1111_neg	7-{[(6E)-5,8-Dioxo-6-octenoyl]oxy}-4-hydroxy-N,N,N-trimethyl-10-oxo-3,5,9-trioxa-4-phosphapentacosan-1-aminium 4-oxide	0.208085	0.169489	0.14593	0.0413548	-1.65871	-0.0357756	-0.233472	-0.0793768	0.0882426	0.532234	0.0820472	0.00803219	0.193788	0.0705259	0.55013	0.258495	0.0334553	-0.384689	0.0652384	-0.227651	-0.2468	0.0059673	0.261736	0.0570929	-0.286025	-0.290671	-0.53778	1.01814	-0.0110421	-1.652	-0.0816147	0.321797	0.529475	0.183695	1.0587	-0.382477	-0.0515356	0.135508	0.906443	-0.412705	0.866138	0.563611	0.016312	0.286591	-0.701738	-0.292616	-0.107466	0.428297
Com_1112_pos	PROPANEDIOL 1-PHOSPHATE	0.434482	2.58841	0.850899	1.75811	1.40163	0.637731	0.793681	0.870357	1.09431	1.1799	1.17204	0.759883	1.0108	1.12433	1.15444	1.27563	1.31198	1.17863	0.581111	0.800404	1	1.07479	1.22029	1.07374	1.81915	1.086	0.696752	1.67655	0.676981	1.30151	-0.811425	-0.43074	-0.670698	-1.12417	-0.584347	-0.513748	-0.763382	-0.667619	-0.967691	-1.00505	-0.798796	-0.794715	-0.964588	-0.752885	-0.952597	-1.167	-1.17193	-0.704271
Com_11125_pos	(2R)-3-[(1Z)-1-Hexadecen-1-yloxy]-2-hydroxypropyl dihydrogen phosphate	0.134747	-0.41219	0.0569258	-0.69783	-0.362927	0.491651	-0.680558	-0.585779	-0.81471	-0.304826	-0.277084	-0.11185	-0.557263	-0.19017	0.762169	-0.20122	-0.395131	0.124095	-0.713085	0.0427868	-0.599786	-0.164967	-0.0922072	-0.018937	-0.0902409	0.115469	-0.142875	-0.81554	-0.861419	-0.243839	0.684181	0.380945	0.53716	0.629113	0.87723	0.527731	-0.0905843	1.09392	0.736397	0.439355	1.14729	0.451949	0.837596	0.397291	0.377998	0.42214	0.444136	0.210867
Com_11131_pos	(2R)-2-Hydroxy-3-(phosphonooxy)propyl nonadecanoate	-0.518482	1.06571	-0.0303285	0.171387	-0.326207	-0.677674	-1.12801	0.184845	0.0599605	-0.702738	0.293036	0.582433	-0.0453342	-0.224442	-0.860342	-0.980545	0.150563	-0.308538	-0.203712	0.428629	-0.2955	0.0660494	0.0259556	-0.607718	0.0818946	-0.498258	0.248832	-2.08002	-0.173998	0.161694	0.384841	0.296915	-0.154301	-0.152378	0.83275	-0.216243	-0.192555	0.0718836	0.100016	0.233789	0.847332	-0.673561	0.111333	0.150381	1.5223	1.0344	-0.0727875	0.518024
Com_11133_pos	(2R)-2-Hydroxy-3-(phosphonooxy)propyl henicosanoate	0.238906	0.0349301	-0.462874	-0.189993	-0.211414	0.147026	0.689613	-1.2871	0.548757	-0.0460007	0.468374	0.234612	0.585379	-0.0241478	1.30065	0.263712	0.00113044	0.259385	-0.293247	-0.0827941	-0.309807	-0.114136	-0.126486	-0.153028	0.199507	0.522725	-0.620732	0.306534	-0.192052	-0.122736	0.0320593	0.16875	0.605341	-0.028411	0.44735	0.803683	-0.424167	0.38591	-0.267142	0.573461	-0.248735	-0.0886064	-0.0309382	0.415339	-0.811102	0.977467	0.36375	-0.230861
Com_11137_pos	(2R)-2-Hydroxy-3-(phosphonooxy)propyl docosanoate	-0.121164	-0.0778438	-0.155063	-0.0857901	-0.0145499	0.130895	-0.11803	-0.0962131	-0.0519447	-0.047775	0.0246543	0.261145	0.0801122	-0.0496324	0.149703	0.00591306	-0.0398864	-0.136002	0.326498	-0.126865	-0.238576	-0.154097	0.019215	-0.229421	0.0703642	0.227253	0.0905018	0.327206	-0.130975	-0.0942024	-0.12387	0.102924	0.352342	0.0116603	0.455654	-0.056781	-0.171301	0.280335	0.203217	-0.0178915	0.0870632	0.278604	0.0617479	-0.0758849	0.129229	0.0570588	-0.0297352	-0.00372277
Com_11139_pos	(2R)-2-Hydroxy-3-(phosphonooxy)propyl (13Z,16Z)-13,16-docosadienoate	0.831986	-0.434031	0.0721015	-0.0910661	-0.475943	-0.276725	-0.0767519	-0.720345	0.0591021	-0.000157413	-0.387757	-0.187735	-0.512876	-0.943025	0.202187	-0.64061	0.079728	0.104471	-0.224628	-0.104843	-0.604437	-0.0519063	-0.0704632	-0.248073	0.826406	-0.90175	0.117226	0.188164	-0.233382	0.118029	-1.12112	0.0991202	0.238006	-0.499614	1.20067	0.332178	-0.29732	0.242906	0.469963	0.0876534	0.312309	0.459566	0.652907	0.642967	0.339507	0.606299	0.383839	-0.113371
Com_11142_pos	(2R)-2-Hydroxy-3-(phosphonooxy)propyl (11Z)-11-icosenoate	3.85331	0.910482	0.0748328	-2.2928	0.201416	0.341744	0.424738	0.382874	0.0659216	0.267412	0.19175	-0.4826	0.190245	0.123225	0.250113	1.12374	0.4144	0.170318	0.398054	-0.37589	0.296985	0.355435	-0.387253	0.497761	1.96113	0.0655657	1.03624	0.621684	0.00208279	-0.780215	-4.31072	-0.538768	0.154721	-0.475237	0.341762	0.708485	-0.267965	-0.319569	0.0872435	-0.304891	0.532372	-0.0408621	0.0479088	0.210455	-1.24414	0.229363	-0.440682	0.131963
Com_11145_pos	(2R)-2-Hydroxy-3-(phosphonooxy)propyl (11Z)-11-docosenoate	0.428714	0.0636835	-1.32362	-0.0779875	-0.789909	0.449938	-0.480614	-0.467046	-0.878324	-0.712515	0.69827	0.00968853	-0.503845	-0.503438	-0.595091	-0.327163	-0.899941	-0.0404706	0.819712	-0.727531	-0.876929	-0.336762	0.165358	-0.0722812	-0.220812	-0.263616	0.690626	-0.741745	0.0842078	-0.238858	-0.318669	-0.391622	0.534053	0.330378	0.469032	-0.27819	-0.0518464	0.566794	1.09943	1.21802	0.301024	0.54318	0.872231	0.0462137	0.320131	0.675239	0.672793	0.0759499
Com_11147_pos	(2R)-2-Acetoxy-3-[(9Z)-9-octadecen-1-yloxy]propyl 2-(trimethylammonio)ethyl phosphate	-0.450969	-0.539497	-0.469501	-0.439354	-0.159965	0.262248	-0.183709	-0.426163	-0.818716	-0.524153	0.566052	-0.80463	0.0403567	-1.65595	-0.53902	-1.12733	-0.875866	0.231599	-0.912484	-0.357689	0.351371	-0.352665	-0.326529	-0.577012	-2.50556	-0.756948	-0.597568	-0.383813	-0.440076	-1.61478	0.55086	0.330898	0.574927	0.362318	0.301812	0.373631	0.40532	0.656817	0.37876	0.892817	1.23194	0.819948	1.12374	1.4614	0.612763	1.46326	0.651358	-0.329953
Com_11149_pos	(2R)-2-[(9Z,12Z)-9,12-Hexadecadienoyloxy]-3-[(hydroxy{[(1S,5S)-2,3,6-trihydroxy-4,5-bis(phosphonooxy)cyclohexyl]oxy}phosphoryl)oxy]propyl stearate	-1.06208	-0.143715	-0.193539	-0.176764	0.37698	0.195044	-0.130807	0.0343931	0.188256	-0.627296	-0.0120512	-0.322857	0.309131	-0.334331	0.443879	-0.196456	-0.351471	0.786278	-0.61192	-0.173773	-0.270554	0.0502043	0.903978	0.275674	0.772396	1.20349	0.886072	-0.0276555	-0.300891	0.237288	0.765667	-0.0774376	0.987008	-0.0843352	-0.174197	0.195894	-0.181123	0.292482	0.183989	0.611182	0.408377	0.738358	-2.87581	0.597391	0.450648	-0.258202	0.129911	0.28737
Com_1115_pos	promolate	0.000939066	0.102562	0.626477	0.0566794	-0.00942213	0.134865	-0.0593454	-0.257263	-0.216675	0.0460275	0.0941913	-0.220523	0.0975483	0.0363334	0.141529	0.663411	0.0590064	-0.0186031	-0.383501	0.0531455	0.0653693	0.0432689	0.0156984	-0.0506078	0.37943	0.271517	-0.793439	0.47971	-0.0803573	0.0274857	-0.109842	-0.0519993	-0.382954	-0.0376085	0.430784	0.085028	-0.149785	0.183984	0.286621	-0.12038	0.422289	0.404602	0.0140302	0.014143	0.0953358	-0.705066	-0.139197	-0.192066
Com_11167_pos	(2R)-1-Hydroxy-3-(octanoyloxy)-2-propanyl heptadecanoate	-0.225444	-0.156343	-0.872386	-0.357215	-0.142266	0.0315273	-1.16114	-0.365924	-1.34006	-0.492615	-0.441151	-1.01969	-0.373012	0.661178	-0.763269	0.378325	-2.10521	0.123305	-0.206874	0.476579	0.630932	-0.00665544	-0.375874	-0.648426	-2.64827	0.104798	0.179423	0.467652	0.0142108	-0.866764	0.129286	-1.50205	1.20776	-0.086714	0.306288	0.515983	1.07362	0.702167	1.53074	1.11514	0.778081	0.643853	1.24794	1.03472	0.380416	0.636988	1.48603	0.0411747
Com_11169_pos	(2R)-1-{[(2-Aminoethoxy)(hydroxy)phosphoryl]oxy}-3-hydroxy-2-propanyl pentadecanoate	0.420295	0.104571	-0.339536	0.0805998	0.0260244	0.855071	0.190677	-0.560942	-0.459	0.0429711	-0.119691	-0.184547	0.0420321	-0.110613	0.825658	0.687431	0.146157	0.382044	-0.17831	0.295794	-0.249132	0.107201	-0.279062	-0.617693	-0.67648	0.124741	0.0448807	0.585568	0.275843	0.0396236	-0.648791	0.144919	0.686274	-0.537705	0.534707	0.152692	-0.0460773	0.722947	0.822347	0.570137	1.28299	0.671282	-0.060385	0.690133	0.38968	0.161272	-0.229661	-0.173488
Com_1117_neg	14,18-Dihydroxy-12-oxo-9,13,15-octadecatrienoic acid	0.17174	-0.0544584	0.173553	0.0413548	-0.544943	-0.248156	-0.454271	-0.0764725	0.0882426	0.530937	0.0820472	0.0140168	0.193788	0.0965802	0.545756	0.291834	0.043503	-0.384689	0.0652384	-0.227651	-0.244312	0.0059673	0.259438	0.0570929	-0.28969	-0.283655	-0.53778	1.01531	-0.132768	-1.41855	-0.0980574	2.12476	0.395229	0.183695	1.0587	-0.390407	-0.253062	1.69329	0.913945	-0.411409	0.866138	0.557775	0.016312	0.260537	-0.722339	-0.315689	-0.107466	0.428297
Com_11170_pos	(2R)-1-{[(2-Aminoethoxy)(hydroxy)phosphoryl]oxy}-3-hydroxy-2-propanyl docosanoate	0.109295	1.04658	1.49806	1.06983	1.17879	1.21799	1.10157	0.966047	1.46737	1.2703	0.986731	1.32802	0.971826	0.83938	0.673074	0.7406	0.912968	1.00576	0.960053	1.16364	1.13233	1.27929	0.94614	1.1037	1.3235	0.957018	0.991781	1.33015	1.37824	1.34115	-0.262085	-1.44883	-1.2379	-0.812828	-0.768129	-1.18086	-1.35472	-0.968319	-0.865863	-1.32228	-0.749884	-0.707456	-1.34177	-1.31158	-1.44824	-1.14717	-1.29501	-0.899369
Com_11174_pos	(2R)-1-{[(2-Aminoethoxy)(hydroxy)phosphoryl]oxy}-3-hydroxy-2-propanyl (9Z,12Z,15Z)-9,12,15-octadecatrienoate	-0.367753	-0.0257385	-0.363501	-0.0616276	-0.0139317	1.10621	-0.618572	-0.164353	-0.170824	-0.236495	-0.0406027	0.289795	-0.350001	-0.30071	0.351413	0.478426	-0.232324	-0.130981	-0.676243	0.0791616	-0.836353	-0.0798237	-0.280946	0.0686337	-0.371902	0.626523	0.807359	0.425881	-0.417948	-0.236326	0.524304	0.478176	0.346514	0.110415	0.40536	0.202161	0.448674	0.463758	-0.0330183	0.594217	-0.398933	-0.11327	0.302731	0.254087	0.164021	-0.167927	0.36252	0.141335
Com_11178_pos	(2R)-1-{[(2-Aminoethoxy)(hydroxy)phosphoryl]oxy}-3-hydroxy-2-propanyl (7Z,10Z,13Z,16Z)-7,10,13,16-docosatetraenoate	-0.132662	0.270541	-0.15002	0.0606172	-0.0932846	0.202482	-0.15437	-0.23812	-0.431897	0.0359584	-0.00395914	0.139717	-0.409107	0.00421726	0.504589	0.257547	-0.146609	-0.140629	-0.37489	-0.118698	-0.543506	-0.0979371	0.0105589	-0.122186	-0.608602	0.382187	-0.272551	0.211693	-0.193083	-0.294424	0.101462	0.239481	0.40709	0.300942	0.222897	-0.200695	0.123864	-0.0726182	0.331811	-0.104944	0.300791	0.121459	0.625455	0.0118174	0.0536441	-0.294	0.0952509	0.165329
Com_1118_pos	Promegestone	0.943562	0.275062	-0.260977	-1.0024	-0.0716813	0.297374	-2.40786	-0.294032	-0.0141422	-0.515048	0.0944978	-1.50269	-0.103394	-1.04714	0.644672	0.615367	0.596777	0.228375	-0.353725	-0.202895	0.048039	0.429153	-0.145483	-0.604636	1.16961	0.516223	-0.0214808	-0.0625886	0.442454	0.0454404	-0.930092	1.51176	0.481976	1.42392	1.15391	0.439934	2.62502	0.46755	0.608447	0.614126	1.78541	2.28357	0.333468	0.635562	0.589315	0.378974	0.145231	-0.0168975
Com_11181_pos	(2R)-1-{[(2-Aminoethoxy)(hydroxy)phosphoryl]oxy}-3-hydroxy-2-propanyl (5Z,8Z,11Z,14Z,17Z)-5,8,11,14,17-icosapentaenoate	-0.0982997	-0.327614	-0.336856	-0.204451	0.164327	1.38555	0.202095	-0.234925	-0.0324259	-0.0748998	0.181495	0.223214	-0.255177	-0.152139	0.444677	0.271862	-0.106571	0.0996166	0.947468	0.362111	-0.851784	-0.215787	-0.116326	0.11466	-0.337947	0.829913	0.990754	-1.32156	-0.099534	-0.209635	0.0845742	0.477667	0.908566	0.180399	-0.111499	-0.000622885	0.219046	0.476566	0.320783	0.371551	-0.576842	-0.0441505	0.13753	0.172743	0.194613	-0.0410064	0.128894	0.053187
Com_11184_pos	(2R)-1-{[(2-Aminoethoxy)(hydroxy)phosphoryl]oxy}-3-hydroxy-2-propanyl (4Z,7Z,10Z,13Z,16Z)-4,7,10,13,16-docosapentaenoate	-0.0373679	0.766056	-0.486774	-0.84821	-1.13016	1.51985	-1.43628	-0.463117	0.146397	-0.886182	0.618511	-0.567709	-0.680186	0.19383	0.441867	-0.00897777	-0.0229056	0.421505	-0.452517	-0.31816	0.655621	-0.691188	0.753175	-0.987277	-0.600704	0.206357	-0.258286	-0.280542	-0.247484	0.188459	1.06937	0.0723264	1.69108	-0.78339	-0.14817	-1.00302	-0.276617	0.695851	0.00804937	1.06129	-0.647426	0.218532	0.449351	1.41659	0.889974	-1.21692	-0.0419162	0.0603257
Com_11187_pos	(2R)-1-{[(2-Aminoethoxy)(hydroxy)phosphoryl]oxy}-3-hydroxy-2-propanyl (13Z,16Z)-13,16-docosadienoate	-0.210581	-0.193369	-0.0820661	-0.0651381	0.853482	0.30551	-0.186651	-0.262159	-0.185233	-0.242384	-0.388786	0.0327797	0.00302372	0.108996	0.128108	0.226686	-0.0435108	-0.75591	-0.87904	-0.487425	-0.240425	-0.554181	-0.288315	0.139626	-0.889186	0.595335	-0.11239	-0.995418	-0.460707	-0.254406	0.934472	-0.33547	0.0311757	0.146294	-0.152884	-0.227234	0.493804	0.11526	0.443003	0.0441584	0.242519	0.897802	-0.0284344	0.211258	0.371644	0.427539	-0.227505	0.0611455
Com_11189_pos	(2R)-1-{[(2-Aminoethoxy)(hydroxy)phosphoryl]oxy}-3-hydroxy-2-propanyl (11Z)-11-icosenoate	-0.281335	-0.214012	0.0333825	0.0272654	-0.140989	0.40934	0.323795	0.0154622	-0.108073	-0.0406867	-0.0714217	0.289659	-0.225368	0.00560324	0.153684	0.158719	-0.0202742	-0.0338127	-0.602386	0.0633462	-0.260044	0.00918923	-0.186482	-0.297554	-0.533089	0.276341	-0.128124	0.134925	-0.108932	-0.183189	0.228875	0.144573	0.149032	0.253558	0.480504	-0.302762	0.056714	-0.0137967	0.431347	0.0865393	0.42795	-0.384161	0.276714	0.312225	0.357693	-0.173208	0.185561	-0.0830909
Com_11192_pos	(2R)-1-[(Hydroxy{[(1s,3R)-2,3,4,5,6-pentahydroxycyclohexyl]oxy}phosphoryl)oxy]-3-(palmitoyloxy)-2-propanyl stearate	2.57049	0.866883	0.482962	0.215865	-1.93167	1.55642	-0.105608	-1.94056	0.48826	-0.00905093	0.585852	-0.477742	-0.0600689	-1.11273	-1.34516	0.107646	-1.6143	-1.41626	-1.59779	-3.24325	-0.0538933	-1.69977	0.281805	-1.99255	-0.626672	-0.85902	0.795541	-3.20774	-1.27092	0.0475839	-2.64718	-1.38889	-0.386935	-1.02594	2.60698	-0.534691	-0.0359102	0.949086	-0.243483	1.21859	1.37615	1.24161	0.0217679	0.7802	1.04539	1.07202	1.78484	-0.0640494
Com_11193_pos	(2R)-1-[(Hydroxy{[(1s,3R)-2,3,4,5,6-pentahydroxycyclohexyl]oxy}phosphoryl)oxy]-3-(palmitoyloxy)-2-propanyl (5Z,8Z,11Z)-5,8,11-icosatrienoate	-0.23218	1.47622	-0.33361	0.598745	-0.3764	1.12217	0.408284	-0.102033	-0.116885	-0.126805	0.0934251	0.691528	-0.377801	0.257539	0.0907859	0.374727	0.362812	0.295925	1.24241	-0.184022	0.653258	-0.016223	-0.587787	0.571959	0.0504773	0.628628	2.26639	-1.40478	0.0222496	-0.223129	0.355261	-0.060339	0.341996	-0.382692	-0.0616022	-0.546738	-0.381742	0.0064072	-0.37662	-0.313028	-1.08901	-1.63352	-0.125674	-0.811138	-0.37168	-0.112333	-0.316499	0.292787
Com_11195_pos	(2R)-1-[(5Z,8Z,11Z,14Z)-5,8,11,14-Icosatetraen-1-yloxy]-3-(phosphonooxy)-2-propanyl acetate	-0.903907	-0.304676	-0.00567145	0.0111233	0.659314	0.00874932	-0.667669	0.0304402	0.20361	-0.118863	0.225777	-0.407812	0.209435	-0.0225463	0.0248131	0.590533	0.736944	-1.43805	-0.122185	0.140732	0.138771	0.00261912	0.108484	0.140887	0.338516	-0.222072	-0.861191	0.178846	0.426992	0.105024	0.469928	0.283481	0.742547	-0.340035	-1.12525	0.00338381	-0.294809	-0.0273186	0.0381087	0.0408839	0.0423725	0.523899	-0.0351745	0.144157	-0.363057	-0.432936	-1.01984	-0.25774
Com_11197_pos	(2R)-1-(Decanoyloxy)-3-hydroxy-2-propanyl tridecanoate	-0.162911	-0.14511	0.252261	0.00861573	-0.327594	0.0438873	-0.196891	-0.353169	-0.149251	-0.19036	0.331943	-0.0139041	0.0832774	-0.288098	0.241163	0.0329187	0.0439627	0.684546	-0.0865263	-0.249002	0.150436	0.0985383	0.155962	0.663566	0.389712	0.132322	0.347981	0.673434	-0.179347	-0.296709	-0.235072	0.114719	0.0998714	-0.00252408	0.0193131	0.641514	-0.229244	0.296154	0.25521	0.128177	-0.143922	0.0495516	0.195633	-0.464572	0.166584	0.273906	0.140028	0.285484
Com_11199_pos	(2-Hydroxyphenyl)oxidanyl	0.038951	0.211589	-0.0876403	0.116185	0.578952	-0.105301	0.126202	-0.141693	0.0349805	-0.342948	0.339452	-0.512648	0.101162	0.199038	0.0199135	-0.160334	-0.275615	-0.649931	0.409786	-0.0952314	0.0663859	0.0117865	0.190926	0.0844052	-0.142826	0.193633	0.0286058	-0.148733	-0.201196	0.132792	-0.0341797	0.311669	0.269913	0.358659	-0.16196	0.165593	-0.0612959	0.434665	0.564358	0.366887	0.148599	0.470681	0.150615	-0.213909	0.690046	0.454357	0.342862	-0.106771
Com_112_pos	Viloxazine	0.0921819	-0.0470721	-0.0766527	0.107014	0.0839471	0.306886	0.144226	-0.289855	0.0300335	-0.0199249	0.248063	-1.18576	0.0160542	0.0122986	0.145613	0.252607	0.296928	-0.12103	-0.0616191	0.0688244	-0.0240889	-0.090105	0.0492641	-0.311693	-1.0773	-0.0853331	-0.273192	0.314396	-0.151761	-0.04089	-0.379627	0.00715568	0.363852	-0.141683	0.809408	0.0966251	-0.205556	0.255922	0.131704	-0.00559602	0.457311	0.100966	0.138283	0.116597	-0.0140181	-0.147174	-0.251569	-0.189763
Com_11202_pos	(2-Hydroxy-2-oxido-1,3,2-dioxaphospholan-4-yl)methyl palmitate	2.27604	-0.124218	-0.0961289	2.51126	-0.114321	-0.307297	0.0974892	-0.050995	3.71676	0.257622	-0.369322	-3.42154	-2.99133	-0.363465	0.487073	0.131806	2.68049	0.415023	0.186856	-0.509763	0.186234	-0.00465118	-0.319182	0.0721603	1.22392	0.166106	0.801978	-0.235331	-0.231725	0.049821	-2.41139	0.130336	0.237204	-3.86194	0.282224	0.097816	-0.278847	0.125295	-3.65137	-0.466852	0.266986	-0.422151	-0.0123558	0.36889	-0.535946	1.05972	-2.70876	0.0549702
Com_11204_pos	(2E,7Z)-1-(4-Hydroxy-3-methoxyphenyl)-9-(4-hydroxyphenyl)-2,7-nonadiene-4,6-dione	-0.0858505	0.216939	-0.0179232	-0.0211711	0.0396128	0.124832	0.28529	-0.275975	-0.264145	0.0424267	0.0598001	-0.127225	0.254084	1.49722	0.087954	-0.333754	0.0953531	0.071377	-0.697366	-0.0597402	0.242634	-0.0540225	0.125053	-0.5822	0.36061	0.310173	0.143369	1.4305	-0.054582	0.0881721	-0.0622262	-0.0626676	0.246504	-0.069363	0.456224	0.0751649	-0.539327	-0.0873745	0.326753	-0.0425391	0.479546	0.346495	-0.131369	-1.49728	0.141731	0.26321	-0.0639976	-0.217497
Com_11206_pos	(2E,6Z)-N-Ethyl-2,6-nonadienamide	0.548013	0.678871	0.845465	0.986246	1.09208	1.23556	0.892159	1.01437	1.35325	1.13623	1.01318	0.498499	0.573939	0.950209	1.08744	0.812649	1.07567	0.944048	0.775399	1.05892	0.764627	1.14761	0.725959	0.632216	1.15429	1.17443	0.901887	0.811736	0.788185	0.976797	-0.460566	-0.890466	-0.723967	-0.847452	-0.0963259	-1.01054	-1.05574	-0.932226	-1.11189	-1.09584	-0.651126	-0.118791	-0.46986	-1.03264	-0.926177	-1.03225	-1.26483	-1.07568
Com_1121_pos	promacyl	0.831986	-1.55591	-0.40947	-0.126095	-1.23687	-0.828128	0.0152623	-1.85899	-0.43043	-0.449668	-0.852298	-0.194513	1.12018	-1.48327	-1.18734	-2.09879	-0.471605	-0.788524	-0.369351	-0.175923	-1.61277	-0.239192	-0.400589	-0.128748	0.826406	-1.91724	-0.0206325	-0.470479	-0.513722	0.0690676	-1.04908	0.636902	0.156031	-0.503355	2.49172	0.332178	-0.19682	-0.126676	0.269731	0.548726	0.713973	0.466344	-0.533739	0.355625	0.437704	1.1594	0.597636	-0.148855
Com_11212_pos	(2E,6E)-farnesyl monophosphate	2.83487	0.634614	-0.0352039	-2.14379	-0.164241	-0.279993	0.154879	0.0171494	-0.0556891	0.928309	-0.597649	-0.583239	0.269528	-0.198241	0.0939067	1.04099	-0.0695737	-0.432286	-1.87164	-1.27177	-2.26009	-2.40935	-0.694687	-1.63676	1.63631	0.615264	0.183943	0.829139	-0.649976	-0.2387	-3.23753	-0.344878	0.301986	0.212842	0.508027	1.54449	-0.584518	0.28253	-0.351394	-0.643325	2.13878	0.816227	0.0791217	0.224751	-0.502812	0.434119	0.829096	0.561349
Com_11215_pos	(2E,4Z)-N-Isobutyl-2,4-octadecadienamide	0.00695634	-3.1681	-0.894615	-0.159626	-1.09762	-2.28274	-0.722811	-1.00235	-0.505313	-0.70076	1.01559	-2.50499	-1.36008	-1.75713	-0.922296	-1.15888	-0.684794	-0.266634	-1.6087	-2.109	-0.697957	0.703615	-0.126053	-1.5361	-3.01841	0.760824	-1.99027	0.0562303	0.310887	0.304325	-0.0533116	1.35612	1.71176	-0.387794	2.50732	1.16828	0.275211	0.605321	1.24359	0.98194	-0.3889	2.1232	0.542648	1.43288	1.24018	1.50318	0.805537	0.154121
Com_11216_pos	(2E,4Z)-3,8,8,8-Tetrachloro-7-(4-chlorophenyl)-2-hydroxy-6-oxo-2,4-octadienoic acid	-0.147316	0.647919	0.221152	-0.182675	-0.111396	0.0995818	0.0165577	-0.272019	0.129256	0.0401297	-0.128561	-0.402904	0.0133725	0.0276689	-0.0898641	-0.0993051	-0.0194211	-0.0927225	-0.502577	-0.311554	0.232708	-0.109251	0.232785	-0.241767	0.121775	0.177853	-0.640336	0.242265	-0.113345	-0.0469634	0.143768	0.487748	-2.52676	0.168417	1.23742	-0.0505454	-0.0062789	0.631645	0.0852146	-0.0800166	0.62293	0.448345	-0.116607	0.258638	-0.161332	-0.0862554	-0.194468	0.113238
Com_11219_pos	(2E,4E,6E,8E,10E,12E,14E)-15-(4-Hydroxy-2,6,6-trimethyl-1-cyclohexen-1-yl)-4,9,13-trimethyl-2,4,6,8,10,12,14-pentadecaheptaenal	-0.0627151	1.49748	-0.108852	-0.218681	0.13583	-0.0578167	-0.0396022	-0.114647	-0.0117173	-0.27568	0.437469	0.123734	-0.116958	-0.157718	-0.103695	0.304472	-0.0665291	-0.384855	0.0877087	0.396707	0.0564679	0.120894	-0.0663919	-0.328756	-0.384383	0.298185	-0.138527	0.28695	0.0554685	-0.32528	0.0670985	0.771148	0.0421861	0.475139	0.527411	0.0228624	0.00112072	0.304049	0.327315	-0.163687	0.155842	-0.0842817	0.061658	0.160811	0.569827	0.305906	0.324958	0.523034
Com_1122_pos	Prolylleucine	-0.333863	-0.253892	-0.276723	-0.643893	0.216148	0.825067	0.70641	-0.0651344	0.102955	0.0727782	0.127741	-0.67883	0.195693	-0.389136	0.346582	0.399385	-0.153378	0.152866	-0.763337	-0.132425	0.786812	0.230321	0.0787718	0.0242789	-0.335558	-0.376985	-0.230171	0.12318	0.170195	-0.112943	0.0288783	-0.205755	0.38288	0.494569	0.389593	-0.0627361	-0.135297	0.167067	-0.0176257	0.688959	0.450314	0.348754	0.14415	1.31473	0.0037743	-0.121663	0.277452	0.14342
Com_11220_pos	(2E,4E,14E)-13-Hydroperoxy-N-(2-methylpropyl)icosa-2,4,14-trienamide	-0.206376	0.129842	0.166574	-0.0384561	0.0937208	0.216998	-0.105064	-0.0719814	-0.0878475	-0.0864533	-0.0796714	0.400379	0.101296	0.030481	0.495195	0.0494916	0.0737118	-0.128569	-0.408725	-0.194529	-0.21658	-0.207162	-0.194483	-0.145535	-0.199713	-0.0736043	-0.347073	0.156873	0.150771	0.0603928	0.0844087	0.647763	0.323848	0.379144	0.270008	0.0167692	-0.282239	0.336353	0.165627	-0.0755165	0.549254	-0.406417	-0.0871403	-0.143577	0.125055	0.0413426	0.051883	0.0367739
Com_11223_pos	(2E,4E,12Z)-N-Isobutyl-2,4,12-octadecatrienamide	-0.391228	-2.97732	-0.57553	0.471768	-0.866454	-1.92235	-0.0574796	-0.700079	-0.414404	-0.526267	1.36024	-1.17794	-0.309377	-1.14127	-0.117515	-0.216043	0.124251	-0.484141	-1.28816	-1.80677	-0.859872	0.509508	-0.0831046	-1.26858	-1.7587	0.29175	-1.41725	-0.146789	-0.180052	0.422641	0.295656	1.48988	1.29645	-0.867103	1.10928	0.819536	-0.317631	0.27952	1.08858	0.691716	-0.596493	1.03778	0.270993	0.872441	0.367707	0.507704	0.40646	0.402715
Com_11226_pos	(2E,2'E)-N,N'-1,4-Butanediylbis[3-(3,4-dihydroxyphenyl)acrylamide]	0.884748	-0.0722071	0.00541196	-0.524137	-0.277186	-0.18018	0.227805	-0.0705924	-0.0656945	-0.00419927	0.319753	-0.347237	-0.0128344	0.316894	-0.0228109	0.602175	0.350435	0.108988	-0.541462	-0.337591	0.233451	-0.0265148	-0.253759	-0.00907604	0.301548	0.113123	-0.0927868	0.227687	-0.162313	0.0544248	-1.10785	0.456006	0.371986	-0.227068	0.845318	1.01731	-0.167028	0.750313	0.498427	0.489321	0.790367	0.468905	0.377745	0.467703	-0.912045	0.260075	0.0704433	0.16891
Com_11228_pos	(2E)-N-(2-Amino-2-oxoethyl)-3-[(6R,7R)-7-({(2Z)-2-(5-amino-1,2,4-thiadiazol-3-yl)-2-[(fluoromethoxy)imino]acetyl}amino)-2-carboxy-8-oxo-5-thia-1-azabicyclo[4.2.0]oct-2-en-3-yl]-N-ethyl-N-methyl-2-propen-1-aminium	0.220579	-0.156356	-0.0565109	-0.223939	0.0497289	0.0542079	0.0356161	-0.210824	-0.078478	-0.0725023	0.113725	-0.399645	0.197739	0.311703	0.126323	0.64526	0.527628	-0.969033	-0.0945806	0.307891	0.28054	0.218737	-0.0748209	0.122882	0.327618	0.26053	-0.0942669	0.321312	-0.0358182	0.22729	-0.258708	-0.243823	0.478667	-0.127391	0.17052	-0.261406	-0.548386	-0.0760534	-0.228787	-0.218239	0.267077	0.413893	-0.0824879	-0.360776	-0.569099	-0.415686	-0.711981	-0.379597
Com_11230_pos	(2E)-hexadecenoylcarnitine	-1.47144	-0.546404	0.195715	1.48112	0.0896947	0.624001	-0.4922	0.211104	0.0932409	-0.11655	-0.276434	-0.037298	-0.193492	-0.297949	-0.85561	-0.0101626	-0.82562	0.0678563	0.84152	-0.219541	0.579893	-0.458289	0.672344	0.207813	-1.2129	-0.302122	0.0232474	-1.13928	-0.204164	0.0808798	1.75009	0.192402	-0.300323	0.110158	0.445909	-0.562815	-0.0404832	-0.150784	-0.248777	-0.00820677	0.992575	-0.585418	-0.371398	-0.218987	0.225407	-0.553664	0.415812	-0.16602
Com_11234_pos	(2E)-5-methyl-2-phenylhex-2-enal	-0.486119	-0.48872	0.116859	-0.548246	-0.048961	-0.309692	-0.64461	-0.184695	-0.709384	0.331618	0.0662921	-0.796705	0.636633	-0.282464	0.840137	1.16945	-0.34704	0.0421376	2.70618	0.196144	-0.883765	-0.255994	0.202013	1.00781	-0.149603	0.573658	-0.113505	-1.82193	-0.308731	-0.0825394	0.555769	0.302384	0.497866	0.413107	0.0651886	0.128229	-0.482844	0.080381	0.379521	0.137983	0.0728017	0.685948	-0.0320414	0.303449	-0.676369	-0.923023	0.116572	0.282393
Com_11238_pos	(2E)-4-Hydroxy-2-nonenal	-0.174484	0.0851398	-0.124334	0.344234	0.0558569	0.037857	-0.192803	0.165377	-0.270299	-0.124855	0.123087	-0.0460344	0.280206	0.292103	-0.176868	0.096969	0.478793	-0.308826	-0.331338	-0.206126	-0.0676816	0.0731904	0.178653	0.446352	0.569749	0.269361	0.0569489	0.511062	0.00237952	0.180654	0.116038	-0.284012	0.671282	-0.218694	0.403421	-0.0782858	-0.400443	0.105899	0.56852	-0.023388	0.179763	0.0504274	-0.078659	-0.767704	0.308711	-0.496791	-0.430565	0.135207
Com_11240_pos	(2E)-4-{[9-(alpha-D-Glucopyranosyl)-9H-purin-6-yl]amino}-2-methyl-2-buten-1-yl alpha-D-glucopyranoside	-0.184366	-0.0102513	-0.0521825	0.0925608	-0.199196	0.0376602	0.062103	0.0189882	0.0388256	-0.166055	0.22134	-0.318879	0.0773722	-0.0756704	0.147817	0.0616039	-0.0491901	0.0812744	0.0164253	0.180479	0.0255755	0.0110834	0.0268453	-0.169357	-0.258351	-0.125424	-0.152843	0.314671	-0.339417	0.220246	-0.131848	0.0474095	0.217772	-0.0714333	0.442259	0.103656	0.166004	0.245629	-0.0060293	0.0942743	0.317929	0.455289	0.0321155	0.0180879	0.199027	0.061924	0.00100081	-0.136938
Com_11241_pos	(2E)-3-Phenyl-2-propen-1-yl (2Z)-3-phenylacrylate	2.87882	0.861723	-0.115347	-2.07672	-0.072979	-0.268232	0.172403	-0.0417598	-0.169526	0.956707	-0.597649	-0.829653	0.288912	-0.199635	0.0939067	1.17318	-0.0884235	-0.519722	-1.90364	-1.29969	-2.18163	-2.50498	-0.729781	-1.58815	1.63631	0.66497	0.221025	0.911642	-0.713226	-0.261787	-3.23753	-0.448889	0.317834	0.258554	0.495235	1.49493	-0.551203	0.266148	-0.290197	-0.69773	2.04842	0.863452	0.125242	0.287865	-0.594361	0.376579	0.780456	0.753666
Com_11243_pos	(2E)-3,7-Dimethyl-2,6-octadien-1-yl beta-D-glucopyranoside	-0.0861149	0.687706	0.836341	1.39397	0.636231	0.669382	0.866845	0.707404	0.619875	0.90931	0.744899	1.00993	0.149254	0.772938	1.44769	0.662912	0.795042	0.763768	0.37646	0.809565	0.299396	0.540105	0.825579	0.960021	0.88371	0.701781	1.35804	1.87264	0.764104	0.773838	-0.0745545	-1.60667	0.220163	-0.518479	-0.149884	-0.67261	-0.537032	-0.182325	-0.109496	-0.737957	0.152974	-1.0556	-0.14246	-0.417678	-0.218748	-0.642564	-0.433299	-0.436479
Com_11245_pos	(2E)-3-(3,4-Dimethoxyphenyl)acrylic acid	0.330768	0.617584	0.662847	0.510068	0.625617	0.630027	0.663726	0.772894	0.594481	0.505657	1.04013	0.439069	0.577216	-0.0444136	0.495997	0.875538	1.73613	-2.57188	0.304505	0.924087	0.9912	0.686723	0.439587	0.683506	1.04174	0.809584	0.538862	0.82789	0.56401	0.754098	-0.394121	-0.585862	-0.46467	-0.508843	-0.279806	-0.674259	-0.929117	-0.60431	-0.569326	-0.586636	-0.411714	0.505769	-0.470577	-0.634174	-0.428441	-0.629053	-1.8632	-0.407376
Com_11248_pos	(2E)-2-Tridecene-4,6,8-triyn-1-ol	-0.283285	-0.263797	-0.00438869	-0.207468	-0.0274779	-0.0994171	0.331099	-0.224641	-0.0914839	0.0430364	0.583241	-0.491745	-0.242507	0.19588	-0.594675	-0.797825	-0.281096	-0.310198	0.392404	-0.523885	-0.465515	0.19106	-0.0628004	-0.452838	-0.0536874	-0.178561	0.36903	-0.718766	-0.332319	-0.188126	0.38225	-0.0312719	0.608167	0.163497	0.116485	0.406365	-0.0320869	0.450911	-0.00200649	-0.223045	-0.678272	0.23303	0.209073	-0.262453	0.68388	0.806989	0.719716	-7.0488e-06
Com_11254_pos	(2E)-2-[(4Z)-5-(Methylsulfanyl)-4-penten-2-yn-1-ylidene]-1,6-dioxaspiro[4.4]non-3-ene	-0.322428	0.302942	0.246627	0.313009	0.0586863	0.106419	0.0452311	-0.481216	-0.294934	-0.163755	0.0806882	-0.196151	0.229036	-0.0107057	0.520403	0.0536514	0.491825	-0.609583	0.207565	0.00464346	-0.255008	0.397389	0.517769	0.407316	0.273184	0.248018	-0.675087	-0.119441	-0.242573	0.717804	0.169645	0.120343	-0.189293	0.311565	-0.0929485	-0.272735	-0.460237	0.432888	0.619095	0.0103171	0.36981	0.444815	0.190669	1.48794	-0.252881	-0.0808108	-0.593311	0.279972
Com_11257_pos	(2E)-2,5-Dichloro-4-oxo-2-hexenedioic acid	-0.239915	0.00240562	0.354092	-0.215278	0.0885975	0.0789	-0.365567	-0.00712159	-0.0154158	-0.0736998	-0.016649	-0.150914	0.781336	-0.0972327	-0.00623064	0.0576181	-0.170239	0.345168	-0.208925	-0.135204	-0.190526	-0.238671	0.0881233	0.509607	0.034386	0.175248	-0.0361179	0.521874	0.0951159	0.515265	0.151474	-0.436464	0.266712	0.115065	0.308207	0.527236	0.224434	0.159068	-0.35079	-0.464775	-0.081475	0.317931	0.108629	0.0150942	-0.275147	-0.451792	-0.486714	0.0969586
Com_11258_pos	(2E)-1-(4-Hydroxyphenyl)-3-(5-methoxy-2,2-dimethyl-2H-chromen-6-yl)-2-propen-1-one	0.213794	-0.0922732	-0.0426541	0.00198494	0.0233592	0.162196	0.123817	-0.13229	0.000505753	0.101749	-0.0675752	-0.244038	0.140755	-0.00670379	0.229762	0.0321186	0.200891	0.120087	-0.274015	0.0931287	-0.0282839	-0.101694	0.322427	0.0523825	0.364439	0.215602	-0.091039	0.406314	-0.206652	0.158657	-0.367382	-0.0589392	0.180151	-0.170886	0.403819	0.0324146	-0.377463	0.185649	0.0732922	-0.0384192	0.722198	0.405214	0.174525	0.0246918	0.14964	-0.00896821	-0.210382	-0.409707
Com_11260_pos	(2-Chlorophenyl)diphenylmethanol	-0.084095	0.161109	-0.0288855	0.0898371	0.0312724	0.11356	-0.176354	-0.0876605	-0.0524953	-0.00226991	0.0346946	-0.207743	0.0717403	0.283058	0.0818514	0.0170302	0.0345611	-0.475494	-0.305465	0.391045	-0.0242627	2.05176	0.0889038	-0.0423054	0.336228	0.341524	-0.229529	0.298561	-0.107675	-0.220445	0.0452971	0.0228466	0.329646	-0.0189901	0.368782	0.0924139	-0.200122	0.232783	0.903836	-0.0413972	0.434686	0.428678	0.0266726	-0.29716	0.208048	0.00487616	-0.0466047	0.254777
Com_11262_pos	(25S)-5beta-spirostan-3beta-yl beta-D-glucoside	-1.12149	0.848849	-0.118111	0.135704	-1.08442	0.0684693	-1.23469	-0.134106	-1.00102	-0.13085	1.17078	1.06377	0.17119	0.449401	-0.256263	0.663044	0.661392	-0.83057	-0.0220344	1.01288	1.70328	0.107588	0.107139	1.3657	0.417001	0.421646	0.278601	1.31006	0.379836	-0.869418	0.430345	0.221204	-0.214208	-0.0383675	0.340474	0.293562	0.471375	0.00900259	0.390126	-0.116697	-0.357834	-1.0027	-0.164046	-0.402233	0.563088	0.00186063	-0.918085	-0.0119076
Com_11263_pos	(25R)-3-Oxocholest-4-en-26-al	-0.103429	-0.00392588	-0.133036	0.115842	-0.12502	0.206898	-0.0139795	-0.298154	-0.149703	0.0657895	-0.126812	-0.150966	0.0413364	-0.0636381	0.570785	0.34208	-0.129683	-0.0183321	0.296092	-0.0615173	-0.731604	-0.205146	-0.422747	-0.313288	-0.417433	-0.0658411	-0.105243	-0.057896	-0.125881	0.222961	0.0990425	0.0529243	0.477507	0.426756	0.588135	0.0874601	-0.0624119	0.54024	0.645009	0.30679	0.685257	0.59466	0.14545	0.20447	0.0833105	-0.161307	0.379301	-0.0270457
Com_1127_pos	Proline	-0.158725	0.207714	0.110388	0.229215	-0.155886	-0.330427	-0.235545	0.122579	-0.00303821	-0.078497	-0.0900649	-0.367812	0.103373	0.0659448	-0.34805	-0.756365	0.127534	-0.0823305	-0.922231	-0.0795448	-0.660828	-0.187221	-0.0181916	-0.254437	0.0968933	-0.202601	-0.122326	0.519675	0.0414747	0.217381	0.0821588	-0.453242	0.0292307	-0.0653656	0.520492	0.00122819	-0.155519	-0.0265434	0.0099604	-0.445354	0.528132	0.433744	0.0559818	-0.106355	0.61391	0.436427	-0.234317	0.133352
Com_11273_pos	(22E)-Ergosta-5,7,22,24(28)-tetraen-3-ol	0.119398	-0.0654803	0.0467243	0.0507237	-0.0620488	0.27598	0.222513	-0.0515504	0.183279	0.138111	0.0570386	0.391746	0.0870138	0.0578602	0.13262	0.239786	0.431205	-0.0269686	-0.134689	-0.156259	0.0828774	-0.201519	-0.0233934	-0.413457	0.319995	0.723244	0.266716	-0.154302	-0.0844889	0.47092	-0.124745	0.504178	0.126069	0.0058701	0.431661	0.0498863	-0.382169	0.188626	-0.0318721	0.0203688	0.199205	-0.269719	-0.0928705	-0.0714985	0.656551	-0.150094	-0.473166	0.2148
Com_11284_pos	(1Z,3R,5E,8S,9S,10R)-N-[(Z)-2-(3-Chloro-4-hydroxyphenyl)vinyl]-2-ethoxy-3,9-dihydroxy-4-methoxy-6,8,10-trimethyl-7-oxo-5-tetradecenimidic acid	0.0562641	0.20355	-0.0269001	0.644319	-0.24525	-1.25378	0.536054	0.18399	0.167952	0.48735	0.410148	-0.0845734	0.482809	0.0481075	-0.0628732	-0.300373	-0.31764	0.406433	0.261821	0.237922	0.602513	0.0527099	0.476135	0.173679	0.742216	0.310447	0.713822	1.29146	-0.304589	0.372968	-0.195859	0.455807	0.512862	-0.626647	-1.85386	0.41618	-0.35148	-0.691082	-0.335993	-0.702019	0.468893	0.136762	-1.48799	0.608302	-0.00524623	0.22896	0.337133	-0.313579
Com_11294_pos	(1Z)-N-{1-[(8Z,11E,13E)-10-sec-Butyl-8,11-dihydroxy-16-methoxy-2-oxa-6,9,12-triazatricyclo[13.3.1.0~3,7~]nonadeca-1(19),8,11,13,15,17-hexaen-6-yl]-4-methyl-1-oxo-2-pentanyl}-2-(dimethylamino)-3-phenylpropanimidic acid	-0.0467335	-0.104623	-0.0273543	0.10417	0.0396712	0.219822	-0.0490849	0.00165792	-0.00235894	0.0315832	0.189125	0.215146	0.129042	-0.0079882	0.0689369	-0.0964108	0.0114297	-0.255558	-0.0924272	-0.00112883	0.00724936	-0.115546	0.224723	-0.256141	-0.0789053	0.073744	0.0953465	-0.0713029	-0.068735	-0.10399	-0.0502472	0.0899468	0.134214	0.00238213	0.321283	0.0231257	-0.068067	0.123867	0.147851	-0.0911783	-0.202909	-0.110347	-0.00601322	-0.17886	0.111794	0.10951	-0.17445	0.32421
Com_1130_pos	Prolinamide	0.205754	0.0679428	0.110584	-0.737496	0.0164705	-0.534045	0.126209	-0.355192	0.053218	0.129837	-0.135877	-0.280007	0.00962615	-0.00994886	-0.568011	-0.223459	0.32112	0.2748	-0.345844	-0.177159	-0.234637	0.101744	0.0264801	-0.438145	-0.10796	-0.448898	-1.13884	0.533673	0.0697017	0.0832941	-0.0247895	0.0436529	0.230848	0.607798	0.4337	0.244142	-0.537796	0.196406	0.100584	-0.210676	0.557382	0.319985	0.205491	-0.00340221	0.626655	0.395777	0.134361	0.0425479
Com_11302_pos	(1S,4aS)-1,4a-Dimethyl-1,2,3,4,4a,5,6,8a-octahydronaphthalene	-0.589114	0.0914177	0.433878	-0.064823	-0.251287	-0.386857	0.698296	0.0638732	-0.107677	-0.380826	0.175633	0.390931	-0.221948	0.328666	0.141422	-0.96266	0.205165	-0.339157	0.229954	0.0521067	-0.0327301	-0.11761	0.0426027	-0.305209	0.0877061	0.119848	0.523674	-1.09404	-0.201244	0.255043	0.610643	-0.424388	0.0217718	0.26302	0.38833	-0.173846	-0.255903	0.0865123	0.531183	0.120866	-0.0985038	-0.499244	0.249543	-0.293346	0.190913	0.856173	0.371134	0.00550402
Com_11306_pos	(1S,3S,12S,14R,27S)-12-Hydroxy-1,3-dimethyl-2,5,15,23,25-pentaazaheptacyclo[12.10.2.1~2,5~.0~6,11~.0~12,27~.0~15,24~.0~17,22~]heptacosa-6,8,10,17,19,21,23-heptaene-4,16,26-trione	0.148438	1.89962	0.99924	0.951017	0.83136	0.903721	1.12125	1.00949	0.851261	0.944355	1.21844	0.817225	0.595709	0.770965	0.670791	0.785353	0.917333	0.18385	0.383233	1.32544	0.851547	0.737076	0.976621	0.512284	1.24524	1.41916	0.498912	1.31335	1.06763	1.03667	-0.472975	-0.386581	-0.541949	-0.89113	-0.418858	-0.718619	-1.11439	-0.778743	0.00557654	-0.983572	-0.777124	-0.375566	-0.865307	-0.846898	-0.66496	-0.684753	-0.85006	0.514728
Com_11307_pos	(1S,3R,5E,7E,17xi,20S)-1,3-Dihydroxy-24-(1-piperidinyl)-9,10-secochola-5,7,10-trien-24-one	0.0640497	-1.0486	-0.0491613	-0.113975	-0.25494	0.190513	0.00618701	-0.57057	-1.05278	0.622046	-1.78527	0.0811405	-0.187606	-1.96335	0.810295	0.268156	0.234898	-0.0402891	-0.340639	-0.0683249	-0.8278	-0.1337	-0.224654	0.0398676	0.149639	-1.61216	0.125317	0.104818	-0.360645	-0.620744	0.800952	0.98081	0.462325	0.932409	2.10502	1.09595	0.50368	-0.659788	1.81232	-0.547368	0.476155	1.34088	-0.072867	2.09916	0.488197	0.980807	0.06879	0.249613
Com_11312_pos	(1S,2R,5S)-2-Isopropyl-5-methylcyclohexyl 3-oxobutanoate	-0.393556	-0.127215	-0.116592	-0.24828	-0.105069	0.361783	0.326087	-0.247355	-0.429331	-0.319639	1.03003	-0.131137	-0.274442	-0.125591	0.237551	-0.0290494	-0.578822	-0.109998	-0.533286	-0.245459	0.52626	-0.134268	-0.381619	0.179908	-0.584485	-0.401032	-0.166691	0.427893	-0.103324	-1.09384	0.570192	0.167851	0.185628	0.68497	0.255081	0.13576	-0.209893	0.368503	0.277541	0.324459	-0.42719	0.085482	0.540109	0.156042	0.380535	0.129236	0.678847	0.65526
Com_11322_pos	(1S,2R,3S,5S,6S,16E,18E,20R,21S)-11-Chloro-21-hydroxy-12,20-dimethoxy-2,5,16-trimethyl-8,23-dioxo-4,24-dioxa-9,22-diazatetracyclo[19.3.1.1~10,14~.0~3,5~]hexacosa-10(26),11,13,16,18-pentaen-6-yl 2-methylpropanoate	-0.0487356	0.20523	0.0355711	0.0834083	0.0494825	0.123474	-0.011408	-0.0523332	-0.19494	0.0195208	0.0756588	-0.252109	0.00276235	0.0272558	0.0876863	0.00691431	0.15942	0.0074194	-0.728522	-0.0219423	0.045278	0.0477947	0.123857	-0.115169	0.327421	0.0805285	-0.193803	0.51776	-0.103757	0.0184733	-0.0939189	-0.0189803	0.239715	-0.055687	0.342831	0.0171663	-0.25948	0.092222	0.350479	-0.055881	0.646286	0.445342	0.176866	0.0588068	0.190017	0.0852835	-0.138675	-0.209628
Com_11324_pos	(1S,2R,18S,19R,20E,22R,34S,35E,38E,40R,53E,55E,58E)-22-Amino-5,16-dichloro-2-({2-deoxy-2-[(E)-(1-hydroxyethylidene)amino]-beta-D-glucopyranosyl}oxy)-64-({2-deoxy-2-[(E)-(1-hydroxy-8-methylnonylidene)amino]-beta-D-glucopyranosyl}oxy)-18,21,26,31,35,38,43,44,49,54,56,59-dodecahydroxy-47-(alpha-D-mannopyranosyloxy)-7,13,28-trioxa-20,36,39,53,55,58-hexaazadecacyclo[38.14.2.2~3,6~.2~14,17~.2~19,34~.1~…	0.0741776	0.199352	-0.812089	0.104314	-0.0314628	-0.51079	0.399778	-0.365504	0.239586	0.908676	0.101564	-0.713362	-0.0283646	0.499472	0.850614	0.413459	0.0441664	-0.345816	-0.981845	-0.798868	-0.261018	-0.792357	1.13958	-0.571676	0.362073	0.240933	-1.22606	0.950836	-0.053459	0.35657	0.325131	-0.0430188	0.801536	0.297701	-0.175982	0.504767	-0.334031	0.744052	0.00844535	-0.859517	0.78006	0.508806	-0.00217819	0.0710274	-0.677711	0.423341	-0.234794	0.659659
Com_11328_pos	(1S)-1-Carboxy-2-(1H-imidazol-4-yl)-N,N,N-trimethylethanaminium	0.703891	1.68992	0.929753	1.52701	1.0672	1.18636	0.973493	1.44481	0.00820384	1.32559	1.19673	0.774076	0.849822	1.07125	1.25189	0.952523	1.05525	0.624457	0.555481	-0.101261	1.43096	1.21602	1.37894	2.55898	1.53836	0.373187	1.08639	0.951936	0.778219	0.338612	-1.16674	-0.409434	-1.04113	-1.548	-0.762819	-0.907721	-1.0526	-1.23277	0.0901182	-1.10898	-1.01055	-0.506733	-1.06581	-1.3035	-0.802106	-1.5011	-1.16386	-0.81769
Com_1133_pos	Proglumide	-0.408017	0.53161	0.167245	1.50118	0.319639	1.81015	1.78472	-0.380819	-0.116013	-0.859807	-0.322477	0.351125	-0.132494	-0.222169	-0.6301	-1.06161	-0.576091	-0.927552	1.23729	0.0752977	-0.342141	-0.494218	-0.152276	-0.136719	0.589373	-0.140533	1.63302	-2.59354	-0.46454	0.578158	0.428529	-0.163135	-0.387503	-0.666638	-0.158671	-0.366037	0.0106779	0.351993	-0.128961	1.02927	-1.62929	-1.10604	-0.634621	-1.64467	0.233362	1.22563	0.153883	0.456178
Com_11331_pos	(1S)-1,5-Anhydro-2,3-dideoxy-6-O-{(Z)-[(6aS,7aR,8aS,9S,9aR)-9-hydroxy-1,3-dioxo-2-phenyloctahydro-1H-oxireno[g][1,2,4]triazolo[1,2-a]cinnolin-7(5H)-ylidene]amino}-4-O-(4-methoxyphenyl)-1-phenyl-D-erythro-hex-2-enitol	-0.00243994	-0.0189691	0.156379	0.109209	-0.343533	0.0393866	0.057878	-0.0909055	-0.0972713	0.0271638	-0.119254	-0.28052	0.096901	0.831767	0.174976	0.00596811	0.0233844	-0.0329354	-0.434576	-0.0259803	0.190026	0.00314401	0.0669331	-0.0947591	0.484543	0.0640173	-0.20851	0.38622	-0.0173147	0.185952	0.0078958	-0.0734813	0.155042	-0.0797984	0.494544	0.0875914	-0.200175	0.194744	0.220515	-0.0930927	0.672887	0.307227	0.0988191	-0.850893	0.0364023	-0.164	-0.134303	-0.354443
Com_11332_pos	(1R,7R,10R)-4,10,11,11-Tetramethyl-3-methylenetricyclo[5.3.1.0~1,5~]undec-4-ene	-0.619384	-0.587398	-0.0691803	0.0425878	0.0817525	0.757179	0.965351	-0.219481	-0.00285542	-0.837583	0.287303	0.366393	-0.023128	-0.100111	-0.454499	-0.738688	-0.0298008	0.20481	1.18294	-0.283464	-0.196843	-0.377627	-0.0175167	-0.882937	-0.177207	-0.919796	0.448445	-1.76404	0.243697	0.109677	0.174916	-0.262025	-0.160129	0.0955567	0.112248	0.214441	-0.197768	-0.127817	-0.199923	0.704156	0.0189035	-0.855242	0.207294	-0.0388795	0.40451	0.378344	-0.00342589	-0.543557
Com_11333_pos	(1R,4R,5S,6S,7R,10R,11S,12S)-1,7-Bis(hydroxymethyl)-2,8,13,14-tetraoxatricyclo[8.2.1.1~4,7~]tetradecane-5,6,11,12-tetrol	-0.0738904	0.0206485	0.101635	-0.143884	0.207003	-0.839052	-0.0961617	-0.268283	-0.598122	0.128432	0.296889	-0.260575	0.226922	0.0295103	0.656451	-0.149952	0.563633	0.203702	1.01827	-0.199013	-0.954802	-0.562073	0.263965	0.0412298	0.123293	0.537541	-0.726064	-0.544196	-0.0845766	0.154022	0.0686875	-0.464619	0.753644	0.174071	0.176461	0.0484946	-0.0653271	0.070414	-0.0331549	-1.68838	0.357506	0.499316	-0.0482047	-1.60228	0.0322114	0.171915	-0.701474	-0.376032
Com_11337_pos	(1'R,3S,3'R,3aS,4S,4aR,7'R,7aR,8R,9'R,9aR,10'R)-4-Hydroxy-4a,8,9'-trimethyl-4'-methylene-4,4a,7a,8,9,9a-hexahydro-5'H,14'H-spiro[azuleno[6,5-b]furan-3,13'-[6]oxatetracyclo[9.2.2.0~1,10~.0~3,7~]pentadecane]-2,5,5',14'(3aH)-tetrone	1.09597	-1.92519	0.0437623	0.0531289	-0.775448	0.0446208	0.405578	-1.06218	-0.239631	-0.136143	-0.266512	-0.406543	0.0386777	-0.97592	-2.10567	0.00200349	-0.63165	-0.543157	0.109445	-0.526334	-1.37271	-0.328331	-0.199982	-0.247066	1.03628	-2.13486	0.259316	-2.62663	-0.99987	1.10216	-1.09895	0.184708	0.319768	-0.744981	1.33596	1.05872	-0.24855	0.284547	0.595154	0.455433	0.292947	0.720075	0.603182	-0.0288354	0.319381	0.0649768	-0.0379476	-0.0348076
Com_11344_pos	(1'R,2S,4'S,5S,6R,8'R,10'E,12'S,13'S,14'E,16'E,20'R,21'R,24'S)-6-[(2S)-2-Butanyl]-12',24'-dihydroxy-21'-methoxy-5,11',13',22'-tetramethyl-5,6-dihydro-2'H-spiro[pyran-2,6'-[3,7,19]trioxatetracyclo[15.6.1.1~4,8~.0~20,24~]pentacosa[10,14,16,22]tetraen]-2'-one	-0.20703	-0.132141	0.0198683	-0.167601	-0.0257296	0.190264	-0.0785294	-0.0258185	-0.0916535	-0.0625152	0.0025271	0.140996	-0.184197	-0.208454	0.0374482	0.155463	-0.240068	-0.0145964	-0.404546	-0.138878	-0.313169	-0.193815	-0.0552755	-0.259665	-0.00890031	0.112853	-0.220181	0.233382	-0.149319	-0.0439594	0.276403	-0.055551	0.308939	0.197991	0.537538	0.207913	-0.0209517	0.254553	0.235531	0.112612	0.735394	0.0897863	0.179774	0.117052	0.265446	0.177661	-0.236105	-0.0495816
Com_11345_pos	(1R,2S,4R,5S)-7-[2-Hydroxy(di-2-thienyl)acetoxy]-9,9-dimethyl-3-oxa-9-azoniatricyclo[3.3.1.0~2,4~]nonane	-0.107893	0.150641	0.0112875	0.0786202	-0.041635	0.157457	-0.0267578	-0.0510928	-0.209214	0.0408466	0.0943056	-0.181586	0.233962	0.0779052	0.771895	0.00791519	0.101137	-0.057633	-0.409822	0.0883089	0.00968785	0.0626474	0.0824749	0.013125	0.508628	0.203516	-0.514396	0.448339	-0.127882	0.0257726	-0.200282	-0.0570711	0.301147	-0.041505	0.39476	0.0925793	-0.212537	0.15282	0.203544	-0.0734508	0.464054	0.349464	-0.0329766	0.0448188	-0.515469	-0.115131	-0.134452	-0.0995388
Com_11346_pos	(1R,2R,6S,7S,8R,10S,11S,12R,16S,17R,18R)-6,7-Dihydroxy-8-(hydroxymethyl)-16-isopropenyl-4,18-dimethyl-5-oxo-14-phenyl-9,13,15,19-tetraoxahexacyclo[12.4.1.0~1,11~.0~2,6~.0~8,10~.0~12,16~]nonadec-3-en-17-yl (2E,4E)-2,4-decadienoate	0.418581	0.427424	0.5888	0.9835	0.42863	0.691774	0.621759	0.63742	0.175865	0.57578	0.953461	0.324375	0.582224	0.674216	0.868144	1.00301	0.530227	0.491498	0.66339	0.262485	0.526576	0.862817	0.871141	0.657184	1.15173	0.590317	0.502884	1.03816	0.532984	0.626952	-0.315729	-0.579883	-0.316938	-0.802142	-0.254152	-0.691498	-1.0205	-0.605622	-0.0635991	-0.634055	-0.225488	-0.220165	-0.246432	-0.961354	-0.546533	-0.548071	-0.876058	-0.826861
Com_11348_pos	(1R,2R,6S,7S,8R,10S,11S,12R,16S,17R,18R)-6,7-Dihydroxy-8-(hydroxymethyl)-16-isopropenyl-4,18-dimethyl-14-nonyl-5-oxo-9,13,15,19-tetraoxahexacyclo[12.4.1.0~1,11~.0~2,6~.0~8,10~.0~12,16~]nonadec-3-en-17-yl benzoate	0.69949	2.43372	0.504129	0.186703	-0.0622403	-0.0799517	0.340288	0.801556	0.188672	0.196905	0.394462	-0.192796	0.338181	-0.0948519	0.67954	0.276675	1.15043	-0.0525186	4.43086	-0.0527132	0.853508	0.868888	4.8105	0.795545	1.28732	-0.518589	0.0445795	-3.59883	0.583917	-0.320504	-0.803651	-2.24163	-0.324176	-0.563147	1.40966	-0.186583	-0.50306	-0.718311	0.0274765	-0.670095	-0.277879	4.08928	-0.167207	0.114885	-0.815923	-0.0972928	-0.974768	-0.400535
Com_11351_pos	(1'R,2R,4S,4'S,5S,6R,8'R,10'E,12'S,13'S,14'E,16'E,20'R,21'R,24'S)-4,21',24'-Trihydroxy-6-isopropyl-5,11',13',22'-tetramethyl-2'-oxo-3,4,5,6-tetrahydrospiro[pyran-2,6'-[3,7,19]trioxatetracyclo[15.6.1.1~4,8~.0~20,24~]pentacosa[10,14,16,22]tetraen]-12'-yl 2,6-dideoxy-4-O-(2,6-dideoxy-3-O-methyl-alpha-L-arabino-hexopyranosyl)-3-O-methyl-alpha-L-arabino-hexopyranoside	-0.342439	0.906494	-0.229377	1.13208	0.401633	0.891151	0.78095	-0.0261824	0.741791	0.189221	0.723805	-0.129504	0.644758	0.126682	0.605235	0.111851	-0.147558	-0.178547	1.47699	-0.61092	0.358433	-0.218685	1.86404	0.194241	0.794735	0.110133	0.467093	-0.64255	0.215744	0.358895	0.0365308	-0.505656	0.137385	0.0461981	0.148103	0.0116989	-1.07556	0.436995	-0.665964	-0.00698936	0.0864532	1.22738	-0.638525	-0.266332	-0.564124	0.139002	0.300679	-0.0227957
Com_11352_pos	(1'R,2R,4S,4'S,5S,6R,8'R,10'E,12'S,13'S,14'E,16'E,20'R,21'R,24'S)-4,12',21',24'-Tetrahydroxy-6-isopropyl-5,11',13',22'-tetramethyl-3,4,5,6-tetrahydro-2'H-spiro[pyran-2,6'-[3,7,19]trioxatetracyclo[15.6.1.1~4,8~.0~20,24~]pentacosa[10,14,16,22]tetraen]-2'-one	-0.113565	-0.145041	-0.136967	0.146006	-0.0522614	0.411547	0.287637	0.0777653	0.057246	0.00526126	-0.0460747	0.0549584	-0.148964	-0.214778	0.0154554	0.37683	0.0740735	0.0131437	-0.134689	-0.156259	0.0301132	-0.201519	-0.0601009	-0.413457	0.261154	0.106323	0.374932	-0.494148	-0.214623	0.351054	0.0484145	0.0736117	0.238764	-0.159177	0.372726	0.000627699	-0.313271	0.0232996	0.0666325	0.0783133	0.28631	-0.00737641	0.0928466	-0.0113712	0.252844	-0.125406	-0.349276	-0.0358623
Com_11353_pos	(1R,2R,3S,6S,7R,9S,10S,11S,13R,14R)-11-(1-Hydroxy-2-propanyl)-3,7,10-trimethyl-15-oxapentacyclo[7.5.1.0~1,6~.0~7,13~.0~10,14~]pentadecane-2,6,9,11,13,14-hexol	2.79919	0.400454	0.174146	-1.77558	0.097881	-1.70703	-0.359076	0.28065	-5.54433	1.7566	-0.378824	-0.616441	0.678328	0.391616	0.397738	1.06571	0.51649	0.179009	-3.17485	2.14142	-0.0538826	-1.5631	-0.808342	-0.811225	1.56031	0.570308	0.18588	0.771402	-0.109244	0.0369999	-2.89296	-0.401507	0.314205	-0.125416	0.789566	3.36686	-1.06294	0.60819	-0.412356	-1.47718	1.64804	1.68995	-0.267722	-0.111195	-1.26865	0.510884	0.433828	0.0765853
Com_11354_pos	(1R,1'R,2'S,5'S,13'S)-6-Hydroxy-5,8,8'-trimethoxy-14'-methyl-11,12-dihydro-2H-spiro[7-oxa-12a-azacyclopenta[gh]pleiadene-1,4'-[6]oxa[14]azapentacyclo[9.5.1.0~1,5~.0~2,13~.0~7,17~]heptadeca[7(17),8,10]trien]-2-one	-0.110671	-0.00049307	0.0333986	-0.0918581	-0.217704	-0.311961	-0.00564176	-0.066262	-0.27967	0.131717	0.0301675	-0.29532	0.0658013	0.0812979	0.125044	0.0501817	0.0187019	0.0441575	-0.365207	-0.182383	0.0762042	0.0221598	0.620517	-0.0177128	0.291405	-0.0103794	-0.315223	0.413589	-0.14068	0.0903328	-0.0402201	-0.0814338	0.189887	0.0737747	0.107494	0.104129	-0.246299	0.145467	0.110766	-0.128255	0.628758	0.388244	0.0629871	-0.0652497	0.0564242	-0.169578	-0.0647596	-0.108512
Com_11355_pos	(1'E,2S,6'R,11'R,13'R,15'S,16'R,19'E,21'E,23'S,27'R)-27'-Hydroxy-23'-[(1S)-1-hydroxyethyl]-9',15'-dimethyl-3'H,18'H-spiro[oxirane-2,14'-[4,12,17,24]tetraoxapentacyclo[21.3.1.1~13,16~.0~6,11~.0~6,15~]octacosa[1,9,19,21]tetraene]-3',18'-dione	0.583299	0.226275	0.115963	0.0288417	0.0110426	0.294315	0.153383	0.0417481	0.231782	0.117893	0.11428	0.114725	0.246301	0.310794	0.540155	0.210586	0.467656	0.294818	-0.149688	-0.141092	-0.0281313	0.0405826	-0.146191	-0.126413	0.408474	0.226716	0.147774	-0.0760821	0.113646	0.190539	-0.17925	0.0125176	-0.0421705	-0.220445	0.265741	0.153495	-0.380921	-0.0128996	0.0358932	-0.0551256	-0.0646055	-0.103676	0.04578	-0.304305	0.169757	0.112317	-0.202458	0.0606857
Com_11356_pos	(1E,2S)-2-Carboxy-1-{(2E)-2-[(2S)-2,6-dicarboxy-2,3-dihydro-4(1H)-pyridinylidene]ethylidene}-6-hydroxy-2,3-dihydro-1H-indolium-5-yl 6-O-[(3R)-4-carboxy-3-hydroxy-3-methylbutanoyl]-2-O-beta-D-glucopyranuronosyl-beta-D-glucopyranoside	0.239829	0.631952	0.595313	0.845297	0.555913	0.62515	0.540976	0.624879	0.337356	0.753971	0.791835	0.239416	0.446325	0.73011	0.627815	0.9355	0.657143	0.509659	0.469141	0.0919857	0.558798	0.606999	0.709598	0.723126	1.05175	0.692735	0.321267	0.830078	0.517555	0.581038	-0.315718	-0.652255	-0.408214	-0.72266	-0.217338	-0.703583	-0.978077	-0.505181	-0.188544	-0.664109	-0.140784	-0.132683	-0.257544	-0.785886	-0.573323	-0.521709	-0.794143	-0.828433
Com_11357_pos	(1E)-1-[2-(2,6-Dicarboxy-2,3-dihydro-4(1H)-pyridinylidene)ethylidene]-2-pyrrolidiniumcarboxylate	0.0711696	0.343225	0.459839	0.354225	0.128068	-2.34274	0.369116	0.332561	0.242929	0.419225	0.387558	-0.0845734	0.166551	0.370719	0.53144	0.274798	0.381001	0.428685	0.135894	0.237122	0.214602	0.163207	0.409685	0.173679	0.538292	0.335681	-0.0145771	0.594358	0.208145	0.372968	-0.212347	-0.28573	-0.18456	-0.346679	-3.40581	-0.427726	-0.67294	-0.245868	-0.170417	-0.409571	0.201928	0.146918	-0.225338	-0.351962	-0.390874	-0.366225	-0.420223	-0.314614
Com_11358_pos	(1E)-1-(Propylsulfanyl)-1-propene	-0.0913069	0.0683009	-0.452824	0.110391	-0.00449625	0.0953763	0.52658	0.0576319	0.193303	0.0736805	-0.0408341	-0.400187	0.186128	-0.0439503	-0.393369	-0.514563	0.155463	0.0871079	-1.25782	-0.193127	-0.607717	0.14035	0.0142215	-0.46873	0.230425	-0.0182841	0.0413458	0.714815	-0.149344	0.188267	0.0885702	-0.0659229	0.378029	-0.05881	0.574694	-0.171031	-0.177781	0.128706	-0.0822017	-0.0449566	0.395557	0.447425	-0.15473	0.156808	0.732742	0.409392	-0.150458	0.117271
Com_11367_pos	(18Z)-18-Heptacosene-2,4-dione	-0.236063	-0.681652	0.0344201	-0.759858	0.0699102	0.0283599	-0.853022	-0.572854	0.0347392	-1.25929	0.0893083	-0.61209	-0.340793	-0.521804	0.324573	0.305457	-0.383542	-0.232626	-0.592276	-0.16434	0.146606	-0.0165416	-0.207644	0.0974971	-0.290387	-0.804764	0.540765	-0.580967	-1.29704	-0.649477	0.806152	-0.344209	0.502929	0.373836	-0.205183	-0.0742988	0.518528	0.840757	0.103437	0.518103	-0.597412	-0.0363599	0.0660823	-0.192918	0.0366621	-0.421164	-0.255992	1.14918
Com_11372_pos	(17'Z)-26'-[(1Z)-3,4-Dihydroxy-1-buten-1-yl]-2',5',9',10',37a'-pentamethyl-1',3',3a',4,4a',5,5',6',6a',9',10',10a',11a',12',12a',13a',14',14a',15a',16',19',19a',20a',22a',23a',24',24a',26',29',29a',30a',31',31a',32a',34a',35a',36',37',37a',38a'-tetracontahydro-2'H,3H-spiro[furan-2,8'-oxepino[2'''',3'''':5''',6''']pyrano[2''',3''':5'',6'']pyrano[2'',3'':6',7']oxepino[2',3':6,7]oxepino[3,2-b]pyrano…	-0.208623	0.529823	-0.0895392	-0.494854	0.179687	-0.30283	0.280618	-0.0118031	0.533845	0.038425	0.0392365	-0.168903	-0.00590504	-0.905697	-0.0574591	0.178092	0.117855	-0.030745	-0.138641	-0.174894	-0.488786	-0.333617	0.236361	-0.247108	-0.0207204	0.271716	0.340156	-0.097114	0.0398134	-0.0426494	0.174094	-0.138319	0.353901	0.593798	0.228683	0.199913	-0.316551	-0.0641866	0.155359	0.075496	-0.279595	0.211509	-0.346375	0.881296	0.277911	0.060382	-0.334788	-0.0241155
Com_11373_pos	(17beta)-4,4-Difluoro-17-hydroxy-17-methylandrost-5-en-3-one	0.443176	0.299237	-0.181027	-0.596371	-0.463187	0.386754	0.0961998	-0.135771	0.356835	0.695195	0.582003	0.0334132	0.0535759	-0.17085	0.482821	0.199717	0.206956	0.0878894	-0.291658	-0.176356	-0.108912	-0.0824789	-0.208211	-0.226535	-0.857526	-0.286467	0.163521	-0.483807	-0.14844	-0.0190824	-0.470123	0.320126	0.590115	0.798989	0.83585	0.0258569	-0.159513	0.173118	-0.0476335	-0.87908	-0.327055	0.202716	0.449063	0.199347	0.107407	0.205504	0.0171601	0.226376
Com_11374_pos	(17beta)-17-Hydroxyestra-1(10),2,4-trien-3-yl D-glucopyranosiduronic acid	0.562173	-0.590006	-0.00541196	-0.20197	0.0823321	0.200058	0.37216	-1.11555	-0.594012	-1.1371	-0.974533	0.000603333	0.442534	0.141311	-2.25179	-0.615522	-0.0445896	-0.172577	2.15692	0.0921507	-1.28832	-0.808008	-0.188324	-0.748649	-0.365506	-1.64751	0.108773	-4.71828	-0.493139	0.510248	-0.473472	-0.850898	1.25738	-0.0511451	1.2095	0.241664	-0.511794	0.432695	0.167547	0.421242	0.943505	0.062468	-0.0570687	0.400978	1.1979	1.23683	0.252495	0.0220524
Com_11375_pos	(15S,16S)-16-Hydroxy-15-methyl-3-oxo-28-oxa-4,14,19-triazaoctacyclo[12.11.2.1~15,18~.0~2,6~.0~7,27~.0~8,13~.0~19,26~.0~20,25~]octacosa-1,6,8,10,12,20,22,24,26-nonaene-16-carboxylic acid	-0.0723927	0.125212	-0.200561	0.0221762	0.0724632	0.306497	-2.98791	-0.028602	-0.0269619	0.00617342	0.0751195	-0.16516	0.0589148	-0.0663429	0.114949	0.0157251	0.0844817	-0.0732367	-0.729032	-0.192671	0.0103675	0.0311785	0.0904054	-0.264774	0.197995	0.0601959	-0.065157	0.500366	-0.112219	0.012426	-0.0226969	0.211618	0.346257	0.000391284	0.357366	0.0794964	2.82212	0.153888	0.170934	0.155103	0.435472	0.384152	0.128275	0.386852	0.122575	0.0218144	-0.0957423	-0.208111
Com_11376_pos	(15R,27R)-18,21,24-Trihydroxy-2,41-dimethyl-27-[(10-methylundecanoyl)oxy]-18,24-dioxido-12,30-dioxo-13,17,19,23,25,29-hexaoxa-18lambda~5~,24lambda~5~-diphosphadotetracontan-15-yl 16-methylheptadecanoate	-0.968079	-0.725796	0.636265	-0.438665	0.0111907	1.15815	0.128103	0.326504	0.201978	-0.200597	1.14324	-0.130236	-0.653066	-0.947003	0.519758	0.670502	2.35845	1.11438	1.01116	0.185896	-0.861491	0.143129	-0.41226	-0.5778	1.41516	-0.98541	0.555026	1.14002	-0.502493	1.48272	0.36768	0.159595	-0.330419	0.401132	0.65541	-0.253597	-0.0200238	0.534593	0.481764	0.541746	0.626805	0.554842	1.99152	0.984589	-0.378359	-0.370154	-2.63808	-1.44272
Com_11377_pos	(14R)-3beta,5,6beta,10,16-pentahydroxygrayanotoxan-14-yl acetate	-0.0171456	-0.22764	0.193764	0.529378	0.0656494	0.187069	-0.0405144	-0.0151985	0.185185	0.355968	-0.0574407	0.0794872	0.0955384	0.310263	0.591136	0.435428	0.154846	0.082443	0.120419	-0.343482	0.300523	-0.275594	0.245401	0.0584343	0.412906	0.429887	-0.190997	0.366817	-0.165934	-0.128849	0.00875826	-0.236985	0.0116431	-0.548347	0.495702	-0.102777	-0.182725	0.129613	0.224458	-0.453122	0.289967	-0.0192481	-0.0236065	-0.0459866	-0.329609	-0.426439	-0.182413	0.288644
Com_11383_pos	(11S,12R,12aS,13aR)-2-Hydroxy-3-methoxy-8-oxo-12-vinyl-5,11,12,12a,13,13a-hexahydro-6H,8H-pyrano[4',3':4,5]pyrido[2,1-a]isoquinolin-11-yl beta-D-glucopyranoside	-0.031429	-0.476896	0.66803	-0.755214	-0.100302	-3.86538	-1.26331	0.412528	-0.379351	0.36363	0.125732	0.0446064	0.0936785	-0.222616	0.398275	2.19209	-0.585801	0.189003	5.4548	0.392864	0.195095	0.572372	-0.08234	3.80704	-0.437501	0.360714	-1.08487	-4.2276	-0.116039	-0.180741	0.100714	0.774761	-1.03477	-0.108113	-0.499285	0.0652696	-0.504104	-0.243671	0.634813	-0.551157	0.23178	-0.0100192	-0.0225159	-1.35934	-0.242989	-1.65787	-0.247535	-0.368448
Com_11384_pos	(11R,12R,15S,24S,25S)-12,25-Dihydroxy-18,19,20-trimethoxy-11,12,24,25-tetramethyl-4,6,9,14-tetraoxapentacyclo[13.7.3.0~3,7~.0~8,22~.0~16,21~]pentacosa-1(22),2,7,16,18,20-hexaen-13-one	0.59298	0.38372	-0.085247	0.0164924	-0.222944	0.46728	1.50021	0.112946	-0.0580747	1.2386	1.38856	-0.467056	1.08676	-0.147964	1.32745	0.925675	1.54594	0.315875	-1.50884	-0.961457	-0.498328	-0.675039	-0.0571491	-0.453802	1.93704	1.63198	-0.125436	1.50704	0.773074	0.210988	-0.880324	0.908723	0.814254	0.0620867	1.58931	1.42158	-0.292127	0.609818	0.483917	0.467591	-0.0841505	1.05901	1.16663	1.885	0.669062	0.248124	-0.201513	-0.260598
Com_11387_pos	(11cis,13cis,13'cis)-1,1',2,2',7,7',8,8',11',12'-Decahydro-1',2'-epoxy-psi,psi-carotene	-0.0467335	-0.104623	-0.0273543	0.10417	0.0396712	0.336309	-0.0490849	0.00165792	-0.00235894	0.0315832	0.189125	0.215146	0.129042	-0.0079882	0.0689369	-0.0964108	0.0114297	-0.0458188	0.110954	0.0130072	0.467023	-0.0413368	0.224723	-0.108404	-0.0789053	0.073744	0.066567	-0.0599959	-0.068735	-0.0176237	-0.0502472	0.0899468	0.134214	0.00238213	0.321283	0.0231257	-0.068067	0.123867	0.147851	-0.0911783	-0.202909	-0.110347	-0.00601322	-0.17886	0.111794	0.10951	-0.17445	0.450555
Com_11388_pos	(10Z)-1,1,1-Trifluoro-19-hydroxy-10-nonadecen-3-one	-0.425293	0.101817	-0.627403	-0.897792	-0.344043	-0.157493	0.510203	0.466968	-0.188027	0.475436	0.600848	-0.357761	0.313838	-1.16301	0.620219	-0.0167375	0.600059	0.864606	0.585687	0.025298	0.612144	0.754016	0.144956	-0.508445	-0.296035	0.453607	-0.924436	0.408653	0.151369	0.277674	-0.0476316	0.206752	0.440781	-0.178516	0.489513	-0.220563	-0.560835	0.154416	0.267819	-0.570651	0.32386	-0.375584	0.617183	0.33069	-0.382056	-0.610269	-1.03915	-0.707859
Com_1139_pos	Proclonol	-0.354933	0.308947	-0.314537	0.764513	0.452981	0.561479	0.933338	-0.376776	0.168599	0.0614603	0.528448	0.963386	0.158745	0.313408	0.991097	1.29039	0.164885	-0.46063	0.783768	0.107859	0.711704	-0.246734	0.154111	-0.453134	0.252221	0.49388	-0.586151	0.393133	1.01159	0.358331	0.0702011	-0.388894	0.307806	0.398124	0.162749	-0.159339	-0.314263	-0.432291	-0.0905856	-1.44891	0.593727	-0.778138	-0.0228881	-0.434044	-0.0865263	-0.810303	-0.58341	-1.00121
Com_11395_pos	(10S)-Juvenile hormone III diol	-0.518719	0.629094	0.0151648	-0.48079	0.0431581	1.06197	0.856493	0.250732	-0.20621	0.14807	0.247869	0.281427	-0.0634008	-0.0601804	1.21541	0.3066	0.280901	0.0594383	0.0215468	0.398141	-0.943027	-0.325409	0.227472	0.893766	-0.288853	0.398656	-0.351282	0.4341	-0.342858	-0.388991	0.247047	0.456702	0.649095	0.158138	-0.121411	-0.1565	-0.177469	0.545957	0.219229	-0.0464728	0.851205	0.001713	0.196858	-0.255059	0.557891	-0.205247	0.12416	-0.27801
Com_11398_pos	(10E,12Z)-9-Hydroperoxy-10,12-octadecadienoic acid	-0.659324	0.354925	-0.102893	-0.441784	0.00820433	-0.0565862	-0.469508	-0.546212	-0.0927271	-0.162102	0.339663	0.140391	-0.215231	-0.0597223	0.387495	0.247589	0.0172121	-0.0155291	1.02098	-0.358162	0.0766462	-0.186617	-0.108745	0.590382	-0.442499	-0.125054	-0.00911993	-1.27078	-0.278069	-0.204503	0.504394	0.499066	0.0262766	-0.83501	-0.600498	0.0653916	-0.207923	0.643959	0.33093	-0.322818	0.010352	-0.364727	0.200272	-0.259571	0.48266	-0.0208464	0.21485	0.0729627
Com_1140_pos	Proacacipetalin	0.285648	0.0202133	0.0639897	-0.0340417	0.0167818	0.0979839	0.369552	-0.123317	-0.0602697	-0.0482338	-0.0919589	0.0159824	-0.133813	-0.127462	0.192733	0.699725	0.261226	0.0154958	-0.00830925	0.219423	0.384962	0.31858	-0.449743	0.237449	0.114136	-0.0466468	-0.999584	0.622796	0.368338	-0.160137	-0.510152	-0.0623272	0.258306	0.430436	0.380324	0.280782	-0.472264	-0.137197	0.0333132	0.139322	0.785096	0.099094	-0.0990504	0.316049	-0.454751	-0.237633	-0.213578	-0.170894
Com_11402_pos	(±)-Promethazine	-0.327377	-0.542555	-0.859216	0.0868197	0.0860018	0.924474	-0.0723932	-0.984491	-0.0451011	0.168404	0.0539307	-1.14451	-0.558176	0.270513	-0.0594303	0.0417414	-0.405515	-0.140362	-0.34337	0.0174792	0.0977555	0.0575541	-0.213898	-0.195603	0.296726	0.0738097	-0.303483	0.0903631	-1.31346	0.15803	1.5581	-0.474759	1.26195	-0.11934	2.51669	0.127291	0.263484	1.37576	0.1515	-0.865487	1.20872	1.80763	1.52464	-0.502839	0.00849251	0.23048	-0.408848	-0.800242
Com_11403_pos	(±)-Felodipine	0.450649	0.418084	0.161855	-0.065522	-0.162507	0.554077	1.50021	0.112946	-0.0580747	-0.151486	1.38856	-0.0399455	0.068941	-0.147964	-0.660841	0.748049	1.5147	-0.0413173	-1.59155	-0.814405	-0.610456	-0.910864	-0.140216	-0.439436	1.85871	1.58302	-0.00978659	1.50704	0.773074	0.210988	-0.772521	0.874359	-0.216835	-0.0171504	1.52887	1.31149	-0.292127	0.609818	0.483917	0.238721	-0.0841505	-0.0401212	-0.937012	1.84517	-0.825022	0.42575	-0.231631	0.375504
Com_11405_pos	(±)-Abscisic acid	-1.07874	0.210061	-0.157424	-0.054955	-0.248844	0.628628	-0.0327821	0.314119	-0.178044	-0.186475	-0.32882	-0.573338	-0.225988	-0.356646	0.189065	0.139284	-0.610491	-0.0938106	-0.4618	-0.101894	-0.195346	-0.0998936	0.0690002	-0.16017	-0.953663	-0.148402	0.00449093	0.428773	-0.316979	-0.20796	0.998519	0.383583	0.215673	0.592868	0.747732	0.104554	0.0180178	0.335859	0.480297	0.183969	0.602674	0.225318	0.236307	0.608429	1.44945	-0.0803196	0.716714	0.504579
Com_11407_pos	(±)-(2E)-Abscisic acid	0.193564	-0.239588	-0.0652161	0.262398	0.0484114	0.482436	-0.0618446	-0.06849	-0.165565	0.0376727	0.0220223	-0.0601409	-0.386026	0.0500902	-0.512017	0.314331	-0.0473739	0.0045801	0.291295	-0.416367	-1.0926	-0.526094	-0.13966	0.139191	0.207006	0.609254	-0.0738408	-0.360777	0.124363	0.0651727	-0.56451	0.0895979	0.50021	-0.409347	0.111968	-0.0360152	-0.136441	0.524051	0.395026	0.377303	0.602698	-0.271994	0.270344	-0.225258	0.400742	-0.318204	-0.0565075	0.0583862
Com_11412_pos	(+/-)-Tetrabenazine	0.706044	-1.32218	-0.812375	-0.0961176	-1.12112	-1.51617	-1.23537	-1.94521	-0.570498	-0.322895	-1.95851	-0.734354	0.922014	-0.55204	-2.29399	-2.83498	-0.689598	-1.10608	-0.240399	0.300039	-2.27397	0.0113946	-0.78442	-0.660715	-0.260249	-3.1477	0.191326	-1.50081	0.0151715	-0.458137	-1.22228	-0.251822	1.09366	-0.487659	2.31684	0.279034	0.645416	0.280541	0.266052	-0.0997325	0.787448	-0.0176632	-0.758066	0.296929	0.840826	1.87221	0.911751	0.496372
Com_11415_pos	(+/-)-pantetheine	2.58291	0.519091	-0.0644047	-1.81638	-0.153078	-0.377576	0.0808064	0.0720407	-0.00488673	0.783566	-0.769397	-0.910788	0.166448	-0.159213	0.162039	1.03759	-0.0923581	-0.525963	-1.7203	-1.03542	-2.4036	-3.05474	-0.694687	-1.71655	1.50404	0.648443	0.335767	0.878615	-0.792003	-0.133162	-2.98917	-0.447847	0.234527	0.178052	0.573606	1.42229	-0.528714	0.112827	-0.261004	-0.613528	1.85366	0.816227	0.110073	0.292857	0.188765	0.434119	0.829157	0.547893
Com_11417_pos	(+/-)-Methoprene	-0.777304	-0.32338	-0.396802	0.510288	0.493225	1.73898	1.93489	-0.141266	-0.124727	-1.05036	-0.228023	0.561818	0.131325	-0.0623162	-0.860037	-0.471556	-0.429842	-1.10198	2.13614	0.133091	-1.0988	-0.706697	0.105465	-1.94373	-0.524628	-0.633626	1.48895	-3.32961	-0.22395	0.397072	-0.0539121	-0.0557777	-0.854631	0.134498	-0.601503	-0.101379	-0.435005	-0.0796244	-0.490211	1.61778	-1.76667	-1.518	-0.383831	-1.71073	0.537389	0.948706	0.580032	0.785129
Com_1142_pos	Prinomide	-0.00642362	0.0272014	0.0823946	0.483064	0.00118278	0.087806	0.348592	-0.590154	0.00490375	-0.269488	0.283063	-0.0251387	0.0377715	-0.879558	0.221301	0.281792	0.294776	0.00798458	0.384034	0.0345106	-0.2923	0.262904	0.0581097	0.764852	-0.0962772	-0.0124217	-0.0271457	0.122213	0.0292346	0.0978266	-0.379565	-0.336307	0.28961	0.56539	0.353947	0.509191	-0.0421839	0.319058	0.15928	0.0913504	0.196399	0.871499	0.0236953	-0.645689	-0.153115	0.360976	0.199263	-0.270036
Com_11422_pos	(+/-)-Metanephrine	0.0958441	-0.0754709	-0.248332	-0.0453008	-0.738246	-0.406008	-0.0500388	-0.18505	0.176774	0.510594	0.28	-0.387598	0.216417	-0.114186	-0.0878313	0.214093	0.390436	0.19505	0.296921	-0.322187	-0.213324	0.408413	0.157726	0.437642	0.0877124	0.246704	-0.355537	-0.589659	0.0219541	-0.233123	-0.147487	0.415713	0.176532	0.0348906	0.759468	0.0138188	-0.0871865	0.249675	-0.216935	-0.440789	0.179893	0.437875	0.00262005	0.1318	0.258341	-0.0873601	0.0312709	-0.568206
Com_11424_pos	(+/-)-lauroylcarnitine	-2.48874	-0.868461	-0.349389	1.21357	-0.00624816	0.273248	-1.12055	-0.451559	-0.27995	-0.670987	-1.48217	-0.11547	-0.0446771	-0.512753	-0.849961	-0.935446	-1.17825	-0.752489	5.62582	-0.383097	-1.29657	-1.8661	-0.16544	-0.444896	-1.76444	-0.580348	-0.919507	-1.57579	-0.377175	-0.282294	2.4319	0.450733	0.498103	0.597892	0.269431	-0.792696	0.551905	0.134976	0.400377	0.442456	1.57384	-0.175215	-0.00990385	0.200287	0.915897	-0.204792	0.687582	0.409053
Com_11426_pos	(+/-)-Eucalyptol	0.816779	-0.229025	-0.00905254	-0.0907882	-0.046683	-0.561274	0.267246	-0.428237	0.140104	-0.312121	-0.386204	-0.586233	0.245142	-0.0741294	-0.600062	-0.220956	0.582226	0.0690483	-0.515766	-0.0335447	0.958971	0.962561	0.0750944	-1.13267	1.0955	0.834631	-0.341397	-0.0826306	-0.142466	-0.178836	-0.556721	0.45437	0.149862	-0.333466	0.925164	0.926289	0.439852	0.569752	0.318823	-0.0190431	0.616794	0.953855	0.0470749	0.64376	1.1416	0.603377	-0.17613	-0.0141145
Com_11428_pos	(+/-)-Camphoric acid	-0.166864	0.525096	0.599282	-0.0750497	0.129173	0.813516	0.00960494	0.123426	0.505882	0.185352	0.567905	-0.303668	0.264024	0.282756	-0.366425	0.648319	0.161109	0.393648	1.00176	0.743402	0.0494791	-0.456796	-0.138584	0.713101	-0.258504	0.528402	-1.12362	-1.01847	0.0625805	0.608864	-0.0894404	0.0181928	-0.366646	0.0771553	0.0733749	0.386428	0.0376734	0.121799	-0.415539	0.00574083	-0.211985	0.387853	0.159792	0.068835	0.660518	-0.488152	-0.106128	-0.274741
Com_1143_pos	Primobolan	-0.0435207	-0.629529	-0.480247	-0.0404535	0.328309	-0.333392	-0.484267	-0.428563	-0.449063	-0.183175	-0.935251	-0.265859	-0.269443	-0.0847887	-0.00178137	0.143181	-0.024715	-0.348926	0.937851	-0.20404	0.119715	-0.0376699	0.0374727	0.433988	-0.520585	-0.0524732	1.63526	-1.74962	-0.390785	-0.244803	-0.24209	-0.0814035	-0.0722218	-0.137841	-0.243981	0.153734	0.0159992	0.109835	0.298332	0.212607	0.476653	0.480815	0.412711	-0.236338	0.159301	-0.390852	0.00461527	0.0857035
Com_11432_pos	(+/-)-Camphor	0.154596	-0.450207	-0.168333	-0.592287	-0.449857	-0.941998	-0.513715	-0.102087	-0.0738548	-0.0145435	-0.582389	0.167828	0.1711	-0.714991	-0.314822	-0.163807	-0.464819	0.516568	0.0104775	-0.69794	-0.425807	0.257224	0.0198767	0.0529128	-0.52283	-1.35756	-0.677374	-0.408652	0.123746	-0.146244	-0.179682	-0.0145913	-0.13326	0.0149063	0.220567	0.42558	0.111881	0.204476	-0.146283	0.055301	0.213204	-0.962705	-0.462792	0.823787	-0.34439	0.361158	0.36106	-0.25585
Com_11455_pos	(+)-Saxitoxin	-1.18651	-0.373191	-0.139644	-0.0427899	-0.643543	0.60328	-0.467783	-0.458728	-0.00577879	-0.440816	-0.380271	-0.666111	-0.591822	-0.649973	-0.60846	0.219447	0.0116652	-0.0162945	-0.0254763	-0.688353	-0.517405	-0.190134	-0.355166	0.577696	-1.16317	-0.482412	0.183524	-0.615157	-0.788605	-0.908797	1.5627	0.637539	0.459427	0.915666	0.953534	0.36601	0.485735	1.21636	1.0638	0.10799	0.927691	0.665625	1.41783	1.24574	0.879097	-0.577729	-0.123061	1.37192
Com_11458_pos	(+)-Riboflavin	0.117058	0.241678	0.654592	0.442492	0.284362	0.466493	0.50441	0.486961	0.360632	0.679615	0.380795	0.0492119	0.118632	0.482561	0.458359	0.327279	0.611861	0.340021	0.142924	0.0821824	0.88745	0.510745	0.111958	0.320991	0.645269	0.598945	0.119967	0.774048	0.0840672	0.464126	-0.111835	-0.348301	-0.274289	-0.202582	0.136445	-0.625648	-0.690465	-0.447975	-0.302784	-0.669864	0.293412	-0.0795274	-0.0969529	-0.462925	-0.238486	-0.335319	-0.776657	-0.488506
Com_11463_pos	(+)-Nootkatone	-0.562786	-0.732349	-0.452001	-0.0537031	-0.0631184	-0.0943016	0.0313794	-0.231523	-0.56765	-0.767063	-0.255348	-0.605503	0.151865	-0.697169	0.228359	0.0910984	-0.00127143	0.342252	0.254385	-0.646674	-0.588596	-0.527353	0.149343	-0.197059	-0.0445604	0.424398	0.121139	0.044004	0.427086	-0.0925869	0.40744	0.259492	0.741021	0.66832	0.647847	0.538851	0.564564	0.535034	0.0819044	0.776662	0.481589	0.286009	0.250605	0.611914	0.278767	0.016589	-0.0328968	0.12146
Com_11467_pos	(+)-hydrobenzoin	-1.24192	-0.428252	-0.152229	-0.781844	-0.236383	-1.11275	-1.49396	0.0427249	0.123475	-0.476254	-1.18827	0.0477723	0.0269517	-0.126884	-0.740416	-0.207684	-1.71069	-0.585421	4.37737	-0.82726	-2.93913	-2.62678	-0.154116	0.732549	-1.70982	0.15922	-0.01228	-3.36496	-0.510237	-0.661294	1.51338	-0.238785	-0.220771	0.703578	0.0662413	-0.235533	0.378921	-0.227282	0.277751	-0.0280596	1.07469	-0.307753	-0.200715	-0.630503	0.666089	-0.774124	0.505366	0.604076
Com_11468_pos	(+)-geniposide	-0.44374	1.71214	1.1663	0.974757	1.27731	1.1882	1.17899	1.73045	1.48058	1.22602	1.02672	1.40584	0.377126	0.720308	1.47835	0.471299	0.638897	1.05817	0.815582	-0.137996	0.572945	0.736416	1.36064	1.41175	0.365574	1.00192	1.43691	1.22477	1.20938	1.22137	0.112771	-1.58202	-1.05372	-1.12599	-1.11418	-1.48411	-1.02454	-1.61764	-1.03531	-0.93801	-0.604667	-1.22562	-0.876848	-1.02566	-0.883009	-0.317272	-1.33398	-1.04015
Com_11469_pos	(+)-Fluprostenol	1.02892	0.0631579	-0.0618026	-0.0591891	-0.213878	-0.120416	0.435696	0.0486256	-0.0531661	0.0935706	0.488653	-0.462341	0.150011	-0.202724	0.402116	0.743716	0.682493	0.275943	-0.577688	-0.340454	-0.0869306	0.226316	-0.221591	-0.471926	1.20435	0.785145	-0.0455666	0.506491	-0.31354	0.0995322	-1.01545	0.326022	0.455918	-0.671914	1.1957	1.22398	-0.163529	0.36323	0.585954	0.57542	0.258749	0.856804	0.650521	0.920746	0.85238	0.342349	0.0453015	0.00488118
Com_11471_pos	(+)-Flesinoxan	0.038951	0.211589	-0.0876403	0.116185	0.065159	-0.105301	0.0268648	-0.141693	0.0349805	-0.391525	0.412467	-0.332068	0.101162	0.129055	0.0199135	-0.160334	-0.275615	-0.571291	0.409786	-0.0557182	0.0663859	0.0117865	-0.109885	0.0844052	-0.401368	0.16339	-0.140349	-0.257144	-0.201196	0.132792	-0.660693	0.18979	0.269913	0.358659	0.351833	0.0433766	0.113954	0.434665	0.564358	0.415463	0.148599	0.488632	0.131763	-0.193789	0.520289	0.341099	0.342862	-0.106771
Com_11473_pos	(+)-Eudesmin	-0.0187975	0.556444	-0.633443	0.535889	-0.0518153	0.106783	0.889716	0.698244	0.03769	-0.198195	0.390742	0.247503	0.101431	-0.066234	-0.369601	-0.741492	0.222528	-0.716175	-0.342354	-0.0431036	-0.692016	0.408308	0.118857	-0.473823	-0.359969	0.0495057	0.995848	-2.31503	-0.419535	-0.0967232	-0.174139	0.321874	0.307136	-0.034821	-0.77455	0.205435	-0.201806	0.0610744	-0.620101	-0.0612378	-1.73576	-0.174665	-0.146991	-1.00755	0.529212	0.524747	-1.0725	0.925666
Com_11475_pos	(+)-castanospermine	0.0502679	-0.2659	-0.176403	-0.269377	0.00379662	-0.60997	-0.461609	-0.865199	-0.0337624	-0.109705	-0.198728	-0.480204	0.11447	-0.128895	0.182072	0.181879	0.0791931	0.520795	0.30477	-0.702429	1.20331	-0.0310909	0.0299287	-0.703039	0.195724	-0.699292	-1.86152	0.492222	0.0177688	-0.0735404	0.137054	0.149202	0.285318	0.141977	0.150098	0.340072	0.143174	-0.00429728	0.265009	0.254465	0.661804	0.501534	-0.108893	0.262817	-0.00658895	-0.35993	-0.169839	-0.505614
Com_1148_pos	primary fluorescent chlorophyll catabolite	0.384636	-0.0342833	-0.10122	0.142963	0.0555028	0.214559	0.0970046	-0.0815851	-0.0490353	0.017442	0.198837	0.0329702	0.0204887	-0.103715	0.328518	1.15961	0.142844	0.119277	-0.356988	-0.0809198	0.159774	-0.248476	-0.153097	-0.0685172	0.446269	0.206357	-0.149413	0.357055	-0.243748	-0.0583772	-0.111708	0.0292392	0.36566	-0.271185	0.528071	0.106356	-0.314711	0.28199	0.44697	0.0711695	0.288926	0.19434	0.117207	0.127778	0.204763	-0.922248	-0.0237436	0.183376
Com_11482_pos	(+)-Alantolactone	-0.243663	0.0525555	0.253869	-0.201951	-0.234748	0.263174	0.329055	-0.0819413	-0.0280795	-0.0514507	0.271094	0.593724	0.0878338	-0.515497	-0.57833	-0.490188	0.384761	-0.92852	0.426148	0.462153	-1.13154	-0.0971083	-0.132203	-0.0855332	-0.257365	-0.0014823	0.248925	-0.400904	-0.575903	0.159519	-0.0667617	-0.356725	0.511242	0.151258	0.339741	-0.366338	-0.119156	-0.128106	0.171084	-0.0528265	-1.61035	-0.808367	-0.131135	-0.385947	0.99254	0.919404	0.361018	0.289381
Com_11485_pos	(+)-abscisic acid beta-D-glucopyranosyl ester	0.73698	-0.35113	-0.142667	-0.079149	-0.763278	-0.226173	0.468536	-0.928585	-0.232217	-0.0811703	0.654042	-0.526753	0.425109	-0.677477	0.207216	0.0566797	0.656829	-0.138628	-0.615472	-0.153684	0.00518633	0.502046	-0.480356	-0.808552	1.20093	-0.0605886	0.0836712	0.11742	-0.214222	-0.228078	-1.02447	0.550555	0.570336	-0.242424	1.40163	1.14914	-0.223307	0.557555	0.789634	0.510372	0.220359	0.99566	0.339923	1.16591	0.991042	0.551614	0.0726038	0.213535
Com_11487_pos	(+)-a(S)-butyr-amido-r-butyrolactone	-0.294892	-0.183307	0.0771645	-0.0140801	0.127354	0.268997	0.674296	-0.0180035	0.0388256	0.613089	-0.46227	-0.588847	0.168895	-0.00387279	0.525808	0.845152	0.00564858	-0.131648	-0.161216	0.247998	0.219563	-0.309827	0.0822695	0.212622	0.234992	0.0872333	-0.631598	0.191824	-0.0518844	0.177997	0.51169	0.177644	0.486939	-0.34476	-0.0200639	0.597686	-0.0440323	-0.00271745	0.0979896	-0.0566816	1.14949	0.792124	0.236509	0.377321	-0.38544	-0.878449	-0.227412	-0.376674
Com_11489_pos	(+)-2,7-Dideoxypancratistatin	0.0910392	0.162556	0.0709323	0.306239	-0.0371868	0.298247	0.123443	0.188861	0.00780261	0.122803	0.134708	-0.200441	0.171502	0.102589	0.153921	0.22216	0.251417	-0.186956	-0.316069	0.0166143	0.24141	0.12556	0.0833694	-0.0925597	0.305833	0.130629	-0.187122	0.667875	-0.109413	0.126506	-0.128709	-0.237782	0.126784	-0.381191	0.519401	0.0173448	-0.387193	-0.199104	0.147726	-0.0600128	0.51626	0.331785	-0.0999562	0.137271	0.100348	-0.356867	-0.287668	-0.127696
Com_1149_neg	2,5-Anhydro-1,3,6-trideoxy-1-(trimethylammonio)hexitol	-0.29897	0.0535176	0.306008	0.514629	-0.131054	-0.92144	-7.63304	0.446627	0.400358	-0.276205	0.0157388	-0.381385	-0.209914	0.370728	0.434775	0.202612	0.383084	-0.314994	0.473697	0.580054	0.686353	0.0757239	-1.08252	-0.375995	0.169189	-0.320691	1.56534	0.575332	-0.840641	1.06146	0.112838	0.579668	0.223388	-0.0857767	1.1975	0.132476	0.863572	-0.395963	1.14578	-6.11563	-0.00815514	0.297241	-0.0376681	0.502662	-0.210155	-0.0665588	-0.559648	0.767827
Com_11491_pos	(.+/-.)-Ornidazole	0.165528	-0.0747379	0.0254928	0.14205	-0.0864609	0.146472	0.330877	-0.242232	-0.0831734	0.0799253	0.00394102	-0.181586	0.140132	0.077542	0.193939	0.691268	0.141336	-0.0205464	-0.11004	0.131144	0.0163352	0.0423631	0.206478	-0.0146046	0.237824	0.188809	-0.205631	0.269616	-0.0726069	0.0614325	-0.319379	0.212314	0.261205	-0.175197	0.402069	0.16415	-0.612868	0.0734595	0.0698231	-0.0554226	0.46182	0.384432	0.0294739	0.0426767	0.0744414	-0.158384	-0.126042	-0.116466
Com_11492_pos	(.+/-.)-Laudanosine	0.151494	-0.0914841	0.0134836	0.501623	0.340253	-0.340538	0.0936664	-0.262288	-0.0552456	-0.167788	0.129138	-0.33566	-0.168902	-0.114311	-0.021595	0.179767	0.0607474	-0.589063	-0.210099	0.124282	0.436462	0.0925794	-0.462978	0.431924	-0.494466	0.20906	0.364216	0.3533	-0.0798718	0.0555463	0.319129	-0.181514	0.401503	-0.0659293	0.44346	0.088265	-0.345015	0.666106	-0.110205	0.135559	0.240816	0.601068	0.414971	-0.207888	-0.430956	-0.179966	-0.182556	-0.160115
Com_11496_pos	(.+-.)-Limonene	-0.647095	0.0802684	0.258065	0.724135	0.277573	-0.351935	-0.129004	0.0123165	-0.0691047	-0.277424	-0.169951	-0.107806	-0.270404	-0.431991	-0.762742	0.333786	-0.237357	-0.0184889	1.11977	0.229218	-0.260011	-0.493365	-0.174431	0.33771	-0.425723	0.417935	0.135029	-0.937669	0.251831	-0.492941	0.560804	-0.407962	0.213958	-0.093892	0.786924	0.300838	0.577854	0.119066	0.3689	0.0906604	0.369307	-0.197358	-0.112001	-0.00595397	0.0970918	-0.276135	0.220719	-0.126322
Com_11500_pos	(-)-Vindoline	0.101809	0.0158385	-0.0383219	0.204678	0.0443598	0.528147	-0.0417486	-0.22763	0.0333101	0.0706081	0.236639	-0.234665	-0.185187	-0.297374	0.260436	0.28821	-0.31592	-0.17945	-0.32173	-0.335893	-0.59891	-0.366831	-0.0480667	-0.0600046	-0.314857	0.794414	0.616067	0.452424	-0.508325	-0.311272	0.123516	0.526285	0.0908773	0.0238928	0.472395	0.15988	0.151257	0.559313	0.275299	0.465089	0.14414	0.198269	0.231864	0.149756	0.193164	0.0637381	0.432924	0.691805
Com_11504_pos	(-)-Prostaglandin E2	-0.453345	-0.350717	-0.0179378	-0.192153	-0.436493	0.250504	-0.116163	0.203276	-0.682485	0.320463	1.84042	-1.02065	-0.367665	1.13718	0.63236	0.244959	0.0137535	0.412149	-0.169315	-0.0768096	-0.748551	-0.18474	-2.07097	1.75022	-0.99733	0.161946	-0.155402	0.352556	-0.204632	0.188451	-0.324272	-1.09669	0.366885	-0.584178	1.42795	0.861374	-0.185761	-0.0385311	-0.281205	-0.428713	-1.26002	-0.325653	-1.59752	0.0923337	0.415767	-0.142896	0.342145	0.834667
Com_11505_pos	(-)-Oxycodone	-0.0274477	-1.26167	-0.0809081	0.04722	0.0235515	0.919617	0.100272	-0.132801	-0.177052	-0.0768539	0.0922978	-0.322988	-0.0365598	0.0843932	8.06765e-05	0.219483	0.22695	-0.134083	-0.915426	0.398114	0.2204	0.032147	-0.714302	-0.165764	8.35652	-0.030873	-0.167607	1.55294	-0.0798712	-0.0907254	-0.0998547	0.908846	0.365798	-0.0695078	0.471038	0.0392642	-0.359702	0.461966	0.494615	0.0432222	0.471983	0.411034	0.116675	-0.0212129	0.185672	-0.103095	-0.0483407	-0.319061
Com_11519_pos	(-)-Lupinine	0.164991	1.03508	1.09936	0.974096	0.927427	1.18349	1.22092	1.22865	0.906167	1.05244	1.00484	0.367528	0.471056	0.788534	0.44108	0.651918	0.79232	0.566637	0.431827	0.924802	0.470094	0.940067	1.36044	0.874677	1.34397	1.22501	0.70162	1.63035	0.617455	0.945257	-0.1309	-1.4307	-0.903511	-0.61103	-0.427366	-0.756833	-1.16411	-1.08575	-0.746154	-0.796472	-0.713592	-0.46651	-0.845516	-1.46378	-0.562221	-0.954653	-0.961801	-0.423248
Com_1152_pos	Prilocaine	-0.0390841	0.149146	-0.0118203	0.103137	0.543908	2.20496	0.0200841	0.0683562	-0.1279	0.0615338	0.0384272	-0.199415	0.461936	-0.285585	0.20649	0.135361	0.0773305	-0.0590404	2.18149	-0.016567	0.480571	-0.031991	0.0601922	-0.328987	0.161294	0.16273	-0.255371	-7.60311	-0.120724	0.0976905	-0.0466092	-0.0320733	0.295755	-0.0108152	0.577355	-0.457831	-0.219767	0.300203	0.252964	-0.0833268	0.482563	0.468347	-0.243974	0.152421	0.0809784	-0.10944	-0.137136	-0.197393
Com_11522_pos	(-)-licarin A	-0.289687	-0.321095	0.0395782	1.35131	0.373408	-0.152125	1.05086	-0.13086	0.550336	-0.120666	-0.0259091	0.193652	0.157139	0.00657282	-0.0197977	0.408449	0.569857	-0.050174	6.37233	0.117798	0.0166077	-0.333714	0.0144785	1.9429	-0.277488	0.152988	0.106095	-6.3108	-0.288619	-0.755369	0.431626	-0.337495	0.556978	0.175302	0.15782	0.306255	-0.214478	0.3977	0.261658	-0.665685	-0.0574483	1.59716	-0.0419302	-1.89057	-5.80823	0.29541	0.383284	-0.169855
Com_11524_pos	(-)-Lamivudine	-0.0627396	-0.560673	-0.209609	0.196302	-0.00934649	-0.021091	-0.16479	-0.113671	-0.0398787	0.033831	0.103437	-0.284069	0.0871643	0.00852643	0.0416849	0.172547	0.0754045	-1.3538	0.100554	-0.0306956	0.0869389	0.0366303	0.0433164	0.171558	0.13523	0.125533	-0.545572	0.112088	-0.134449	0.0305452	-0.0483044	-0.0203799	0.295199	-0.196042	0.445911	0.0839503	-0.117853	0.292108	0.269329	-0.0784766	0.434593	0.416958	0.0380507	0.0349132	0.20192	-0.0632616	-0.00712103	-0.204905
Com_11525_pos	(-)-Epothilone D	2.71462	0.135159	0.111983	-1.85148	-0.0957595	-0.0253204	0.632274	-0.11725	-0.15083	0.433949	-0.204492	-0.545932	0.285926	0.0464706	0.459562	1.06189	0.245386	0.00688952	-3.40797	-1.94097	-0.248547	-1.44559	-0.718157	-0.856165	1.92391	0.831968	-0.0063172	0.743463	-0.345275	-0.000390953	-2.9418	-0.261896	0.320087	-0.241013	0.710352	1.07091	-0.699693	0.491035	-0.146655	-0.256927	1.14149	0.66845	0.18778	0.25686	-1.15037	0.551598	0.583273	-0.256654
Com_11527_pos	(-)-Chorismic acid	0.0266105	-0.607063	-0.353788	0.571399	0.499623	1.33334	0.586912	-0.0435493	-0.0595949	-0.148003	0.14542	-0.138066	-0.438332	0.0219891	0.175589	0.321284	-0.311764	0.126382	-1.15582	0.596737	0.077589	-0.199138	0.284256	-0.530735	0.842124	0.0739524	-0.267024	1.92976	-0.035269	0.179204	0.248569	-0.437542	0.204817	-0.0860769	0.532937	0.022389	-0.687807	0.377036	0.148826	0.763419	0.626958	0.612994	0.0354757	-0.0545385	0.846962	-0.466421	0.0777087	-0.402038
Com_11529_pos	(-)-akuammicine	0.639743	-0.466632	-0.311614	0.00879718	-0.803824	-0.61537	0.404143	-1.14781	-0.391726	-0.00586592	0.383941	-0.399282	1.30472	-0.714745	0.383392	-0.0465723	0.39215	0.323151	-1.31267	0.0493445	0.62471	0.922547	0.00762001	-1.16197	1.05211	-0.0533356	-0.392875	0.177682	-0.254828	-0.230564	-0.754506	0.355998	0.648937	-0.165882	1.4086	1.27707	-0.116594	0.623001	0.76108	0.356528	0.431085	0.887796	-0.744195	1.49496	0.988509	0.397612	0.240795	0.084847
Com_1153_pos	pretyrosine	0.294081	0.313605	0.891469	-0.463073	0.430505	0.77372	0.671163	0.123703	0.332633	0.361012	0.418437	0.159789	0.472247	-0.441451	0.628643	0.2785	0.320271	0.202613	-0.109206	-0.0420289	-0.0214828	0.0525636	0.560073	0.501651	0.735216	0.501422	-0.327008	0.713557	0.089632	0.771117	-0.423468	-0.729625	-0.383952	0.476151	-0.105863	-0.153492	-0.616658	0.30359	-0.0739244	-0.182083	-0.194061	0.134354	-0.0504215	-0.191797	-0.245376	-0.170605	0.189723	-0.530977
Com_11530_pos	(-)-8-Prenylnaringenin	0.26176	0.520557	0.490288	0.619924	0.762383	1.03676	0.787319	0.705708	0.488983	0.584687	-0.0228043	0.209104	0.947888	0.608424	0.825235	0.657355	0.41042	0.620284	0.537065	0.786196	1.33458	0.790779	1.01427	0.821596	0.999088	0.885729	0.727106	1.36011	0.7688	0.970758	-0.615838	-0.611159	-0.326214	-0.743655	-0.0784544	-0.970816	-0.888245	-1.04162	-0.33884	-0.602243	0.214952	-0.205146	-0.564303	-0.721609	-0.552607	-0.557819	-0.36586	-0.607218
Com_1154_pos	prenoxdiazine	0.773974	-0.466632	-0.349528	-0.0400447	-0.803824	-0.509567	0.63955	-1.10149	-0.451412	0.0205839	0.389323	-0.705165	0.582498	-0.753409	0.694301	0.393263	0.835222	0.129856	-1.37458	0.0595352	0.861723	0.993134	-0.344403	-1.40706	1.14773	0.179803	-0.188789	0.341146	-0.254828	-0.421628	-0.73683	0.506747	0.955316	-0.254325	1.4086	1.75324	0.0333862	0.592478	0.82081	0.686701	0.29385	1.02368	-0.077727	2.0499	1.19434	0.433177	0.0184221	0.084847
Com_1157_pos	Pregnane-3,20-dione	1.15146	-0.171529	0.00420121	-0.0523249	-0.170637	0.0786137	0.6856	-0.169627	0.291768	-1.75526	0.784318	-0.177654	0.0680965	0.0900097	0.388117	0.762717	1.05865	0.37	-0.972715	-0.0814463	0.547582	0.869918	-0.233678	-0.480032	1.31091	0.782738	0.0291561	0.438029	-0.18301	0.106627	-1.13547	0.390842	0.508651	-0.431895	0.888843	1.30477	-0.416288	0.234682	0.238062	2.52394	-0.208583	0.68861	0.905692	0.650459	1.06617	0.447006	-0.135125	0.0140137
Com_1162_pos	Pregabalin	-0.215221	-0.076224	-0.194631	0.600376	-0.0876215	-0.244613	-0.0426108	0.104416	-0.238028	0.370175	0.202891	-0.05404	-0.707125	-0.157576	0.162468	-0.0330969	0.0155895	0.0944535	-0.404739	-0.0599122	-0.370694	0.413597	-0.135744	-0.505228	0.393057	0.350969	-0.46895	0.643996	0.047818	-0.0200573	0.125914	0.0632046	-0.140429	-0.644073	0.484343	0.459891	-0.295213	0.1366	0.366674	-0.187754	0.682688	-0.0227296	0.176866	0.223802	-0.216891	-0.318766	0.428112	-1.29843
Com_1166_neg	3-Hydroxy-10-(4-hydroxy-3-methoxyphenyl)-8-(3,5,7-trihydroxy-4-oxo-3,4-dihydro-2H-chromen-2-yl)-4-oxatricyclo[4.3.1.0~3,7~]decan-2-one	-0.0232774	0.406784	0.0280966	-5.77372	0.160563	-4.11586	-5.72272	0.70018	-2.44992	0.29106	-0.00761513	-1.65186	-0.372616	-0.0474816	0.489076	1.02759	0.120127	-0.672196	2.36867	-1.80121	-0.342353	0.0607918	-0.276835	1.56266	-0.344001	-1.36018	-0.712356	-1.41832	0.777485	0.106651	-0.381437	0.377767	1.13762	0.269035	0.949891	-0.0727357	0.262259	-1.23371	1.55305	-2.52349	0.762361	0.210495	0.452952	-3.94603	-0.616631	-0.943513	-0.173001	0.260457
Com_1166_pos	Precocene II	0.370843	-0.0404713	-0.0862925	-0.0857198	-0.324087	0.753105	0.290712	-0.506793	-0.013137	-0.0320401	0.404108	-0.380112	0.797045	-0.0427822	0.0906492	-0.178749	0.594858	0.722071	-0.296101	0.0797705	-0.0590746	0.172801	-0.424194	-0.227614	0.216275	-0.109191	0.0998941	0.371398	0.219436	0.146261	-0.661343	-0.215014	0.219475	-0.131247	0.68299	0.0931121	-0.659748	0.198778	0.0758579	-0.259429	0.0289003	0.747309	-0.350606	0.392835	0.0295202	0.19264	0.059364	-0.492326
Com_1168_pos	Pranlukast	-0.0738904	0.0850905	-0.335575	-2.16967	0.0314266	-0.328322	-0.0315667	-0.181596	-0.0658639	0.403003	0.17425	-0.455178	0.0503788	0.192212	0.0554974	0.11521	0.039739	-0.835779	-0.642626	-0.242234	-0.144336	-0.104243	0.289331	-0.118864	0.278222	0.1373	-0.54498	0.179323	-0.104561	0.117479	0.0686875	-0.175566	0.185549	0.158824	0.702654	0.0484946	-0.220622	0.313106	0.155458	-0.438453	0.441955	0.488369	0.102615	-0.0521041	0.131369	-0.114579	-0.0833149	0.0746048
Com_1171_pos	Portulacaxanthin I	-0.79666	-0.0779592	-0.0313047	0.157667	0.00998297	0.0732529	-0.354235	-0.0924765	-0.0483987	0.147053	-0.163423	-0.332244	-0.00283869	0.0761843	0.0521413	-0.00426815	0.101532	0.0807592	-0.33796	-0.183217	0.0806155	0.266247	0.110847	-0.0380743	0.259729	-0.0105701	-0.316325	0.359322	-0.119809	0.195188	-0.031893	-0.205217	0.236491	-0.070928	0.400905	0.123233	-0.113315	0.101716	0.148663	-0.166457	0.710318	0.381997	0.117641	-0.0384793	0.149356	-0.149016	-0.184056	-0.261814
Com_1175_pos	Poncirin	-0.0169023	-0.116105	0.182598	0.461555	-0.161722	-1.40115	0.345356	0.176863	-0.155379	0.303615	0.548562	0.0777275	0.106487	0.342489	0.38505	0.1071	0.614492	0.233489	0.121026	0.12063	0.271812	0.393251	0.266417	0.281537	0.603147	-0.0784391	0.0884611	0.642776	0.234693	0.138814	-0.161761	-0.344847	-0.0223097	-0.379382	-1.76936	-0.324145	-0.439397	-0.139314	0.30415	-0.195497	0.270481	0.0695729	-0.166136	-0.369017	-0.117326	-0.177992	-0.683411	-0.535457
Com_1177_pos	Poly THF n5	0.662736	2.13529	1.29259	1.03709	0.98511	1.17025	1.28911	1.27822	1.2357	1.21524	1.44845	2.45212	0.879509	1.34662	1.55431	1.38779	1.29313	1.36761	1.26389	1.33963	1.50119	1.43338	1.13072	1.1005	1.28711	1.22207	1.17099	1.26021	1.26261	1.13886	-0.433948	-0.869705	-1.12977	-1.12984	-0.909449	-1.10286	-1.41489	-1.2191	-1.10238	-1.07571	-0.974977	-1.17692	-0.727584	-1.13642	-0.902434	-1.23073	-1.32449	-1.37727
Com_1178_neg	Cyanotriphenylborate	-0.0829334	-0.0191139	0.241331	-0.0257203	-0.097902	0.0620786	-0.598456	0.138622	0.00458687	0.148873	-0.0557426	-0.293036	0.00506945	0.101351	0.64081	0.70586	0.0364136	-0.263334	0.667841	0.00128301	0.2701	0.4721	-0.15769	0.335074	-0.252196	0.196355	-0.604066	-0.283955	0.068591	0.00183628	-0.0730941	0.305672	0.242281	0.345975	0.96311	-0.123759	0.235529	0.21958	0.75595	0.0834881	1.10851	0.364243	0.0529669	0.585209	-0.880826	-0.66264	0.11115	0.282751
Com_1178_pos	Polidocanol	-1.20008	-0.54516	-3.66328	1.52315	-1.01516	0.00829025	0.629702	-0.821671	0.955991	2.52148	0.831337	-3.43183	2.75223	-0.0561645	1.16756	-1.95178	-0.09356	-0.865138	-0.268826	0.109247	-2.47217	-0.680549	1.27107	-1.04566	-0.164357	-2.22793	-1.01048	-1.27923	-1.41069	0.296995	1.63243	-2.94842	-0.76642	-2.40754	4.83463	0.30609	1.73634	-0.0417358	-0.846045	-2.48318	-0.0865855	0.495674	1.50132	-0.482156	-1.516	-0.868836	1.45688	2.06214
Com_118_pos	Victorin C	0.169797	-0.0949158	-0.0426541	0.020059	-0.309238	0.127909	0.123817	-0.145304	-1.01917	0.0746447	-0.0385471	-0.243086	0.409079	-0.151987	0.229762	0.0446108	0.956658	0.147578	-0.275791	0.251602	-0.0395436	-0.170877	0.127787	-0.0759918	0.364825	-1.01824	-0.289511	0.680862	-0.206652	0.871728	-0.304408	0.0851232	0.33879	-0.119869	0.391639	0.257761	-0.392436	0.178465	0.839713	-0.0149152	0.750302	0.418681	-0.118581	0.152854	0.14964	-0.0994519	-1.02075	0.753853
Com_1180_pos	Podecdysone B	0.985955	0.707497	0.140445	0.0189245	-0.425136	0.197167	1.87701	0.265329	-0.259257	1.08518	2.19789	-0.722649	1.00452	-0.786064	1.70196	1.01849	1.55621	1.05694	-1.59599	-1.04249	-0.524196	-0.675039	0.118959	-0.296697	2.15843	1.63198	-0.221209	1.6586	0.990046	0.331524	-0.912865	0.699356	0.784657	0.0620867	2.00656	1.69169	-0.259379	0.663177	0.780905	0.895568	-0.228189	1.40441	1.56014	2.7736	0.56992	0.248124	-0.190586	0.163781
Com_1181_pos	p-Octyloxybenzylidene p-Cyanoaniline	-0.671619	0.95111	0.458827	-0.220714	0.194032	-0.020251	0.340103	0.372916	0.432522	-0.103737	0.173903	0.435647	-0.187209	0.164957	0.343203	0.0083091	-0.173002	0.373551	-0.0466282	-0.578696	-0.789511	-0.237359	0.0594104	-0.152506	0.134259	0.139331	-0.205284	0.395241	-0.569285	0.460528	0.985443	-0.0314355	-0.240585	0.142373	0.854106	0.10466	-0.304603	-0.188651	-0.254193	0.120251	-0.674296	-0.192816	0.303155	-0.804946	0.352693	0.216994	-0.0745681	-0.55297
Com_1182_pos	p-methoxybenzylisothiocyanate	-2.12756	-0.190424	-0.238774	0.616471	0.445092	-1.85549	0.217178	-0.335512	0.483722	0.444226	-0.571592	0.608476	-0.0392968	-0.162435	-0.810947	-1.32447	-0.0675612	1.89327	3.1622	0.204222	0.274087	0.0432116	0.154918	-0.76258	0.00965037	0.0337071	-2.10122	-3.02218	-0.178093	0.124186	2.43677	1.34326	0.434161	-0.335069	-0.360774	-0.0320075	0.0288478	0.0864054	-0.274145	-0.426103	0.596221	0.544255	0.643607	-0.658943	0.114014	-0.316925	-0.695018	0.0849703
Com_1184_pos	Plumbagin	-0.181045	0.285763	0.440359	-0.0667422	-0.229119	-1.11482	-0.15554	-0.665409	-0.194154	0.352328	0.204606	-0.0252615	0.116098	0.0953382	0.30913	0.579732	0.0314611	0.224074	1.16175	0.12063	-0.263721	0.240005	0.129377	0.281537	0.0506789	0.315219	-0.283564	-0.0993793	0.258717	0.138814	-0.360994	-0.120354	0.0235774	0.298775	-0.672337	0.119544	-1.30933	0.255893	0.30415	-0.400287	0.270481	1.11849	-0.251732	0.166481	0.106606	-1.34386	-0.428912	0.0348059
Com_1192_pos	Platelet-activating factor	-0.220975	-0.589678	-0.864953	-0.15117	-0.00810434	-0.115509	-0.15751	-0.715905	-0.34511	-0.328934	-0.511388	-0.745843	-0.332164	-0.570556	-0.0661697	-0.257214	-0.622686	-0.097892	-0.683779	-0.187847	0.661321	-0.32011	-0.85619	-1.28848	-0.938227	-0.583435	-0.815962	0.223626	0.0191358	-0.828377	0.365717	0.546652	1.0391	0.332458	0.80262	0.513578	-0.00887799	0.226286	0.531265	0.483689	1.02499	0.461599	0.656368	0.710834	0.305853	0.484245	0.433627	-0.0582411
Com_1196_pos	PKF118-310	-0.312936	-0.237788	0.60718	0.515948	1.01992	1.16631	-0.130312	0.0598309	-0.0667719	0.268279	-0.172729	-0.0646453	-0.150633	-0.00670379	0.146043	0.0321186	1.57839	-0.0613195	0.0458991	0.0931287	0.0618561	-0.101694	0.148137	0.0408347	1.91712	0.215602	-0.476547	0.244105	-0.132411	0.158657	-0.0490615	0.1867	-0.832369	-0.509126	-0.613791	-0.887335	-0.382233	0.0252482	0.14057	-0.124494	0.750302	0.229604	0.340845	0.22373	0.364479	0.165744	-1.58788	-0.337369
Com_1197_pos	Pizotifen	0.758523	1.60994	1.01164	1.13201	0.674585	0.986967	1.25407	1.10157	0.137114	1.33334	1.29675	0.501601	0.4057	0.866562	0.666342	1.02698	0.902657	1.15822	0.385599	0.098941	1.66817	0.596746	0.949753	0.888817	1.8558	0.518414	0.543942	1.31434	0.677463	1.17391	-0.678413	-0.625137	-0.835536	-1.00876	-0.671564	-0.957639	-1.36973	-0.683745	-0.263876	-0.842395	-1.0117	-0.168591	-0.624086	-1.21804	-0.915227	-1.37983	-1.15965	-0.245178
Com_12_neg	Caprylic acid	-0.0487297	0.243188	0.208668	0.550712	-0.657017	-4.74581	-2.24103	0.108785	0.398064	-0.351942	0.0350561	0.065345	0.189723	0.00755664	-1.41587	-0.327836	0.15182	0.443832	-5.70722	-0.22599	0.322128	0.277435	-0.727712	0.330201	0.333812	-0.492947	1.47889	0.378847	-0.0196106	0.485218	-0.281447	0.590973	0.177938	-0.171837	-4.36034	-0.331583	0.185669	-0.0712015	0.342295	-6.20867	0.739872	0.262212	1.14048	-4.49564	3.26933	-0.240918	-0.128921	1.3191
Com_1200_pos	Pivagabine	0.792455	0.715908	0.279144	0.43984	0.23379	0.454042	-0.0497646	0.0952036	-0.0036946	0.374278	0.380851	-0.282784	0.0162406	0.034868	-0.236363	0.263949	-0.22574	-0.445406	0.812889	0.00313185	0.0844185	0.148961	1.13865	0.0714094	0.0653619	-0.0294314	-0.356513	0.1894	0.404852	0.0334274	-1.06826	-0.42349	-0.1901	-0.220081	0.203946	0.328587	0.153416	-0.0136693	-0.000856972	0.0953904	0.654169	0.733563	0.0553249	-0.0942654	0.226647	0.0858149	-0.689999	-0.435409
Com_1202_pos	Piroxicam	0.220579	-0.156356	-0.0565109	-0.254963	0.0497289	0.0542079	-0.578454	-0.210824	-0.078478	-0.0725023	0.113725	-0.25166	0.16708	0.313283	0.101974	0.814646	0.527628	-0.991074	-0.0267617	0.307891	0.28054	-0.619722	-0.179331	0.670961	0.236311	0.26053	-0.0942669	0.321312	-0.0799136	0.22729	-0.258708	-0.243823	0.478667	-0.0963665	0.17052	-0.261406	-0.639383	-0.106123	-0.228787	-0.218239	0.299901	0.265908	0.327784	-1.24837	-0.612563	-0.342859	-0.755484	0.192994
Com_1203_pos	Piromidic acid	-0.499711	0.459806	-0.183956	-0.633087	-0.352479	-0.167166	0.381551	-0.0124571	0.352794	0.076407	0.035778	0.725845	0.0274672	-0.671805	-0.269688	-0.788215	0.498	1.09989	-0.524179	0.0882721	-1.2955	0.718136	-0.220479	0.691588	0.448421	-0.603348	0.341793	0.245816	0.285706	1.13628	0.441822	-0.113765	0.128377	0.0851308	0.396675	-0.474272	-0.303941	-0.494038	-0.493184	0.210727	-0.792486	-0.858757	0.234664	1.10256	0.609569	0.202574	0.0793825	-0.747685
Com_1206_pos	Pirfenidone	-0.532089	0.024916	-0.369863	0.0205679	0.149169	0.181918	0.0907134	-0.158531	-0.154276	-0.125684	-0.236996	-0.620658	-0.247931	-0.131941	-0.0882728	0.203954	-0.457279	-0.440062	-1.65341	-0.381897	-0.616725	0.356612	-0.0596562	-0.139804	-0.272666	-0.436755	-0.208943	1.41026	-0.216789	-0.1974	0.535109	-0.145945	0.555259	0.505869	0.247567	0.511339	0.231142	0.110201	0.430365	0.646796	0.680147	1.25142	0.397823	0.371439	0.774216	0.102777	0.494987	0.22133
Com_1208_neg	6-Chloro-2-(3,4-dihydroxyphenyl)-3,5,7-chromanetriol	0.0379465	0.680976	0.581482	0.55876	0.373675	0.312143	-0.0244063	0.671636	0.563216	0.766066	0.762648	0.468975	0.55073	0.690884	1.14765	0.785326	1.52709	0.167393	0.365611	-0.639379	0.630753	0.405882	0.237884	0.531995	1.08229	0.442546	-0.0763195	0.858766	0.532274	0.610417	-0.4126	-0.155504	-0.0523575	-0.165484	0.602919	-0.670048	-0.38829	-0.530395	-0.0948797	-0.642115	0.358488	-0.219041	-0.424518	-0.359006	-1.47309	-0.840032	-1.67139	-0.0899132
Com_1210_pos	Pirenzepine	0.816119	-0.0521885	0.0974244	-0.164429	-0.00276077	-0.00963338	0.0144491	-0.378771	0.0500939	-0.00382806	0.186902	-0.371588	-0.0471549	0.176212	0.0432922	-0.0276742	0.222636	-0.267278	-0.313663	-0.00544157	0.219145	-0.068933	0.515446	0.153538	0.333025	0.278322	-0.459556	0.329968	-0.304774	0.143974	-0.989853	-0.149374	0.399146	-0.274927	0.444169	0.282676	-0.338397	0.373416	-0.00226492	0.373534	0.575705	0.451379	0.350588	-0.171771	-2.24459	0.102381	-0.307728	-0.168447
Com_1222_neg	MCh	-0.0232003	-0.127713	0.0151142	0.00766227	-0.100563	-0.399154	-0.690522	0.077154	0.271115	0.496489	0.200434	-0.397346	0.0808994	0.0947392	0.131561	0.592913	0.114099	-0.186772	-0.0477304	0.00100681	0.326736	0.38231	0.139871	0.233908	-0.2054	0.0219167	-0.817349	0.690654	-0.00104797	0.0916105	0.0215091	0.184709	0.269015	0.209245	0.993771	-0.00608926	0.145818	0.127843	0.568151	-0.186851	0.781593	0.342039	0.120503	1.09303	-0.283976	-0.773988	0.0704868	0.133271
Com_1223_pos	Piperonylonitrile	-0.286063	-0.00300135	-0.489874	0.2873	-0.00336217	0.348847	0.261619	0.049611	0.519356	-0.125547	0.102024	-0.545979	0.00853671	0.0427605	0.170185	-0.00873946	0.358876	0.371012	0.139501	0.374191	0.619351	-0.112843	0.845616	0.0391084	-0.129827	0.40889	-0.175374	0.25693	-0.173473	0.753988	0.195088	-0.284403	0.398347	0.132519	0.859395	-0.203902	-0.34497	0.80197	-0.425688	0.0811933	0.53217	0.437737	0.0838441	0.492751	0.299222	-0.186339	-0.295214	-0.510126
Com_1224_pos	Piperonyl sulfoxide	0.250663	0.657062	0.616224	0.526641	0.549242	0.746816	0.565636	0.0716379	0.787213	0.621644	0.601023	0.285026	0.762694	0.154235	0.802626	0.363781	0.897325	0.576267	-0.0767319	0.30776	1.04777	0.149961	0.5175	0.354003	0.932313	0.46116	0.330571	1.0728	0.54579	0.802791	-0.33639	-0.626472	-0.487476	-0.594811	-0.0382198	-0.518085	-0.777717	-0.0461676	-0.644878	-0.697578	-0.0671134	0.0383234	-0.60208	-0.437856	-0.373586	-0.359342	-0.762909	-0.224005
Com_1225_pos	Piperlongumine	0.229963	-0.029343	0.0635296	-0.625324	-0.147927	-0.0847566	0.189873	-0.188204	0.123793	0.0449357	-0.069017	-0.439983	0.0651597	-0.500985	-0.122374	-0.79555	-0.00541704	0.0815011	-0.330869	0.0319067	0.0397562	-0.111498	0.129688	-0.49307	0.0597947	0.277785	0.669098	0.308569	-0.339179	0.0318059	-0.352266	-0.0676528	0.373381	0.151677	0.576669	-0.173683	-0.242156	0.20273	0.0300343	0.312055	0.682601	0.567488	0.267485	0.711039	-1.42254	0.369583	-0.0191899	0.143094
Com_1226_pos	Piperine	0.714242	0.645071	0.0253205	-0.19694	-0.171389	0.435394	-1.14598	0.285863	-0.1754	0.038256	1.17484	0.326647	1.17319	0.145369	0.767831	-0.229926	1.23062	0.667164	-2.03845	-0.323849	-0.40031	-0.60388	-0.225159	-0.169628	-0.778952	1.49144	-0.148359	1.58954	0.08806	0.219108	-0.880324	0.946155	0.216783	0.612995	1.02959	-0.317829	0.00222879	0.609818	0.521475	-0.00769227	-0.0841505	-0.338307	1.19267	-0.446099	0.524639	0.136331	-0.201513	-0.160784
Com_1227_pos	Piperacillin	0.235281	-0.166536	-0.0565109	-1.19385	0.0634395	0.230105	-0.0756298	-0.21904	-0.152763	-0.0504933	-0.123685	-0.452729	0.340773	-0.150891	0.123421	0.561501	0.860441	-4.29323	-0.201293	0.112289	0.260677	0.129178	0.0869298	-0.167888	0.447165	0.62498	-0.130114	0.305786	-0.225222	0.214306	-0.28263	0.0622815	0.478667	0.205022	0.107204	-0.0254463	-0.574574	-0.0452954	-0.186188	0.205273	0.766946	0.425066	-0.255838	0.999423	-0.274104	-0.383066	-0.0756424	-0.855256
Com_123_neg	11(Z),14(Z)-Eicosadienoic acid	-0.0543864	-0.138534	0.165225	0.102207	-0.0362657	-0.121476	-0.0621197	-0.0931368	-0.341913	-0.0179786	0.210409	-0.0598294	0.033359	-0.0544222	-0.294869	-0.0215785	-0.376809	-0.247881	0.112469	-0.0972965	0.0565134	0.179143	-0.159285	-0.0631074	0.000631768	-0.0862971	0.532993	-0.308727	-0.387469	0.160496	0.0260267	-0.332959	-0.00448386	-0.0734424	0.0369117	0.188655	0.0671045	-0.128154	0.272649	0.155059	-0.67629	0.0204241	-0.199359	0.126276	0.289672	0.0163282	0.576792	0.155329
Com_1231_pos	piperacetazine	-0.0121639	0.513972	0.0366104	0.00141621	0.122151	0.016148	0.0301529	0.0327262	-0.0398369	0.0599628	0.160158	-0.370724	-0.0440058	-0.161273	0.150779	0.373549	0.405884	-0.544923	-0.149457	-0.0026455	0.986935	0.220813	0.0297007	-0.0348874	0.424517	0.167977	-0.169031	0.261435	-0.0236881	0.0205886	-0.0444777	-0.112445	0.0667595	0.128227	0.421114	0.115681	-0.12165	0.190035	0.34769	0.01671	0.426207	0.533745	0.211139	0.116831	0.119433	-0.181527	-0.0672559	-0.0155394
Com_1232_neg	3',5'-Cyclic IMP	-0.13319	0.432685	0.0918043	-1.11072	-0.587847	-0.256336	-0.149234	0.304201	0.112095	0.625108	-0.0487955	-0.0795585	0.0292734	0.270362	1.07942	0.600105	0.361632	-0.471967	-0.082955	-0.0134126	0.252013	0.0940359	0.20292	0.472499	0.562115	0.0497188	-1.12575	0.857179	0.191651	0.0800664	0.195615	0.1581	0.253968	-0.0348301	1.34413	-0.077528	-0.186611	0.0719812	0.415006	-0.176868	1.04313	0.650242	-0.0710392	0.3904	-1.65101	-0.693295	-0.254241	0.53717
Com_1237_pos	Pipecolic acid	0.168479	0.116926	0.106718	-0.679279	0.166709	-0.346953	0.148765	-0.31379	0.140846	0.110622	-0.248296	-0.419187	-9.78594e-05	0.0312795	-0.590149	-0.239243	0.284341	0.263979	-0.287268	-0.00346354	-0.175439	0.081189	0.114112	-0.348824	-0.111441	-0.411459	-0.800117	0.347778	-0.0444193	0.068415	-0.08697	-0.288427	0.195833	0.655369	0.539891	0.0950921	-0.597477	0.197652	0.064879	-0.205657	0.690548	0.541857	0.243229	0.191976	0.632251	0.383192	0.119261	-0.019007
Com_1238_pos	Pindone	-0.051785	-0.302017	-0.0688107	-1.47277	-0.102574	-1.25653	-1.50695	0.160618	0.0601367	-0.549224	-1.14275	-0.316241	-0.515712	-0.280343	-0.900797	-0.423415	-1.27713	-0.367869	2.49042	-0.706772	-2.83434	-2.91531	-0.232095	0.315378	-0.353622	0.377215	0.380188	-2.10585	-0.534278	-0.432219	0.21922	-0.064797	-0.46188	0.282522	-2.03706	0.100967	0.929683	-0.326638	0.367516	0.202387	1.00246	-0.121226	-0.461494	-0.969005	0.458318	-0.0424249	0.0455441	0.452386
Com_124_pos	Versicolorin B	0.114635	0.545582	0.572926	0.602977	0.640131	0.731583	0.606721	0.503792	0.301995	0.5907	0.561929	0.356133	0.482774	0.488698	0.560331	0.637752	0.693606	0.489747	0.167804	0.457296	0.510756	0.541174	0.692214	0.513378	0.860275	0.566361	0.389758	0.762276	0.360467	0.660378	-0.291613	-0.5819	-0.35116	-0.559037	-0.0951521	-0.525791	-0.694609	-0.505886	-0.273955	-0.583052	-0.0426829	-0.0951969	-0.465602	-0.63785	-0.369234	-0.573879	-0.722481	-0.362478
Com_1240_pos	pinadoline	0.978264	0.113098	-0.0435251	-0.313573	0.69051	-0.0809966	-0.595392	0.307231	0.213322	-0.12567	1.40913	-0.492378	0.133194	-0.238792	0.527917	0.84785	0.819681	0.17283	-0.889136	-0.0978221	0.239949	0.0441024	1.01629	-0.278967	1.35463	0.374208	-0.0888425	0.576612	0.29636	0.173485	-0.989766	0.140543	0.713378	-0.577743	0.227829	1.29175	-0.794523	0.196823	0.594095	0.72874	-0.537149	0.874771	0.537087	0.968168	0.775881	0.330311	-0.0571715	-0.433123
Com_1242_pos	Pimobendan	0.0705737	0.134446	0.736333	0.324393	0.0953691	0.680678	0.475337	-0.0597917	-0.183807	-0.22983	0.20083	-0.100471	0.0179289	0.133529	-1.11074	-0.398344	0.266772	-0.0967884	1.26556	-0.022138	-0.506544	-0.692721	0.801954	-0.123586	0.319125	0.277809	0.694537	-2.70773	-0.552661	0.00634929	-0.175527	-0.271124	-0.591688	-0.191919	-0.045859	-0.205531	-0.227335	0.155458	-0.513674	0.0634328	-0.114684	-0.760978	0.282181	-0.865534	1.13534	0.0328311	-0.614674	-0.91297
Com_1243_pos	Pilsicainide	-0.0369583	-0.00139549	0.113069	0.426736	0.300904	0.0448331	0.347384	-0.164277	-0.0534158	0.0128876	0.152768	-0.0517632	0.0377715	0.0625329	0.221301	0.281792	0.260677	0.00798458	0.0799296	0.0345106	-0.0820773	0.00101691	-0.152598	0.451966	0.109386	0.0625799	-0.00564409	0.0511295	-0.113231	0.0470475	0.0387559	-0.199003	0.204755	-0.13806	0.16918	0.166099	-0.170763	0.292951	0.107729	-0.227514	0.310386	0.837861	0.0236953	-0.645689	-0.153115	-0.0742308	-0.0709353	-0.21419
Com_1245_neg	2907084	-0.00117005	0.274929	0.135275	0.027615	-0.171206	-0.121038	-0.614516	0.0713518	0.140085	0.309401	0.116655	-0.0853573	0.195169	0.171134	0.514703	0.340403	-0.0109611	-0.295499	0.0286949	-0.179525	0.0121204	0.0586156	0.0703987	0.0375339	0.239357	-0.0368742	-0.568278	0.439228	-0.0262635	0.25903	-0.11813	0.227656	0.594726	0.224009	1.06789	-0.193238	0.186795	0.214694	0.534128	-0.196547	0.925794	0.279511	0.00133135	0.259251	-0.689139	-0.354112	-0.115157	0.315888
Com_1245_pos	Pilocarpine	-0.332605	0.0735536	0.184165	-0.482397	-0.581581	0.260828	0.189625	-0.0664661	0.0578616	0.441446	-0.0962514	-0.489602	-0.0213667	0.0360042	0.39213	0.622285	0.0805936	0.0205196	0.796878	0.00765784	-0.30414	0.0248068	-0.247112	-0.17651	0.411706	-0.0373897	0.0974144	-0.668861	-0.281823	0.208612	0.436303	0.412365	0.172133	0.120699	0.602519	0.173178	0.0131428	0.111174	-0.0383829	-0.352326	0.335317	0.655118	-0.353511	0.244929	0.449815	-0.433554	-0.0244074	-0.0315112
Com_1246_pos	Picrotoxinin	-0.386502	-0.392772	0.172937	-0.723526	-0.211733	-0.42931	-1.22253	0.190365	0.167952	0.147199	-0.0721188	-0.455658	-0.617883	-0.285976	0.977201	0.804427	0.18073	0.328913	3.86129	-0.257379	-0.248927	0.450224	-0.0941278	1.18726	0.179524	0.538626	-0.412674	-2.76484	0.0601333	-0.101758	0.437682	0.220069	-0.115635	0.677492	-0.0175331	-0.056786	-0.0605386	0.493752	-0.192352	-0.040852	0.241329	0.30557	0.169356	-0.107001	-1.10759	-0.817137	0.146916	-0.10574
Com_1247_pos	Picrasin G	-0.0858505	1.0483	-0.0292503	1.7506	-0.225171	0.716254	0.592507	0.0979045	0.388345	0.6529	0.423057	0.867982	0.626042	0.123277	0.541497	-0.0274339	0.00206132	-0.779783	0.333432	0.56523	0.416233	-0.111632	0.738626	0.408123	0.536828	0.955577	0.813847	1.79578	0.113672	1.33299	-0.0622262	-1.01484	0.113892	-0.237976	0.662476	0.166102	-0.32221	-0.497989	-0.277724	-1.17423	0.276513	-0.114753	-0.595398	0.459346	0.0290796	0.0204274	0.317762	1.25798
Com_1248_pos	picrasin B	-0.439868	-0.202652	-0.0474888	-0.968974	0.321995	0.556473	0.145908	-0.185972	0.0149929	-0.101605	0.45012	-0.387852	0.0441412	0.367221	-0.116682	-0.0846465	0.460479	0.0491182	-0.104971	-0.00137772	0.0801704	0.0392249	-0.0095489	0.419245	0.30863	0.185169	0.357925	0.3342	0.149753	0.39097	-0.123796	0.191461	0.359506	-0.393725	0.262964	-0.515909	-0.561713	0.381319	0.0309409	0.381467	-0.023001	0.485172	0.0141389	-0.0672734	-1.15271	-0.199679	-0.0796043	-0.369401
Com_1249_pos	picoprazole	0.219266	-0.0147721	-0.339822	-0.680889	0.347615	0.289049	-0.0439657	-0.311443	-0.0602697	-1.3434	0.211773	-0.654563	0.974827	0.037628	-0.0728314	0.518193	0.0917329	-0.0960093	0.116132	0.219423	-0.270633	-0.246789	-0.00670194	0.746776	-0.362568	-0.0132367	0.124806	0.254402	-0.176004	-0.186355	-0.391725	0.31142	-0.0153448	-0.0246254	-0.6391	0.107716	-0.150362	-1.05225	0.0390786	0.0049078	1.22806	0.390733	0.125742	-0.670536	-0.97569	-1.28429	0.841098	-0.0347828
Com_1251_pos	Piceid	0.544675	0.377038	-0.347301	-0.127226	0.471889	-0.0980705	0.10754	0.252837	0.222829	0.0383566	-0.407867	-0.572184	0.338184	0.614474	0.0559983	-0.0960953	-0.0867744	-0.0901313	0.320363	-0.292299	-1.13085	0.147565	0.734638	-0.0015669	-0.639002	0.101462	-0.00309146	-0.153012	0.0488284	0.0601736	-0.651735	-0.395013	0.287241	0.407179	0.270462	0.342991	-0.171398	-0.349411	-0.236946	-0.360386	0.125084	0.16725	-0.0937643	0.0458154	-0.0574262	-0.376378	0.0753991	-0.539049
Com_1254_pos	Phytosphingosine	-0.282583	-0.0530912	0.0594664	0.542091	-0.169864	-0.180061	0.639069	0.226687	-0.5095	0.314509	0.0724736	0.40521	-0.849733	-0.61392	0.536623	-0.151415	0.0550988	0.230193	0.227368	-0.638936	-0.470868	-0.645712	0.373372	0.336583	-0.261055	-0.804552	0.382177	-1.12384	-0.664682	0.611449	0.440596	-0.448127	0.363303	-0.0575915	0.696353	-0.118334	-0.731912	-0.11099	0.170629	0.0180644	-0.119551	-0.323131	0.907712	0.530755	-0.00741674	0.349649	0.295386	-0.339767
Com_1255_neg	Bortezomib	-0.380291	0.1879	0.252688	0.711619	-0.247056	-0.145992	-0.032928	0.507549	0.57735	0.183911	-0.314926	0.349256	0.918783	0.220149	1.11079	-0.867456	-0.0100983	-1.0007	0.416281	-0.105044	0.798889	-0.614641	-0.367405	0.292454	0.463033	0.281961	-0.984661	-0.0357699	0.28537	-0.0720025	0.340383	0.195644	-0.118066	0.250358	0.701265	0.0578992	-0.0243271	-0.821216	0.268237	-0.22173	1.70284	-0.528184	-0.131783	0.248879	-1.61937	0.272534	0.309563	0.5949
Com_1255_pos	Phytolaccoside B	0.060062	1.77341	0.986917	0.729574	0.377789	0.472929	0.899232	0.97839	0.309893	0.367398	1.58874	0.17764	0.661444	1.40734	0.971253	1.20174	1.24292	0.109175	0.500057	0.857595	0.668184	1.47376	-0.432769	0.49411	0.719529	0.617636	1.03376	1.66655	0.162736	0.99817	-0.531627	-0.434394	-0.654247	-0.722554	-0.524765	-1.05793	-1.27	-1.25896	-0.982071	-0.954962	-0.833773	-0.629133	-1.31635	-2.33729	-1.5878	-1.63646	-1.63655	-0.356549
Com_126_pos	Verlukast	0.152337	0.246818	0.0196591	0.155837	0.0428654	0.0868264	0.0871446	0.00114472	-0.222901	0.0524972	0.0987466	-0.153597	0.164179	0.0472445	0.170872	0.111757	0.136928	0.00143128	-0.367234	0.391646	0.208971	0.13449	0.164251	-0.0362582	0.413355	0.250357	-0.255078	0.581479	-0.507005	0.0647101	-0.197575	-0.102035	0.186911	-0.0640538	0.276174	0.0906083	-0.293895	0.119	0.200648	-0.0798489	0.421349	0.279688	0.0393364	0.439658	0.0613042	-0.0747421	-0.119292	-0.316137
Com_1261_pos	Phytochlorin	-0.218574	-0.110207	0.0118791	-0.214507	-0.0641349	0.480471	0.234121	-0.0418578	-0.15649	0.508323	-0.00902056	0.1935	-0.172457	0.0274758	0.0563964	0.304532	-0.172116	0.519642	-0.410187	-0.0178332	0.206514	-0.21727	-0.323416	-0.170634	0.200481	-0.0650009	0.611132	-0.90817	-0.991727	0.289891	0.495271	0.472313	0.117537	-0.307167	0.492232	0.114627	-0.212445	0.238889	-0.393388	-0.340509	-0.0488025	-0.318242	0.308686	-0.265841	0.143045	-0.125406	-0.148783	-0.193188
Com_1262_neg	Δ2-cis-Hexadecenoic acid	0.0901096	0.602556	0.449702	0.193498	-0.109343	0.611086	0.959145	-0.067562	1.14418	-0.159057	-0.00712382	0.248294	0.0566415	-0.125578	0.337304	-0.459792	2.40842	-1.46681	-0.739209	-1.28875	-0.2709	0.121663	-0.0245845	-0.0208562	0.37162	-0.0516397	-0.533847	0.232446	-0.164732	0.221357	-0.170147	0.385748	1.28286	-0.776238	1.05109	-1.21013	-0.946799	-0.00568599	-0.202746	-0.071863	0.301697	0.488612	-0.0448141	0.255319	-0.2645	0.0456305	-1.89229	1.15726
Com_1269_pos	Phthalic acid	-0.170909	-0.0203298	0.146569	0.0624108	0.0819659	0.0721309	-0.309316	0.144846	0.123189	0.512455	0.371897	0.129854	0.0512686	0.0535802	0.262108	-0.0191579	1.59115	-2.70305	0.0130384	0.676205	0.670597	-0.534574	-0.115456	0.175989	0.213679	0.458447	-0.0565672	0.475113	-0.173045	0.440391	-0.330154	-0.482215	0.0216205	-0.25174	0.142505	-0.475341	-0.229138	0.154028	-0.0824874	-0.781407	0.0139451	0.224599	0.0731177	-0.598105	0.0911597	-0.214577	-1.53804	-0.807058
Com_127_neg	5-Aminovaleric acid	-0.0134325	0.0712058	0.199248	-0.00347206	-0.167879	-0.111232	-0.71482	-0.00651424	0.223153	0.238395	0.118673	-0.193461	0.0668131	0.108572	0.320459	0.43943	0.133684	-0.369636	0.185639	-0.00894285	0.23343	0.464049	0.0117815	0.191519	-0.176239	0.0287816	-0.580196	0.630322	-0.0114449	0.0361834	-0.127363	0.182716	0.238015	0.274297	1.06128	-0.14872	0.18001	0.211845	0.533462	-0.0888815	0.875745	0.375965	0.129072	0.811343	-0.511086	-0.468399	-0.00540576	0.34176
Com_1274_pos	Phthaldialdehyde	0.489993	0.925512	0.957544	1.32766	0.913777	0.954187	0.817649	0.949888	0.723776	1.15046	1.36776	0.440277	1.00081	1.05488	1.16008	1.1275	1.26452	1.2415	0.776242	1.04761	1.18566	0.939968	0.903643	1.13894	1.54504	1.16451	0.744608	1.33168	0.846236	1.4327	-0.69784	-1.19475	-0.653927	-1.11859	-0.577214	-0.892602	-1.16183	-0.874344	-0.798123	-1.027	-0.944205	-0.594395	-0.963087	-1.00339	-0.982789	-1.10787	-1.11079	-1.15503
Com_1277_pos	Phosphoric acid	-0.0590459	1.60601	0.392729	-0.210894	0.381356	0.447238	-0.138141	0.0832701	0.305648	0.538676	0.568015	0.0279015	0.44643	0.243515	-0.162339	0.108761	0.719095	-1.69435	-1.11106	-0.343456	0.152323	0.131507	0.625226	-0.402286	1.07905	0.280131	-0.214467	1.75085	0.10971	0.389088	-0.774558	0.248769	0.112187	0.12911	-0.275541	0.210802	-0.0395728	-0.0156299	0.205347	-0.00311463	-0.0534232	0.375169	0.199892	0.668155	0.349829	-0.336822	-0.865298	0.322179
Com_1279_neg	Arabinosylhypoxanthine	0.21447	0.554151	0.393113	0.423318	-0.392707	-5.92646	-0.181977	0.487385	0.518391	0.560261	0.53809	0.281021	0.358501	0.598479	0.918082	0.477088	0.359548	0.0728622	0.436503	0.293041	0.536917	-0.689578	0.414411	0.407452	0.697422	0.56743	-0.142768	0.71805	0.273748	0.629155	-0.383992	-0.0675148	0.277544	-0.209185	-5.69488	-0.519724	-0.247704	-0.269614	0.0339988	-0.422041	0.517997	-0.000770542	-0.202597	-0.170701	-1.69793	-0.58516	-0.519759	-0.00116209
Com_1283_pos	phosphonoacetaldehyde	-0.176826	-0.0860229	0.022359	-0.402658	0.0561996	0.231175	-0.197647	-0.348382	-0.370012	-0.338442	-0.238172	-0.192199	-0.373976	-0.320942	-0.137088	0.23124	-0.234769	-0.204314	0.567354	-0.353977	-0.616112	-0.0623255	0.391674	-0.467915	-0.537645	0.0647258	0.0647568	-0.169285	0.0429325	-0.0346968	0.539157	0.234573	0.0357872	-0.0116666	0.358247	0.203432	0.113642	0.307337	0.561237	0.23663	0.00641263	0.0641428	0.36078	0.207758	0.418565	0.115522	0.219926	0.0633782
Com_1285_pos	Phosphoenolpyruvic acid	-0.0365401	0.314228	-0.0718968	0.176782	-0.23481	0.816499	0.128978	0.00392071	0.203597	-0.113951	0.0927247	-0.194097	0.0915795	0.253471	-0.311661	-0.150239	-0.0641972	0.0138517	-4.8531	-0.26463	0.377901	0.0440462	0.41852	-0.461098	0.398364	0.39117	-0.132153	3.91788	-0.0193619	0.0408372	-0.351352	0.159673	0.314462	-0.0874411	0.280438	0.419915	-0.281498	0.515728	0.0455969	0.379723	0.461495	0.285677	0.255011	-0.19254	0.550365	-0.120059	0.526382	0.710614
Com_1286_pos	phospho(1-aminoethyl)(2-carboxypropyl)phosphinic acid	-0.337711	-0.199477	-0.0829726	0.0610966	0.105149	0.000333103	-0.0720545	-0.154822	0.0810937	0.187527	0.0286301	-0.157685	0.0165388	0.044969	0.0945558	0.108546	-0.0178369	-0.00220804	-0.206708	-0.14674	-0.162183	-0.166611	0.047757	0.0979641	0.424856	0.0181781	-0.488632	0.147907	-0.0856651	0.157141	0.142496	0.0742669	0.10434	0.0656022	0.170588	0.0376533	-0.150468	0.332326	0.220434	-0.135368	0.409814	0.393396	0.0970782	0.00430134	0.0502272	-0.0693637	-0.176889	0.0164368
Com_1287_pos	phosphanilic acid	0.239609	0.532871	0.138313	-0.781588	-0.459906	1.60186	-0.118827	-0.231428	-0.0973039	0.251516	0.67058	0.652729	0.685411	1.38203	-1.06953	0.109742	-0.0123163	-0.987726	-0.137166	-0.302041	-0.380619	-0.133774	-0.191951	0.0612534	0.591219	0.332748	-0.565339	0.428306	-1.85107	0.355274	-0.430121	0.15735	-1.4018	0.890107	-0.775819	0.349781	-0.551989	-0.220156	-1.46139	0.404558	0.835292	0.324816	-0.450877	1.16809	0.90976	0.202818	0.324973	-1.25736
Com_1288_pos	Phloridzin	2.20026	0.120175	0.131692	1.08217	0.135899	-2.69039	-1.4236	-0.0188583	-0.00189234	-0.736283	-0.398371	-0.532176	0.647753	0.560776	-2.00346	0.428279	-0.0899499	-0.770008	-3.46093	0.406392	-1.28796	-1.67538	-0.695296	-0.663386	-1.32586	-0.317348	-0.133937	0.742843	-0.343396	0.0434006	-2.15478	0.31963	0.250285	0.544543	-3.17826	0.824186	0.22666	0.327591	-0.0736456	-2.80027	1.22088	0.575393	-0.0794577	-3.49314	2.67093	0.573824	0.559233	-1.39207
Com_1289_pos	Philanthotoxin 74	0.532629	0.775837	0.887645	0.905894	0.77745	0.838631	0.838964	0.67773	0.840345	1.28842	1.05601	0.703045	0.758802	0.889248	1.06088	0.768153	1.05659	0.82095	0.808026	1.07884	1.26077	1.02323	1.0822	0.907905	1.32068	1.29019	0.754293	1.20627	0.771138	1.00831	-0.725952	-0.785654	-0.620469	-0.910064	-0.532529	-0.790117	-1.04188	-0.67273	-0.962328	-1.29486	-0.60869	-0.296574	-1.04311	-0.963033	-0.797368	-0.874874	-1.09701	-0.865323
Com_129_pos	veratrylglycerol beta-guaiacyl ether	-0.741022	0.684501	0.074502	-0.643287	0.0894866	-1.0033	-1.04612	-0.0228655	-0.331673	0.482499	-0.0766156	-0.758149	0.184881	-0.346917	0.889262	1.06974	-0.315399	0.150853	6.92701	-0.0873771	-0.26843	0.224369	-0.00817635	2.72311	0.373809	1.00911	-0.751372	-5.71338	-0.502474	-0.0127483	0.656527	0.00870219	-0.385903	-0.133275	-0.0877656	-0.335221	-0.201102	0.100682	0.369439	-0.403966	0.213188	0.698517	0.0092864	0.244534	-1.24188	-1.07152	0.418193	-0.0136688
Com_1298_pos	Phenylglyoxylic acid	-0.669256	0.32665	0.0400722	-0.000344381	0.0768442	0.382832	-0.0601181	-0.0757894	0.0412223	-0.0425595	-0.243317	-0.248022	0.213839	-0.284406	0.158983	0.239917	-0.0491825	0.561888	-0.366589	-0.154651	-0.0265369	0.172996	0.139121	-0.0366379	0.0947413	0.000297247	-0.357335	0.858904	-0.0717241	-0.100167	0.33204	-0.0947486	0.389603	0.455138	1.8076	0.665082	-0.369067	0.478451	0.63116	0.245337	0.901748	0.282955	-0.00873363	0.108782	0.44497	-0.26565	0.241807	0.103177
Com_13_neg	Oleic acid alkyne	-0.0311922	0.00867056	0.202191	0.545432	0.156193	0.823133	0.0600958	0.0697278	-0.277992	-2.3321	-0.12409	0.0194584	-0.00405522	0.0369935	-0.334074	-0.577277	-0.160135	-0.314387	1.52368	0.510691	0.186707	0.0825918	-0.113558	-0.492611	0.0210517	-0.00964571	1.13599	-2.54589	-0.435466	0.414809	-0.127769	-0.127598	-0.3503	-0.12928	-0.0111216	-0.148064	0.333564	-0.085148	0.0554025	2.38765	-0.693621	-0.517046	-0.448557	-0.505336	-0.244405	0.49831	0.385171	0.24199
Com_1303_pos	Phenylethyl alcohol	-0.56828	-0.36331	0.0129267	-0.515139	0.0961081	-0.360355	-0.0467136	0.0664349	-0.0893984	0.39154	0.0701548	-0.228381	-0.19209	-0.138263	0.289556	0.032339	-0.0395147	-0.230803	0.599048	-0.296182	-0.700582	0.260015	0.176719	0.00483836	0.287757	0.155816	-0.0810161	-0.30994	-0.0830029	-0.247198	0.399	-0.0410916	0.0831824	0.249236	0.312059	0.146744	-0.0165677	0.116172	0.315471	-0.179177	0.0279689	0.151082	0.0705882	-0.0124703	0.155155	0.225338	-0.0144229	-0.0730309
Com_1309_pos	phenylamine	-0.370228	-0.126929	0.0476256	0.0569413	-0.349653	0.221484	-0.0146064	-0.303185	0.0790448	-0.015419	-0.025212	-0.236489	0.309316	-0.425316	-0.0267853	-0.0133104	0.00561591	-0.144931	-0.379543	-0.481173	0.252185	-0.0779308	0.333728	-0.0103561	0.212706	0.0551268	-0.319322	0.375948	-0.0410732	0.513678	0.0970941	0.414192	0.0047699	-0.0626371	0.520337	0.140151	0.0933331	0.137144	0.0828971	-0.0223308	0.520725	0.405057	-0.00200972	0.0283263	0.470434	-0.0275337	-0.344305	-0.407115
Com_131_pos	Vedaprofen	0.588975	-0.290524	-0.0951897	-0.0499645	-0.52124	-0.479617	0.145976	-0.65173	0.196852	0.146511	0.107733	-0.265088	-0.0448892	-0.297753	0.714775	0.0295034	0.362856	0.167623	-0.357558	-0.0406782	0.341162	-0.0842961	-0.221357	-0.0702978	0.358296	-0.57213	-0.143309	0.07632	-0.0990672	0.0673518	-0.690039	0.29569	0.3714	-0.449121	1.22032	0.449205	0.165081	0.441424	0.18012	0.137152	0.310535	0.165528	0.290691	0.264896	0.244915	0.0758121	-0.0801503	-0.0358598
Com_1314_pos	Phenylac-gln-OH	-0.602646	-0.814137	0.025055	-0.00193256	-0.022871	0.387487	0.104586	-0.241608	-0.39632	0.488488	-0.150027	-1.1165	0.493832	-0.112671	0.713962	0.883192	-0.18185	0.38259	1.65515	-0.271052	0.515401	-0.264184	-0.145818	0.710823	0.00378477	0.868171	-1.34195	-0.743171	-0.138841	-0.317318	0.613045	0.8336	0.367844	0.0153435	-0.169975	0.0562739	-0.0924011	0.112897	0.618869	-0.21857	0.669156	1.00548	-0.173345	-0.292596	-0.969381	-0.704026	0.0176875	-0.0128056
Com_1316_neg	Rolipram	-0.591814	-0.167853	0.210911	0.00327817	-0.123114	-0.0915904	-0.55498	0.059714	0.142649	0.247795	0.12164	0.0538734	0.0985952	0.155971	0.483597	0.318752	0.00189746	-0.322971	-0.000293155	-0.248339	-0.232151	0.683173	0.131561	0.0353975	0.200175	-0.0724542	-0.595884	0.412236	0.0729034	0.201099	-0.106326	0.669792	0.582327	0.177866	1.02139	-0.232329	0.0563912	0.257225	0.409538	-0.20064	0.966991	0.223699	0.263732	0.226798	-0.740679	-0.351628	-0.0621975	0.402354
Com_1316_pos	Phenylacetylglycine dimethylamide	-0.0337919	-0.00049307	-0.282062	-0.224126	-0.240009	-0.404988	-0.161116	-1.25997	-0.27967	-0.0640434	0.0301675	-0.146682	0.0658013	0.0248175	0.158434	0.398106	-0.171651	-0.326661	-1.82141	-0.0418397	0.184722	-1.17447	-0.48188	0.318934	0.492912	0.146754	-0.346474	0.331571	0.323868	0.207598	-0.132651	-0.0814338	0.306224	0.467757	-0.283589	0.628489	-0.226284	-0.392373	0.0712764	-0.128255	0.719593	0.300474	0.0607773	-0.0538811	0.116994	-0.517502	-0.0517723	-0.108512
Com_1318_pos	Phenprocoumon	1.20584	0.0375721	-0.00408184	0.0148225	-0.246326	0.0408538	0.489329	-0.112095	0.0094218	0.0981168	0.43332	-0.154026	0.0178757	-0.126852	0.699255	0.532995	0.197154	0.385102	-0.284924	-0.440285	0.0802288	0.186978	-0.108985	-0.186541	1.06208	0.542825	0.0820087	0.103245	-0.24391	0.0213918	-1.13999	0.0994105	0.411188	-0.75062	0.979983	0.815037	-0.458719	0.458554	0.44712	0.365974	0.36406	0.710755	0.551188	0.583785	0.471241	0.262652	0.0752366	-0.238328
Com_1319_pos	Phenothrin	0.321735	0.0522759	-0.0751913	-0.21347	0.046857	0.265072	0.00357754	-0.19785	-0.101287	0.00743323	0.0533385	-0.0118098	0.0134744	0.0322218	0.500504	-0.0266941	0.30906	0.0747574	-0.314121	-0.151717	-0.0210917	-0.152034	-0.111188	-0.141012	0.489223	0.211973	-0.176425	0.474975	-0.251839	0.0137107	-0.433213	0.028514	0.400862	-0.0894243	0.499222	0.125943	0.0493808	0.378199	0.457777	0.137141	0.442364	0.298295	0.143832	0.127189	0.157687	-0.0326546	-0.259461	-0.0282273
Com_1321_pos	phenothiazine	-1.86998	-0.12365	-0.308395	1.5807	0.43386	-2.11236	0.176858	-0.131738	0.48323	0.566925	-0.567255	0.614647	0.133497	-0.12789	-0.916572	-1.36574	-0.528777	1.52351	3.14956	0.404787	0.174435	-0.107114	0.170088	-0.80597	0.0531246	0.139722	-1.91838	-3.19864	-0.269596	0.187406	2.29815	1.25178	0.535031	-0.571535	-0.326804	-0.262172	0.0392502	-0.329442	-0.293405	-0.540336	0.511344	0.533805	0.319783	-0.806372	0.232461	-0.560418	-0.434969	0.130311
Com_1323_pos	Phenol, 2-(3,7-dimethylocta-2,6-dienyl)-	2.22437	-0.588302	0.119413	-0.477823	-0.470854	-0.876477	1.10999	0.484201	-0.146982	0.204992	0.50205	-1.02613	0.794462	-0.460139	1.45114	1.02194	1.07434	0.768614	-2.07851	-0.675719	-1.6548	-0.653004	-0.168171	-0.120742	1.49335	-0.572112	-0.490175	1.379	0.280381	0.185043	-2.31654	0.307416	1.10615	0.353925	1.69431	2.61842	-0.379132	0.591687	0.807828	0.139242	-0.0357384	1.79597	0.17254	1.87158	0.266459	0.292883	-0.0762703	1.28764
Com_1328_pos	Phenol	0.0805042	1.29051	1.1436	-1.17084	-0.164586	-0.0908303	-0.287964	-0.091947	-0.0390135	-0.0135937	-0.107476	-0.304662	0.115024	-0.0675394	-0.112203	0.11369	-0.0428366	0.616916	-0.469496	0.113236	-0.813026	0.179282	0.191558	0.120807	-0.2996	-0.225295	-0.160467	0.386537	-0.147797	0.0489532	-0.179555	0.0348468	-0.138247	1.11567	0.44567	0.228719	-0.128006	0.252374	-0.0234171	0.128009	0.592784	0.40368	-0.0449632	0.381952	0.323328	-0.0354797	0.172702	-0.190881
Com_1336_pos	Phenobarbital	-0.0696432	0.175275	0.037524	0.263041	-0.436706	-1.17763	0.155535	0.0798317	-0.0721662	-0.175362	0.0800421	-0.229335	0.10514	0.150811	0.135984	0.194857	0.599884	-0.064388	-0.241737	0.147602	0.0648334	0.245297	0.0583872	0.0507914	-0.0617749	0.20491	0.0761054	0.382575	-0.487068	0.0909188	0.076844	-0.174957	0.29278	0.0850455	-0.834626	0.0982773	0.151842	0.145	0.195091	-0.00707134	0.473863	0.79706	0.0258373	0.629154	0.00480664	0.0390754	-0.0850418	0.019459
Com_1337_pos	Phenmetrazine	-0.402162	0.0927726	-0.036271	0.170606	-0.105441	0.0604239	-0.383263	-0.309078	0.154246	0.150877	0.308747	-0.0807871	0.00989504	-0.335064	0.439799	-0.203789	-0.170014	-0.240903	0.0889587	-0.078224	0.0585981	-0.0792726	-0.224291	0.416051	0.323488	0.307278	-0.336595	0.356416	0.520515	0.00448206	0.531602	-0.416689	1.0561	-0.0185091	0.38554	0.353636	-0.00460421	0.101869	-0.23602	0.166186	0.413755	0.151647	0.235408	-0.346321	0.292873	0.2832	0.214846	-0.179978
Com_1339_pos	Phenkapton	0.666811	-0.0524582	-0.481821	-0.220804	0.359605	-0.0674764	0.204337	-0.00780146	-0.270556	0.397118	0.0570896	-0.0498281	0.194029	0.0908932	0.508327	0.488462	-0.340402	0.725478	-0.173826	-1.0415	-0.109015	-0.279823	1.00833	-0.0809431	0.425179	1.16612	-1.48315	0.747065	-0.0730578	-0.00489709	-0.276718	0.00666195	0.357327	-0.313958	-0.521691	-0.0846598	-0.181411	0.254889	0.0191599	-0.44382	0.909966	0.403997	-0.000283418	0.751149	-0.363497	-0.596521	0.0182258	0.0378507
Com_134_neg	4967	0.120876	0.491321	0.0155145	-0.0303976	-0.117647	-0.100457	-0.66171	0.132973	0.120979	0.281897	-0.120496	-1.84969	0.159831	0.191901	0.355381	0.29341	0.15562	-0.327636	-0.00925549	-0.184732	-0.244806	-2.13451	0.129128	0.269694	0.289065	0.0679957	-0.616805	0.491808	-0.0545971	0.224554	-0.180157	0.382571	0.969299	0.227945	1.03585	-0.173507	0.19719	0.114963	0.501081	0.560124	1.20504	2.06841	0.171997	0.157949	-15.1503	-0.411269	-0.253343	0.33358
Com_1341_pos	Phenisopham	-0.0417289	-0.354487	-0.513242	-0.738576	-0.264674	-1.54164	-0.58781	-0.81914	-0.0595949	-0.530597	-0.699079	-0.934892	0.331643	-0.878484	-0.102447	-0.83125	-0.582481	0.0591276	2.39274	0.291994	-0.0295447	-0.708287	-0.96786	0.9231	-0.418946	-0.884528	-0.907886	-3.56473	-0.285545	0.402763	-0.0228042	-0.0982278	-0.342164	0.678116	0.364328	-0.0769158	-0.232286	0.55316	0.0927478	-0.204047	0.121026	0.0620429	-0.0806828	-0.39034	0.600032	0.490529	0.230692	0.180258
Com_1345_pos	Phenazone	0.219266	-0.139125	-0.0861878	0.328129	0.191342	0.219004	0.014603	-0.081774	-0.0602697	-0.0018953	0.0456329	-0.559136	0.0923841	-0.257013	-0.351848	0.666862	0.0897322	-0.0716009	-0.316259	0.219423	0.111717	-0.135529	0.130088	-0.093548	-0.46463	-0.0132367	0.00155248	0.0278387	-0.285873	-0.186355	-0.110233	0.180116	0.383453	-0.206357	0.508062	0.177761	-0.271643	-0.00601434	0.0390786	0.0049078	0.647504	0.73185	0.256457	-0.120542	0.0424639	-0.494219	0.231447	-0.0591912
Com_1347_pos	phenanthroline	0.0448136	0.0681451	0.0318342	0.118568	-0.630522	0.0769973	0.0188973	0.345332	0.149921	-0.482527	0.286081	-0.364227	-0.115094	-0.312975	0.174146	0.155189	-0.094129	0.117126	-0.339457	0.102645	0.105263	-0.653909	0.282878	-0.362873	0.734638	0.241198	-0.128984	0.105336	-0.134817	0.290499	-0.0988314	0.219879	-0.0701344	-0.497318	0.979264	0.53874	-0.0718209	0.516653	0.067359	0.0811318	-0.0994368	0.288056	0.349206	0.00162366	0.200155	-0.898134	-0.0406551	-0.426622
Com_135_pos	Varlitinib	-0.225887	-0.175556	-0.203256	0.0832732	0.0201866	0.0581456	0.0804916	-0.0546704	0.151567	0.120972	0.0659497	-0.329765	0.139065	-0.053289	0.0110553	-0.0434457	0.03791	0.0918698	-0.27462	-0.0736553	-0.0541334	0.00616971	0.152154	-0.00944409	0.280555	0.189514	-0.156633	0.143233	-0.139608	0.197786	0.234156	0.125093	0.393575	-0.0356696	0.383925	0.128877	-0.268405	0.14841	-0.0643088	-0.120072	0.472876	0.402637	0.0437968	-0.00248928	0.131688	0.208892	-0.0718184	0.0405835
Com_1353_pos	Phenacetin	-0.351063	-0.142938	-0.553953	-0.210822	-0.334169	-0.0659698	-0.146592	-0.352134	-0.134164	-0.379703	-0.464333	-0.479318	-0.305121	-0.112822	0.18748	-0.387701	-0.0652198	0.157803	-0.220024	-0.191257	-0.671783	-0.638165	-0.318459	0.252886	-0.312317	-0.0730281	-0.153139	-0.320141	-0.412933	-0.355163	0.576759	-0.159953	0.328089	0.650098	0.81404	0.261756	-0.107405	0.546315	0.81489	0.207276	1.24712	0.450207	0.524825	0.375497	0.819865	0.30465	0.240017	0.808923
Com_1365_pos	Phellamurin	-0.143548	0.150585	0.045511	0.257427	-0.156626	-1.68597	-0.0474494	0.0779163	-0.194154	0.0289205	0.0371312	-0.253432	-0.0186191	0.0607669	0.00598726	-0.266101	0.20839	0.101473	0.133267	-0.165666	-0.0027914	0.4231	0.167794	0.296333	0.404901	0.144493	-0.500459	0.604579	0.0084538	0.127238	-0.039397	-0.188664	0.188341	-0.234356	-1.85963	-0.189866	-0.253128	-0.0398031	0.30415	0.072117	0.581474	0.683144	0.102458	0.0373874	0.037072	-0.133237	-0.284213	-0.411179
Com_1367_pos	Phaseolin	0.0394642	0.286442	0.0113926	0.30654	-0.284471	0.260936	0.177727	0.442192	-0.0551905	0.619575	0.126169	-0.285557	0.392998	0.283594	0.761552	0.109958	-0.422744	-0.365404	-0.632913	-0.00982721	0.207127	0.0189481	0.471032	-0.24539	0.250231	0.548641	-0.0796628	1.03231	-0.103938	0.0618005	-0.106278	-0.606254	0.236801	-0.213589	0.360496	0.13474	-0.382077	-0.168356	0.348768	-0.624939	0.840935	0.511786	-0.224959	-0.00203633	-0.513341	0.209363	-0.192204	-0.278615
Com_1369_pos	P-Gal	0.0853266	0.243162	0.254943	0.600192	-0.127424	0.00345169	0.202114	0.0556266	0.0349805	-0.221288	0.477688	-0.340759	0.356231	0.390187	0.0336692	-0.0914592	-0.00464554	-0.418895	0.25559	0.0592194	-0.0101195	0.15481	0.46455	0.253089	-0.299088	0.256774	-0.250841	0.0492736	-0.201196	0.014754	0.0613201	0.34384	0.00824142	-0.0457606	0.342327	0.206225	0.0560176	0.375562	0.564358	0.289123	0.517328	0.382999	-0.237457	-0.513822	0.596764	0.403629	-0.0404852	-0.106771
Com_137_pos	Varespladib	0.175819	-0.0427276	-0.0766527	-0.0350672	-0.0077067	0.294108	0.154993	-0.179485	-0.0392942	-0.00358626	0.245784	-0.353329	0.0160542	-0.0139087	0.0981898	0.29093	0.124417	-0.129712	-0.160803	0.0688244	-0.0023415	-0.090105	0.0647111	-0.336418	-0.397684	-0.0853331	-0.0919274	0.269658	-0.148429	-0.0482601	-0.404211	-0.0452041	0.346252	-0.00633364	0.49542	0.122748	-0.150497	0.238666	0.131704	0.00351357	0.478211	0.354531	0.138283	0.142804	0.0226974	-0.205712	-0.100997	-0.189763
Com_1370_neg	3-Methyl-N-(4-methyl-5-oxo-4,5-dihydro[1,2]dithiolo[4,3-b]pyrrol-6-yl)-2-butenamide	-0.676604	0.365626	-0.0448433	-0.00844046	-0.34646	-0.561972	-0.652797	0.265707	0.291902	0.330168	0.0504553	-0.80777	0.202058	-0.374106	1.05818	0.0802186	-0.0705358	-0.703298	0.006148	-0.569173	0.370291	-0.246625	-0.00353247	-0.0917283	0.744732	-0.0170661	-0.61629	0.618605	0.832851	0.36195	0.108407	0.453174	0.761602	0.352359	1.34714	0.308686	0.404615	0.227985	-0.515767	-0.0428495	1.36721	0.532	-0.14915	1.29496	-1.14458	0.0576351	-0.0646083	0.868782
Com_1375_pos	PG(18:0/22:5(4Z,7Z,10Z,13Z,16Z))	-0.238578	0.459559	0.940887	0.927712	0.856425	1.03995	0.954738	0.945951	1.07986	1.45422	0.774359	0.478534	0.162346	0.561908	0.549126	0.635323	0.699514	0.439946	0.339357	1.00726	0.790514	0.999447	0.795517	0.599675	1.05051	0.972223	0.802202	1.19814	0.834345	0.916594	-0.0234495	-0.772124	-0.469866	-0.558704	-0.129427	-0.855323	-1.03664	-1.0786	-0.77139	-0.915248	-0.783834	-0.322444	-0.655947	-1.19588	-1.21219	-1.07074	-1.46701	-0.267726
Com_1379_neg	Talampicillin	0.029071	0.123279	0.0711355	0.0147691	-0.146994	-0.149197	-0.571532	0.0395689	0.215167	0.225262	0.160419	0.0337051	0.219804	0.196571	0.57195	0.353671	0.036202	-0.362824	0.0879878	-0.269602	-0.146758	-0.0374728	0.13961	0.119624	0.227254	0.428729	-0.514009	0.510932	-0.0277984	0.200507	-0.118637	0.359771	0.521072	0.203013	1.01017	-0.15439	0.150011	0.182862	0.377681	-0.0908909	0.892465	0.238424	0.00572196	0.212408	-0.770068	-0.34084	-0.140026	0.377474
Com_138_pos	Vardenafil oxopiperazine	1.39708	-0.0680562	0.0985399	-0.680844	-0.245899	0.0579103	0.00228166	-0.490588	-0.145134	0.106076	0.00676899	-0.318721	-0.0449487	0.0743556	-0.0375251	0.265154	-0.340056	-0.0627307	-0.410456	-0.337591	0.160272	-0.161212	-0.282992	0.0261371	1.10558	-0.196402	0.00591908	0.0140126	-0.364263	-0.278121	-1.55252	0.725286	0.331066	0.083545	0.957618	0.471318	-0.105536	0.82642	0.535331	0.473802	1.08261	0.853566	0.487366	0.708785	-0.944339	0.319827	0.815641	0.447904
Com_1383_neg	Undecanoic acid	0.0807092	0.310917	-0.0648053	-0.691742	-0.160667	-0.331221	-0.127972	0.448672	0.507389	-0.00677156	0.108357	0.138858	-0.287637	0.294786	0.202043	0.490286	0.00203209	-0.458725	0.68855	-0.0686188	0.02197	-0.114097	1.53948	0.371901	0.322293	-0.191605	-0.477076	0.338056	-0.224213	0.0618307	-0.0269655	0.109735	0.231255	0.666599	1.00508	-0.234676	-0.0540114	-0.214376	0.10732	-0.228686	0.710473	0.310469	0.182921	0.175576	-0.216751	-0.822365	-0.0489701	0.401206
Com_1384_pos	persin	0.762408	0.316715	-0.190646	-0.0676532	0.595237	0.381394	1.7954	-0.276081	0.305958	-0.582235	-1.71133	0.507749	0.437397	0.102963	0.414287	-0.0486828	0.0804901	-0.199629	-0.316639	-0.922938	-0.67937	-0.202152	0.0656206	-0.85572	-0.861799	-0.946983	0.523798	0.607142	-0.191345	-0.0275128	-1.45269	-0.152299	0.454222	0.27217	-0.689122	-0.0862633	-2.05784	0.59367	-0.249383	1.38822	1.08061	-0.0452036	-0.495728	0.89459	0.110156	0.496579	0.0223028	-0.311912
Com_1386_pos	perphenazine decanoate	-0.427712	-0.245595	0.590968	-0.0737925	-0.0809194	-0.0316327	0.079407	-0.22081	0.189258	-0.218412	0.192838	-0.121191	-0.341225	-0.374663	0.461124	0.00344782	0.473304	-0.704114	0.0338023	0.193968	-0.652134	0.144999	-0.440625	-0.345993	-0.400233	0.269034	0.633376	-0.289108	-0.278361	-0.341346	0.0472986	0.625269	-0.237815	0.5308	0.0346722	0.117335	0.160186	0.21889	-0.0632262	0.172539	-0.11602	-0.163696	-0.435301	-0.54755	-0.0103493	0.447176	0.589005	0.46179
Com_1389_pos	Perindoprilat	0.814166	0.879776	0.118513	-1.46404	-0.00365714	1.18611	0.401441	-1.82994	-0.863755	1.54954	-1.58082	0.167729	0.281328	0.440276	-0.375328	0.537623	1.30866	1.79765	-3.36092	-0.943568	0.284148	-0.144303	-0.623634	-2.54599	-5.11245	-0.767537	0.0858924	2.14033	0.216386	-0.798645	-1.27593	-0.217355	0.315092	0.109133	-0.195713	1.95265	-1.05064	1.60746	-0.087816	0.268509	-0.980492	-0.544099	-0.284301	-0.159048	0.296438	0.454797	0.877539	-0.61018
Com_139_pos	vardenafil	0.572087	-0.919395	0.226392	-0.216718	0.0878892	1.78855	0.200154	-1.16715	0.358139	0.562172	-1.07489	-0.500422	-0.12623	-0.0383967	-0.056334	1.86498	0.142481	0.361594	-0.963247	0.360147	0.549492	0.31204	0.444923	-0.750634	-0.0439147	0.803596	0.29144	0.501062	0.276575	0.669641	-0.609452	-1.04959	0.150502	-0.388855	0.421174	-0.26247	-0.518661	-0.608109	-0.265784	0.38498	1.59354	-0.211064	0.502467	-0.611039	-0.481006	-1.99076	0.163398	0.18045
Com_1390_pos	Perindopril	1.09597	-0.358704	-0.096886	-0.175035	-0.247947	-0.132659	0.212327	-0.71399	-0.390829	0.0560781	0.352272	-0.286537	0.00835346	-0.342279	0.783357	0.403086	0.311962	0.257042	-0.0848682	-0.443812	0.121948	0.0134094	0.0012687	-0.250382	0.926824	-0.325714	0.0142633	-0.503562	-0.528249	0.0264372	-1.09992	0.195891	0.418447	-0.638666	1.0301	0.906863	-0.250359	0.404378	0.746352	0.47159	0.182812	0.67574	0.417807	0.543723	0.380695	0.17928	-0.0584161	0.0589196
Com_1398_pos	Perflubron	-0.762245	-0.388009	-0.00596153	-0.0536882	0.0426919	0.172946	0.00950489	-0.247582	0.091806	0.810332	-0.0606251	-0.158196	-0.0108978	0.0968491	0.0444914	0.0339339	-0.238938	0.311132	-0.359276	-0.0144108	-0.141395	0.345219	0.180542	-0.0399737	0.348056	0.488644	-0.0754336	-0.118062	-0.0749887	0.154485	0.702643	0.380369	0.375394	0.0807808	0.283532	0.0376402	-0.158601	0.165748	0.105753	-0.0855144	0.512879	0.329091	0.0234817	-0.192615	0.451468	0.0411121	0.0431199	0.20016
Com_1399_neg	(1E)-1-(Propylsulfanyl)-1-propene	-0.101465	0.0493376	0.17583	-0.0328312	-0.282219	-0.440156	-0.759867	0.140535	0.2368	0.278595	-0.0412368	-0.512896	0.419407	0.129373	-0.157519	0.131391	0.130495	-0.315311	-0.76504	-0.224799	-0.171722	0.27155	0.0276761	-0.0760595	-0.0819208	-0.222422	-0.362664	0.700894	0.0311825	-0.020225	-0.112304	0.373491	0.21054	0.00891936	0.972028	-0.090966	0.310998	0.158509	0.338848	-0.00681277	0.763254	0.433637	-0.0598201	0.542079	-0.452721	-0.282389	-0.101085	0.230055
Com_1399_pos	Perampanel	0.0448136	0.0681451	0.18426	0.27244	0.230285	0.271303	0.223252	-0.0320366	0.149921	0.206992	0.240737	-0.0823765	0.196513	0.130276	0.223702	0.0893124	-0.128191	-0.375626	-0.268442	0.0387775	0.134839	0.163347	0.282878	0.122879	0.867031	0.241198	-0.128984	0.491664	-0.0165951	0.290499	-0.0988314	-0.205601	0.0101277	-0.322522	0.167877	-0.00716623	-0.612964	0.0502828	0.067359	-0.272689	0.413851	0.195805	0.0171402	-0.219503	-0.00870618	-0.270517	-0.386991	-0.461895
Com_14_neg	D-(-)-Mannitol	-0.193751	0.0398981	-0.284771	0.490343	0.0900081	-0.51674	-0.124876	0.12997	0.109903	0.238895	-0.243502	0.0504443	0.524318	0.131783	0.795464	0.53266	0.113997	-0.415108	0.239219	-0.153758	-0.0142643	0.0256796	-0.0284428	1.25679	-0.0190196	0.49768	-0.112878	-3.09059	-0.112363	0.169737	0.0721728	0.144918	-1.20292	0.233858	0.920256	-0.129088	0.326448	0.112584	0.327773	-0.0548693	1.08782	0.478297	0.00893371	-0.550644	-4.23166	-0.413411	0.100701	0.066663
Com_14_pos	α-Hydroxymidazolam	0.000326542	-1.05163	-0.0049364	0.00466007	0.126854	0.170846	0.700707	-0.0101783	-0.0872001	0.0807743	0.0205121	-2.42885	0.0360554	-0.0200584	0.820447	1.31521	-0.335673	0.918548	-5.04157	-0.0287483	0.066743	-0.138045	0.922713	1.58935	0.33027	-0.187961	-0.139423	4.48662	-0.127067	-0.0267641	-0.0456598	0.892797	0.227179	-0.176026	0.243891	0.051054	-1.08055	0.163253	0.271824	-0.0321717	0.579568	0.377846	-0.166556	0.027561	-1.06622	-1.47497	0.147581	-0.818322
Com_140_pos	Varanic acid	-0.514228	-0.462192	0.260967	-0.211747	-0.0740517	0.0750959	-0.141076	0.138015	-0.382688	0.166943	0.167274	-0.140389	-0.13849	-0.300464	0.629293	0.53778	0.0711751	0.0916483	0.838542	-0.308721	-0.113886	-0.5602	-0.0594582	-0.551299	-0.488262	0.0722189	-0.639211	-0.650877	-0.364671	-0.397021	0.70734	-0.0645718	0.0724886	0.0871511	0.0599755	0.0383044	-0.0461622	0.0825428	0.384591	0.0671186	0.316557	-0.192462	0.0864269	0.444693	0.52708	-0.318949	-0.0882767	0.154681
Com_1400_pos	Peonidin	-0.0731456	-0.306591	-0.268099	-1.08507	-0.060499	-0.27562	0.437751	-0.120661	-0.0644538	-0.0107631	-0.395374	-0.688967	-0.243904	-0.35202	-0.792889	0.566294	-0.433376	0.0770705	-0.413231	-0.0418397	0.184722	0.057154	-0.261359	0.00611317	0.278341	0.146754	-0.363087	-0.42318	-0.155355	0.207598	-0.143832	-0.292825	2.33165e-05	1.09706	-0.463098	0.14204	-0.337414	0.176779	0.0712764	1.02572	0.556237	0.438278	0.690288	0.0977777	0.10715	-0.68569	-0.0645968	-0.243334
Com_1401_pos	Pentoxyverine	1.02045	-0.0521885	-0.00196447	-0.36302	0.0136415	-0.0427513	0.0306889	-0.778527	-0.0464201	-0.0852424	0.00812876	-0.382606	0.0127438	-0.0484315	-0.0878548	-0.0276742	0.0546813	-0.267278	-0.313663	-0.114943	-0.131264	-0.133146	0.121289	-0.409903	0.333025	0.278322	-0.244688	0.294057	-0.284368	0.23205	-0.622696	-0.153766	0.449283	-0.227227	0.474764	0.330748	-0.325243	1.01619	-0.0257012	0.664133	0.642543	0.467099	0.253243	0.0157739	-2.14686	0.0813888	-0.0986719	-0.194472
Com_1403_pos	Pentosidine	0.287993	-0.204086	0.153032	0.21859	0.0233592	-0.0612338	0.227853	-0.175698	-0.0885031	0.131927	0.0111353	-0.244038	-0.160074	-0.227488	0.229762	0.387505	-0.14482	0.0825584	-0.338557	0.0636994	-0.0282839	0.208654	0.270939	0.00551423	0.364439	0.212739	0.0617238	0.586699	-0.206652	0.158657	-0.385838	-0.0589392	0.178298	0.192835	0.403819	0.0324146	-0.222916	0.185649	0.162301	-0.0685973	0.731958	0.405214	0.456404	0.39878	0.14964	0.445176	0.169828	-0.409707
Com_1407_pos	Pentifylline	0.0280013	-0.0158366	0.0179165	-0.0986742	-0.182806	-0.172424	-0.0256561	-0.0986206	-0.261888	0.167723	-0.0200469	-0.29532	0.0658013	0.0894367	0.125044	0.0501817	0.0187019	0.0946259	-0.365207	-0.0418397	0.215635	-0.0390286	0.195071	-0.00779732	0.229295	-0.0103794	-0.357426	0.439278	-0.153087	0.224815	-0.115454	-0.0660902	0.244953	0.0552626	0.0312378	0.122853	-0.226284	0.186678	0.0274633	-0.138238	0.678972	0.377295	0.0607773	-0.0538811	0.0564242	-0.169578	-0.0647596	-0.166333
Com_1408_neg	Pregnane-3,20-dione	-0.302978	0.0855933	0.210825	0.303702	-0.0666477	0.285426	0.267676	-0.144185	-0.781966	0.386462	0.00217145	0.198299	-0.104604	0.331692	-0.338185	0.191231	-1.33791	0.542203	-0.118828	0.0730465	0.288919	-0.592058	0.128581	-0.898667	-0.0684053	-0.182895	0.616813	-0.508639	0.008486	0.0628044	0.383118	-0.82551	-0.346698	-0.0832423	-0.305417	0.452564	0.884661	-0.0267561	0.151595	0.0595187	-1.09088	-0.292627	-0.734133	-0.454687	-0.0511012	0.0303304	1.37231	-0.34135
Com_1408_pos	pentiapine	-0.0718703	0.0986926	-0.272618	-0.128171	-0.00968301	0.0302996	0.284759	-0.160064	-0.0658639	-0.0106715	0.0767281	-0.244459	-0.291674	0.0343723	0.053488	0.11521	0.039739	0.0387837	-0.264982	0.0177712	-0.181145	-0.0978066	0.0872645	-0.204636	0.106985	0.1373	-0.546483	0.17024	-0.107091	0.104025	0.0654345	-0.153268	0.172471	0.141322	0.226791	0.0648226	-0.241672	0.322545	0.155458	-0.0247788	0.50676	0.490482	0.102615	0.392367	0.133379	-0.114579	-0.0833149	0.0416949
Com_1416_pos	Pencycuron	-0.619689	0.133692	-0.115017	0.0690569	0.0193496	0.321549	0.300507	-0.028602	-0.0781749	0.00617342	0.119405	-0.242371	0.177663	-0.00362692	0.159711	0.0591529	0.084209	-0.0712973	-0.741625	-0.128945	-0.0226991	-0.0203906	0.0904054	-0.327301	0.251034	0.0601959	0.124853	0.5033	-0.0812359	0.0457866	-0.0222396	0.157992	0.348983	0.0285999	0.444808	0.110844	-0.234414	0.153888	0.211304	0.155103	0.435472	0.420811	0.00912814	0.394921	0.0490359	-0.0424993	-0.0773543	-0.214889
Com_1417_pos	Penciclovir	-0.152209	0.265173	-0.115873	-0.218416	0.0693102	0.067651	0.279202	-0.0782405	0.0269539	0.0815068	0.0372321	-0.3063	0.0266479	-0.170672	-0.0198905	0.0218429	0.0714947	0.0114297	-0.425613	-0.0544603	-0.323656	-0.174364	0.072212	-0.127443	0.248092	0.146468	-0.53766	0.230258	-0.0377117	0.121135	0.122806	-0.174121	0.160651	0.255473	0.326415	0.239248	-0.158393	0.269188	0.0578482	0.0504567	0.504659	0.376283	0.0616007	1.04604	0.0349351	0.0507847	-0.0794541	0.224407
Com_142_neg	Furosemide	0.017044	0.150312	0.106873	0.00921591	-0.124445	-0.0818501	-0.637451	0.156008	0.0510009	0.298378	0.140216	-0.00312898	0.16668	0.20388	0.546323	0.285958	0.0398928	-0.40812	-0.144191	-0.181959	-0.185888	-1.54118	0.13115	0.364677	0.257147	0.0522057	-0.596404	0.472706	0.289142	0.377314	-0.0973756	0.266821	0.567838	0.197419	0.982274	-0.174304	0.183042	0.209443	0.56091	-0.178562	0.847672	0.32124	-0.00167694	0.182593	-0.738334	-0.296298	-0.0872421	0.476995
Com_1420_pos	Pemirolast	-0.549186	1.37573	0.0106684	-0.806767	0.0150782	-0.789672	-1.20016	-0.441334	-0.586777	0.18517	-0.360295	-0.723578	-0.206822	-0.210225	0.351573	0.707439	-0.31524	0.239457	6.6174	-0.361984	-0.128076	-0.0501292	0.185876	1.44895	0.142826	0.756308	-0.416574	-6.39169	-0.385285	-0.883287	0.743136	0.695896	-0.680582	0.253411	-0.514347	-0.159055	0.206905	0.124266	0.849293	0.0962307	0.590838	0.631923	0.340081	0.27185	-0.766257	-0.700582	0.367952	0.311532
Com_1421_pos	Pelitrexol	0.418581	0.427424	0.5888	0.9835	0.42863	0.691774	0.621759	0.63742	0.175865	0.57578	0.953461	0.324375	0.81062	0.674216	0.868144	1.00301	0.530227	0.491498	0.66339	0.262485	0.526576	0.862817	0.871141	0.657184	1.15173	0.590317	0.321267	1.03816	0.532984	0.626952	-0.315729	-0.579883	-0.316938	-0.802142	-0.254152	-0.691498	-1.0205	-0.54633	-0.0635991	-0.634055	-0.225488	-0.220165	-0.474828	-0.961354	-0.546533	-0.548071	-0.70895	-0.826861
Com_1423_pos	Peldesine	0.133594	0.49551	0.457508	0.439498	0.559474	0.604694	0.463641	0.505091	0.283143	0.609731	0.596251	0.139439	0.260258	0.466846	0.389203	0.505438	0.530603	0.535116	0.206863	0.423586	0.480667	0.47088	0.557596	0.464637	0.888854	0.489015	0.160925	0.775709	0.494056	0.498569	-0.255102	-0.488875	-0.199408	-0.508385	0.0443323	-0.296225	-0.737286	-0.366042	-0.271569	-0.461986	0.132304	-0.0131186	-0.177499	-0.427422	-0.187504	-0.577911	-0.613699	-0.333902
Com_1427_pos	Pelargonidin	0.317862	-0.0804698	-0.0470325	-0.259985	0.075209	0.0669852	0.0600139	-0.64368	-0.0161181	-0.0252903	-0.0845254	-0.541964	-0.0822417	-0.122666	-0.018483	0.0400177	0.00843203	-0.0140974	-0.435798	-0.0789733	0.0912584	-0.0767859	-0.273367	-0.0728326	0.411166	0.177262	-0.390938	0.262523	-0.2048	0.0187598	-0.661801	-0.116299	0.531128	-0.0743707	0.429539	0.151205	-0.285426	0.341016	0.060312	0.486958	0.613909	0.634919	0.133317	0.253132	-2.23186	0.107532	0.0204474	-0.287186
Com_1428_pos	PEG n8	0.340047	2.25462	-0.403887	1.24236	0.343487	0.698515	0.646227	0.757498	0.700284	0.330557	0.675568	0.43709	1.039	0.743951	1.23249	-0.287392	0.161945	-0.593532	0.440261	0.00871643	0.608509	0.0224004	0.940774	0.611272	0.709261	0.926391	0.604922	1.79285	0.534404	0.95455	-0.241126	-2.27898	0.148916	-0.30118	-0.0455428	0.140642	-0.611357	-0.622228	-0.923885	-0.515893	0.344102	0.012034	-0.953131	-0.197426	-0.366239	0.453743	-0.0704241	-0.143528
Com_1431_pos	PEG n7	0.0216275	2.12556	0.0242294	1.36848	0.72678	0.569857	0.490751	0.499009	0.37665	0.342818	0.538777	-0.0313689	1.19512	0.909632	0.889277	0.048888	-0.403692	-0.724686	0.281302	0.459344	0.313931	0.556719	0.554514	0.419815	0.807312	1.25045	0.330837	2.30312	0.289811	1.34675	-0.230693	-2.35957	0.458825	0.178524	-0.676104	0.438157	-0.643976	-1.17553	-0.715862	-0.446608	0.47144	-0.303734	-0.921035	0.430706	-0.193435	-0.233147	0.234289	-0.04395
Com_1436_pos	PEG n6	0.499899	1.3225	0.568495	1.22326	0.739934	1.11289	0.817968	0.533209	0.426248	-0.0389274	0.268864	-0.424564	2.03508	0.5548	0.988682	-1.05015	-0.75046	-0.549825	0.0762043	0.401444	0.328071	-1.12621	0.32176	0.236827	0.942672	1.31234	-1.26345e-06	2.49618	0.531573	1.40103	-0.50712	-1.01067	0.651952	0.254738	-0.0552082	0.110518	-1.70452	-1.10021	-1.17788	-0.229506	0.78359	0.419182	-1.70703	0.328712	0.139234	1.02682	0.824285	-0.0838919
Com_1439_pos	PEG n5	0.450836	0.0437483	0.239311	1.59261	0.959387	1.33653	0.974624	0.188397	0.0798152	-0.648051	0.601844	-0.0273754	4.19722	0.209126	0.317964	-0.743471	-0.229599	-0.632555	-0.356759	0.487183	0.569432	-0.721669	0.509972	-0.154749	0.731021	1.51118	-0.415485	3.04805	0.531966	1.41074	-0.542619	-1.09621	0.804788	-0.0396229	-0.106159	0.0294574	-0.859544	-1.2532	-0.944497	0.830857	0.138367	0.209264	-3.85334	0.502008	0.449858	0.793337	0.986838	-0.345916
Com_1443_pos	PEG n13	0.181246	0.979652	0.0778436	0.731692	0.311147	0.545596	0.521745	0.10569	0.114257	0.694599	0.64019	0.40659	0.722426	0.445374	0.508317	-0.0940489	0.256051	-0.107511	0.633602	-0.547669	1.00157	0.69572	2.11978	0.775151	0.671156	0.927153	0.256284	0.47535	0.164037	0.51754	-0.184248	-1.64507	-0.00506162	-0.174512	-0.0619748	0.140783	-0.352211	0.0402573	-0.330141	-0.51718	0.439631	0.480904	-0.554828	-0.313814	0.0554659	0.207345	-0.273378	-0.40299
Com_1451_pos	Pectolinarigenin	0.0448136	0.0681451	0.18426	0.165875	0.113624	0.252445	0.223252	-0.0320366	0.149921	0.206992	0.240737	-0.0823765	0.196513	0.130276	0.223702	0.0893124	0.209873	0.117126	-0.268442	0.0387775	0.134839	0.163347	0.282878	0.122879	0.457573	0.140549	-0.128984	0.491664	-0.0165951	0.290499	-0.0988314	-0.205601	0.0101277	-0.215956	0.284538	-0.00716623	-0.612964	0.0502828	0.067359	-0.272689	0.413851	0.195805	0.0171402	-0.219503	-0.00870618	-0.270517	-0.386991	-0.461895
Com_1453_pos	p-dimethylinamyl benzoate	0.862151	1.71954	0.923247	0.65207	2.99915	0.997129	0.926378	1.26754	0.755864	-1.99122	1.19764	-1.66342	2.04449	-0.59742	-0.566074	0.911965	0.315143	0.695818	0.607855	0.550964	-0.124821	0.650521	0.917219	1.08552	1.54428	0.475003	-0.172645	0.834639	1.43939	1.47005	-1.12059	-0.53396	-0.519595	-0.42609	-0.352725	1.29902	0.472	-1.28545	-0.499791	-0.735303	0.0489795	-0.147947	-0.0700019	-1.87493	-0.582268	-0.604794	-0.826155	-0.631523
Com_1454_pos	PD-128042	-0.356034	-0.503851	-0.560654	-0.723436	0.353787	0.155087	-0.0210975	0.134049	-0.107615	-0.267313	-0.345488	-0.215613	-0.610365	-0.209293	-0.341989	-0.195309	-1.40127	0.0813229	0.13816	2.86923	-0.449202	-0.724648	0.0361761	-2.1928	-1.37165	-0.816499	-0.273514	-0.904175	-0.323588	-0.178208	1.25863	0.010009	0.529087	0.521885	1.06945	0.0176762	0.42237	0.0810248	0.100762	0.136879	1.22435	0.300772	0.690697	-0.422528	0.309359	-0.494339	1.13595	0.0230903
Com_1459_pos	p-cymene	-0.193782	-0.0811275	-0.106806	0.0592047	0.152111	0.00146871	-0.369928	0.0695175	-0.297851	0.159111	-0.121353	0.0293639	0.244986	0.110698	-0.205941	0.0899511	0.0906059	-0.243786	-0.511006	-0.243863	-0.0503042	0.0523616	0.125033	-0.168069	0.355967	0.228329	-0.204803	0.339662	-0.02426	0.3959	0.306544	0.0156092	0.0803293	0.0847871	0.272267	-0.0836296	-0.381276	0.218025	-0.0313402	-0.316076	0.227225	0.399913	0.121893	-0.151487	0.623476	0.228505	-0.070906	0.320437
Com_146_pos	Vanillin	0.530494	1.14399	0.881673	1.19585	0.997597	0.996053	0.856654	1.09822	1.00237	1.14333	1.33665	0.453741	1.21874	0.971142	1.03865	1.04488	1.16814	1.20185	0.890417	1.04854	1.33673	0.985937	0.923008	1.43919	1.17663	1.23461	0.898928	1.3365	1.06703	1.58803	-0.678534	-1.3618	-0.727451	-1.11664	-0.647766	-0.9796	-1.0999	-1.01622	-0.799227	-1.00772	-0.86399	-0.629861	-0.894008	-1.07438	-0.830171	-0.940032	-1.15252	-1.40098
Com_1474_neg	spheroidene	0.301999	0.364358	-0.0719104	0.152441	-0.0036683	0.0491402	-0.117145	0.118948	-1.48882	0.0114424	-0.904924	-0.0926004	0.248933	-0.0878009	-0.473868	0.824579	-1.02392	-0.363228	0.314858	0.748678	-0.219518	-0.538907	0.473435	0.701032	-0.508049	0.134046	0.465104	0.921735	-0.417252	0.872951	-0.263442	-0.768587	-0.44732	-0.358803	0.724509	0.580827	-0.204221	-0.175619	1.63269	0.153632	2.12472	-0.0277488	-0.889031	0.838208	-0.129211	-0.3921	0.970285	-1.12349
Com_1476_pos	p-Cresol	-0.16519	-0.126376	-0.236668	1.02294	-0.158238	1.22433	0.194034	0.0866695	-0.10575	-0.382987	0.390813	0.710685	-0.0837272	0.825848	-0.0246735	-0.173582	0.472163	0.283211	1.73946	-0.155535	-0.225878	-0.128389	-0.207212	-0.0156492	0.414645	0.306655	1.69618	-2.83178	-0.254196	0.0968288	0.0756021	-0.563487	-0.204421	-0.653943	0.0460706	-0.343637	-0.252122	0.0751727	-1.25752	-0.161525	-2.04265	-2.02938	-0.221754	-1.44734	-0.568872	-0.26564	-0.503711	-0.0369624
Com_1477_neg	Toceranib	-0.147908	-0.353226	-0.0520785	0.100724	0.556405	-0.816873	-0.946999	-0.0915286	0.0919567	0.269208	-0.0598939	-0.49667	0.0244803	-0.0677401	0.273768	0.377289	-0.233028	-0.274465	1.439	-0.224982	0.409277	0.140192	-0.107591	-0.457482	0.0897506	-0.429443	-0.705117	-0.866021	0.0724991	-0.178495	0.119286	0.393961	0.583911	0.2369	-0.0157161	-0.0991449	0.296701	0.160239	0.776942	0.175777	0.828544	0.562403	0.124555	0.762875	-0.0203649	-0.262854	0.36937	0.269339
Com_148_pos	Valyl-4-hydroxyproline	0.65249	1.73888	0.98095	-0.0523249	1.27463	0.942523	0.528264	1.30766	1.05557	1.20702	0.209049	1.13524	0.446357	1.03543	0.228466	0.181224	0.298151	1.11149	1.42186	1.08787	-0.56218	-0.583772	0.906195	1.26287	0.391781	0.384562	1.09884	1.06939	1.83628	1.45879	-0.930849	-0.179962	-0.877213	-0.628382	-0.906296	-0.715647	-0.256431	-1.43937	-0.956455	-0.900978	0.599633	-0.716082	-1.15292	-2.05445	-0.199968	-0.0331421	-1.1327	-0.974601
Com_1481_neg	4-Oxoproline	0.555607	-0.152114	0.0824943	-0.388699	-0.878039	0.12771	-0.391217	-0.221458	1.2134	0.861071	-0.771928	-0.527212	0.40196	0.249066	-1.05216	1.89152	0.0852822	0.377661	-0.163765	-0.343559	0.659919	0.413616	0.0934626	1.00414	-0.455968	0.602533	-1.88897	2.34211	-0.0286163	-0.545488	-0.672463	0.62799	0.712481	0.431255	1.41287	0.126988	-0.323274	0.589754	0.660983	-0.339471	2.30129	0.435954	-0.092184	1.03044	0.830336	-1.93232	-0.401693	-0.106967
Com_1486_pos	p-Chloroacetophenone	-0.251057	0.413606	-0.0306242	-0.00732554	0.0889616	-0.782823	-0.935382	0.577918	0.306008	-1.78324	0.0452555	-1.09639	0.217883	-0.979257	-1.31864	-0.597695	-1.29747	-2.4691	-0.678849	-2.17796	-2.3918	-1.29277	-0.0897757	0.588709	-0.626733	-0.375832	-0.936396	-1.45766	-0.36418	0.285202	0.684494	-1.11502	-0.449797	0.131672	0.659932	-0.885963	0.258097	-0.335447	-0.583385	0.67888	1.12743	-0.32627	-0.673977	0.271993	0.951737	-0.252049	1.06791	2.25113
Com_1487_pos	PC4959775	-0.450493	-0.101813	-0.231145	-0.257653	0.277296	0.449274	0.107414	-0.365641	-0.182866	-0.0909841	-0.331025	-0.239034	0.656263	-0.145529	-0.535223	0.50208	0.181279	-2.31474	-0.8701	-0.157552	-0.468939	-0.0880224	-0.707918	-0.612566	0.522562	-0.836788	-0.442088	0.120851	0.0980795	0.341239	0.561395	-0.493684	-0.146019	-0.190709	0.450063	-0.284634	-0.329489	0.537386	0.736511	0.0140804	0.532679	0.856093	-0.768601	-0.156186	0.113391	-0.0101194	0.0166439	0.687458
Com_1500_pos	PC	-0.103788	-0.112091	-0.0788404	-0.0554595	-0.015881	-0.123483	-0.0524123	-0.0735399	-0.0484835	0.0520722	0.0291593	-0.0823223	0.263121	0.102233	-0.438946	0.0696362	-0.100275	-1.93244	-0.494612	-0.193172	-0.086253	-0.208064	0.225833	-6.89925	0.363254	0.133302	-0.280144	0.372076	-0.210196	0.0871188	0.0507995	-0.111163	0.113528	0.0648742	0.323668	0.109972	-0.180726	0.160154	0.0249911	0.0453391	0.436411	0.504903	-0.084299	1.81146	0.480301	0.00556441	-0.0657859	0.36261
Com_1509_neg	3,8-Dihydroxy-3-methyl-3,4-dihydro-1,7,12(2H)-tetraphenetrione	-0.103566	0.236237	0.316417	-0.153032	-0.260604	-0.60376	-0.902253	-0.0384626	0.147398	0.285844	0.302791	-0.131544	-0.221589	0.112148	0.323022	0.737701	-0.0735049	-0.292371	0.778524	-0.0739029	0.00856938	0.341487	0.217355	0.554504	0.265832	0.159477	-1.18755	0.375705	0.0250506	0.354138	0.00821516	0.404658	-0.37971	0.309796	0.727277	-0.429206	0.286171	0.273395	0.615678	-0.509402	0.63608	0.229621	0.452272	0.644997	-0.599186	-0.69857	-0.0150892	0.15721
Com_151_neg	L-Glutamic acid	0.676127	0.119624	0.0825511	-0.649912	-0.679339	-0.076292	-0.0854064	-0.208025	-0.254054	1.23035	-0.741241	-0.616476	0.176525	0.472786	1.62686	2.25988	0.0968233	0.461468	-0.0957062	-0.461738	0.619319	0.427526	0.0768035	0.999841	-0.743144	0.828992	-2.0071	2.56932	0.123264	-0.616113	-0.645857	0.649404	0.804948	0.375301	1.28896	0.430201	-0.404903	0.479512	0.411228	-0.540323	2.22082	0.878755	0.0716231	1.16976	-2.2193	-2.22084	-0.373923	-0.263034
Com_151_pos	Valsartan	0.366113	-0.760713	-0.334055	-0.0896203	-1.29623	-0.530881	0.376497	-1.29976	-0.184492	0.00817713	0.284	-0.442827	0.409467	-0.345406	0.763556	0.177549	0.479387	-0.00680157	-1.20653	0.0650355	0.734827	0.972326	0.472771	-1.52295	0.712668	0.210266	-0.0112629	0.167869	-0.0560266	-0.748353	-0.890968	0.59297	1.42186	-0.182889	1.39853	1.67566	-0.00390255	0.654357	0.459705	0.65217	0.681958	0.902493	-0.399375	1.66621	0.986184	0.315762	0.00162463	0.164371
Com_1518_neg	calanolide A	-0.107311	0.207912	0.132339	-0.289588	-0.182454	-0.754679	-0.673492	0.164269	0.0930456	0.215959	-0.171966	-0.32707	-0.0536885	0.109288	0.570162	0.6455	0.0608103	-0.411495	0.634555	-0.0736017	0.246337	0.352985	-0.117642	0.125209	-0.168861	0.0385739	-0.708435	-0.015565	-0.0216713	0.0415417	-0.0258542	0.320349	0.41903	0.25512	1.03113	-0.179201	0.370455	0.106701	0.745224	0.0170236	1.10682	0.502479	0.272289	0.198271	-0.458249	-0.633769	0.13299	0.466464
Com_153_neg	Gemcitabine	0.0751856	0.238238	0.123226	-0.0279498	-0.118273	-0.0742407	-0.643974	0.0877786	0.159774	0.181171	0.092387	0.0297963	0.0675055	0.299841	0.535758	0.236801	0.0469513	-0.325735	0.0522372	-0.193069	-0.126312	-1.36724	0.108379	0.0596195	0.197242	0.0352242	-0.532904	0.564485	0.00725898	0.154774	-0.117621	0.266686	0.605879	0.225512	1.12036	-0.195498	0.215263	0.178517	0.432525	-0.0476219	0.950267	0.248808	0.0167088	0.0937455	-0.771827	-0.3652	-0.171896	0.406771
Com_153_pos	Valproic acid	0.482431	2.16014	1.56223	1.57379	1.69552	0.911423	1.67781	0.994287	0.230278	1.09407	1.30762	1.40768	0.897243	0.852708	0.901803	1.48692	1.26874	0.741705	1.82862	0.549032	1.26901	0.807514	1.70244	0.815434	1.73611	0.464006	1.23156	1.47462	0.927707	1.15052	-1.25889	-1.27371	-0.858446	-1.12973	-0.849236	-0.649477	-1.35891	-0.45584	0.217432	-1.24084	-1.05573	-1.06467	-1.07192	-0.434736	-1.03442	-1.39872	-1.3136	-0.675457
Com_1534_neg	Lysophosphatidylinositol	-0.0691237	0.420303	0.655267	-0.357761	0.0979377	-0.376899	0.475075	0.389556	0.36758	-0.028564	0.330117	0.0194375	-0.0525293	0.525896	1.28883	1.22601	-0.649413	0.0712871	0.367465	0.283235	0.64948	0.502234	-0.160934	0.680565	0.0856992	0.283918	-0.943916	1.02694	0.307501	-0.17932	0.210649	0.209186	0.061557	-0.0365277	0.691262	0.370296	-0.219035	0.0929778	0.286178	0.285809	0.262506	0.399392	0.379179	0.799088	-0.992665	-0.902173	0.598373	-0.0224473
Com_1534_pos	Patellamide C	0.344403	0.626752	0.766126	0.641238	0.650624	0.793014	0.694117	0.340735	-0.0291204	0.768154	0.748139	0.252758	0.461376	0.507936	0.704181	0.564573	0.655381	0.640405	0.286892	0.518528	0.658396	0.31716	0.701504	0.627005	0.983696	0.788972	0.583179	0.957245	0.497654	0.774107	-0.481626	-0.682637	-0.464182	-0.614921	-0.0718915	-0.559412	-0.856043	-0.355066	-0.494723	-0.835028	-0.204925	-0.110429	-0.394549	-0.637957	-0.451823	-0.659847	-0.694293	-0.386532
Com_1536_pos	parecoxib	0.747303	-0.157607	0.130496	-0.51337	-0.0233249	-0.132786	0.253984	-0.294626	-0.0119746	-0.235147	0.341339	-0.136587	-0.109182	0.316894	-1.02413	0.730768	0.692679	0.502461	-0.0750841	-0.241964	0.16796	0.283246	-0.340045	0.10382	-3.4738	0.289193	-0.0927868	0.239617	-0.500734	-0.36871	-0.98414	0.309636	0.371986	-0.0920805	0.623696	0.920771	0.215838	0.703363	0.444708	1.41467	0.807501	0.337829	0.376112	0.695243	3.60394	0.169678	-0.109945	-0.23437
Com_1538_neg	3-Hydroxydecanoic acid	-0.0454688	-0.0756165	0.198874	-0.718011	-0.364185	-1.16841	-1.0957	-0.123262	0.0287207	-0.747147	-0.435993	-0.345038	0.320145	-0.0325699	-0.498122	-0.867595	-0.0958917	-0.49369	0.184528	-0.329455	-0.223261	0.162656	-0.33017	0.0730794	-0.483311	-0.612603	-0.0159191	-0.79122	-0.108138	0.209794	-0.505394	0.0879144	0.110396	0.0913746	1.67312	-0.0816009	0.100655	0.069703	0.584757	-0.121906	1.09524	0.211887	-0.0444319	0.312732	0.238624	0.174056	0.121617	0.439044
Com_154_neg	3-Hydroxybutyric acid	-0.0391989	0.0187068	0.0696463	-0.058109	-0.307203	0.0932639	-0.677553	-0.0516437	-0.00993434	2.119	0.025516	-0.299786	0.0362185	0.131096	0.757488	1.19472	-0.148934	-0.0216919	1.81817	-0.0368968	0.322492	0.211342	0.0483212	1.26541	0.119997	0.66298	-0.64908	-0.248548	0.00138757	-0.0556593	-0.0620563	0.440402	0.327948	0.332167	0.881537	-0.0321284	0.333834	0.408607	0.66131	-0.596872	1.04831	0.65298	0.092676	0.144769	-0.756	-1.10558	-0.0151383	0.105632
Com_1540_pos	Pardoprunox	-0.145161	0.208714	0.0201298	0.0661671	0.00153091	0.0632143	-0.0349365	-0.0902419	-0.0698037	0.131749	0.0736399	-0.181794	0.0379504	-0.053856	0.169275	0.0316636	0.0986448	-0.149512	-0.310479	-0.155281	-0.0468597	-0.0574483	0.0144076	0.0267745	0.368129	0.144554	-0.247107	0.263783	-0.133129	0.0211821	0.0220228	-0.0551151	0.246031	0.000506746	0.432079	0.05676	-0.149957	0.402047	0.216341	-0.207589	0.388278	0.422709	0.0957036	0.00912297	0.131671	-0.0605172	-0.092548	-0.234435
Com_1541_pos	Parbendazole	-0.0913586	0.204675	-0.0823612	0.106619	-0.0334059	0.13746	-0.190815	-0.150857	-0.0591637	-0.0364944	0.0410755	-0.184856	0.00825384	-0.0226706	0.0913239	0.0437219	0.0683097	-0.0793437	-0.35142	-0.100045	-0.119185	-0.104819	0.115437	-0.142167	0.389713	0.158614	-0.249135	0.292574	-0.0878494	0.0730952	0.0402187	0.0228466	0.338607	-0.0439478	0.37603	0.380673	-0.191174	0.211386	0.203246	-0.0607045	0.460332	0.351476	0.129526	-0.0293974	0.210013	0.00984879	-0.0131298	-0.330737
Com_1542_pos	PARAOXON	0.481335	0.0681451	0.125748	0.696646	0.113624	0.735695	0.223252	0.597731	0.149921	-0.0276861	0.116219	-0.38166	0.414028	0.335328	1.01975	0.0893124	0.83123	0.11401	-0.0159534	0.0387775	0.117457	0.248936	0.304287	-0.0553027	0.901788	0.241198	-0.315307	0.264942	-0.50183	0.290499	-0.237396	-0.205601	-0.217776	-0.746727	0.284538	-0.471559	-0.612964	-0.459095	0.067359	-0.842392	0.319226	0.716607	0.000510176	-0.80602	-0.95311	-0.270517	-0.893899	-0.461895
Com_1544_pos	Paraldehyde	0.0853266	0.132418	-0.0671695	-0.240898	-0.227891	-0.0844623	0.289748	-0.446548	0.0325316	-0.243894	0.229657	-0.350599	-0.332702	-0.0246999	0.0381148	-0.0914592	-0.290633	-0.477808	0.489573	0.0592194	0.0522694	0.151728	0.570261	0.0844052	-0.236001	0.229108	-0.187745	-0.0396725	-0.201196	0.014754	-0.188117	0.318255	0.489099	0.378554	0.213582	0.207601	-0.107958	0.466102	0.564358	0.251035	0.0742309	0.416439	0.228167	-0.180348	0.592318	0.403629	0.245502	-0.0478582
Com_1547_neg	(-)-L-Chicoric acid	-0.385739	-0.0239058	0.149488	0.356365	0.768069	1.01486	-0.110771	0.331809	0.143155	0.652993	0.375769	0.171055	-0.0598308	0.213803	0.604934	0.990506	-0.307416	-0.184244	-0.641558	-0.0758498	0.588182	0.362512	0.443688	0.423077	0.888912	0.588475	-0.372451	0.770922	0.32691	0.120211	0.0483651	0.883071	0.295651	0.181481	1.03306	-0.858122	-0.0976216	-0.0277242	0.715052	0.0230002	1.0383	0.187293	0.365602	-0.0313744	-0.528157	-0.625893	-0.110033	0.422519
Com_155_neg	Uric acid	-0.105414	0.0821261	0.097946	0.0218057	-0.160311	-0.164108	-0.818842	-0.00421443	0.145611	0.28538	0.0118145	-0.177479	0.131086	0.132062	0.551762	0.598055	0.0461361	-0.327592	0.975164	0.00684978	0.277264	0.411471	0.00830633	0.238233	-0.0488058	0.233929	-0.744264	-0.0880496	-0.00672126	0.069745	0.0935752	0.39338	0.255686	0.235876	0.834985	-0.119077	0.339168	0.212463	0.62155	-0.129573	0.976172	0.40654	0.0546551	0.650274	-0.751026	-0.691537	-0.0787431	0.294668
Com_155_pos	Val-Met	0.884748	-0.0679299	0.00541196	-0.477734	-0.233694	-0.177387	0.226963	-0.155179	-0.0656945	-0.00419927	0.319753	-0.264535	-0.0456581	0.316894	-0.00276136	0.602175	0.420556	0.0941238	-0.541462	-0.314066	0.138142	0.00471996	-0.253759	0.0190272	0.351556	0.227894	-0.0927868	0.237399	-0.162313	-0.00856478	-1.20069	0.31586	0.371986	-0.149413	0.801826	0.965373	-0.0724957	0.750313	0.498427	0.51931	0.807501	0.386203	0.377745	0.467703	-0.94085	0.27074	0.162177	0.173966
Com_1550_neg	Υ-Aminobutyric acid (GABA)	0.392979	-0.0522063	0.221056	-0.538447	-0.883391	0.151857	-0.274033	0.0281991	-0.372263	1.47757	-0.778602	-0.661528	0.58414	0.0887816	1.77548	2.18439	0.175778	0.135573	-0.139941	-0.385625	0.54451	0.166748	0.00388916	1.11609	-0.257607	0.728915	-1.84388	2.33862	-0.0287593	-0.357174	-0.747355	0.876835	1.10027	0.473901	0.997535	-0.000549019	-0.344127	0.356934	0.105624	-0.750187	2.15613	0.94066	-0.264032	0.949148	-2.08332	-2.19396	-0.313658	-0.143448
Com_1555_pos	Paracetamol	0.378207	-0.495821	0.00472865	-0.0424397	0.24484	0.0707852	0.0386533	0.0169304	-0.213077	0.0476993	-0.0489046	-0.722527	0.25994	0.020257	0.206436	0.482996	-0.0644615	-0.269737	-0.647611	-0.337653	-0.15426	-0.166123	0.109395	0.0149359	0.479513	0.285051	-0.23291	0.789994	-0.379066	0.157899	-0.594051	0.0852681	0.435826	0.0599001	0.529619	0.275248	-0.376636	0.186187	-0.324841	0.324299	0.785191	0.94384	0.376933	-0.0407683	-0.0281006	-0.210359	0.139345	0.181684
Com_1559_pos	Pantoprazole	0.0502264	0.0171628	-0.642048	-1.01635	-0.569321	0.18965	0.0746353	-0.070953	0.187669	-0.247326	-0.0889383	-0.413721	0.711204	-0.615002	0.218104	-0.124414	0.215984	-0.164471	-0.357892	0.29614	-0.0359422	-0.25269	-0.119641	-0.0917225	0.333046	0.219832	-0.0138576	0.514356	-0.132721	-0.139788	-0.105375	0.162175	0.239549	0.228166	1.25683	0.115264	-0.460612	0.288605	0.187193	0.00495883	0.581649	0.599222	-0.229695	0.953992	-1.1014	-0.711249	-0.37732	-0.29243
Com_1561_pos	Panobinostat	0.177834	2.6856	0.186473	1.49234	0.115428	0.581204	0.344885	0.332029	0.217982	0.319499	0.64515	0.146147	0.973715	0.776189	0.938511	-0.994966	0.00610115	-0.482889	-0.0324786	0.178269	0.322143	-0.0848792	0.391594	0.503924	0.55386	0.908542	0.416677	1.92096	0.375858	1.23859	-0.444798	-1.07287	0.663151	-0.130062	0.0504874	0.365843	-0.586574	-0.538415	-0.903951	-0.393664	0.474762	0.138207	-0.857933	0.16894	-0.12372	0.710795	0.0145603	-0.0130177
Com_1562_pos	Pamoic acid	0.92597	-0.502026	0.175039	-0.143613	0.0383321	0.713274	0.146631	0.855549	0.0154021	-0.38948	0.00151425	-0.863147	0.137561	-0.501	-0.257031	0.883202	0.562083	-0.236717	-0.461042	0.122081	0.192707	-0.344959	-0.368532	0.735674	0.439258	0.100151	-0.129624	-0.0990345	0.299429	0.114993	-0.752635	0.393555	0.774288	-0.207962	0.70476	0.756483	-0.216653	0.20038	0.107842	0.311031	0.611549	0.674457	0.0104432	0.182808	0.952062	0.39127	0.0509196	0.781635
Com_1563_neg	4-Fluorocyclohexadiene-cis,cis-1,2-diol	-0.0577515	0.261839	0.0290267	-0.295203	-0.0604396	0.144919	0.456669	-0.0490782	0.0800474	0.511859	-0.00823137	-0.26301	-0.0164145	0.664579	0.421033	0.763813	0.250132	-0.312819	-0.15003	-0.145893	0.883501	-0.303302	-0.0808835	0.367256	0.105547	0.268725	-0.526541	0.867698	-0.0986587	0.0817969	0.0157911	0.0808787	0.671129	0.326298	0.751815	-0.233438	0.339454	0.308779	0.491338	-0.256644	-0.080088	0.525731	0.11461	0.565378	-0.624055	-0.964014	-0.0952985	0.365924
Com_1565_pos	Pamidronic acid	-0.0432792	0.602088	-0.110424	-0.048185	-0.255211	-0.362111	-0.563794	-0.387283	-0.175129	0.24204	-0.311703	-0.60925	-0.0123498	-0.149837	-0.376643	0.0439385	-0.0948522	0.363758	-0.462578	-0.32003	0.326959	-0.55279	0.158715	-0.0862527	0.319695	0.347003	0.256106	-0.363244	-0.13264	-0.191995	-0.0482494	0.23199	0.114555	0.0274754	0.465927	-0.0476887	-0.0488774	0.57878	0.272033	-0.192635	0.582671	0.635762	0.166021	-0.310008	0.855826	-0.0388168	0.0728273	1.37977
Com_1567_pos	Palmitoylcarnitine	-0.569842	-0.338996	-0.189638	-0.297997	-0.293142	0.232781	-0.240563	-0.278458	-0.496774	-0.0832817	-0.652348	-0.230909	-0.191122	-0.267823	-0.311023	0.0454128	-0.34883	0.0597614	-0.675526	-0.0984371	-0.0606545	-0.478877	-0.433354	-0.469245	-1.08271	-0.515435	-0.403222	0.025025	-0.364092	-0.522533	0.811662	0.149608	0.327498	0.583666	0.872934	0.250553	-0.105169	0.391536	0.590917	0.41911	1.40692	0.418541	0.148093	0.250045	0.892325	0.0962441	0.569398	0.00163829
Com_1570_pos	Palmitoyl ethanolamide	-0.701365	-0.771345	-0.426152	-0.441489	-0.504964	0.399678	-0.453907	-0.396817	-0.348872	-0.0861133	-0.626347	-0.00794091	0.134424	0.289625	0.188911	-0.531057	-0.62909	-0.226981	-1.24562	-0.454817	-1.76571	-0.247711	-0.218064	-0.996688	-0.309119	-0.671182	-0.626424	-0.268743	-0.460485	-0.173876	0.523757	0.0552619	0.373198	0.722154	0.842188	0.526619	-0.201149	0.308733	0.461581	0.646644	1.46253	-0.0183551	0.203085	0.426515	0.0705533	0.73473	0.291757	0.489293
Com_1572_pos	Palmitelaidic acid	-0.0894743	-0.0395729	0.296564	-0.149024	0.683644	0.187267	0.665182	0.0515769	0.139141	-0.551931	-0.00899318	0.388148	0.138089	-0.0123008	-0.492232	-0.597414	0.170795	-0.501903	-0.232183	0.196952	0.862653	-0.0786225	0.00647519	-0.1728	0.00914999	-0.112028	0.41373	-1.05459	-0.241934	0.162145	0.246757	-0.361979	-0.492454	-0.02475	-0.407329	0.483923	-0.247893	-0.0120585	-0.109137	0.42017	-0.0377098	-0.418977	-0.0724036	-0.460084	0.44752	0.235863	0.404379	0.225951
Com_1573_neg	4-Ethyl-3-(4-methoxyphenyl)-2,2-dimethyl-2H-chromen-7-yl acetate	0.749699	0.0457793	-0.0350899	-0.841921	0.135418	-1.16508	-1.37976	0.243977	-0.000133968	-0.144493	-0.661363	-0.116498	-0.26506	0.917098	0.70684	0.487444	0.0621865	-0.0921529	-0.496716	0.0900696	-0.0668449	0.248662	-0.432337	-0.901866	-0.0604487	0.583773	-0.198666	0.0817705	-0.0267392	-0.203931	-1.44284	0.873675	0.584891	1.28038	0.592941	0.57332	0.712442	0.203557	1.09206	0.0220002	1.57881	0.478668	0.318745	-0.279189	-0.641298	0.450786	0.275397	0.194456
Com_1574_neg	Omacetaxine mepesuccinate	-0.0720504	-0.317031	0.257537	0.0159201	-0.161534	-0.333745	-0.885061	-0.496102	-0.0230298	-0.192952	-0.228843	-0.300134	0.20332	0.347865	-0.981914	0.0744184	0.230393	-0.117891	1.11521	-0.0151072	-0.164753	-0.120662	0.700475	0.0409881	0.211668	-1.36722	-0.877067	-0.474189	0.0465866	0.200507	-0.118183	0.439766	0.108403	0.32066	0.566583	0.333262	1.17872	0.508904	0.5748	0.222392	1.3421	0.105368	-0.00753431	0.207277	-0.393456	-0.252957	-0.790567	0.138336
Com_1581_pos	Palmatoside G	0.0562641	0.336941	0.232061	0.371695	-0.973174	-8.50818	0.364072	0.431066	0.167952	0.412142	0.408498	-0.0845734	0.168528	0.357481	0.51365	0.380443	0.37183	0.406433	0.033991	0.237922	-0.209753	0.22776	0.466716	0.219986	0.538292	0.344741	-0.0255057	0.582223	0.175221	0.372968	-0.195859	-0.282328	-0.144713	-0.334354	-8.88241	-0.36555	-0.670028	-0.383521	-0.192352	-0.425972	0.191277	0.15059	-0.227315	-0.344805	-0.379773	-0.514755	-0.485337	-0.313579
Com_1587_pos	Palbociclib	0.588975	-0.290524	-0.0951897	-0.0499645	-0.52124	-0.134911	0.145976	-0.53903	-0.137595	0.158036	0.394167	-0.265088	0.150265	-0.297753	0.714775	0.0295034	0.340406	0.23842	-0.38963	-0.0406782	0.341162	-0.143206	-0.224425	-0.0702978	0.358296	-0.57213	-0.138874	0.0539993	-0.100004	0.0673518	-0.741221	0.0388944	0.328441	-0.451171	1.22032	0.38343	-0.179332	0.264112	0.318439	0.0870844	-0.0665349	0.165528	0.333703	0.196439	0.182978	0.0758121	-0.0577013	-0.0358598
Com_1588_pos	Paeonolide	0.154751	1.1202	0.0152322	-2.54213	0.0178176	0.735529	-1.66065	-0.11082	-0.00406483	-0.0562635	-0.0204796	-0.408418	0.074705	0.0334643	0.0115808	0.222082	0.0142514	-0.247749	-0.248772	-0.0380051	0.0838889	-0.0648171	0.0803697	-0.0364119	0.492521	0.352724	0.700257	0.163554	-0.103907	-0.0389557	-0.25644	0.142464	0.54524	0.00698143	0.406245	-0.415179	-0.307566	0.176705	0.0399637	0.197213	0.537485	0.504491	0.19816	-0.0932006	-0.0396916	-0.215742	-0.177303	-0.381906
Com_1589_neg	flavanone 7-O-[alpha-L-rhamnosyl-(1->2)-beta-D-glucoside]	-0.0101509	-0.123006	0.0473353	-0.369342	0.158894	-5.75851	-7.05176	1.15472	-0.297947	0.351002	-0.0403002	-1.89166	0.0436601	0.145089	0.315301	0.59958	0.0650744	-0.227555	3.93956	-0.195855	0.135443	0.180051	-0.127331	1.75617	-0.490746	-0.459547	-0.636386	-3.33656	0.0393566	0.213553	-0.235001	0.552353	1.04661	0.279201	1.28721	-0.171944	0.234061	-2.25335	0.686277	-5.54819	1.17528	0.123735	0.0106981	-5.292	-0.600876	-0.616616	-0.0273107	0.397648
Com_1593_pos	Oxypeucedanin	0.883062	-0.157607	0.0291157	-0.44023	-0.151475	-0.132786	0.253984	-0.356111	-0.0656945	-0.00419927	0.347378	-0.24219	-0.167165	0.316894	0.0194258	0.559088	0.680582	-0.0494012	-0.416357	-0.134591	0.069332	-0.116051	0.0130493	0.084128	0.403072	0.289193	-0.0927868	0.237399	-0.193741	-0.00856478	-1.20069	0.309636	0.371986	-0.199508	0.719607	0.920771	-0.0995159	0.697394	0.498427	0.51931	0.779876	0.401918	0.446747	0.467703	-1.06918	0.335479	-0.109945	-0.00222181
Com_1596_pos	oxyfluorfen	0.888353	-0.394691	0.0975806	0.0337067	-0.332519	0.778519	-0.0537882	0.224284	0.929359	0.0430544	-0.2764	-0.186065	0.116436	-0.863755	0.232158	-0.542227	0.079728	0.0786549	-0.267245	-0.323595	-0.554681	-0.0121084	-0.0135437	-0.148888	0.78486	-0.883117	0.211906	0.172327	-0.214085	0.17126	-1.0938	0.0991202	0.209547	-0.455918	1.11285	-0.344582	-0.261985	0.28662	-0.269577	-0.00339865	0.933662	0.769799	0.0887174	0.690634	0.202629	0.507916	0.383839	-0.0875548
Com_1599_pos	Oxycinchophen	0.0562641	0.336941	0.413934	0.371695	-0.200807	-6.52625	0.364072	0.399636	0.222472	0.416542	0.408498	-0.0845734	0.168528	0.357481	0.51365	0.380443	0.37183	0.406433	0.0382618	0.238574	0.271679	0.222736	0.407408	0.226612	0.538292	0.344741	-0.0255057	0.582223	0.175221	0.372968	-0.202226	-0.282328	-0.177263	-0.334354	-7.04378	-0.36555	-0.670028	-0.352091	-0.192352	-0.425972	0.191277	0.15059	-0.227315	-0.344805	-0.379773	-0.514755	-0.485337	-0.313579
Com_16_neg	Myristic acid	0.390955	1.30726	0.895254	0.530262	0.297157	0.969984	0.686034	0.915762	1.05336	0.873761	0.664438	0.243981	0.847134	1.22252	1.11456	0.825102	0.224054	0.439101	0.460923	1.55448	1.00769	0.501696	0.643767	0.799022	0.554271	0.435541	-0.101336	1.53957	0.76319	0.920243	-0.354594	-0.74835	-1.00053	-0.482198	0.0358575	-0.393852	-0.311856	-1.5454	-1.04657	-0.694648	0.037042	-0.0524962	-1.16695	-0.278756	-1.64472	-0.852861	-0.186286	-0.328993
Com_160_pos	VALERYL-4-HYDROXYVALSARTAN	0.816119	-0.0521885	0.0506175	-0.304822	0.0356424	-0.00963338	0.0189703	-0.33889	-0.0330406	-0.0474711	0.0905051	-0.390589	0.0923666	0.0479412	-0.0733813	-0.0276742	0.0285142	-0.267278	-0.313663	-0.114943	0.0569311	0.101756	0.116046	0.189657	0.333025	0.278322	-0.228151	0.317654	-0.304774	0.173951	-1.24498	-0.153766	0.405845	-0.26901	0.35723	0.265236	-0.334708	0.37828	0.0475834	0.517199	0.588338	0.464194	0.082851	0.00732326	-2.21221	0.0813888	-0.104033	-0.168447
Com_1602_pos	oxybutynin	2.06317	0.226114	0.188419	-0.461805	-0.531002	-0.869601	1.65967	0.617552	-0.17784	0.294207	1.49042	-0.946032	1.43299	-0.268464	1.49104	1.13099	1.52108	1.39373	-2.03481	-1.05792	-0.525513	-0.711107	-0.168013	-0.306696	1.7576	0.839159	-0.66201	1.62281	0.574013	0.13261	-2.22651	0.597638	1.10713	0.411983	2.45664	2.62132	-0.234309	0.691846	0.803999	0.419988	-0.159705	1.70586	0.501527	2.56597	0.438074	0.238023	0.158082	1.10133
Com_1603_pos	Oxybuprocaine	0.242791	0.863862	0.8956	0.480504	0.560669	0.250882	0.394555	0.256708	0.641314	0.305472	0.473255	0.407468	0.27975	1.34202	0.522449	0.635447	0.995634	0.317038	-0.240682	1.35847	0.531535	0.209179	0.56459	0.995368	1.08088	1.37598	0.770104	0.993498	0.87861	0.987927	-0.242988	-0.479053	-0.742939	0.432281	-0.0352564	-0.232322	-0.512367	-0.131773	0.233676	-0.503494	-0.141629	-0.0208756	-0.763929	-0.787349	-0.483283	-0.692488	-1.19203	-0.184484
Com_1605_pos	Oxprenolol	0.879165	-1.50676	-0.426284	-0.0888381	-1.4651	-1.39322	-0.828756	-1.94722	-0.0110264	0.00884712	-2.48733	-0.700881	1.16741	-1.45863	-1.91882	-2.48775	-0.472686	-1.56528	-0.267245	0.285383	-1.77387	-0.0121084	-0.607467	-0.202321	0.0866825	-2.69384	0.191326	-1.07362	0.00868805	0.182402	-1.0938	0.0861274	0.150743	-0.494939	2.18515	0.37681	-0.239052	0.333721	0.265026	-0.623769	0.608366	0.561922	-0.615017	0.43994	0.50387	1.48875	0.789205	-0.113371
Com_1610_pos	oxoglaucine	0.0448136	0.119949	0.18426	0.120864	-0.033851	0.272128	0.223252	-0.0320366	0.149921	0.206992	0.240737	-0.0823765	0.228835	0.130276	0.223702	0.0893124	0.209873	0.117126	-0.015966	0.0387775	-0.297461	0.124221	0.437784	0.392951	0.457573	0.255969	-0.128984	0.491664	-0.0615128	0.290499	-0.0988314	0.144781	0.0101277	-0.170945	0.284538	-0.00716623	-0.612964	0.0502828	0.067359	-0.272689	0.413851	0.195805	0.000284301	-0.219503	-0.0201453	-0.270517	-0.386991	-0.461895
Com_1612_pos	oxiracetam	-0.647699	0.038394	-0.681423	-0.436313	-0.0734885	-0.354788	-0.416903	0.113393	-0.104989	0.623697	-0.170798	-0.0860456	0.0597758	-0.380344	-0.652849	-0.0683304	-0.530909	-0.937018	-0.797803	-0.016298	-0.590909	-0.343264	0.240446	-1.61759	0.918619	0.186042	0.0862339	0.43767	-0.19708	-0.276422	0.0364545	-0.158194	0.667463	0.127815	0.9645	0.141904	0.158153	0.0671174	0.549512	0.123546	0.773912	0.786353	-0.326432	1.4243	0.677224	-0.329786	0.722279	1.26603
Com_1617_neg	Tetradecanedioic acid	-0.348203	-0.0774502	0.454103	-0.492947	-0.0822683	0.770814	-0.405096	0.101667	0.331418	0.566549	-0.147605	0.0981412	-0.198563	0.00932759	0.15938	0.860694	-0.201656	-0.191945	0.565301	0.268785	0.209706	0.24161	0.190766	0.109732	-0.435352	0.606907	-0.773047	0.183574	0.253277	0.654433	0.225911	0.388269	0.496954	0.261136	0.753863	-0.00724224	0.278337	0.241454	0.407145	-0.0532296	1.43141	-0.025266	0.14398	-0.112691	-0.372002	-0.706827	-0.0898067	0.355186
Com_1617_pos	oxidized dinoflagellate luciferin	0.177388	-0.673498	-0.582661	-0.178016	-0.543587	0.0444193	-0.520876	-0.835616	0.610528	-0.625227	-0.808609	-1.44855	-0.585501	-0.531108	-0.85002	-1.40361	-0.0412418	0.0538936	0.0067873	-0.430799	-0.627833	-0.644698	-1.62837	-1.1294	0.73259	-0.291003	0.223074	-0.902107	-1.12044	0.443556	-1.14173	0.619269	1.51456	0.893507	1.27301	0.106808	0.272395	1.07592	1.12585	0.367461	0.548264	0.970822	1.17468	0.682908	0.766787	0.921455	0.103346	0.676586
Com_1620_pos	oxidized Cypridina luciferin	0.11523	-0.13747	-0.0956248	0.0132899	-0.0810768	0.361232	-0.170181	0.0331503	-0.0670794	-0.0423056	0.260112	0.0385121	-0.285001	-0.128017	0.341125	0.0514574	-0.0744002	-0.11747	-0.172952	-0.157604	-0.236653	-0.15387	-0.0865659	0.00157079	0.299743	0.199901	0.409677	-0.180576	-0.169939	-0.266425	-0.0494305	0.318822	0.216238	0.0469838	0.287533	-0.066204	-0.136469	0.0983781	0.282437	-0.233782	-0.364598	0.054191	0.221457	0.0457262	0.112776	0.231035	0.215282	-0.19244
Com_1622_pos	Oxibendazole	0.196546	-0.188804	-0.273271	0.328129	0.17285	0.219004	0.0726471	-0.081774	-0.0602697	0.0595209	0.0456329	-0.654563	0.0799628	-0.108786	0.0469739	0.392389	0.210533	-0.0960093	-0.0640543	0.219423	0.1265	0.0667856	0.0123058	-0.093548	-0.39606	-0.0132367	-2.28628	0.254402	-0.285873	-0.186355	-0.195534	0.0459631	0.258306	-0.206357	0.29392	0.177761	-0.289037	0.00318123	0.0390786	0.0049078	0.647504	0.501487	0.100409	-0.13109	-0.0403329	-0.219746	-0.0940962	-0.0347828
Com_1623_pos	Oxepanone	0.451495	0.951733	1.00709	0.933877	1.1447	1.13761	1.00591	0.942948	1.23964	1.14869	1.29364	0.833367	0.957776	1.11473	0.659227	1.08904	1.07748	0.902666	0.687971	0.567076	1.15095	1.08808	1.1084	1.01777	1.57623	0.986549	1.03351	1.53442	1.0234	0.844849	-0.565988	-1.3636	-0.83169	-1.07217	-0.775084	-0.956739	-1.17009	-1.01841	-0.817553	-1.01911	-0.794331	-0.705262	-0.810221	-1.08115	-0.447576	-1.10312	-1.1451	-0.969001
Com_1625_pos	Oxazepam	0.300741	0.3055	0.217241	-0.0241622	0.519799	-0.064311	-0.269086	-0.168424	0.233321	0.22878	0.455966	-0.383678	-0.748263	0.304682	0.278587	0.507015	0.616245	-0.789705	-0.522073	-0.620326	-0.19431	1.79102	-0.254849	-0.504214	0.692337	0.53706	-0.647652	0.132806	-0.188772	-0.122523	-0.430238	-0.00768211	0.00537631	0.239243	0.356868	0.241225	-0.0368257	0.195555	0.251265	-0.0579346	0.207611	0.638286	0.215114	-0.942804	0.00749074	-0.129024	-0.361788	-0.27425
Com_1626_pos	Oxaprozin	0.488841	0.774471	0.0790776	-0.192389	-0.702191	-2.17179	-0.255196	0.238136	-0.0601072	0.591877	0.685191	-0.216422	-0.25505	0.200942	-1.03008	0.675249	1.37683	0.991447	-1.47859	-0.0840021	-0.804842	-0.38465	-0.095165	-0.363163	0.546515	0.45193	0.178242	1.24473	-0.328958	0.0678022	-0.710408	0.18205	0.70263	-0.193675	-2.3516	1.5037	-0.352906	0.568089	0.466432	0.473498	0.160582	0.668767	0.639904	-1.48523	0.933123	0.701026	-0.361895	0.510004
Com_1628_pos	oxandrolone	-0.442333	0.336428	0.441036	-0.340156	0.304952	0.764129	0.294717	0.0122014	0.00457964	-0.262677	0.574776	-0.720568	-0.196951	0.266216	1.09476	0.406338	0.877961	0.904978	0.529846	-0.671079	-0.571632	0.0545393	0.0814181	-0.196834	-0.195828	0.195614	0.535517	-0.168708	-0.14704	0.53539	0.44977	-0.546454	-0.18535	0.171237	0.668267	-0.327218	-0.218063	0.338701	0.246101	0.858802	0.180019	0.529309	0.573273	-0.159833	0.161541	0.34371	-0.811732	-0.836885
Com_1630_pos	Oxagrelate	1.01783	-0.244969	0.766783	-0.330186	-0.417688	0.224926	-0.0202802	-0.554205	-0.00990525	-0.402713	-0.177827	-0.666261	0.384778	0.123569	0.252313	0.933659	0.654106	-0.22809	0.489573	0.0592194	0.902675	-0.0520432	-0.754735	0.0844052	-2.46605	-0.536114	-0.20038	0.2936	0.0486675	0.0481493	-1.47676	0.34384	0.20758	0.330046	1.13389	0.27708	-0.897614	0.466102	0.564358	0.219666	0.860283	0.382999	0.181529	0.178596	0.74238	-0.652222	-0.229797	-0.297575
Com_1637_pos	Oxaceprol	-0.572796	-0.284478	0.146941	0.0439575	0.275188	0.262918	-0.258849	-0.0300235	-0.588771	0.200255	-0.0110064	-0.176843	-0.191975	0.141499	0.00399199	-0.0861032	0.155424	-0.0658221	0.485752	-0.458183	0.453582	0.534571	0.0392056	-0.267723	0.0205792	0.323233	-0.537112	0.499111	0.268591	0.199046	0.637801	0.115427	-0.316502	0.0580914	0.033314	-0.122073	-0.278327	0.173991	0.587078	0.0199954	0.0662724	0.756471	0.215746	-0.204723	0.0664751	0.259665	-0.183112	0.130688
Com_1639_neg	1-[(9Z)-hexadecenoyl]-sn-glycero-3-phosphocholine	-0.0702947	0.144131	0.029618	-0.0308435	-0.738364	-0.168906	-0.610252	0.245518	0.236279	0.177573	0.0372215	0.0242958	0.596019	-0.241619	0.344454	0.102096	0.0510536	-0.399657	-0.00201291	-0.281242	-0.17445	-0.0306851	0.0804043	0.0150003	-0.82356	-2.58585	-0.593842	0.520227	0.0806661	0.29828	-0.118719	0.295688	0.565677	0.23124	2.11958	-0.227499	0.161947	0.00621788	0.42279	-0.17358	0.952283	0.284743	-0.411145	0.484258	-0.700593	-0.309564	0.422149	0.393231
Com_1640_pos	o-Toluidine	-0.537862	-0.188046	-0.135577	0.427223	0.139891	-0.0326479	-0.0462799	0.0941495	0.48183	0.409933	0.237954	-0.376712	-0.262838	-0.306863	-0.13245	0.148003	-0.171794	0.171258	-0.286581	0.457122	0.128122	-0.137605	0.121212	-0.0734471	0.222556	0.426018	-0.26313	0.0765025	-0.0558241	0.365311	0.0543243	-0.167603	0.394989	-0.211069	0.414643	-0.0101185	0.374671	0.161559	-0.371262	-0.0858619	-0.0173827	0.629033	0.633842	0.161901	0.296062	-0.242912	-0.112069	-0.405325
Com_1644_pos	Osthol	-0.514573	0.389177	0.117663	-0.229492	0.639398	-0.548546	-1.11501	-0.0144562	0.167952	0.528817	0.209378	-0.641239	-0.186193	0.142733	0.323474	0.903798	-0.141756	0.471604	3.01281	0.207933	0.371007	-0.0886206	-0.0490811	1.09427	0.123067	-0.221028	-0.39487	-2.9647	-0.282652	-0.272245	0.349562	0.398389	-0.452224	-0.18382	-0.710981	-0.725297	-0.255678	0.00617767	-0.20708	-0.417512	0.350683	0.502947	-0.0181659	-0.377	-0.776939	-0.753862	0.313851	-0.054805
Com_1648_pos	osalmid	0.146246	-0.229042	-0.57066	0.143632	0.0262948	0.145248	-0.0842021	0.20538	-0.0602697	0.0313457	-0.0640133	-0.75633	0.003914	-0.00031229	0.0506669	0.620318	-0.0996061	-0.0795938	-0.0837536	0.219423	0.0726621	-0.293576	-0.0809206	-0.0276452	-0.149863	-0.0132367	-0.218613	0.375596	0.00903451	-0.186355	-0.335326	0.0244404	0.297829	-0.194104	0.465236	0.177761	-0.0860752	-0.0529323	0.0390786	0.0290323	0.647504	0.717159	0.266591	-0.239564	0.182808	-0.447675	0.0519673	-0.0511983
Com_1651_neg	L-Cystine	-0.0969839	0.0812855	0.474223	-0.534267	-0.312235	-0.941133	-1.2742	-0.353655	0.0706569	-0.189923	0.243388	-0.198656	-0.0369652	-0.0945235	0.0763857	0.270094	-0.214787	-0.646686	-0.272756	-0.0382643	-0.424531	-0.0655556	0.469101	0.116431	-0.0718912	-0.169673	-0.667987	0.186683	-0.0747585	0.0351297	-0.382465	0.173537	0.166344	0.730834	0.976926	0.195808	0.0362835	0.345363	0.0678241	-0.246546	0.994206	0.251868	-0.012714	0.0289479	-0.469867	-0.611153	-0.0153444	0.63321
Com_1651_pos	Oryzanol A	-0.0685353	-0.254398	0.278759	-0.980974	0.089867	0.562142	-2.39297	0.729792	0.811061	0.718819	-0.28148	-0.0142652	-0.330835	0.512218	-0.576872	-0.807415	0.527657	-0.33724	-0.0218089	1.01807	-1.80403	-0.794902	0.290986	-0.579587	0.421866	-0.00289821	-2.84989	0.0760681	-0.239471	0.200428	0.0119427	0.187054	1.47488	-0.0663536	2.60771	-0.242705	0.519135	-0.76269	0.401827	-1.26239	0.217683	-0.161648	1.8419	0.391518	0.617897	-0.521654	-0.572661	0.045739
Com_1653_pos	ortho-Phthalaldehyde	-0.281395	-0.169601	-0.348666	0.446012	-0.168557	-0.292292	-0.159937	0.41633	-0.913399	0.0166242	-0.0633205	-0.224239	0.746854	0.208395	0.0936864	0.190668	-0.143466	-0.388875	0.0311404	-0.282951	0.344389	-0.611763	-0.0426958	0.100538	0.288831	-0.0901564	-0.544047	0.50012	0.274813	0.170469	-0.168007	0.183374	0.162129	-0.644794	0.595491	0.585851	-0.26609	-0.279449	0.626685	-0.331058	0.418243	0.28631	-0.0733094	-0.542541	0.250138	-0.0566722	0.315777	0.0204309
Com_1655_pos	ORTHOHYDROXYATORVASTATIN	2.26465	0.385744	0.0812011	-1.09816	-0.407281	0.0283834	0.367706	-0.0665318	-0.0781169	0.520028	-0.410299	-0.475389	0.171316	0.0787855	0.386188	0.522888	0.0514484	-0.221204	-2.63629	-1.391	-0.82684	-1.23674	-0.713661	-0.595773	1.88447	0.874704	-0.172183	0.760094	-0.110658	0.0416856	-2.37426	-0.182646	0.280695	-0.197567	0.593505	0.75205	-0.560422	0.385888	-0.266269	-0.342535	1.28911	0.579884	0.300897	0.124637	-0.523768	0.51105	0.43658	-0.127187
Com_1656_pos	Orotidine 5'-monophosphate	-0.0369583	0.0135121	0.113069	0.466636	0.300904	0.0448331	0.347384	-0.164277	-0.0427605	0.0128876	0.152768	-0.0517632	0.157139	0.0625329	0.221301	0.428376	0.260677	0.00798458	0.118274	0.217777	-0.269877	0.0833859	0.0494916	0.451966	0.109386	0.0451285	-0.00564409	0.0511295	-0.0979248	0.0188679	0.0387559	-0.196346	0.204755	-0.150134	0.16918	0.166099	-0.235999	0.292951	0.199181	-0.277128	0.310386	0.837861	-0.0419302	-0.645689	-0.311055	-0.220815	-0.0709353	-0.270036
Com_1657_pos	Ornithine	0.128624	-0.124502	0.210159	0.0776951	-0.333379	0.386389	-0.539937	0.389464	-0.523688	-0.15498	0.303947	-0.696341	0.0903585	0.0515845	-0.0755233	0.0547885	0.120169	0.523902	-0.658633	-0.471633	0.0462866	0.19534	0.137166	0.199971	-0.296284	-0.137047	-0.65149	0.250748	-0.15047	-0.230434	-0.0851126	-0.00319108	0.156675	0.151408	0.407445	-0.280543	-0.268478	-0.0137302	0.127239	-0.28415	0.546425	0.228605	-0.230418	-0.0613013	0.35359	-0.000854596	0.172666	-0.369165
Com_1658_pos	Ophiopogonin B	-0.28021	0.124197	-0.170796	0.885555	0.9774	0.724715	1.00143	0.657891	0.848727	0.185762	0.890208	0.567568	0.666928	0.502983	0.655544	-0.0539473	-0.0399749	0.0713418	1.39343	-0.358941	0.999749	0.302287	2.15326	0.462548	0.75349	0.3625	0.76404	-0.409213	0.494222	0.0454998	-0.214975	-0.340894	-0.243372	-0.0704846	-0.609961	0.0452881	-0.954397	-0.496011	-1.19776	-0.203134	0.0509697	0.497614	-0.730569	-0.17867	-0.208382	0.260268	0.107064	0.0128322
Com_1659_pos	O-oleoylcarnitine	-0.512798	-0.340215	-0.233625	-0.146438	-0.173583	0.24401	-0.817091	-0.289948	-0.251637	-0.0673826	-0.462221	-0.0810402	-0.0631978	-0.631219	-0.232647	0.150808	-0.235023	-0.0129065	-0.404799	-0.415105	-0.304097	-0.274482	-0.439087	-0.328817	-0.841209	-0.43616	-0.321941	-0.148864	-0.407623	-0.422601	0.678881	0.358846	0.329887	0.637781	1.08362	0.0257659	0.453836	0.527815	0.773627	0.284654	1.67311	0.412245	0.175852	0.413017	1.94844	0.0623597	0.360428	0.0201357
Com_1663_neg	2(3H)-Furanone, dihydro-3,4-divanillyl-	0.0245209	0.171346	0.0826027	-0.0171529	-0.127041	-0.109793	-0.600006	0.150216	0.147484	0.230216	0.0768342	-0.0456684	0.194355	0.20397	0.492214	0.266845	0.0824729	-0.412956	0.0867508	-0.235128	-0.214787	0.0474816	0.150788	0.124823	0.281589	0.0797389	-0.555431	0.482399	-0.038319	0.247897	-0.131419	0.378518	0.607391	0.207242	1.05576	-0.157679	0.17022	0.154235	0.467146	-0.133004	0.932455	0.341483	0.0350393	0.246502	-0.712329	-0.346555	-0.123701	0.456123
Com_1663_pos	Ondansetron	-0.0115186	0.168117	0.0569523	0.194345	0.0637944	0.248056	-0.0404894	-0.0251222	-0.0755829	0.25367	0.0383511	-0.186595	0.0633653	0.115841	0.181906	0.112855	0.221757	0.329978	-0.206564	-0.212016	0.190379	0.104954	0.214743	-0.064796	0.310271	0.0399877	-0.180514	0.56616	-0.12444	0.427288	-0.0795316	-0.210433	0.171729	-0.0641825	0.391695	-0.0362875	-0.311574	0.0299318	0.198216	-0.222613	0.616295	0.31686	0.0788332	-0.0786723	0.059285	-0.104394	-0.321873	-0.478804
Com_1664_pos	Onapristone	-0.121031	-0.16235	-0.150368	0.377923	-0.453568	0.908447	-0.302786	-0.134644	-0.634721	-1.17142	0.311516	0.12015	-0.0131763	-0.279346	0.159082	-0.295402	-0.0545347	-0.381095	0.0913758	-0.200156	-0.404616	-0.399121	0.190281	-0.632074	0.0912232	-0.0413339	-0.100721	-0.945274	0.131456	0.056457	0.825974	-0.35808	0.260777	-0.180616	0.763636	-0.664033	0.0894849	0.234074	0.886583	1.1659	0.83983	-0.112704	0.0297769	-0.152772	0.544491	0.274052	-0.494876	0.211646
Com_1665_pos	ON1225000	-0.0292441	-0.854442	0.432482	0.267558	0.565519	0.528853	-0.052686	-0.129116	-0.243923	-0.176349	0.0251023	0.100619	0.215117	0.410402	-0.0102087	0.0677682	1.19485	-0.100431	-0.170183	-0.346177	0.0132907	-0.162468	-0.388759	0.0936658	4.28132	0.484272	-0.12349	0.33147	0.0340365	0.278365	-0.0494293	0.380425	-0.425441	-0.532772	-0.325687	-0.41536	-0.136504	0.194185	-0.171618	-0.221593	0.678365	0.172552	0.160543	-0.280667	0.644124	0.377545	-0.817705	-0.148632
Com_1666_pos	omoconazole	-0.767564	-0.226623	0.0795941	0.0904114	0.0414716	0.0151248	0.486687	0.0040871	0.148484	-0.441606	-0.00560953	0.429734	-0.307768	0.917646	-0.9597	-0.770994	0.253341	0.543874	0.176716	0.818947	-0.1829	-0.516059	-0.213176	-0.810573	0.363889	0.213945	0.207609	0.141061	0.064644	0.0234274	0.893686	0.0767732	0.231983	-0.0511675	0.595579	0.0277051	0.404127	0.0937235	-0.462157	0.0163144	-0.144751	-0.352137	-0.0943437	0.443785	0.598443	0.846839	-0.562225	0.409113
Com_1667_pos	Omeprazole sulphone	-0.29922	0.408747	0.776499	-0.081468	0.778845	0.781575	-0.0240038	0.656214	0.520246	-0.224051	0.616342	0.310436	0.752845	0.971838	0.705751	0.0517071	0.34399	0.0179068	0.349537	0.889309	1.01438	0.465076	0.682009	0.781454	-0.482634	0.916608	0.645116	1.4198	0.626427	0.693274	0.276898	-0.571023	-0.345571	-0.754584	-0.0387252	-0.649063	0.0446215	-0.828226	-0.242233	0.528629	0.0278788	-0.169849	-0.639054	-1.16714	-0.755004	-0.15616	-0.415744	-0.836432
Com_1671_pos	Omeprazole	-0.0831505	0.0413034	0.47387	-1.28325	-0.08167	0.528893	0.260883	0.0420106	1.19795	0.0275473	0.183006	-0.173679	-0.371616	0.270078	0.229043	0.126211	-0.0742846	0.109705	-0.366074	0.351117	0.801655	0.356931	0.264993	-0.043555	0.569811	0.354523	-0.167407	0.698152	0.53061	0.490007	0.312243	-0.0539112	-0.228702	-0.473389	0.665495	-0.20994	-0.00615517	0.58923	-1.04654	0.719611	0.387196	0.900718	0.585128	0.358807	0.726084	-0.403563	0.0251471	-0.387404
Com_1673_pos	Omapatrilat	-0.141299	-0.0685509	-0.0861925	-0.439435	0.125162	0.365866	-1.46359	-0.102919	0.167952	0.144415	-0.197832	-0.981285	0.172319	-0.304054	0.20118	0.866488	-0.0984044	0.197043	4.92811	-0.328651	-0.758939	-0.563533	-0.204753	2.17584	-0.461178	0.727145	-0.414338	-4.27145	-0.0446878	-0.544403	0.766576	0.58314	-0.173444	0.122242	1.3327	-0.114498	0.105652	0.0654802	-0.192352	-0.29235	0.279482	0.890158	0.102956	0.0591045	-0.34742	-0.596538	-0.529805	-0.0490272
Com_1677_pos	Olomoucine	0.335523	0.566447	-0.572753	-0.0385148	0.24833	-0.368648	-0.0451554	-0.199978	0.00318452	-0.514917	0.0552333	-0.422782	-0.269822	0.69206	0.53124	0.237585	-0.142508	0.101961	-0.62654	-0.457394	-1.4713	-2.11877	-0.11654	-0.0380523	0.827206	1.2712	0.183985	1.00027	-0.353276	0.0737153	-0.771722	0.499458	0.430944	-0.0368033	0.163541	0.967957	-0.157526	0.374127	0.322133	0.501301	0.53345	0.908156	0.827982	-0.053907	0.905243	0.286572	0.0134131	1.51207
Com_1679_neg	7-Chloroemodin	-0.0290742	-0.0186112	0.0435298	0.184466	0.0401348	-0.177094	-0.210075	0.0442509	-0.0381402	0.182385	0.0955893	-0.207129	-0.0949358	0.185996	0.37167	0.661232	0.154533	-0.230585	-1.8263	-0.226842	-0.0620938	0.119671	0.149919	0.35572	-0.0976225	0.264934	-0.564607	2.27005	0.227503	0.186915	-0.353452	0.447082	0.345957	0.254371	0.944147	-0.232712	0.400857	0.190756	0.871029	-0.149516	0.884235	0.312866	0.177409	0.287433	-0.541871	-0.687437	-0.0930595	0.275377
Com_168_neg	1-Linoleoyl-sn-glycero-3-phosphocholine	-0.113775	-0.0201686	-0.0639667	-0.263432	-0.225668	-0.156879	-1.3134	0.0117786	-0.372819	0.150177	0.092606	-0.187408	-0.036521	0.103259	0.259426	0.455081	-0.730814	-0.325411	-0.143936	0.206881	-0.0651093	0.102836	-0.139256	-0.0827889	-0.260033	0.506044	-0.138978	0.53341	-0.700399	0.0766236	0.121943	0.167862	0.09135	0.421164	0.936725	0.308067	0.875631	0.311583	0.823951	-0.13198	0.514639	0.287727	0.2181	0.415369	-0.582823	-0.335455	0.646405	0.335055
Com_1681_pos	Olodaterol	-0.0948128	0.817054	1.05082	0.196332	0.935172	1.00415	0.249856	0.0859762	0.859417	0.415638	0.0895765	0.732809	-0.224126	0.669249	-0.252244	0.0319652	-0.0851646	-0.660467	0.551694	0.415013	-0.811201	-0.36273	1.50006	1.03914	0.774548	0.705246	1.05609	0.858531	1.26102	0.666674	-0.150516	-0.224868	-0.531233	0.182503	-0.864139	-1.06135	-0.834834	-0.830296	-1.04314	-0.936836	0.679071	-0.826235	0.365165	-1.7663	0.0469097	-0.659033	-0.344204	-0.290065
Com_1682_pos	Olmesartan medoxomil	-0.347648	-0.141089	-0.249673	-0.0209656	0.145497	-0.166303	-0.112724	-0.0258177	-0.260293	-0.0277662	-0.0876192	-0.368733	0.226352	-0.00150808	-0.202045	0.0987296	0.0765803	-1.00707	-0.141037	0.0703852	0.0382724	0.0801813	0.174056	-0.0628886	-0.00518484	0.0980012	-0.0766815	0.425537	-0.0197759	-0.0652472	0.275975	0.0694943	0.461695	-0.163645	0.448452	0.122093	-0.204321	0.205443	0.202991	0.0460667	0.517814	0.701339	0.0553024	-0.139569	0.51445	-0.00667175	0.223484	0.16668
Com_1684_pos	OLEOYL TYROSINE	0.773974	-0.282697	0.792252	-0.0907882	0.110394	1.16938	0.651868	-0.471672	-0.451412	0.128006	-0.505824	-0.30214	-0.165906	-1.23989	-1.30064	-0.0490109	0.26945	-0.31757	-1.50189	0.442294	1.2946	1.3279	-0.595982	-1.38383	0.582228	-0.909876	-0.274375	-1.69069	-0.574178	0.222388	-0.73683	0.200394	-0.611187	-0.309781	-0.0394335	-0.436264	0.0333862	0.898676	0.82081	0.0568542	2.13636	0.667964	-0.318294	-0.0114603	1.00119	0.839519	0.566099	0.14941
Com_1687_pos	Oleoyl ethanolamide	-0.553634	-0.634037	-0.273805	-0.576529	-0.412602	-0.640579	-0.299411	-0.370147	-0.284339	-0.433666	-0.619139	-0.45062	-0.118117	-0.661705	-0.634405	-0.773983	-0.394705	-0.133779	-1.2848	-0.760861	-0.869844	-0.273173	-0.636586	-0.89752	-1.09131	-0.671115	-0.949531	-0.549032	-0.765687	-0.937939	0.672845	0.24791	0.645656	0.554527	0.953524	0.271437	0.166649	0.617487	0.504793	0.564705	1.15896	0.19694	0.316747	0.206973	0.871689	0.773222	0.271424	-0.0601709
Com_1688_pos	Oleic acid	0.265145	-0.539139	-0.564576	0.339666	-0.321114	0.0335679	0.707096	1.38643	-0.103256	3.38066	0.523489	-2.83088	2.14689	-0.3023	0.880004	-1.85777	0.43305	-0.0111511	-1.10718	-0.240785	0.163797	0.347659	-0.098822	-0.683386	-0.0138037	-2.59935	-0.20799	-1.7	-1.15511	-0.0514397	-0.161722	-2.71787	1.19665	-0.556632	3.96381	0.581686	2.22008	-1.81543	0.494392	-2.94352	0.567378	0.346556	1.7178	0.386401	-0.417134	0.348261	0.390608	2.00338
Com_1696_pos	Oleandrin	0.00671576	0.220361	-0.127747	-0.022908	0.0782282	0.118558	-0.0444129	0.056033	0.0673704	-0.0135201	0.0657633	0.300027	0.299208	-0.0394811	0.205639	0.256842	0.10648	-0.00442154	-0.455998	-0.00100003	-0.0895972	0.0192127	-0.064158	-0.224944	0.21861	0.320961	0.0607453	0.387871	-0.28603	-0.112978	0.0806607	-0.0126582	0.362624	-0.203531	0.351771	0.233141	-0.0893528	0.274779	0.229114	0.0155752	0.309364	0.00999669	-0.0703821	0.0528539	0.266018	-0.0919774	0.0472542	-0.0132311
Com_1703_pos	Olean-12-ene-3,16,21,22,23,28-hexol	-0.106933	0.692669	0.031633	0.333044	-0.224327	0.235134	0.546906	0.024618	-0.231153	0.00588337	0.000858381	-0.0189922	-0.200737	-0.820719	0.305359	0.270633	0.573249	-0.556694	-0.898639	-0.285502	-1.64036	-0.0864906	0.105908	0.663389	-0.0599569	-0.0701856	-0.183581	0.170743	-0.204927	0.0766702	0.0371413	0.519864	0.0956823	0.300943	0.4116	-0.327767	-0.675894	-0.652639	0.399738	0.107672	0.628975	0.289185	0.231231	1.14616	0.250769	-0.143157	0.0338858	0.947205
Com_1705_pos	Oleamide	0.27377	0.706392	0.139518	-0.873531	0.0423389	-0.707749	-0.544643	0.024778	0.0322319	-0.0725942	-0.876776	0.484395	-0.00703833	-0.892502	-0.125511	-0.108556	-0.481803	0.430181	0.164255	-0.921168	0.159771	0.385658	-0.625112	-0.076429	-1.37909	-0.666348	-0.870611	-0.513385	-0.0663717	-0.346565	-0.00559032	0.00938872	-0.545611	0.01426	0.0372354	0.214842	0.00952492	0.272449	-0.00401236	-0.154069	0.705972	-1.21895	-0.206046	1.017	-0.366839	0.356717	0.14509	-0.0271202
Com_1711_pos	okenone	-0.0768269	0.0179201	0.231578	-0.0932856	0.0597658	-0.326743	0.0210957	-0.138366	0.346942	-0.339542	-0.0417211	-0.287092	-0.260447	-0.753434	0.445432	-0.310391	0.131583	-0.176433	-0.2609	-0.105395	-0.222388	-0.154097	-0.117605	-0.101969	-0.294163	-0.777367	0.173369	-0.483526	-0.0110273	-0.0235625	0.0417	0.136305	-0.529891	0.0503293	0.214277	0.0950352	-0.881477	0.220287	-0.0868947	-0.161177	0.695672	-0.207237	0.587382	0.645145	0.483696	0.476987	0.642276	0.187911
Com_1717_pos	O-heptadecanoylcarnitine	1.04291	-0.220454	-0.0158593	-0.225692	-0.347479	-0.0385965	0.699129	-0.0206372	0.0988478	1.04064	0.910874	-1.69112	0.133194	-0.238792	0.535246	0.84785	1.01188	0.386433	-0.881136	-0.482566	0.239949	0.173775	-0.161921	-0.431571	1.35463	-0.0100621	-0.087413	0.669308	-0.223136	0.159278	-0.996898	-0.462002	0.685712	-0.540248	2.59548	1.28655	-0.0795232	0.336089	0.594095	-0.420917	0.158602	0.886406	1.61893	1.12894	0.78597	0.330311	-0.212794	0.13388
Com_1718_pos	Ofloxacin	-0.220973	-0.319305	0.0226148	0.211995	-0.0343133	0.186684	0.124236	-0.0111523	-0.121544	0.583318	-0.2671	-0.205296	0.121271	0.0842704	0.159671	0.238086	0.164881	0.048322	-0.342091	-0.0125325	0.152586	0.0137063	-0.0770132	-0.471508	-0.317627	0.235378	-0.390731	0.480787	-0.216591	0.0170964	-0.364471	-0.0588971	0.303856	-0.192586	0.406119	0.0812141	-0.24252	0.0993433	0.27854	-0.187567	0.907317	0.478182	0.130857	0.251769	0.135013	-0.125992	-0.155812	-0.235708
Com_1719_neg	sulukast	-0.430157	-0.0431962	0.0683408	0.728566	-0.659667	0.369185	-0.847197	0.55235	0.0199594	0.487112	-0.044173	0.566238	-0.0367649	0.00025034	1.17616	-0.141366	-0.977519	-1.15539	0.556403	-0.256697	0.113306	-0.201267	-0.188432	-0.320538	1.05868	0.177599	-0.356988	0.526567	0.201657	-0.166698	-0.286894	0.887685	0.64916	-0.412911	1.35226	0.0929609	0.182528	-0.0986032	0.177442	-0.463593	1.44789	-0.287612	-0.00305182	0.791227	-1.41701	0.0936839	0.728837	1.63652
Com_1725_pos	OD2400000	-0.15556	0.279285	0.130901	0.206081	-0.143252	-0.285704	-0.204078	0.126082	0.00661813	-0.0755814	-0.0832253	-0.359597	0.120702	0.0911708	-0.354808	-0.785406	0.0881914	-0.0817161	-0.914696	-0.049269	-0.760453	-0.161835	0.0092071	-0.273875	0.0816104	-0.219286	-0.144726	0.551384	0.0606384	0.23504	0.0804499	-0.52761	0.0176772	-0.0656296	0.511743	0.0050265	-0.183427	-0.025203	-0.00835568	-0.416907	0.513843	0.429322	0.02951	-0.0908068	0.639291	0.447848	-0.250843	0.168217
Com_1727_pos	Octylphosphonic acid	1.09597	-0.52073	-0.152335	-0.173534	-0.779717	0.0812784	0.183491	-0.329102	-0.216832	-0.442615	0.297319	-0.41125	0.408653	-0.650378	0.0489123	0.645875	-0.0663813	0.0538728	-0.102552	-0.56419	0.0607797	0.0797241	0.0639419	-0.271158	0.782013	-0.479855	0.0567842	-1.08133	-0.128164	0.864085	-1.09992	-0.19026	0.329899	-0.574176	1.20177	0.555093	-0.333673	0.323263	0.572355	0.679823	0.201787	0.704525	0.039088	0.429951	0.344056	0.127471	-0.154779	0.14219
Com_1729_pos	Octylamine	-0.240572	0.0454275	0.0439803	0.456403	0.369112	-0.18848	0.442426	-0.181058	0.0994894	-0.162273	4.84041	-0.217442	-0.277269	-0.0143865	0.016064	-0.215954	-0.0887276	-0.649931	0.0812689	-0.103606	-0.0451729	0.315906	-0.256133	-0.0714026	0.446451	0.193633	0.057821	0.43515	-0.388762	0.0513069	0.272634	-0.648882	0.253215	-0.435417	0.188745	-0.294203	-0.0310682	-0.361303	0.12927	-0.0916769	-4.47052	0.397291	0.534804	0.175083	0.271387	0.129342	-0.412866	-0.472295
Com_173_pos	Valdecoxib	0.239039	0.476185	0.17116	-0.43566	0.00836213	0.156519	-0.409817	-0.013491	0.0499836	-0.121478	-0.113339	-0.650131	0.0887284	-0.00968532	-0.494827	-0.184895	-0.0898116	2.62876	-0.783012	0.00414336	0.0496106	-0.0951348	0.0961821	-0.184468	-0.481606	0.390661	-0.238985	3.206	0.945375	0.0727056	-0.257389	-0.596898	0.525417	0.0113988	0.324844	0.120467	-2.65856	0.105076	-0.0104008	0.437136	0.723321	0.635154	0.171224	0.0484553	0.805054	-2.53825	-2.68241	-3.38464
Com_1732_pos	octyl methoxycinnamate	2.38749	-0.0529798	0.373935	-1.33586	0.558542	1.3816	1.34575	-0.221828	-0.122845	0.559078	-0.166848	-0.447148	0.119377	0.131334	-0.320453	0.784256	-0.674987	-0.461567	-0.709121	-0.157145	-1.53539	-1.18796	-0.710263	-0.778659	1.27177	0.483251	0.144182	-1.21556	-0.427498	-0.645678	-2.76342	-0.477845	-0.304578	-0.210723	-0.164686	-0.134073	-0.116844	0.0802156	-0.166571	-0.1991	-0.892326	0.818722	0.331989	-1.1295	-0.439393	0.390319	0.473736	0.258049
Com_1733_pos	Octyl (4xi)-2-deoxy-2-[(Z)-(1-hydroxyethylidene)amino]-alpha-D-xylo-hexopyranoside	-0.710047	0.119798	-3.21399	2.09326	-1.32796	0.0853737	0.862108	-0.0994513	-0.165316	4.78642	0.0666518	-3.54446	4.45719	1.06036	1.2155	-2.69108	0.0972873	-0.000987136	-0.344018	0.0517039	-0.580472	-0.833148	0.101624	-0.50483	-0.654456	-2.63041	-0.207326	-3.13027	-2.42535	0.100385	2.59431	-4.35731	0.0175098	-2.83924	4.79626	0.114624	4.16573	0.161934	0.243888	-4.78997	1.06035	-2.07584	0.768591	-1.05271	0.913827	0.336854	2.63783	2.3985
Com_1735_pos	Ocaperidone	0.00223936	0.0607281	0.0461227	-0.349598	0.0759438	0.182036	-0.0393388	-0.0115089	-0.0420229	0.397565	-0.0238948	-0.870891	0.102753	0.100646	0.252271	0.00401204	0.105055	0.123287	0.550035	0.0567254	0.312986	0.0571184	-0.304826	-0.0252265	-0.797371	-0.00279936	-0.948047	0.559703	-0.0813296	0.110963	-0.0456598	-0.0603939	0.258294	-0.195309	0.419335	0.0351719	-0.433876	0.0778573	0.178427	-0.418392	0.634395	0.422215	-0.0142394	-0.0481557	0.0110547	-0.0305952	-0.322988	-0.307418
Com_1737_pos	Obeticholic acid	-0.456716	-0.446661	0.509798	0.441834	-0.4409	0.238973	-0.46862	0.24996	0.184911	-0.123481	0.801264	0.67234	0.46733	0.0582784	0.16485	0.431836	0.103675	-0.148199	0.328609	-0.602945	0.139972	0.3808	0.171422	0.120523	-0.172013	0.00768626	0.495145	0.131692	-0.0690294	0.503316	0.586007	-0.110276	0.611612	-0.652005	0.29497	0.313502	0.0509228	-0.248658	0.46055	0.340734	0.0727056	0.0628342	-0.344676	0.0679806	0.308211	-0.0255981	0.342595	0.0808544
Com_1738_pos	obacunone	-0.142294	0.331028	-0.145023	0.162676	0.0662985	0.0379583	0.062103	0.0189882	0.0388256	-0.162559	0.188719	-0.349947	0.134484	-0.0251902	0.147817	0.0616039	-0.0378544	0.0198867	-0.290793	0.00765784	0.337472	-0.142703	0.0353513	-0.152375	-0.144345	-0.0590152	0.237883	1.60439	-0.339417	0.206183	-0.142419	-0.0730369	0.246149	-0.0714333	0.447826	0.103358	-0.135483	0.245629	-0.0229755	0.0907791	0.35055	0.465215	-0.00039504	-0.351248	0.199027	0.061924	-0.0103349	-0.0755502
Com_174_pos	Valclavam	-0.100163	0.12231	-0.0432212	0.0550901	0.0359533	0.0777847	-0.0170154	-0.0497789	-0.0806315	-0.0103339	0.0878598	-0.253415	0.055535	-0.0365789	0.103846	0.0282538	0.0855184	-0.17048	-0.266543	-0.160429	0.000159098	-0.0524274	0.0649514	-0.155668	0.323511	0.138741	-0.231002	0.288417	-0.104851	0.0950107	0.0340924	0.031757	0.278126	0.0313136	0.338139	0.0516797	-0.199386	0.152459	0.202579	-0.0319371	0.426868	0.460791	0.0927269	0.00558934	0.170274	0.0125016	-0.0715482	-0.315142
Com_1740_pos	O-Arachidonoyl ethanolamine	-0.0197389	0.106933	-0.531956	-0.631223	-0.366496	-0.516039	-0.306348	-0.141364	-0.263665	-0.705419	-0.724309	-0.377746	-0.0547428	-0.599779	-0.518933	-0.957691	-0.590355	-0.191909	-1.28617	-0.649377	-0.932732	-0.192005	-0.806442	-0.924713	-1.3992	-0.810771	-1.16223	-0.258536	-0.740663	-1.05066	0.326723	0.321967	0.705394	0.841437	1.03859	0.0737716	0.20742	0.119319	0.426822	0.928657	1.24343	-0.340294	0.341128	-0.249323	0.900034	0.964564	0.384001	-0.0515168
Com_1743_pos	OA-6129 B2	0.190209	0.50137	0.484943	0.868583	0.421645	0.638903	0.563508	0.484763	0.544849	0.709609	0.872482	0.387031	0.559955	0.666067	0.67966	0.591011	0.704775	0.515543	0.374192	0.766417	0.734162	0.684774	0.760528	0.677059	0.99248	0.841162	0.317095	1.05368	0.580311	0.739866	-0.388229	-0.645746	-0.270736	-0.714493	0.384722	-0.535557	-0.639539	-0.407819	-0.391195	-0.650834	-0.354236	-0.159099	-0.398147	-0.642743	-0.471498	-0.573087	-0.645579	-0.634074
Com_1749_pos	O-{[(2R)-2-[(9Z)-9-Hexadecenoyloxy]-3-(tetradecanoyloxy)propoxy](hydroxy)phosphoryl}-L-serine	0.202752	1.22899	1.38218	0.98474	0.945484	0.837158	0.876708	0.932198	0.801366	1.03629	1.07463	0.711843	1.36609	0.897465	0.755238	1.11483	1.1684	0.677835	0.480876	1.03338	1.20576	1.28664	1.05403	0.867118	1.1826	1.26657	0.667732	1.56108	1.00401	0.764983	-0.579201	-1.85078	-1.01777	-0.717269	-0.412633	-0.811578	-0.972395	-0.454045	-0.797919	-1.35195	-0.684367	-0.754462	-0.749333	-0.72001	-0.837426	-1.00044	-1.15576	-0.949076
Com_175_pos	Valaciclovir	0.148417	1.91613	0.554008	1.22573	1.23518	0.672441	0.819289	0.825715	0.845791	0.991766	1.1185	1.30276	0.572268	0.800575	2.07567	0.803491	0.605001	0.833841	0.499197	1.01859	1.19792	0.417169	0.739599	1.16027	1.04729	1.37758	0.944251	2.22346	0.606502	0.725685	-0.297799	-0.436905	0.254879	-0.4696	-0.655056	-1.24874	-0.602782	0.158254	0.0720562	-0.798542	0.557268	-1.18178	-0.0282944	-0.482228	-0.305055	-0.729304	-1.19281	-0.9501
Com_1755_pos	O,O-Diethyl thiophosphate	-0.369843	-0.043234	-0.845018	-0.553602	0.0146766	0.448829	0.00383265	-0.358115	-0.0686241	0.0690936	0.0286301	-0.202894	0.142482	0.355062	0.116454	-0.0511357	0.0839514	0.0754336	0.381488	-0.0910686	-0.389548	-0.962033	0.01438	0.0438423	0.364475	0.240782	-0.512181	-0.133357	-1.31577	0.39437	0.46897	-0.0375112	0.127711	0.936798	0.153978	-0.496887	-0.189923	-0.112269	0.102731	-0.136075	0.431486	0.66801	0.0569976	-0.00927609	0.131369	0.0595678	-0.146716	0.196494
Com_1759_pos	nylon cyclic dimer	-0.186064	-0.259397	-0.0803708	0.0398147	0.4263	0.188886	-0.347184	-0.24867	0.0330748	0.34372	0.351483	-0.228534	0.192232	0.325419	0.377562	0.146162	-0.0173755	-0.996838	-0.307475	-0.0448922	-0.401914	-0.0881609	0.329692	-3.33533	0.334511	0.101583	-0.411246	0.579124	-0.351231	0.210201	-0.0567275	0.166138	-0.139756	-0.130833	0.25916	-0.107473	-0.00770285	0.167597	0.0968532	-0.211044	0.283571	0.610471	-0.1054	0.570974	2.50656	-0.0523384	0.0506465	0.828855
Com_176_pos	VA9621800	0.0464034	-0.169971	-0.119391	0.0172407	0.00120371	0.553665	0.429941	-0.242828	-0.262558	-0.0891196	-0.0279243	-0.284719	-0.290275	-0.0789678	-0.0254489	0.0780733	0.0658422	0.831368	-0.730194	-0.15202	0.0332737	0.044215	-0.0110227	-0.41721	-0.0825792	0.067984	-0.0881189	0.664378	-0.166749	0.0253017	-0.176095	-0.206721	0.505285	-0.0125655	0.488423	0.0721405	-0.222151	0.153315	0.187112	0.363187	1.13897	0.511815	0.174155	0.54082	-0.468459	-0.0452462	-0.0594998	-1.15786
Com_1761_neg	Varespladib	0.0390069	0.17001	0.207984	0.0559768	-0.150972	-0.127968	-0.654594	0.141146	0.104561	0.318449	0.0898453	0.00165101	0.174704	0.144671	0.541769	0.292655	0.110305	-0.403473	0.0468674	-0.11667	-0.165415	-0.0249455	0.0989602	0.102407	0.278163	0.100313	-0.535823	0.483982	-0.0227717	0.435878	-0.131328	0.272886	0.533596	0.165896	1.02638	-0.149411	0.181483	0.134528	0.552897	-0.284852	0.946915	0.338974	0.085534	0.221057	-0.754776	-0.306841	-0.153522	0.315809
Com_1761_pos	NX4900000	-0.327815	0.0337496	0.262199	-0.385188	-0.366218	-0.851566	-0.226845	0.344277	-0.276793	-1.03906	-0.191095	-0.862378	-0.543434	-0.553364	0.109316	1.85043	0.514749	-0.0304971	-2.37531	0.147648	0.607466	0.197755	-0.81764	1.45743	-0.954	0.316101	0.0805009	1.89881	0.319067	0.0891817	0.0946817	-0.960078	-0.381555	-0.231349	-0.820157	0.147439	-0.0752603	0.315451	0.183356	0.315414	1.23804	1.00464	0.311966	0.116529	0.504806	-2.26096	-0.56095	-0.176301
Com_1763_pos	N-Vanillyloleamide	-0.645639	0.734379	-0.717661	0.507196	-0.0353533	0.252519	0.716369	-0.465999	0.56165	-0.0352113	0.323988	-0.0423133	-0.45201	-0.915339	-0.0801739	-0.444831	-0.302172	0.584193	0.0913268	-0.450834	-0.093819	0.881277	0.283633	0.0396856	-0.42158	0.751415	-0.415713	0.514769	-0.0350608	-0.109566	0.366383	0.617744	-0.115851	-0.0250726	0.0395214	0.00251445	0.386225	0.230969	-0.0240158	-0.431627	0.0527735	-0.145143	0.0572059	0.347013	0.810826	0.250879	-0.135602	-0.0935687
Com_1767_pos	N-tetracosanoylphytosphingosine	0.0524902	-0.754079	-0.527181	0.364976	-0.214662	-0.219585	-0.248201	-0.0149934	-0.00316199	-0.168837	-0.224911	-0.354466	0.0795551	-0.0347459	0.036909	0.108744	-0.0569486	-0.129868	-0.217187	-0.303418	4.32654	-0.0189152	0.107435	-0.0242836	0.206351	0.114428	-0.765015	0.304404	-0.229058	0.271506	-0.152216	0.168433	0.284159	-0.330183	0.260253	0.134771	0.14629	0.23668	0.136657	-0.120129	0.703538	0.465929	0.110629	0.13239	0.0136593	-0.088764	0.0546576	0.108742
Com_1768_pos	N-Sulfanilyl-3,4-xylamide	0.346465	-0.207772	0.0351324	-0.26575	-0.325205	0.511009	-0.0812742	0.127645	-0.0307141	-0.0891648	0.174109	-0.251904	0.158566	0.191898	0.16537	0.666354	0.7242	-1.04697	-0.186855	0.318321	0.0824145	0.234341	-0.202005	0.0457334	0.582144	0.224157	-0.15877	0.161149	0.0742494	0.1515	-0.187842	-0.221881	0.478667	-0.237163	0.182124	-0.816395	-0.486589	-0.191684	-0.321841	-0.287661	0.221666	0.354222	0.0745528	-0.190362	-0.329483	-0.203325	-0.969039	-0.451302
Com_1772_neg	ubiquinol-6	0.601517	0.270207	0.0757431	0.386294	-0.00986936	0.108891	-1.12414	0.00143358	0.186307	0.137715	-0.0151001	-0.244367	-0.121634	0.564509	0.142399	-0.554563	-1.18866	-0.321841	-0.612043	0.302197	-0.0787389	0.248717	1.51066	-0.0562987	0.314559	-0.193335	-1.066	0.573571	-0.196471	0.182343	-0.678053	-0.220844	0.0408246	0.426085	0.808257	0.0797305	-0.811651	-0.371978	-0.0604828	0.121296	-0.0140367	1.02753	-0.0101587	0.383027	-0.0032086	0.260029	0.706425	0.34057
Com_1773_pos	N-Stearoyl-L-tyrosine	-0.152357	-0.131862	-0.182641	-0.189953	0.0106466	0.17806	-1.46107	0.173504	-0.534524	-0.0940711	-0.59189	0.089398	-0.0651236	-0.672445	-1.39622	-0.359855	-0.475254	0.18691	0.0518489	0.313559	-0.310056	-0.423862	-0.746153	-0.551446	-1.16594	-0.503305	-0.557109	-0.393467	-0.477206	-0.492906	0.327294	0.0234911	0.0640876	0.968559	0.892335	-0.477585	0.397737	0.211301	1.12992	0.0376393	1.87988	-0.10321	-0.13178	-0.323388	1.01649	0.296631	0.552157	-0.184937
Com_1774_pos	NSC 642492	-0.101122	0.29056	0.149038	-0.0835615	-0.0005665	0.182946	0.0504144	-0.0848609	0.677895	-0.0104642	0.0800262	-0.269704	0.0696319	-0.0241253	0.109072	0.0170302	0.082798	-0.0618166	-0.349158	0.0744754	-0.036643	2.05176	0.105446	-0.033654	0.315001	0.131084	-0.230892	0.332045	-0.146976	0.130868	-0.00013119	-0.124571	0.11415	0.122239	0.325693	0.167744	-0.246894	0.169275	-0.340711	-0.0413972	0.44864	0.429981	0.0636618	0.0209613	0.146506	0.04837	0.154387	-0.286326
Com_1775_pos	NSC 60689	0.0368234	-0.0563834	-0.0766527	-0.0718625	0.0668221	0.316895	0.144226	-0.257421	0.0125884	-0.0126537	0.245784	-0.412639	0.0160542	0.0402201	0.18337	0.284076	0.124417	-0.128881	0.0159441	0.0688244	-0.0240889	-0.090105	0.0861071	-0.310305	-0.415014	-0.0853331	-0.281223	0.11676	-0.148429	-0.0350009	-0.104584	0.0478536	0.377826	0.0362886	0.49542	0.0759924	-0.198876	0.281023	0.131704	-0.0128672	0.457311	0.351565	0.138362	0.0886754	-0.00836772	-0.088343	-0.0616845	-0.190594
Com_1776_pos	NS1800000	0.329027	0.713716	0.766126	0.641238	0.596611	0.867286	0.694117	0.340735	0.64132	0.768154	0.748139	0.252758	0.461376	0.507936	0.825235	0.564573	0.655381	0.613671	0.304728	0.515273	0.508206	0.31716	0.779437	0.755926	0.983696	0.843983	0.583179	1.01928	0.529397	0.774107	-0.388318	-0.682637	-0.464182	-0.614921	-0.118255	-0.559412	-0.871362	-0.251646	-0.55865	-0.835028	-0.204925	-0.110429	-0.394549	-0.637957	-0.451823	-0.659847	-0.694293	-0.416526
Com_1778_pos	NQ8800000	-0.412441	-0.194093	-0.349303	-0.00413651	-0.162601	-0.314369	-0.649989	-0.0596696	-0.271931	0.156171	-0.119236	-0.892705	-0.0190422	-0.307078	0.0633788	0.324612	-0.0310104	-0.126425	-0.165531	-0.434722	-0.318464	-0.690084	-0.228911	-0.567304	0.175311	0.0333161	-0.377236	-0.09273	-0.0770709	-0.212588	0.205907	0.493408	0.509184	0.218363	-0.0148848	0.138923	-0.323456	0.199675	0.249679	-0.158272	0.360053	0.94158	0.225658	0.0381783	-0.193426	-0.393807	-0.131233	0.271903
Com_1779_pos	NPYR	-0.342467	0.323041	-0.0621982	0.188544	0.166808	0.512694	0.167351	-0.0672388	0.29922	1.47818	0.194948	-0.22653	-0.0416294	0.458653	0.282542	-0.36763	0.000648489	0.202465	-0.528021	0.174451	-0.590389	-0.310163	0.0573811	-0.100446	0.245476	0.207075	-0.957882	0.638453	-0.0422501	0.24564	0.280188	-0.311354	0.222212	0.226795	0.43814	-0.0406283	-0.359291	0.252737	0.646644	-0.733905	0.552006	0.416081	0.126868	-0.391185	-0.646316	0.557458	0.25742	-0.305024
Com_1780_pos	n-Propyl GalIate	0.539129	0.216059	-0.488907	0.482281	0.200887	0.011281	0.227537	1.53399	-0.0721662	0.350907	-0.126139	-0.184062	0.0974117	-0.0941612	0.712817	0.473435	1.14851	-0.155436	-0.459042	0.245337	0.325099	0.259079	0.707453	0.0507914	0.393437	0.13369	-0.52713	0.71636	0.135521	-0.00428722	-0.420417	-0.847933	0.781058	0.719618	0.438995	0.0779635	-0.556499	-1.49017	0.195091	-0.0185181	0.481219	0.404384	0.0195545	0.364008	-0.201778	0.0239181	-1.00955	-0.122708
Com_1785_neg	1,3,4-Trihydroxy-5-oxocyclohexanecarboxylic acid	-0.0341366	-0.274073	-0.629928	0.449128	0.336477	-0.42731	-1.10034	-0.264316	0.257872	0.538432	-0.673403	-1.16863	0.887901	-0.14607	0.325355	0.0348475	0.517345	-0.726313	0.356199	-1.2728	0.807699	0.305207	0.68449	0.461526	0.284001	-0.407727	-0.529538	0.206467	-0.0234255	0.0389817	-0.145146	1.26996	-0.504259	1.10457	0.855889	-0.126399	0.629543	0.283436	0.279363	0.238284	1.10667	0.445792	0.0769096	0.746994	-1.13288	-0.367434	-1.00992	0.0725117
Com_1786_pos	NPPB	0.705456	-0.258786	0.209492	-0.553918	-0.212466	0.592418	0.54721	0.118552	-0.0749687	0.312057	0.181009	-0.899217	0.00897609	0.0383524	0.308917	1.01102	0.576544	0.0920231	-0.541308	0.0664913	0.438906	0.187135	-0.181885	0.0901145	0.208676	0.457494	0.497731	0.439627	-0.608722	-0.13578	-0.870799	0.0524024	0.638284	0.0591906	0.960829	0.33543	-0.606689	0.439725	0.51838	-0.140814	0.605325	0.772106	0.294337	0.630747	0.293874	0.0696606	0.121688	0.283149
Com_179_pos	UX9640000	-0.327246	0.811268	-1.11067	0.42457	-0.181461	0.205842	0.505425	0.449353	0.4007	0.517394	0.0792119	0.211496	-0.270133	-0.0826607	0.932659	-0.0237359	-0.0571531	-0.246674	-0.204384	0.0405993	-0.837202	-0.102004	0.0034429	0.420977	0.694611	0.123512	0.0206001	0.367107	-0.0851182	0.452293	0.0686875	-0.55287	1.1175	-0.385181	0.531608	0.178771	-0.377797	0.243899	0.119	-0.691787	-0.0934795	0.0263247	0.204226	0.383635	-0.25642	-0.152948	-0.0774082	0.325133
Com_1790_pos	N'-phosphoguanidinoethyl methyl hydrogen phosphate	-0.00651169	-0.00684447	-0.0231228	-0.433199	-0.253251	0.347972	-0.256144	-0.607065	-0.690379	-0.598611	-0.367747	-0.176639	-0.178815	-0.836133	0.173137	0.108161	-0.307946	0.166736	0.140691	0.211054	-0.729925	-0.0462917	-1.0059	0.263301	-0.0632807	0.188188	-0.505518	-0.0155121	-0.206235	0.062205	-0.0806686	-0.160356	0.389884	0.0558076	0.379134	0.197065	0.371622	0.965196	0.528959	1.3191	0.605275	0.465528	0.239564	0.272819	0.673489	0.390965	0.185913	0.374198
Com_1791_pos	N-Phenylacetylglutamic acid	0.208343	-0.188804	0.32765	0.328129	0.152183	-0.130738	0.339084	-0.0830568	-0.0602697	-0.0447248	-0.241622	-0.654563	0.280558	-0.108786	0.204443	0.77679	0.210533	-0.0491299	-0.144925	0.219423	0.0726621	-0.315864	0.0305095	-0.093548	-0.212142	-0.0132367	-0.879635	-0.462063	-0.107902	-0.160137	-0.234834	0.155941	0.421028	-0.206357	0.303059	0.175234	-0.401077	0.10229	0.0390786	0.0049078	0.840578	0.591352	0.16064	-0.120716	-0.0426241	-0.621342	-0.0940962	-0.0816622
Com_1793_pos	N-Phenyl-1-naphthylamine	-0.601589	1.22351	-1.15043	0.0951029	0.410154	-0.401565	0.59158	0.0501094	0.163357	0.132276	-0.153408	-0.492048	0.34897	1.43836	0.167676	0.287906	0.143319	-0.0517232	-0.313062	0.235486	0.143786	0.48982	0.552507	0.143077	0.727409	-0.0524523	-0.0241938	0.227116	0.119227	0.574867	0.706372	-0.571971	0.635457	-0.0507046	0.28591	0.437041	-0.493104	-0.238398	0.150476	-0.717844	0.526187	-0.0015517	-0.207246	-1.85358	-0.312321	-0.190278	-0.534121	0.0298039
Com_1794_pos	N-Palmitoyl-L-tyrosine	-0.20703	-0.159405	0.0198683	0.0253707	-0.0257296	0.190264	-0.0785294	-0.0258185	-0.450416	-0.0625152	-0.0295629	0.39886	-0.184197	-0.208454	0.0374482	0.155463	0.00652159	-0.0145964	-0.404546	-0.138878	-2.75719	-0.193815	-0.0552755	-0.259665	-0.0570958	0.153903	1.5751	-0.604715	-0.424262	-0.0439594	0.276403	-0.055551	0.308939	0.00502002	0.537538	0.207913	-0.0209517	0.254553	0.235531	0.112612	0.0753782	-0.274518	0.179774	0.117052	0.265446	0.177661	-0.436779	-0.0495816
Com_180_pos	UX9465930	-0.122065	0.230337	-0.195689	-0.147984	0.161759	0.35864	0.17994	-0.132801	-0.200604	0.298361	-0.141005	-0.709043	0.105038	0.0748105	0.106343	-0.0951075	-0.0957732	-0.0215514	-0.079454	-0.191565	-0.340709	0.032147	-0.205519	-0.0165042	0.112743	0.363277	-0.256532	0.7751	-0.390009	0.301437	-0.160796	-0.519456	0.62693	0.270019	0.41298	0.348511	-0.265782	0.897296	0.0709934	-0.138123	0.942187	0.629977	0.182574	1.03253	0.402953	-0.162707	0.218395	-0.913019
Com_1804_neg	(7R)-7-(4-carboxybutanamido)cephalosporanic acid	0.107061	0.313941	-0.0738421	0.307129	0.195542	-3.33017	-4.87568	0.25839	0.0928532	0.0663222	-0.159371	-0.736423	0.00843784	0.390102	0.208475	0.600665	0.170229	-0.308022	2.94701	-0.311608	0.391605	0.0105477	0.513095	1.14198	-0.801974	-1.27877	-0.411322	-2.25465	0.0379152	0.465096	-0.554895	0.625721	1.13639	0.17444	0.78576	-0.164882	0.313957	-1.06526	0.622425	-3.05075	1.47471	0.0504781	0.00244526	-3.58328	-0.348863	-0.557529	-0.186196	0.23405
Com_1805_neg	Docosatrienoic acid	0.1559	-0.176287	0.175563	0.0920071	-0.533791	-0.452498	-0.835308	-0.0999745	0.0757866	0.0259036	0.108696	-0.0825159	-0.0642309	0.00170805	0.11257	0.0620553	-0.433276	-0.0439893	0.279963	0.164105	0.0465604	-0.382816	-0.165496	0.324312	0.0248635	0.0359512	0.19216	-0.424684	-0.521691	-0.0242673	0.305771	-0.179136	0.137339	-0.202429	0.274226	-0.248905	0.676924	-0.0922893	0.305217	-0.364826	-0.232536	-0.0908361	-0.163607	0.233045	-0.0417724	-0.0213872	0.8239	0.202772
Com_1808_pos	Northienamycin	-0.542118	0.343604	-0.00296991	0.123946	0.0545546	0.534835	0.211853	0.22913	-0.406999	-0.12151	-0.182951	-0.173387	0.534942	-0.213316	0.365391	0.935661	0.0811009	0.15848	0.168848	-0.375753	0.0582813	0.0865054	0.0601922	-0.153968	-0.224761	0.681735	-0.966829	-0.548432	-0.217531	0.0576271	0.00186666	0.0879462	0.38963	-0.0330042	-0.0332507	0.154038	-0.399897	-0.204639	0.228447	0.012347	0.613049	0.601599	-0.165355	0.142016	-0.688161	-0.542894	0.388817	0.179417
Com_1810_pos	Norsolorinic acid	0.0448136	0.119949	0.18426	0.165875	0.113624	0.271303	0.223252	-0.0320366	0.149921	0.206992	0.240737	-0.0823765	0.235676	0.130276	0.223702	0.0893124	0.209873	0.117126	-0.268442	0.0387775	0.134839	0.163347	0.282878	0.122879	0.647637	0.241198	-0.524728	0.491664	-0.0165951	0.290499	-0.0988314	-0.205601	0.0101277	-0.215956	0.284538	-0.00716623	-0.612964	0.0502828	0.067359	-0.272689	0.413851	0.195805	0.0422233	-0.219503	-0.0201453	-0.270517	-0.386991	-0.461895
Com_1811_pos	Norlidocaine	-0.194043	-0.798938	-0.40786	0.348521	-0.122141	0.0774566	0.270014	-0.536701	-0.277405	0.122962	-0.284698	-0.767973	0.932652	-0.315157	0.501885	4.11631	-0.0396774	0.165117	-3.47678	-0.318807	0.242485	-0.742102	-0.141258	-0.184753	-0.185611	0.992822	-0.463334	4.06084	0.119359	-0.308527	0.430657	-0.0536466	0.392727	0.294801	0.0282712	0.0793515	-0.0644109	0.646007	0.550159	0.709464	0.714825	0.411136	-0.740779	0.819189	-0.214542	-3.91062	0.282583	-0.27246
Com_1812_pos	Norharman	-0.539331	0.0904018	0.0527007	-0.895599	-0.237579	-10.104	0.0765244	-0.115659	0.167952	0.208612	0.408498	-0.371812	0.027322	0.123202	1.14613	0.528632	0.856883	-1.78886	0.0568501	0.226297	0.189397	-0.286261	0.224817	0.220449	0.500314	0.344741	-0.802717	0.148579	-0.208171	0.372968	0.262462	0.123467	0.150253	-0.0691455	-10.8824	0.150306	-0.116527	0.783729	-0.192352	-0.425972	0.191277	0.950401	0.185886	0.551877	-0.664495	-0.484659	-0.733279	-0.30669
Com_1813_pos	norhaman	-0.0115186	0.168117	0.0846221	0.171357	-0.746188	-0.324045	0.31013	-0.0743266	-0.116039	-0.0704558	0.0315045	-0.218603	0.0674006	-0.0931515	-0.0608241	0.0526891	0.277591	0.184387	0.439046	-0.208355	0.202206	0.104954	0.251171	-0.0794252	0.224789	0.0399877	-0.266373	0.56616	0.0260118	0.406565	-0.0795316	-0.267759	0.115519	-0.15302	0.199971	-0.026844	-0.599768	0.612529	0.133317	-0.222613	0.629666	0.312602	-0.195118	0.0561126	0.15529	0.516171	0.179449	-0.306087
Com_1815_pos	Norgestrienone	3.03954	0.770181	-0.0733078	-2.24422	-0.0616563	-0.469916	0.199817	-0.132839	-0.0327424	0.983234	-0.604657	-0.653483	0.287514	-0.144828	0.234281	0.924802	0.0901958	-0.647989	-1.51156	-0.759627	-2.53449	-2.46513	-0.779875	-1.36524	1.58923	0.617845	0.255082	0.834209	-0.809876	-0.14022	-3.55733	-0.517792	0.340089	0.199846	0.602524	1.69478	-0.501352	0.241229	-0.503264	-0.643325	2.13878	0.931568	0.0967249	0.392889	-0.794922	0.434119	0.701715	0.404524
Com_1816_pos	Norgestimate	0.193564	-1.39264	-0.174615	-0.0936866	-1.04309	-0.788556	0.419763	-3.02215	-0.316434	-0.0827612	0.355385	-0.577538	0.882791	-1.06089	-0.0525079	-1.43812	-0.734346	-0.829599	-1.05662	-0.127096	-1.03669	0.5208	-0.372672	-0.674842	1.12377	-2.47217	-0.16425	-0.6346	-0.340743	-0.174377	-0.484064	0.607397	0.678902	-0.167064	1.48209	1.20196	-0.218579	-0.120424	0.791682	0.491485	0.270447	0.960304	-0.28299	1.17554	0.880075	0.561591	0.556582	0.0588623
Com_182_neg	4033747	-0.16836	-0.114513	0.100682	-0.478445	-0.154492	-0.12147	-0.674483	-0.00275218	-0.543728	-0.0249204	-0.594896	-0.294864	-0.0787859	-0.0832265	-0.620163	0.398455	-0.707189	-0.152659	-0.0535765	0.897224	-0.0666088	1.18617	-0.377766	-0.124289	-0.319517	0.014353	-0.260356	0.278518	-0.557213	0.0586819	0.111263	0.192157	-0.0598906	0.405133	0.7539	0.438513	0.29702	0.301299	0.80015	-0.0442421	1.21084	0.466036	0.218395	0.678089	0.423116	-1.13746	0.734743	0.23038
Com_1820_pos	Norethisterone enanthate	-0.76138	-0.108427	-0.0952529	-0.0574359	-0.0981828	0.244267	0.0312286	-0.217347	-0.265319	-0.476639	0.0705743	0.419749	-0.255754	-0.054816	0.114833	-0.206269	-0.0338861	-0.255604	-0.244274	-0.382037	0.0599421	0.254559	0.0578883	-0.713587	0.0237216	-0.429476	-0.195202	0.313182	0.361849	0.0928926	0.21639	0.507468	0.124451	0.485996	1.04333	0.357592	0.155612	0.304337	0.191978	0.328782	0.595923	0.15453	0.271381	0.696519	1.3339	0.762678	0.386565	-0.185262
Com_1827_pos	Norethisterone acetate	1.02045	-0.0751928	-0.0178508	-0.41175	0.0603347	0.0627757	0.123195	-0.36931	-0.0461199	0.0147958	-0.42285	-0.539642	0.0127438	-0.0484315	-0.0796358	-0.0276742	0.0546813	-0.0190146	-0.313663	-0.00544157	0.0801494	0.112711	0.00232901	0.153538	0.382032	0.278322	-0.244688	0.2385	-0.442331	0.147153	-1.2532	-0.25286	0.427263	-0.178753	0.401115	0.217105	-0.366373	0.375248	0.0215117	0.554049	0.637103	0.662952	0.0956505	0.0194158	-2.18148	0.0813888	-0.135027	-0.168447
Com_183_neg	4-Pyridoxic acid	-0.399793	-0.0225222	0.268402	-0.190334	-0.215187	0.363814	-0.666922	0.28528	0.222599	0.771739	-0.210539	-0.646231	0.227634	0.163556	1.19987	1.2046	-0.0711945	-0.0516628	0.257256	-0.235987	0.3532	-0.249637	-0.137121	0.469106	0.0794973	0.430025	-1.58304	1.67071	-0.130514	0.215393	0.436988	0.639402	0.573594	0.291877	0.678423	-0.227603	0.414487	-0.0138574	0.584603	-0.579955	1.50109	0.68764	-0.0874531	0.740876	-1.58338	-1.05752	-0.100096	0.171085
Com_1836_pos	Norepinephrine sulfate	0.0776257	-0.291207	0.128018	-0.0413494	-0.0115173	-0.28281	0.238002	-0.121752	-0.57452	0.387848	-0.583494	-0.283626	0.578009	-0.0536587	-0.0393473	0.93524	-0.214983	0.430221	0.72702	-0.441351	0.397738	-0.186194	0.160798	0.913136	-0.0570763	0.441952	0.125364	-0.426759	0.133106	-0.0583412	-0.144439	0.514873	0.629604	-0.0546038	-0.240299	0.413564	0.0771418	0.0990864	0.909964	-0.187493	1.17003	0.483596	0.495125	0.364949	0.256499	-0.666773	0.117612	-0.547457
Com_1837_neg	2,2,2-Trifluoroethanol	-0.0380723	0.296902	0.165353	0.316134	-0.000972469	0.16094	-0.415557	0.0598212	0.0653724	0.349	0.0894483	-0.38623	0.00934201	-0.101618	0.665639	0.64451	0.219477	-0.329151	0.134041	-0.293094	-0.105579	0.347655	0.0996703	0.103333	0.185313	0.0895012	-0.208891	0.539681	-0.0611326	0.218124	-0.0322821	0.211844	0.199104	0.241328	1.2045	-0.350686	0.0762982	-0.0359726	0.492278	0.0772805	0.913451	0.320826	0.24795	0.613483	-0.725223	-0.694826	-0.197145	0.545085
Com_1838_pos	Norclozapine	-0.416617	0.0575951	0.0316022	0.0615129	-0.378101	-1.1175	-0.0166343	-0.0999044	-0.195386	0.0929824	-0.191095	-0.327441	0.158241	-0.258042	-1.14902	-0.114803	-0.00786312	0.100319	-0.303918	0.147648	-0.0588219	0.121892	0.0242352	0.510694	0.0852838	0.316101	-0.313426	0.707744	-0.020181	0.0891817	0.216572	0.173019	0.225813	-0.00504942	-0.960371	0.125754	-0.210408	0.264303	0.101949	-0.105694	0.694548	0.413005	0.0489936	0.912315	1.4745	-0.259355	-0.0756789	-0.237529
Com_1839_neg	Pseudouridine	-0.120849	0.0418835	0.137045	-0.161543	-0.298511	-0.560502	-0.806882	0.105987	-0.0257672	0.24671	-0.025004	-0.549777	0.370824	0.144809	0.235642	0.584891	-0.166501	-0.349403	0.387137	0.0605389	0.130349	0.230384	0.17316	0.264819	0.212032	0.129329	-0.494218	0.43308	0.0535411	-0.00992171	0.112355	0.283814	0.238654	0.261997	1.18435	-0.243715	0.103528	0.047256	0.624032	-0.188677	1.00235	0.300002	-0.220046	0.446497	-0.76657	-0.646393	0.145916	0.146482
Com_184_pos	UT4710000	0.304092	-4.83566	-1.80112	-0.144382	-3.62188	0.767697	-0.0932121	-0.00594425	-0.0117888	0.121576	-3.29338	-0.20621	3.23156	-0.0742461	0.0818184	0.153582	-0.416865	0.178778	-0.136392	0.13248	0.130516	0.0283682	0.791671	0.1149	-1.18258	0.280967	-0.186413	0.220712	-0.203241	0.0575586	-0.307469	-0.157625	0.462112	0.0268227	3.18529	-0.576427	-0.343814	0.268527	-0.0528691	-0.0582575	0.0824392	0.278746	-3.01938	0.0410881	-0.0539923	-0.0473952	-0.225244	-0.603793
Com_1841_pos	Norcapillene	0.0434695	-0.439494	-0.156299	-0.681425	-0.586153	-0.0284097	-0.51607	-0.0609386	-0.754272	0.395931	-0.351996	-0.160274	0.475259	0.279912	-0.0731256	0.0929346	0.54922	0.570073	-1.83291	-0.995393	0.582094	-0.141149	-0.637254	-0.846294	-1.96155	-0.884763	-0.243648	0.488388	-0.277507	0.316609	-0.127235	-0.219948	0.0951525	0.176996	0.537116	1.11697	-0.0352966	0.530918	0.0744268	0.829785	-0.203932	-0.190069	0.313775	-0.0384748	0.367594	0.329468	0.532744	0.167284
Com_1847_pos	Noramidopyrine	0.297651	0.188744	-0.00684474	-0.0107395	-0.217773	-0.050877	0.164046	-0.171901	-0.096157	0.146386	0.0521689	-0.26159	0.0635602	-0.0126489	0.515492	0.377767	0.264626	0.153855	-0.331841	-0.232017	-0.0406802	-0.0438463	0.0726165	-0.147124	0.688952	0.197301	-0.153487	0.405276	-0.145796	0.187253	-0.49329	0.0304143	0.331188	-0.371365	0.817066	0.333025	-0.175015	0.166157	0.554193	-0.115974	0.175938	0.312672	0.402802	0.207642	0.0972084	-0.00044284	-0.170549	0.0503479
Com_1850_pos	noradrenaline	-0.029924	-0.125057	-0.325736	-0.0249085	-0.207468	-0.156276	0.248798	-0.0386337	0.0524411	0.230042	0.324738	-0.582821	-0.193484	0.187614	-0.077477	-0.216436	-0.378366	-0.340514	-0.558376	-0.208355	0.0310297	0.173198	0.171126	-0.417022	0.252037	-0.0994654	0.12533	0.346337	-0.00950093	0.269715	0.0158681	0.00570258	0.675927	0.188582	0.415734	0.178469	-0.0685992	0.159961	0.151264	-0.142326	0.258005	0.378941	0.330886	-0.17864	0.377181	-0.0958064	0.312588	-0.344561
Com_1852_pos	Nopaline	0.0394642	0.704325	0.040969	0.161685	-0.242984	0.216583	-0.226205	0.666276	-0.149801	0.0529774	0.0956287	-0.175458	0.611956	0.0669219	0.423621	0.128086	0.182344	-0.336316	-0.262396	-0.0864119	0.164934	-0.017916	0.0831662	-0.272718	0.230851	0.372527	-0.0652729	1.45343	-0.0669907	0.23061	-0.106278	-0.128618	0.850708	-0.0687342	0.354853	0.0206822	-0.329885	-0.556191	0.348768	-0.0583416	0.48231	0.484495	-0.398255	0.190461	0.0745231	0.0714777	-0.192204	-0.235708
Com_1854_pos	Nootkatone	-0.149253	0.002307	-0.392782	-0.241491	0.210918	-0.0349316	-0.363065	-0.143713	0.0357888	-0.538349	0.15706	-0.170363	0.000400625	0.035454	-0.404549	0.105456	-0.0641252	-0.187306	0.240764	0.299468	0.096076	0.115355	0.169024	-0.264841	-0.020369	-0.349401	-0.366794	0.201822	-0.545985	-0.118171	-0.00555939	-0.202551	0.691737	0.310465	0.386325	0.0796175	0.538032	0.459718	-0.032231	0.250754	0.331661	0.152167	0.080805	0.445656	-0.392011	-0.213544	-0.0277468	0.38854
Com_1855_neg	6-Hydroxy-3,4a,5-trimethyl-2-oxo-2,4,4a,5,6,7,8,8a,9,9a-decahydronaphtho[2,3-b]furan-4-yl 3-chloro-2-hydroxy-2-methylbutanoate	0.0285063	0.127726	0.207984	0.0746015	-0.147287	-0.127968	-0.614856	0.089477	0.00599077	0.341333	0.0898453	0.0247502	0.166626	0.144671	0.561176	0.274029	0.0879256	-0.326248	0.0492699	-0.0731532	-0.165415	-0.0256343	0.127899	0.16309	0.278163	0.0839284	-0.525438	0.491026	-0.026878	0.355537	-0.136837	0.316037	0.478288	0.118128	0.997484	-0.157376	0.190735	0.15478	0.685506	-0.285648	0.907527	0.321767	0.00956465	0.216429	-0.754776	-0.326404	-0.131143	0.315809
Com_1855_pos	Nonivamide	0.511425	0.861647	0.507915	1.17005	1.16846	1.03672	1.62922	0.636719	-0.122153	1.08034	1.09553	0.788463	0.370147	0.684508	0.73885	0.839793	0.844994	1.41977	0.571232	1.05028	0.806124	1.01361	-0.192701	1.21191	1.2842	0.902877	0.646737	1.17648	1.1231	1.08994	-0.574605	-1.09725	0.0327635	-1.16469	-0.507654	-0.937939	-1.59526	-0.328911	-0.62639	-1.11115	-0.45561	-0.347109	-0.256327	-0.760524	-0.609827	-0.753957	-1.04259	-1.07369
Com_1857_neg	2,3,23-Triacetoxy-19-hydroxyolean-12-en-28-oic acid	-0.635429	0.257765	0.133774	-0.0226533	-0.16093	-0.0546007	-0.183559	0.187519	0.217757	0.369506	0.0292001	-0.0500979	0.118392	-0.0462369	0.638408	0.554236	0.0787146	-0.131953	-0.606144	-0.160811	-0.109566	0.010246	0.104423	0.102317	0.357523	0.345618	-0.451477	0.631423	0.0369345	0.21072	0.548205	0.210605	0.527827	0.25672	1.05726	-0.174633	-0.24499	0.118005	0.474064	-0.274265	0.974443	0.27589	0.0313808	0.585874	-0.877416	-0.0732161	-0.0319521	0.0958334
Com_1858_pos	Nomilin	0.833122	-0.405573	0.0849632	-0.094491	-0.508017	-0.289257	-0.0767519	-0.726242	0.0383517	-0.0190138	-0.340642	-0.187735	0.63963	-0.943025	0.188536	-0.574148	0.079728	0.0534795	-0.181659	-0.15286	-0.624475	-0.00880004	-0.182518	-0.16387	0.774913	-0.90175	0.197765	0.151175	-0.209756	0.213065	-1.12856	0.0991202	0.180355	-0.589894	1.29089	0.254839	-0.321014	0.226356	0.290279	0.0880881	0.155292	0.451693	-0.110807	0.642967	0.280869	0.539838	0.383839	-0.0488912
Com_186_neg	8Z,11Z,14Z-Eicosatrienoic acid	0.13907	-0.0872192	0.219768	0.460728	0.0199352	0.273451	-0.377729	-0.191913	-0.385164	-0.0298315	0.141835	0.17044	-0.00968774	0.206456	-0.235367	-0.050358	-0.466703	-0.267975	-0.303494	-0.589752	0.167476	0.23977	0.0237747	-0.126593	0.00955935	-0.312968	0.615496	0.261243	-0.368282	0.225338	-0.280168	0.0364323	0.07972	-0.353289	0.12884	-0.0613281	0.415008	0.10584	0.0855501	0.0542865	-1.12547	-0.660948	-0.189733	-0.0766008	-0.136491	-0.309494	0.683601	0.264154
Com_1864_neg	7-Hydroxy-6-methyl-8-(1-D-ribityl)lumazine	0.21447	0.554151	0.389743	0.423318	-0.357889	-6.70852	-0.181977	0.487385	0.518391	0.560261	0.520165	0.309786	0.370212	0.634047	0.918082	0.477914	0.321312	0.114225	0.474716	0.356852	0.513491	-1.00795	0.460753	0.407452	0.697422	0.56743	-0.0984434	0.687668	0.273748	0.629155	-0.383992	-0.0675148	0.280915	-0.209185	-6.41953	-0.497591	-0.247704	-0.269614	0.0339988	-0.422041	0.535922	-0.0295351	-0.214308	-0.143837	-1.69793	-0.585985	-0.481523	-0.064018
Com_1864_pos	N-OLEOYL-4-AMINOBUTYRIC ACID	0.0573458	-0.0154128	0.0716246	-0.330923	-0.117969	-0.397746	0.234174	-0.387854	-0.0284544	-0.0153515	-0.192791	0.204786	-0.0124981	-0.130554	-0.144206	-0.739594	-0.136209	0.017492	0.757592	-0.0141175	-0.101671	0.0109015	-0.203985	-0.131776	-0.219973	-0.45382	-0.138365	-0.460458	-0.125929	-0.0290913	0.114295	-0.00681456	0.232525	0.180997	0.400777	0.0101377	-0.569398	0.436781	0.0011429	-0.00680237	0.214424	-0.351621	0.614734	-0.0371124	0.179551	0.56346	0.28548	0.0060832
Com_1865_pos	Nocardicin D	-0.259176	-0.078089	-0.150221	0.0537565	0.0355583	-0.0502698	0.00383265	-0.0779747	-0.00627388	0.0792457	0.0415259	-0.254237	0.107399	0.0501036	0.0904085	-0.0421415	0.139578	-0.0130428	-0.202573	-0.0228863	-0.127531	-0.0847929	0.101056	0.0438423	0.398178	0.289566	-0.582281	0.184327	-0.129243	0.0624807	0.200346	-0.00141322	0.118402	0.0860112	0.153978	0.0156001	-0.211713	0.280465	0.162843	-0.16078	0.431486	0.305932	0.110737	0.151877	0.0802619	-0.0048494	-0.150895	0.0297619
Com_1866_pos	Nobiletin	2.14207	-0.726784	0.131692	-1.06604	0.468314	0.236649	0.701967	-0.428238	-0.00189234	0.288171	-1.20893	-0.359237	0.00913437	0.155287	0.867532	0.408009	-0.0899499	-1.78573	-2.56062	-1.36422	-0.727505	-1.17467	-0.695296	-0.663386	1.78107	0.744375	0.0690855	0.139083	-0.219093	0.0434006	-2.15478	-0.212181	0.250285	-0.169146	-0.021958	0.244782	-0.981122	-0.0959814	0.242997	0.219813	1.22088	0.422887	0.202681	0.650913	-0.947828	0.573824	0.559233	0.869079
Com_1867_pos	NNK	0.341208	-0.0840697	-0.0861878	0.302665	0.136231	0.134528	0.0726471	-0.135102	-0.0602697	0.0595209	0.0456329	-0.654563	0.0799628	-0.130693	0.0469739	0.378767	0.223866	-0.0491299	-0.316259	0.219423	0.158963	0.102102	0.0262315	-0.093548	-0.546246	-0.0132367	0.0558097	0.254402	-0.285873	-0.186355	-0.391725	0.0459631	0.258306	-0.180893	0.349846	0.262237	-0.289037	0.0473137	0.0390786	0.0049078	0.647504	0.390733	0.100409	-0.109183	-0.0403329	-0.206124	-0.0764905	-0.0816622
Com_1868_pos	N-NITROSOMETHYLVINYLAMINE	0.136503	-0.208267	-0.0565109	-0.260865	-0.0428676	-0.0316036	0.0682323	-0.348731	-0.176029	-0.0634229	0.113725	-0.320039	0.288966	0.239526	0.211331	0.314992	0.527628	-1.00436	-0.0603742	0.2179	0.28054	0.248958	-0.0779291	0.207452	0.217225	0.132691	-0.00227651	0.180247	-0.33098	0.137781	-0.070785	-0.263561	0.478667	-0.0153619	0.443517	-0.175594	-0.711902	0.149349	-0.293504	-0.227082	0.169546	0.502877	-0.0641787	0.0975403	-0.557573	-0.389375	-0.755484	-0.344274
Com_1869_pos	N-Nitrosoguvacoline	-0.174468	0.0528248	1.23252	-0.573094	-0.183309	-0.626117	-0.733621	-0.111231	0.19134	0.310071	0.431844	-0.397176	-0.127984	-0.383748	0.751953	0.0986403	0.304266	0.49644	0.614759	-0.258705	-0.875965	0.117768	0.135448	0.278645	0.240224	-0.0664709	-1.01966	0.769202	-0.0244567	-0.120618	-0.175755	-0.0734806	-0.485591	0.631266	-0.461926	0.00769757	0.180367	0.165762	0.113168	-0.714729	0.903411	0.433241	0.368888	-0.0760941	-0.351925	-0.15526	-0.33494	-1.26174
Com_1870_pos	N-myristoylsphingosine-1-phosphocholine	-0.129379	-0.0862412	-0.00650859	-0.0824161	0.0615604	0.0172327	-0.0775802	-0.109422	0.0734249	0.0858586	0.051335	0.0411054	-0.0781435	-0.00647486	-0.544896	0.0159393	-0.00211771	-1.86112	-0.416019	-0.182577	-0.167645	-0.189857	0.223893	-9.70685	0.302925	0.218735	-0.304135	0.350205	-0.168664	0.15948	0.111088	0.0174375	0.0616263	0.0518566	0.282225	-0.0154199	-0.170465	0.178593	-0.149643	-0.222142	0.54935	0.495287	0.178753	1.90723	0.443848	-0.0746925	-0.149018	0.303778
Com_1876_neg	Nadifloxacin	0.0390069	0.17001	0.207984	0.0559768	-0.150972	-0.127968	-0.654594	0.141146	0.104561	0.292172	0.0898453	0.00165101	0.174704	0.144671	0.56035	0.292655	0.110305	-0.459621	0.0468674	-0.11667	-0.165415	-0.0249455	0.0989602	0.102407	0.278163	0.100313	-0.535823	0.483982	-0.0227717	0.435878	-0.131328	0.272886	0.533596	0.165896	1.02638	-0.149411	0.161644	0.134528	0.552897	-0.258575	0.946915	0.338974	0.085534	0.221057	-0.773357	-0.306841	-0.154784	0.371957
Com_1876_pos	N-methylethanolamine phosphate	0.111027	-0.619385	0.033907	-0.71094	-0.296811	-0.797855	0.266457	0.211177	-0.150303	-0.216779	0.216	0.119562	0.0844572	0.0674426	0.0954295	-0.843547	0.259581	-0.625266	-0.553121	-0.0834383	0.217267	0.202548	0.0997288	-0.580616	-0.0386057	0.0858713	-0.442657	-0.763832	0.109883	0.181299	-0.0978757	-0.163065	-0.0273546	-0.174768	1.37457	-0.016149	-0.255875	0.0315006	0.454398	0.654356	0.111422	0.0723912	0.0100681	-0.125371	0.512935	0.813661	-0.104823	0.271496
Com_1878_pos	N-LINOLEOYL-4-AMINOBUTYRIC ACID	-0.1144	0.0617914	-0.388182	0.336121	0.234133	-0.0101643	-0.297896	-0.237915	-0.496338	0.0340901	-0.631989	-0.225398	0.225244	-0.622694	0.300968	-0.556795	-0.284564	0.0196467	-0.631474	-0.687237	-0.19684	-0.664605	0.103535	-1.01163	-0.03097	0.0943814	-0.274773	0.185751	-0.36314	-0.431627	0.101595	0.202285	0.537445	-0.0376829	0.134292	0.279779	0.109725	0.623413	0.570061	-0.154528	1.21416	0.618066	0.120372	0.468363	0.311388	0.648215	-0.416183	-0.245517
Com_1880_pos	N-lauroylglycine	2.06172	-0.083644	0.128882	-1.08754	0.112896	0.0283834	0.292174	0.0910079	-0.00189234	0.472632	-0.377476	-0.475389	0.216192	0.039379	0.218599	0.428279	0.19174	-0.241912	-2.49538	-1.43859	-0.838829	-1.06352	-0.663569	-0.735908	1.84138	0.874704	-0.169336	0.831452	-0.767121	0.0533651	-2.02631	-0.156366	0.233014	-0.247744	0.0733275	0.75205	-0.582024	0.199704	-0.176471	-0.275771	1.31174	0.579884	0.256021	0.0526335	-0.484134	0.469564	0.683802	-0.00231599
Com_1882_pos	NL8513000	-0.148586	0.450509	-0.365973	0.442555	-0.532867	-0.0299612	-0.426996	-0.531687	0.0349805	-0.221288	0.482359	0.249944	0.381918	-0.388826	-0.055728	-0.279475	-0.338972	-0.571291	0.409786	0.0541583	0.37743	0.0117865	-0.115058	0.0844052	-0.123603	0.16339	-0.187745	-1.04259	-0.201196	0.014754	0.0857035	0.136493	0.453686	0.108008	0.569416	-0.0568676	-0.105612	0.674052	0.564358	0.334223	0.112411	-0.207705	-0.0181523	0.49812	0.667099	0.444234	0.293842	-0.106771
Com_1887_neg	(2E)-3-(3,4-Dimethoxyphenyl)acrylic acid	-0.0431747	0.424396	0.00596427	-0.616049	0.481337	1.58852	0.0718672	-0.140283	0.836845	-0.788385	0.00537408	0.686665	-0.156646	-0.159493	-0.231654	-1.67278	0.312753	-1.07388	-1.38816	-0.137164	1.21689	-1.00107	-0.21444	-3.5282	0.503665	-0.95586	0.569635	1.27777	0.668211	0.148299	-0.304216	-0.0985344	0.69098	0.0963985	0.418358	0.0147423	0.274833	0.246124	0.355802	1.08457	-0.0858971	-0.667205	-0.19663	0.402873	-0.809556	1.94433	0.202634	0.743383
Com_1887_pos	NK7755000	0.436796	0.715488	0.860122	0.568037	0.64917	0.724317	0.445439	0.293227	-0.302061	0.998115	0.379978	0.523056	0.476036	0.933871	0.606448	0.618651	0.862322	0.671938	0.228451	0.24422	0.848596	0.60041	0.675124	0.716821	0.996472	1.08031	0.725793	0.731484	0.664622	1.11813	-0.0691432	-1.05159	-0.746666	-0.664391	-0.39315	-0.519533	-1.0629	-0.401778	-0.230988	-0.936559	-0.252096	-0.348396	-0.360095	-1.03495	-1.00675	-0.311665	-0.998248	-1.27463
Com_1890_pos	Nitrendipine	4.03641	1.08438	1.36572	-1.9226	-0.46834	0.95332	1.27547	-0.456738	0.396198	1.27956	0.971675	-1.82844	0.529681	-0.170253	1.04662	1.95684	0.679623	0.329925	-2.56393	-0.513382	-0.543742	-0.613533	-0.169272	0.355143	1.30243	0.555938	-0.168979	1.78462	-1.07388	0.0834397	-4.42864	-0.33865	-0.849689	0.487112	1.54008	1.0578	-0.858251	1.10584	-0.633697	-0.841741	1.3911	1.82942	0.486165	0.335453	-0.646653	0.0818017	0.752612	-0.660967
Com_1894_pos	Nitralin	-0.203523	0.17245	-0.0509226	0.0890293	-0.0130004	0.0870766	-0.00540752	-0.196772	0.000715982	0.113552	0.130538	-0.365838	-0.0883607	0.041863	0.0827745	0.253751	0.13335	0.0323418	-0.48812	-0.294239	-0.813564	-0.237356	0.0192529	0.0896786	0.271134	0.107383	-0.250135	0.36256	-0.091594	-0.0303441	0.150388	0.130312	0.383778	-0.0106972	0.439859	0.115552	-0.213347	0.327657	0.290979	0.0299179	0.508913	0.479247	0.0993973	0.232436	0.131709	-0.131913	-0.0581982	-0.21246
Com_1899_pos	N-Isopropyl-N-methyl-N-{2-[(9H-xanthen-9-ylcarbonyl)oxy]ethyl}-2-propanaminium	-0.803412	0.553577	0.102324	-0.0104192	-0.293025	0.330549	0.484293	-0.433072	-0.221721	-0.444004	-0.413813	1.03647	-0.130865	-0.062244	-0.23386	-0.297456	-0.085372	0.0713397	0.735631	0.193988	-0.852698	-0.177989	0.123059	-1.29764	-0.608685	-0.32545	1.52853	-0.87678	-0.431145	-0.0610938	0.631255	0.490864	-0.0344288	0.122065	0.384986	0.292676	-0.139398	0.257791	-0.120635	0.997892	-0.681088	-1.42124	-0.0918588	-0.415421	0.444167	0.193467	0.49682	0.109789
Com_19_neg	Dodecyl sulfate	-0.0892791	0.104409	-1.40907	-6.08077	-1.59559	-0.0939507	-0.23109	-1.61748	-2.93152	-0.768944	-1.26035	-0.944109	0.44978	0.143118	0.724564	0.362952	0.299766	-0.160801	-2.63541	-3.97589	-0.222727	0.305273	-0.874369	-0.422391	0.341963	-0.971147	-1.60692	-0.794625	0.0278694	-1.36776	-0.0362172	0.335041	0.350408	-0.0495152	1.08215	-0.298663	-0.264073	0.41515	0.235673	-0.320057	0.938638	0.269272	0.100385	0.156652	-1.05096	-0.389469	-0.232787	0.258003
Com_190_pos	urobilinogen	-0.244191	-0.409081	-0.314546	-1.53426	-0.441656	-1.033	-0.349553	-0.439945	0.187285	0.10427	-0.598356	-0.0923157	-0.153009	-0.403128	0.239115	-0.609618	0.0530688	-0.199132	5.00995	-0.530376	0.113386	0.0835546	0.40448	0.022086	0.226425	0.0994462	0.159188	-5.3462	-0.453185	0.227018	-0.0761313	-0.367677	-0.11969	0.212449	0.539278	-0.0202288	-0.251549	-0.225143	0.011216	-0.132708	0.414933	0.237569	0.115749	-0.564982	0.0116704	0.396273	-0.0404975	-0.00389145
Com_1901_pos	Nipradilol	0.193564	-0.389124	-0.174615	-0.0936866	-0.809611	0.14859	-0.15942	-1.10383	-0.316434	-0.711024	0.360093	-0.712704	0.266626	-0.533496	0.136369	-0.265469	0.43305	0.157802	-0.942416	-0.117135	0.0797449	0.495228	-0.372672	-0.729437	1.16847	-0.109191	-0.12574	0.481299	-0.316106	-0.174377	-0.673848	0.521693	0.678902	-0.18055	1.31939	0.767484	-0.218579	0.634119	0.791682	0.491485	0.270447	0.797622	0.435604	1.17554	0.880075	0.561591	0.159773	0.00976703
Com_1902_pos	Nimesulide	0.693957	-0.157607	0.023675	-0.44023	-0.0701851	-0.0776662	0.31572	-0.368534	-0.0662012	-0.0555372	0.446103	-0.214549	-0.167165	0.277346	-0.0575716	0.381514	0.749034	0.182231	-0.379539	-0.0289671	0.224033	0.0367223	-0.0763773	-0.103732	0.406806	0.484106	-0.0950785	0.213163	-0.211335	-0.0766418	-1.25742	0.305642	0.320165	-0.313039	0.674683	0.869256	-0.117114	0.492711	0.377419	0.547117	0.669773	0.417747	0.256186	0.418611	-1.13349	0.513053	-0.109945	-0.00765285
Com_1905_pos	nifurquinazol	0.550261	0.0629196	0.123455	-0.248865	0.0395163	0.247367	-0.0274226	-0.0426329	-0.140317	0.104101	0.114913	-0.223195	-0.0131663	-0.0682043	0.428183	0.169471	0.169627	0.141907	-0.418459	-0.257444	-0.077155	-0.000577686	-0.245936	-0.296564	0.440941	0.127059	-0.154861	-0.406362	-0.142207	-0.0411416	-0.250696	0.152872	0.0656671	0.0251962	0.432629	0.197752	-0.166082	0.184703	0.474645	0.063343	-0.180549	0.262357	0.648477	0.286597	0.248766	0.210921	0.579313	0.168054
Com_1906_pos	Nifurpirinol	0.0562641	0.336941	0.413934	0.371695	-0.24525	-1.25378	0.364072	0.399636	0.229663	0.412142	0.408498	-0.0845734	0.168528	0.357481	0.51365	0.380443	0.37183	0.406433	0.00033603	0.238574	0.176501	0.214758	0.407408	0.191393	0.538292	0.344741	-0.0391161	0.582223	0.175221	0.372968	-0.195859	-0.282328	-0.177263	-0.334354	-1.85386	-0.36555	-0.670028	-0.352091	-0.192352	-0.425972	0.191277	0.15059	-0.227315	-0.245313	-0.379773	-0.334394	-0.485337	-0.313579
Com_1910_pos	Nifenazone	0.125996	0.327477	0.0669335	0.373413	-0.120988	0.00586217	1.00884	-0.0482502	-0.324474	-0.180929	0.298843	0.137469	0.407437	0.155016	-0.70529	-0.29221	0.429977	0.26487	-1.0892	-0.548416	-0.0267497	-0.275968	0.00342531	-0.97931	0.28556	0.621416	-0.140016	-0.206651	0.185624	-0.00180758	0.142677	-0.935627	0.510135	-0.209153	-0.437976	0.356811	-0.655214	0.106833	0.476355	0.187499	-0.00868703	-0.408754	-0.0621979	-0.529896	0.889087	0.495165	-0.491042	0.157504
Com_1915_neg	curcumin II	0.436655	-0.0862595	-0.140703	-0.894773	-0.0553073	-0.657116	0.0802929	0.351119	0.0502957	-0.0948951	-0.272296	0.115732	-0.127047	0.468212	-0.143815	-0.652442	0.276083	-0.232289	0.0468664	1.52082	-0.166185	0.400634	-0.165308	0.018543	0.0454515	0.289674	0.359813	-0.182792	0.378062	0.70184	-0.239913	0.446754	1.1418	0.4406	2.09205	0.306951	-0.0879467	-0.00306638	0.99412	0.188402	0.893104	0.286832	-0.092534	0.984418	-0.121623	0.437745	0.384492	0.0479792
Com_1917_pos	Nifedipine	0.608818	-0.0934643	-0.0632385	-0.486183	-0.00392698	0.0579175	0.16285	-0.372627	-0.00216774	-0.114239	0.373066	-1.16414	-0.236754	0.174254	-0.334374	0.350955	0.485892	0.391314	-0.296905	-0.0604925	0.122056	0.0367223	-0.0140994	-0.321836	0.487366	0.436803	-0.362868	0.503433	-0.227914	0.0776231	-0.872002	0.144821	0.407079	-0.449924	0.664708	0.807221	-0.227961	0.323166	0.119877	0.467966	0.320561	-0.438733	0.273067	0.300081	1.00321	-0.00873413	-0.390336	-0.381581
Com_1922_pos	NICTOFLORIN	1.76988	-0.108884	-0.0466137	-0.314513	-0.193532	-0.126027	0.156355	0.0217107	-0.0841823	-0.0515056	-0.164859	-0.347237	-0.209206	0.27371	-0.0739201	0.178453	0.0696194	-1.01579	1.57661	-0.337591	0.280909	-0.0643197	-0.208362	-0.334986	1.9555	0.0498267	-0.0601045	-0.567385	-0.315723	-0.0321985	-1.88938	0.45213	0.418677	-0.212719	0.811331	0.922439	0.0143696	0.685244	0.444774	0.45032	0.976205	0.599624	0.459736	0.573444	-1.34136	0.270283	0.245624	0.105787
Com_1923_pos	Nicotinuric acid	-0.120091	-0.399805	-0.0299768	0.0547729	-0.00868207	0.267136	0.480708	0.116134	-0.521453	0.636929	-0.681357	-1.16683	0.45428	-0.285689	1.18255	0.8885	-0.339291	0.276052	0.419924	-0.152093	0.728861	-0.347811	-0.719711	1.05205	-0.132976	1.27364	-2.41936	0.994533	-0.746493	-0.978217	0.276183	0.123423	0.817022	0.121775	-0.580112	0.0523025	0.173328	-0.17791	0.671502	-0.779468	1.16924	1.1158	0.144325	0.763665	-1.02796	-0.817286	-0.312075	-0.0030567
Com_1926_pos	Nicotinamide riboside	0.119244	0.234327	-0.365915	0.35925	0.415616	0.301964	0.13878	0.0516775	0.0994894	0.021944	0.335597	-0.125859	0.410131	0.172064	-0.228638	0.0287097	0.394172	-0.848871	0.0990796	-0.103606	0.114502	-0.448252	0.261929	-0.147018	-0.265286	0.193633	-0.0906142	0.269391	-0.0216313	0.193773	0.106184	0.21176	0.164558	-0.146957	0.436952	-0.271712	-0.183169	0.145857	0.0889174	-0.0911283	0.298361	0.362586	-0.216595	-0.143926	-0.13009	0.115379	-0.385445	-0.31605
Com_1928_neg	2-Methacryloyloxyethyl phenyl phosphate	0.0416526	0.0634341	-0.132842	0.23766	-0.0537461	-0.0363776	-0.780651	0.233457	-0.0674757	0.18215	0.107478	-0.0405103	0.142842	0.0683285	0.200697	0.302674	-0.103828	-0.282706	-0.0503004	-0.299236	-0.0261748	0.11455	0.0959136	0.0027716	0.0783685	0.202821	-0.514597	0.427954	0.0460667	0.156716	-0.267747	0.256256	0.426921	0.0983884	1.0799	-0.318896	0.266378	0.114304	0.627958	-0.0868957	0.898636	0.261907	0.0910197	0.216577	-0.375176	-0.30493	0.0121311	0.301785
Com_1928_pos	Nicotinamide	1.83837	-0.812168	-0.95871	0.261741	-0.305254	-0.302563	-0.0375828	-0.145019	-0.497895	0.229985	-0.312459	-0.924565	0.49254	0.296379	0.297945	0.851425	0.335385	0.806668	-2.10123	-0.546064	-0.553348	-0.925259	-0.205953	0.448593	-0.168272	-1.2211	-0.389852	3.0164	-0.263159	0.580357	-1.30238	-0.624656	1.66087	-0.186862	0.887146	0.915826	-0.403948	0.428971	-0.00161692	-0.0746662	1.60894	1.76567	-0.487881	0.579686	-0.541041	-0.477305	-0.332756	-0.863696
Com_193_pos	UROBILIN, (-)-	-1.47948	-0.436648	-0.254004	-1.36783	-0.287478	-1.82299	-0.674308	-0.95364	-0.358272	-0.430988	-0.919746	-1.05917	0.265397	-0.610439	-1.66401	-0.822381	-0.47373	-0.0568876	1.94821	-0.176898	-0.284206	-0.742539	-0.731345	1.08631	-0.554734	-0.709896	-0.150806	-4.3493	-0.184298	-0.417992	2.14375	-0.268072	-0.0234377	0.389106	0.694869	-0.130413	-0.116682	0.416975	0.403002	-0.329614	0.198689	0.257736	-0.0444394	-0.0969955	2.7706	0.618223	0.144553	-0.101669
Com_1931_pos	nicotianamine	-0.156509	-0.440842	-0.156608	0.0825636	-0.882364	0.401651	-0.601715	-0.198105	-0.0595724	0.589881	-0.423404	-0.140173	0.120914	-0.314851	-0.194001	0.362953	-0.12552	0.158411	0.0119859	-0.133133	0.0976485	-0.0651143	-0.274904	0.0758973	0.170461	0.240493	0.132198	0.943992	-0.395308	0.097396	0.343121	0.486677	0.313062	-0.0192771	0.826322	-0.0649276	0.118016	0.476349	0.119127	-0.115427	0.56555	0.45137	0.319613	0.402517	-0.232343	-0.0968636	0.0811378	-0.522048
Com_1932_pos	nicosulfuron [ANSI]	2.70109	0.620855	-0.11862	-1.96986	-0.0632845	-0.23375	0.0900527	-0.0476022	-0.136114	0.852832	-0.624475	-0.910788	0.285156	-0.306195	0.0939067	1.11136	-0.137453	-0.47991	-1.86954	-1.25973	-2.20001	-2.918	-0.694687	-1.744	1.5878	0.690639	0.345218	0.826453	-0.740341	-0.139162	-3.16379	-0.422919	0.260647	0.232341	0.593509	1.36513	-0.580394	0.269271	-0.269487	-0.67736	2.00082	0.816227	0.0975996	0.332705	-0.168385	0.467991	0.80383	0.683633
Com_1936_pos	Nicomol	0.0581175	-0.408378	0.522099	0.0227844	-0.29463	-4.98978	-5.38867	0.6639	-0.120954	0.235503	-0.0482025	-0.479103	-0.0547172	-0.101878	-0.0254489	0.0750099	0.0961844	-0.0611435	3.62081	-0.0750576	0.0794799	0.0174894	-0.297075	1.78252	1.02113	0.067984	-0.0817032	-4.10899	-0.166749	-0.0213564	-0.175884	1.55205	0.0440169	-0.0286536	-0.117795	0.0469538	-0.222151	-0.462333	0.239089	-4.33547	0.544192	0.511815	0.170349	-5.26059	-0.468459	0.00215098	-0.0594848	-0.200654
Com_1941_pos	Nicardipine	-0.31323	0.387886	-0.369345	-0.0837848	0.139917	0.846003	0.256932	-1.3169	-0.0451011	-0.299244	0.0539307	-0.926919	-0.584241	-0.157277	-0.413277	-0.3909	-0.816813	0.854204	-0.34337	0.0174792	0.795379	-0.711688	0.197897	-0.642795	0.296726	0.0738097	-0.123593	-0.0972991	-1.15024	0.203442	-0.0944335	-0.387252	0.820061	1.6871	1.68161	-0.434674	-0.250254	1.55272	0.105019	1.1598	0.596179	1.02495	1.0393	-0.109378	0.758839	-0.262116	0.164685	-1.02696
Com_1943_neg	Rutaecarpine	-1.00632	-0.115665	-0.0004436	0.491086	-0.00902997	-0.31506	-0.599621	0.715967	0.065656	0.199627	-0.308957	-0.0623005	1.05737	0.467091	0.935212	0.128118	-0.153024	-0.518758	-0.771975	-0.358542	0.590583	-0.208687	0.226691	-1.04877	0.0449475	0.1968	-0.112391	0.776929	0.0586128	-0.130763	0.536912	-0.490988	0.411439	-0.518942	0.574863	-0.0689672	0.846656	0.118834	0.520119	-0.0497152	0.960001	0.315304	-0.398479	0.0925942	-1.37195	-0.221686	0.516156	0.170027
Com_1948_pos	N-Hydroxydecanamide	-0.29264	-0.264234	-0.110439	0.0932468	0.153018	-0.0342433	-2.6684	-0.110895	0.0947501	-0.693113	-0.472017	-0.793065	-0.088679	-0.0951702	-0.0987149	0.0607034	0.414611	-0.0764438	-0.754199	0.0403109	-0.164702	0.521325	0.00524023	0.467834	-0.192636	-0.906159	1.47973	-0.079479	-0.604619	0.0639918	-0.222159	-0.0944214	0.547349	-0.30808	0.106116	0.111724	-0.218104	0.265131	0.0326802	-1.61828	0.672123	0.558884	0.314846	0.147089	-1.30185	0.0346188	-0.354582	-0.394905
Com_1951_pos	n-Hexanamide	0.0631479	0.164047	-0.230383	0.566958	0.106876	0.427597	0.659026	0.834511	-0.146983	0.151586	1.16976	-0.0106987	0.266698	-0.785712	0.0965043	0.972304	1.11217	0.302136	-0.552826	0.448662	-0.286346	1.28115	-0.169444	-0.0532608	0.510742	0.611005	1.12771	-0.0172302	0.0364852	1.2419	0.063676	0.965644	0.163371	-0.850984	-0.0980438	-0.0127893	-0.111827	0.0509164	-0.208411	0.0204955	0.328754	0.129841	-0.116593	1.21332	-0.0477529	-1.35884	-1.16859	-0.547374
Com_1958_pos	N-Heptadecanoylglycine	0.00223936	0.0633956	0.0461227	0.0964588	0.137824	0.182036	0.0488558	0.0121433	-0.0150964	0.187619	-0.0910317	-0.221873	0.235231	0.119289	0.253876	-0.0638491	0.10581	0.185324	-0.375822	0.012033	0.0785512	0.0901464	0.184935	-0.0429898	0.267882	0.0738097	-0.0430747	0.562344	-0.00909096	0.15803	-0.0456598	-0.187938	0.18127	-0.195309	0.30825	-0.0333167	-0.367425	0.0566976	0.1515	-0.0388535	0.640086	0.390235	-0.0531856	-0.0667985	0.0110547	-0.234256	-0.323743	-0.371361
Com_1960_pos	N-feruloylglycine	-0.0332052	0.360034	-0.0363977	0.0670289	-0.452567	0.323007	0.277323	0.0980141	-0.0347365	-0.0449282	-0.326688	-0.727602	-0.398408	0.0580239	-0.0867449	0.222417	-0.113733	-0.350774	-0.168394	-0.218498	-0.115454	0.0964371	-0.161995	-0.476734	0.0183358	0.281878	-0.473796	-0.056427	0.062048	0.335871	0.0359554	0.399744	0.228714	-0.144165	0.485878	-0.251937	0.114836	0.119999	0.118493	0.017164	0.708991	0.538091	0.650861	0.0351145	-0.163357	-0.083673	0.321135	-0.188866
Com_1962_neg	(6Z,9cis,9'cis,13cis,13'cis,15cis)-3'-Hydroxy-4,5,7',8'-tetradehydro-5,8-dihydro-beta,beta-carotene-3,8-dione	-0.00555409	0.190486	0.108748	0.13643	-0.255841	-0.110221	0.0600752	0.140641	0.108812	0.115655	-0.110356	0.0153842	0.105747	0.085537	0.498633	0.0264299	0.084812	0.139186	-0.370251	-0.110335	-0.306642	0.0635253	-0.0108348	0.246971	0.237507	0.121543	0.194244	0.218783	0.0928669	0.271853	-0.015154	-0.028886	0.0219159	0.150277	0.640317	0.173041	-0.174807	0.00998651	0.0659704	0.0620372	0.416403	0.27604	0.0918884	0.140913	-0.631343	0.230419	-0.0413377	-0.0379755
Com_1966_pos	Netilmicin	0.672147	1.95883	1.3494	1.28484	1.50742	1.01088	1.28223	1.46975	0.76452	1.44284	1.62346	0.685218	1.08417	0.897239	1.28747	0.983003	1.39401	1.22643	1.59974	1.04144	2.19284	1.7127	1.45972	1.13993	1.93583	1.35476	1.09805	1.86178	1.14828	1.10115	-0.969757	-1.01463	-1.25023	-1.45606	-1.11817	-0.997012	-1.34014	-1.33719	-0.153603	-1.47377	-1.1196	-0.649966	-1.10112	-0.947295	-1.03293	-0.848562	-1.27292	-1.20108
Com_1968_pos	N-ethylmaleimide	0.948731	0.0216723	-0.639907	-2.24422	-0.281309	-0.0583587	-0.685453	0.0373331	-0.249098	-0.233814	-1.15778	-0.636406	-0.00509733	-0.231825	-0.639935	0.924802	-0.936224	-0.600107	-1.28371	-0.824027	-1.8016	-2.06937	0.224461	-0.821839	1.58899	0.593663	0.00854183	-0.533493	-0.265322	-0.240276	-1.29233	-0.595098	0.806201	1.22758	0.188737	-0.0601176	-0.19311	0.116079	0.459242	-0.0192402	1.3067	1.0081	-0.0148004	0.211927	0.331546	0.434119	0.824768	-0.04156
Com_1969_neg	tiadinil	-0.290529	0.131378	0.119964	-0.229407	-0.317887	0.129251	-0.465155	0.116579	-0.0439802	0.245931	-0.0787787	-0.321164	-0.0401017	-0.0788344	0.352231	0.67154	-0.0266065	-0.387599	4.39499	-0.363056	0.286651	-0.0974615	-0.134248	0.0373077	-0.296036	-0.23477	-0.701515	-3.8567	0.052315	-0.454778	0.0572918	0.332711	0.40298	0.803681	1.37077	-0.0852425	0.161427	0.230522	0.732849	0.161918	1.12401	0.551929	-0.086858	0.420228	-0.61272	-0.749689	0.0330173	0.369365
Com_1969_pos	Nervonic acid	-0.664705	-0.518995	-0.424594	-0.555892	-0.123996	0.110989	-0.383572	-0.368419	-0.484081	-0.335133	0.623356	-0.207981	0.564053	-0.824707	-0.258914	0.151681	-0.454819	0.143092	-0.881358	-0.0310295	0.163245	0.214971	-0.0568834	-0.617338	-0.477687	-0.662838	0.39202	-0.290269	-0.179692	-0.622011	0.558538	-0.21678	0.51504	0.0857937	-0.159822	1.07941	0.768477	0.358756	0.694843	0.719701	-0.100007	0.451396	0.044828	0.91215	0.253694	0.552978	0.907466	-0.0625633
Com_197_neg	Ser-Ser	0.373797	0.498284	1.06818	0.436984	-0.124445	-0.102564	-0.321404	-0.184496	0.0140638	-0.0177541	-0.533814	-0.0157842	0.432882	0.776678	0.921747	0.651572	0.0781636	-0.429627	0.241174	-0.187718	0.228015	-0.0564598	-0.0229281	0.108167	0.376421	0.167984	-1.04998	0.416982	0.332815	0.411504	-0.393557	-0.0249729	-0.0458141	-0.271831	1.01331	0.117686	0.769087	0.126422	0.583715	-0.142719	1.24451	0.309008	0.0190671	-0.481809	-1.16736	-0.32282	-0.186236	0.475567
Com_1970_pos	Neotame	-0.264875	0.137422	0.0450476	-0.158726	-0.203291	0.361672	0.31429	-0.0209794	-0.00644735	-0.381295	0.139047	0.486434	-0.167786	0.0182299	0.124558	0.011217	0.0662613	0.115635	-0.375598	-0.219141	0.106429	-0.137576	-0.269237	-0.110547	-0.088092	0.114756	-0.0263152	0.103996	-0.166127	0.059839	0.203508	0.578581	0.120104	0.292592	0.778699	0.128909	-0.346947	-0.600344	0.0767788	0.0850841	0.458821	-0.13108	0.372288	0.00112921	0.214624	-0.0133336	0.15434	-0.292895
Com_1971_pos	Neosolaniol	0.0709939	1.96885	0.333707	1.38489	-0.0250063	1.00427	0.762367	0.172622	0.189216	0.41875	1.05966	0.0721146	1.39781	0.688288	0.541086	-0.466466	-0.183991	-0.577321	-0.19904	0.289676	0.412101	-0.471608	0.60278	0.351447	0.351841	1.40035	0.282534	1.90108	0.0139764	0.83269	-0.107592	-1.14565	0.378006	-0.168854	0.39918	-0.0446489	-0.743983	-0.428152	-0.549943	-0.435045	0.596576	-0.166334	-1.20996	-0.120388	0.343593	0.378117	0.139362	-0.431472
Com_1979_pos	Nebramycin IV	-0.703563	1.4693	-0.396734	0.114013	-0.370568	-0.104565	0.416656	0.0181537	0.396049	0.0156831	0.119338	-0.261311	0.2865	0.54575	-0.0844107	-0.402712	0.127539	0.046228	-0.469976	0.460011	-0.0769538	-0.671007	-0.100808	-0.476525	0.556842	0.478179	-0.410177	0.857448	-0.222136	0.602411	0.490828	0.324114	0.0599127	0.0664668	0.336606	0.544238	-0.0691248	-0.339393	-0.112015	-0.00287256	0.689877	0.424154	-0.12639	-0.832347	0.258799	0.176757	-0.581678	0.148218
Com_198_pos	Uric acid	-0.237763	0.633529	0.0848877	0.429467	-0.763938	1.03128	0.0361646	-0.118255	-0.380662	-0.124605	-0.0790424	-0.945183	0.366894	0.271091	-0.419348	0.417263	-0.350663	-0.191133	0.618675	0.0562091	-1.04666	-0.209871	0.0688994	2.61386	0.236696	0.0843509	0.00968366	-0.156815	-0.00655522	0.154062	0.225055	-0.645868	0.495821	-0.124404	0.188761	-0.629154	0.0343124	0.40819	0.570382	-0.00428579	0.762176	1.02017	-0.157227	0.0280035	0.138227	-0.124682	0.313363	0.711962
Com_1980_pos	Neamine	2.20703	0.317305	0.241169	-0.627083	-0.138536	-0.616804	-0.97411	0.0738892	-0.0502081	0.303375	-0.532517	-0.542981	0.11575	-0.271726	0.294233	0.352912	-0.0622542	-0.0814054	-2.6678	-1.44996	-0.517494	-1.33357	-0.705747	-0.59774	1.61001	0.368324	-0.192045	0.859702	-0.296013	-0.149942	-2.36147	-0.0238904	0.221944	-0.288579	0.734957	1.37706	-0.402088	0.949674	-0.0458468	-0.186974	1.33179	0.750714	0.246918	1.19256	-0.470088	0.480227	0.348785	2.17246
Com_1982_neg	7-Ethoxycoumarin	0.0478201	0.450566	-0.255139	-0.63793	0.315524	1.74436	-0.0259911	-0.119624	0.57014	-0.608367	-0.0180901	0.708922	-0.252572	-0.209626	-0.376433	-1.72127	0.347069	-1.28939	-1.96406	-0.120311	1.14175	-1.0463	-0.216134	-3.55739	0.423862	-1.10731	0.472359	1.44564	0.352218	0.154966	-0.210566	-0.115374	0.835806	0.212771	0.525724	-0.084559	0.221944	0.261723	0.336878	0.91483	0.148265	-0.569263	-0.0934526	0.410539	-0.808495	2.04546	0.198491	0.822576
Com_1984_pos	N-Docosanoylglycine	1.15146	0.116357	-0.0594049	-0.831923	-0.170637	0.221126	0.732075	-0.355788	-0.131422	-0.0150155	0.803542	-0.281122	0.0570321	-0.176081	0.426597	0.762717	1.19149	0.202835	-0.770369	-0.153037	0.364271	0.385642	-0.233678	-0.431571	1.39565	0.8348	0.0487903	0.438029	-0.250752	0.106627	-1.13547	0.27296	0.55657	-0.431895	0.888843	1.34151	-0.416288	0.443421	0.627002	0.566336	-0.0768693	0.704568	0.654562	0.916549	1.02769	0.447006	-0.224518	0.0922366
Com_1985_pos	N-DESISOPROPYL DELAVIRDINE	-0.108831	0.176862	-0.110817	-0.205623	0.109643	0.0514526	0.296964	-0.151991	0.000732382	0.0417422	0.0228365	-0.255782	0.0436508	-0.155886	0.0532605	0.0707016	0.0323245	-0.262754	-0.422342	-0.0379893	-0.318839	-0.127338	0.0724986	-0.0955045	0.141049	0.104761	-0.558901	0.194555	-0.108183	0.130629	0.103629	-0.165413	0.185205	0.220562	0.263844	0.0300255	-0.192743	0.300213	0.173952	0.00668325	0.438147	0.458579	0.059808	0.576774	0.0908878	-0.0281539	-0.0650515	0.105372
Com_1986_pos	N-Desalkylflurazepam	0.304092	-0.00388543	0.113113	-0.144382	-0.034704	0.113575	-0.488733	-0.0796084	-0.0117888	0.121576	-0.064403	-0.394811	0.0665927	-0.0742461	0.0818184	-0.147241	-0.200784	2.49148	-1.75019	0.13248	0.130516	0.0283682	0.251046	-0.234787	0.435645	0.280967	-0.186413	2.20895	0.300186	0.0575586	-0.307469	-0.15337	0.306554	0.0268227	0.361056	0.0776953	-2.10631	0.342502	-0.0528691	-0.0582575	1.21932	0.467348	0.145588	0.0410881	-0.0153259	-2.10834	-2.37249	-2.76851
Com_1988_pos	N-CAFFEOYL-L-ASPARTIC ACID	0.436236	1.02108	0.324173	0.726559	1.15772	-0.0789081	-1.23782	0.101421	0.264968	1.02629	-0.0664348	0.0287296	0.120794	0.176493	0.518438	0.27808	0.730002	0.974268	-0.10271	-0.0182092	1.08452	0.0129041	-0.429749	0.150225	-0.785688	0.514783	-1.2391	-1.98649	0.554814	-0.085693	-0.430999	-0.392958	-0.766742	0.584333	-1.07537	0.166895	-0.0660931	0.613287	-0.128548	-1.33847	1.46505	0.224003	0.00717336	-0.267652	0.0854521	0.700606	-0.471726	-0.527427
Com_1991_pos	N-benzoyl-4-hydroxyanthranilic acid	0.285351	0.415543	0.676149	1.04999	0.950514	0.799916	0.790871	0.856164	0.290476	0.618863	0.626556	-0.0810002	0.460007	0.534721	0.640263	0.657355	0.685673	1.05821	0.0815135	0.461029	1.28226	0.724867	0.550868	0.551988	1.13679	1.01408	0.496135	1.08246	0.522325	0.970758	-0.351673	-0.568487	-0.495952	-1.01187	0.141646	-0.733977	-0.60021	-0.765069	-0.405003	-0.869433	0.0502754	-0.014797	-0.360935	-0.710821	-0.588689	-0.557819	-0.596328	-1.08294
Com_1992_pos	navenone A	2.06662	-0.566153	-0.0895595	-1.55336	0.0207602	-0.595565	-0.542566	0.0587643	-0.234887	-0.287642	-1.30712	-0.916932	0.445031	0.32474	0.217528	0.366632	-0.219044	-0.43264	-1.23488	-0.50874	-2.817	-2.4188	-0.575437	-0.45188	1.05113	0.585716	0.476423	0.0460511	-0.345375	0.06639	-1.75489	-0.100319	0.0563347	0.177907	0.230014	0.748789	-0.0762496	-0.826855	0.0593554	-0.197443	1.46381	0.559039	-0.200755	-0.963755	0.402039	0.396513	0.20485	0.258652
Com_1994_pos	N-Arachidonoyl dopamine	0.446896	-0.304146	-0.142667	-0.079149	-0.714133	-0.285889	0.40062	-1.18327	-0.232217	-0.0811703	0.382122	-0.533521	0.425109	-0.677477	0.207216	0.0803369	0.533867	-0.135123	-0.728169	-0.228358	0.0432791	0.577665	-0.410663	-0.654171	1.11485	-0.0605886	0.0836712	0.103535	-0.228353	-0.228078	-0.870194	0.466067	0.613187	-0.242424	1.35249	1.14914	-0.196902	0.688709	0.789634	0.510372	0.220359	0.929277	0.392764	1.24453	0.991042	0.563141	0.173781	0.296009
Com_1996_pos	Naproanilide	-0.0497602	-0.773531	-0.386216	0.289066	0.00563172	-0.237538	-0.224658	0.0162967	0.0388559	-0.105564	0.0229574	-0.244545	0.107785	-0.0381172	0.0836929	0.0839265	0.10648	-0.0102004	-0.0701495	0.0231731	2.10698	-0.0523257	0.106103	-0.0706632	0.0657137	0.175992	-0.573817	0.207055	-0.221527	0.237889	-0.0871237	0.09346	0.364025	-0.243337	0.249662	0.117361	0.140296	0.097025	0.0666998	-0.0610497	0.602833	0.37874	0.140514	0.00745579	0.0935686	-0.0415331	-0.0113448	-0.199483
Com_2_neg	Oleic acid	-0.0340668	-0.0911445	-0.133998	-0.112534	-0.0261147	0.315411	0.122995	-0.0986308	0.213343	-0.0309378	0.179873	0.161236	-0.276747	0.139587	-0.806002	-0.0542304	-0.126789	-0.167746	0.177182	-0.0229425	0.222117	0.0098259	0.0625401	0.0465681	0.327567	0.160035	-0.083971	-0.0534071	-0.37351	0.335864	-0.0146109	-0.200225	0.0174085	-0.156413	0.0249078	-0.204383	0.134605	-0.017201	-0.286548	0.0986387	-0.277113	-0.183653	-0.0806456	-0.438966	0.571528	-0.101178	0.0650057	0.0384103
Com_20_pos	α-Eleostearic acid	-0.211515	-0.471142	-0.250023	-0.424123	1.64203	0.851166	0.841785	-0.177947	-0.84812	-0.160702	-1.03449	-0.213261	0.207283	0.131818	-0.253227	-0.506361	0.333424	0.0066017	0.0657846	-0.174704	-0.467913	0.763057	-2.6503	-1.44071	-1.14581	-1.36236	0.399197	-0.359699	-0.59219	0.43514	0.375213	-0.377431	0.0729457	0.0737974	-0.60222	0.329769	-0.340154	0.338372	0.5053	0.816726	-2.35118	-0.549591	-0.121328	-0.767327	0.697533	0.710185	0.336218	-0.124339
Com_2000_pos	Naphthalene	-0.875342	-0.260924	0.0837043	0.391399	0.288114	0.321524	-0.059349	0.22323	-0.738809	-0.303435	-0.250101	-0.265407	0.0810171	-0.0403673	-0.49678	-0.137156	0.336621	-0.755415	0.28394	0.259503	-0.0663904	0.0358783	-0.062699	-0.688426	-0.089021	-0.701266	-0.00659638	-0.38241	-0.43255	0.191795	0.509889	0.154422	-0.0966843	-0.248359	-0.462114	-0.251467	-0.0337183	-0.318848	0.254935	-0.132704	-0.112754	0.107035	0.0727642	-0.381865	0.576722	0.644965	0.652344	0.62227
Com_2003_neg	MFCD00273304	-0.446618	1.41068	1.05427	0.0280206	-0.10417	-0.112936	-0.625775	0.0365449	-0.845628	1.04472	0.214705	-0.0322704	0.0830833	0.408572	0.755645	0.116756	0.0939238	-0.487962	6.42415	-0.686609	0.0317165	0.307707	0.0698641	0.760319	-0.0303741	0.188033	-0.89409	-5.16357	-0.134653	0.224842	0.578305	-0.59803	-0.572467	0.359126	-0.463592	-0.332759	0.0273119	0.214679	0.180211	-0.34234	0.335655	0.016177	-0.128649	0.329943	-0.765782	-0.84078	-0.00817883	0.141463
Com_2006_pos	Naphthalen-2-amine	-0.489109	-0.352611	-0.46375	-0.185262	-0.0392941	-0.621262	0.16107	-0.157169	-0.133932	-0.0473681	-0.712049	-0.556807	0.405738	-0.0168856	-0.00503749	-0.684759	-0.757657	-0.550212	-0.475336	-0.201727	-0.367403	-2.68306	-0.0379622	-0.662228	0.186825	0.0399877	-0.266642	0.781454	-0.0605596	0.366145	0.410983	-0.124961	0.823853	-0.178711	-0.562175	0.00489658	-0.233916	0.0955436	0.0638685	0.0453295	0.312227	0.622453	-0.0585118	-0.0649401	0.333377	-0.0900331	0.174619	0.305684
Com_2008_neg	sinapaldehyde glucoside	-0.296398	0.0314502	-0.373068	0.417187	-0.434538	-0.622339	-0.546008	0.358652	-0.593556	0.645837	0.128409	0.118226	0.269057	-0.0856194	0.784445	0.540249	0.0750459	-0.568486	0.801354	-0.188902	0.72274	0.23972	-0.075661	1.23517	0.00229374	0.927513	-0.792475	-3.33685	-0.575153	0.040995	0.12894	0.0631694	-1.29533	0.657753	1.31282	0.578988	0.233459	-0.344655	0.589903	-0.252446	1.00388	0.664567	-0.304286	-0.239654	-3.18346	-0.567124	-0.0452709	0.398995
Com_2008_pos	Naphth(2,3-b)oxirene-2,7-diol, 1a,2,7,7a-tetrahydro-1a-methyl-7a-(3,7,11,15-tetramethyl-2-hexadecenyl)-	0.13954	-0.599306	0.293188	-0.539969	-0.0807743	0.434878	0.255913	-0.845291	0.135072	0.0448085	0.367573	-0.356161	0.234149	-0.508113	0.242471	0.608053	-0.0716919	-0.0512897	0.0430353	-0.15845	0.0301132	-0.179334	-0.566615	-0.815985	-0.0104571	0.00507826	0.278601	-0.096096	0.126188	0.212291	0.0293642	0.0960822	0.252023	0.667744	0.469577	-0.0101731	0.191421	0.2909	0.0393197	0.11786	-0.00486372	0.353823	0.514784	-0.211072	0.0736486	-0.161458	-0.435242	-0.391972
Com_2013_pos	Nandrolone cypionate	0.0601706	-0.116994	0.000641065	0.0577882	0.0431282	0.223791	-0.12948	-0.416409	0.439417	-0.361945	0.273686	-0.263356	-0.149213	-0.00836073	0.095255	0.126179	-0.185644	0.0512446	-0.404546	-0.174286	-0.253128	-0.193815	-0.434603	-0.259665	0.19487	0.155311	-0.452432	0.43758	-0.383915	-0.112611	-0.105865	0.0682487	0.197029	0.0403786	0.456372	0.00948598	-0.0331616	0.460708	-0.0707859	0.955713	0.224626	0.102263	0.489989	-0.507671	0.247828	-0.344731	-0.296903	-0.82702
Com_2016_pos	Nandrolone cyclotate	-0.500554	-0.762985	-0.0884862	0.297477	-0.138703	1.01202	0.196888	-0.0612793	-0.509263	-0.604189	-0.0755732	0.2941	-0.517745	-0.624936	-0.172965	-0.546246	-0.212723	-0.226546	1.4614	0.378941	0.48125	-0.942935	-0.811059	-0.706713	-0.673555	-0.148398	1.54961	-1.26451	-0.204251	-0.700262	0.92788	0.769852	0.0539466	-0.155348	0.200132	0.165469	0.0568967	0.183221	-0.5113	0.258631	-0.741007	-1.38565	-0.0761451	0.429919	0.14365	-0.0598894	0.357175	-0.194546
Com_2018_neg	Sulfamethoxazole	0.715066	-0.000186384	0.0251935	-0.306395	-0.455864	-1.07695	-1.00183	-0.316745	0.105014	-0.207566	0.0914119	-0.566986	0.132581	0.158827	-0.425567	-0.493302	0.0277433	-0.828676	-1.22143	0.179344	-0.0106614	0.324102	0.0552497	-0.612114	-0.0403737	-0.374625	-0.822766	0.90492	-0.255135	0.356292	-0.572111	0.371894	0.448641	0.42691	1.48928	-0.0538409	0.299087	0.554291	0.460781	0.412504	0.885638	0.402576	-0.103564	0.553299	0.12853	0.594725	0.000906239	0.768773
Com_202_pos	Urapidil	-0.076683	-0.476077	-0.201076	-0.12602	-0.145061	-0.0197083	-0.172256	-0.227404	-0.217236	0.0140942	0.0925678	-0.525645	-0.238591	-0.251509	-0.0652299	-0.188711	0.340273	-0.201092	-0.369853	0.0381193	0.0526534	0.027504	-0.0348328	0.237735	0.294035	0.0453951	-0.0416192	0.153063	0.0801047	0.0118567	0.00950012	0.180389	0.292207	0.230655	0.813444	0.134849	-0.124129	0.216736	0.338374	-0.0168884	0.521686	0.850738	0.0922997	0.215385	0.366277	0.409458	-0.116102	0.214645
Com_2020_pos	Nandrolone	0.101251	-0.504873	-0.245156	0.33778	0.0730975	0.25843	0.573885	-0.36559	0.181372	-0.191032	-0.0409316	0.0915333	-0.317655	0.132987	0.350983	0.275777	0.367096	-0.196003	0.246598	-0.185808	-0.0016039	-0.171622	0.254029	-0.339951	0.325291	-0.0542813	0.610893	-0.898054	-0.644396	0.0896031	-0.114104	-0.19991	0.345487	-0.77885	0.245578	0.415399	-0.121369	-0.080985	-0.0592234	0.369111	-0.265764	-0.503102	0.0721628	-0.409878	1.20621	0.171358	-0.127592	-0.119045
Com_203_pos	Uramustine	-0.0286624	0.18827	0.134582	0.276772	0.446127	-0.0533211	0.0796445	-0.0270103	-0.220953	-0.204254	0.18204	-0.129251	0.189572	0.199622	0.219496	0.223057	0.251059	0.202835	-0.316506	-0.201727	0.105094	-0.728857	0.22765	-0.0421751	0.302545	0.0399877	-0.113596	0.642879	-0.0893767	0.47895	-0.0451361	-0.294956	0.0735292	-0.104552	0.00936279	0.0679673	-0.404402	-0.041226	0.150889	-0.0446787	0.543255	0.296765	-0.0134931	-0.0745433	0.0601474	-0.134886	-0.257074	-0.378355
Com_2030_pos	naltrindole	-1.10888	-0.119443	0.0787151	-0.0156712	-0.147927	0.148889	-0.0554899	-0.109809	0.00483459	-0.0638593	-0.154482	-0.432517	-2.24109	0.00904679	-0.150872	0.0146879	0.0735278	-0.148523	-0.242505	0.0319067	0.23261	-0.111498	-0.0117678	-0.119894	0.275038	0.174697	-0.27294	0.263053	-0.312377	0.0801389	-0.417447	-0.0577156	0.455499	0.00658114	0.576669	0.140795	-0.217415	0.195597	0.0805395	0.451725	1.15223	0.535118	0.256988	0.252886	-1.29276	-0.0288888	0.0330298	-0.444697
Com_2032_pos	Nalpha-Benzyl-N-[(1S)-1-(hydroxyamino)-3-methylbutyl]-L-tyrosinamide	0.312087	2.65484	-0.476444	1.18692	0.0857324	0.511884	0.567599	0.393251	0.647914	0.474915	0.759339	0.390274	0.645141	0.685347	1.00052	-0.414305	0.110614	-0.417428	0.541603	0.173594	0.533983	0.0897174	0.969366	0.496926	0.572766	1.08724	0.444986	1.7526	0.037645	0.993553	-0.45401	-1.7382	0.0745526	-0.432216	0.343594	0.0839763	-0.631441	-0.626664	-0.795226	-0.628736	0.45193	0.100049	-0.548794	0.0323258	-0.167735	0.585087	-0.0698968	-0.173038
Com_2035_pos	Nafcillin	-0.209987	0.169814	-0.439316	-0.314052	-0.24525	0.455825	-0.533541	-0.122806	0.167952	0.158746	-0.252814	-0.322549	0.221686	-0.165371	0.607638	0.466054	0.0616274	0.147097	3.28025	0.250568	-0.659248	-0.580022	-0.179741	0.777262	0.350061	1.18976	-0.358308	-3.24124	-0.139833	0.249379	0.44355	0.0122794	-0.111324	0.343679	0.627951	0.0492931	0.0689146	0.423999	-0.335993	-0.128743	0.034375	0.705924	-0.218006	0.276698	-0.73196	-0.409555	0.413238	0.581179
Com_2038_pos	Nadifloxacin	0.270228	-0.151145	-0.0701627	-0.190517	-0.147927	-0.782189	-1.75787	0.120679	0.0195936	-0.100892	0.0458872	-0.431379	-0.107656	-0.102091	-0.111875	0.0607034	0.299909	0.597676	-0.501019	0.0809375	1.2959	-0.185253	0.00524023	-0.453912	0.307775	0.109097	-0.27294	0.268118	-0.330299	0.0580558	-0.325234	-0.0676528	0.551221	0.0291716	0.576669	1.23993	-0.335156	0.033557	0.0326802	0.489921	1.1539	1.53142	0.285639	0.147089	-1.35834	0.0507923	-0.23988	-0.992012
Com_2039_pos	N-adenylyl-L-phenylalanine	-0.225887	-0.147625	-0.203256	0.0832732	0.0201866	0.0581456	0.0804916	-0.0546704	0.151567	-0.00792791	0.0659497	-0.329765	0.139065	-0.053289	0.0110553	-0.0434457	0.03791	0.0918698	-0.27462	-0.0736553	-0.0541334	0.00616971	0.152154	-0.00944409	0.280555	0.189514	-0.141124	0.143233	-0.139608	0.197786	0.234156	0.125093	0.366227	-0.0356696	0.383925	0.128877	-0.268405	0.14841	-0.0643088	0.00882734	0.422129	0.402637	0.0437968	-0.0289316	0.131688	0.208892	-0.0718184	0.0405835
Com_2042_pos	N-Acetylvanilalanine	0.142658	-0.701405	-0.357757	-0.370499	-0.246283	-0.84865	0.209037	-0.0651178	-0.066306	-0.0809207	-0.141888	-0.195705	0.171661	-0.192919	-0.370112	0.421347	-0.111077	-0.208207	0.603148	-0.142133	-0.164296	0.0962714	-0.0935755	-0.137017	0.161033	-0.598766	-1.44404	-0.279051	-0.154259	-0.112274	-0.220393	0.626448	0.386678	0.384033	0.4539	0.161327	-0.429384	0.445101	0.350222	-0.196757	0.506591	0.357002	-0.0230194	-0.73722	-0.0225037	-0.00533834	-0.300537	0.118183
Com_2046_neg	(Z)-Metaflumizone	0.243454	-0.59906	-0.381227	-3.75986	0.12117	-2.57488	-3.70495	1.35827	-0.335483	0.0101284	-0.263408	-0.14999	0.080033	-0.245151	0.352642	0.568787	0.100602	-0.14774	1.86542	-0.306636	0.0253615	0.155743	-0.385298	1.8696	-0.331717	-0.370585	-0.471396	-1.57588	-0.147851	0.149143	-0.483731	0.955378	1.16526	0.403231	1.53632	-0.228261	0.213951	-1.23765	0.703708	-2.12138	1.01285	0.087423	0.134079	-2.23712	-0.45757	-0.460482	-0.114752	0.294347
Com_2046_pos	N-Acetylvaline	0.148392	-0.473645	0.39253	0.270973	-0.094241	-0.749591	-0.533379	0.348496	0.212875	0.337036	-0.305203	-0.262749	0.0572024	-0.228735	0.267294	-0.200331	0.408419	0.101008	-0.655513	-0.907365	0.919599	-0.490575	0.598183	-0.258619	1.05673	0.527612	-0.246646	0.212943	-0.310786	-0.754109	0.175969	0.200303	-0.0888542	-0.160667	0.415598	0.296998	0.221475	0.0779726	0.40269	0.0524498	1.00921	0.264867	-0.0755773	0.220229	0.541326	-0.00845694	0.102842	-0.301042
Com_2049_pos	N-Acetyl-L-phenylalanine	0.0878153	0.519365	0.504397	0.439498	0.559474	0.649172	0.463641	0.417877	0.283143	0.627701	0.595493	0.159522	0.294409	0.426487	0.402491	0.505438	0.533271	0.592113	0.206863	0.423586	0.487539	0.842205	0.602206	0.464637	0.888854	0.528981	0.172289	0.822296	0.494056	0.459731	-0.255102	-0.577053	-0.246297	-0.477193	0.0443323	-0.340703	-0.719384	-0.366042	-0.271569	-0.479956	0.132304	-0.0375	-0.211651	-0.346407	-0.263883	-0.526646	-0.0522825	-0.559061
Com_205_neg	2-Methoxy-4-[(1E)-3-oxo-1-propen-1-yl]phenyl beta-D-glucopyranoside	0.760158	-0.378769	-0.192217	-9.39661	-0.0955693	-4.52918	-4.45247	-2.21195	-5.24056	0.326395	-0.348793	-1.55675	0.0683303	0.0244192	0.376899	0.715027	0.496811	0.0338018	-1.46105	-3.6791	0.176027	-0.308479	-1.32095	0.92287	-0.925408	-2.20496	-4.68335	-2.7056	-0.708919	-2.95456	-1.1144	0.97667	1.10064	0.409398	1.01869	0.194478	0.00272959	-1.60875	0.342737	-2.66742	1.22991	-1.04231	-0.12905	-3.61171	-0.365263	-1.42556	-0.392942	0.712938
Com_2053_neg	Gemcitabine elaidate	-0.10861	0.0156607	-0.129301	-0.242897	-0.105157	0.762832	-0.62803	0.10176	-0.32593	0.0261881	-0.349925	-0.469241	-0.0778019	0.329634	0.359909	0.532051	-0.344162	0.0785565	-1.74704	0.446777	-0.0533425	-0.126439	-0.00177215	-0.575987	-0.407356	0.647799	-0.834062	2.29132	-0.420405	0.160136	0.0651918	0.295803	0.305008	0.52626	0.781471	0.37129	0.385808	0.241936	0.716464	0.397214	1.78549	0.607123	0.361389	0.653622	-0.456069	-0.486673	0.414565	0.0740302
Com_2055_pos	N-Acetyl-L-leucine	0.0682799	-0.65967	-0.133138	0.327823	0.448022	0.432504	0.344671	-0.315819	-0.21172	0.3613	-0.12919	0.400283	0.298998	0.199016	0.119024	-0.391618	-0.0462871	-0.15069	-0.136853	-0.376653	-0.269985	-0.247597	-0.351673	0.0607414	0.750743	0.112515	-0.0880381	0.439576	-0.0669238	-0.0332528	0.160384	0.0704965	0.608599	-0.16714	0.172646	0.390786	-0.497899	0.669944	0.10173	-0.254067	0.647502	-0.183137	-0.314975	0.0218794	0.456873	0.252836	0.016913	0.249598
Com_206_neg	Chlorphentermine	-0.484849	-0.188994	-0.333835	0.225813	0.0824605	-0.145075	-0.27116	0.319145	0.426781	0.452592	-0.170392	-0.232201	0.525946	0.250219	0.529447	0.400817	-0.0387882	-0.637217	0.312222	-0.309232	0.403675	0.224247	0.260689	0.839551	-0.466416	0.293753	-0.365102	-2.88696	-0.272154	0.205681	0.119634	0.310286	-1.07158	0.110211	0.885964	-0.116514	0.379286	-0.16917	0.336726	-0.103135	1.05589	0.797031	-0.0530564	-0.875206	-2.6215	-0.276833	-0.0729568	0.526728
Com_2061_pos	N-acetyl-L-2-aminoadipic acid	3.03954	0.789756	0.10489	-2.24422	0.0173829	-0.409643	0.324089	-0.180924	-0.0327424	0.983234	-0.97809	-0.712884	0.265628	-0.239674	0.234281	0.924802	0.0901958	-0.647989	-1.2971	-0.739964	-2.27133	-2.18625	-0.76294	-1.22911	1.58923	0.617845	0.255082	0.727132	-0.438633	-0.456885	-3.07348	-0.551503	0.259344	0.202225	0.651344	1.72746	-0.803288	0.306645	-0.519101	-0.643325	2.13878	0.990969	0.0967249	0.392889	-0.794922	0.434119	0.701715	0.404524
Com_2064_pos	N-Acetyl-DL-tryptophan	-0.179648	0.169776	0.0332815	-2.10841	-0.386592	-10.5891	0.254273	-0.409408	0.167952	0.287086	-0.142539	-0.336132	0.049708	0.0240013	0.623832	0.49989	1.20226	-1.89618	-0.119468	0.237922	-0.374838	-0.278791	0.0858303	-0.00634773	0.122824	0.344741	-0.766047	-0.273348	-0.231333	0.372968	0.205774	0.224363	0.279095	0.613013	-11.3431	0.102409	0.10995	0.926899	-0.192352	0.384593	0.537228	0.695878	-0.00048359	0.874402	-0.415308	-0.0916493	-1.43704	-0.291947
Com_2066_pos	N-Acetylcystathionine	0.038951	0.237947	-0.0548913	0.116185	0.0718638	-0.105301	0.202114	-0.132733	0.0349805	-0.268676	0.482359	-0.428441	0.101162	0.129055	-0.0596125	-0.0734573	-0.306906	-0.571291	0.409786	-0.0557182	0.0663859	-0.613507	-0.109885	0.0844052	-0.401368	0.16339	-0.187745	-0.17964	-0.201196	0.132792	0.0097535	0.285311	0.274151	0.358659	0.345129	0.165593	-0.00533851	0.425705	0.564358	0.353356	0.112411	0.470681	0.150615	-0.193789	0.690046	0.38077	0.342862	-0.106771
Com_2067_neg	Marinobufagenin	-0.560407	0.0478587	0.352335	0.0492987	0.515055	-0.484382	-0.927258	-0.0869475	-0.0331474	0.146756	-0.408126	-0.54425	0.134628	-0.0172186	0.479808	0.494445	0.253468	-0.248957	0.0569292	-0.232651	0.216903	0.0296074	0.0859827	-0.0276176	-0.702094	0.0459977	-0.879481	0.297286	-0.225156	0.0862579	0.207344	0.575678	0.367482	0.184455	0.415109	0.0707066	0.063313	0.0945069	0.83183	-0.183955	1.10035	0.691394	0.118984	0.759049	-0.374145	-0.660037	-0.211571	0.5301
Com_2067_pos	N-Acetylcadaverine	-0.0738904	0.106067	0.0763071	-0.143884	0.0182019	0.048414	0.288835	-0.183454	-0.0597427	0.0628305	0.132061	-0.250918	0.0503788	0.0358539	0.0536428	0.11521	0.283766	0.00587379	-0.262188	-0.242234	-0.209082	0.377479	0.0743819	-0.0582653	0.446163	0.123322	-0.544681	-0.109463	-0.104561	0.352106	0.0686875	-0.162852	-0.176891	0.158824	0.254807	0.0484946	-0.223929	0.331677	0.155458	-0.0982808	0.43097	0.490319	0.102615	0.391452	0.130073	-0.114579	-0.327342	0.0746048
Com_2069_pos	N-ACETYL ZONISAMIDE	0.0998054	0.0767961	0.360007	1.45199	-0.0420534	0.639092	0.814652	-0.0597583	-0.0663022	-0.0106715	0.10449	-0.441523	0.0922962	0.0462187	-0.00473851	-0.248151	0.0643396	0.347167	-0.592085	-0.54473	0.229982	-0.510122	0.0915088	-0.0716118	0.108429	0.150534	-0.384077	0.42435	-0.245806	0.16802	0.412283	-0.600195	-0.154895	-1.40952	0.411181	0.305703	-0.00894188	0.469104	0.274641	0.336432	0.477952	0.697441	0.0844988	0.409713	0.286659	-0.193878	-0.104221	-0.326837
Com_2070_pos	N6-METHYLLYSINE	-0.576988	0.257672	0.113947	0.404209	-0.215279	0.180323	-0.0628425	0.0509707	-0.0451342	-0.196436	-0.152703	-0.0561411	0.192544	0.126553	0.19412	0.109777	-0.306249	0.367595	2.18095	-0.427781	-0.25745	-0.101302	0.0425639	0.224597	0.291498	0.252495	-0.0723579	-2.47414	0.279437	0.250656	0.481441	-0.202088	0.240425	-0.232189	0.529796	0.0571186	-0.323826	0.159028	0.0695399	0.403575	0.526562	0.342999	0.192845	-0.0481776	0.401132	-0.411784	0.0874683	-0.0759038
Com_2073_pos	N4-Acetylsulfamethoxazole	-0.086599	0.268413	-0.0142619	0.0657934	-0.0057105	1.05027	0.0406987	0.000347488	-0.10756	0.0336098	-0.0523545	-0.224178	0.0597458	-0.0886596	0.0889495	0.113093	0.176206	-0.330776	-0.740684	-0.125436	0.264408	0.0249173	0.0471964	-0.177018	0.109093	0.162525	-0.22334	1.81558	-0.123996	0.05826	0.00476314	-0.0535479	0.189712	-0.0277708	0.414618	0.115904	0.522126	0.511034	0.1602	0.0390683	0.538753	0.411458	0.169666	0.259403	0.233353	-0.0713978	-0.12717	-0.352329
Com_2076_pos	N1-[4-(1,3-Oxazol-5-yl)phenyl]cyclopropane-1-carboxamide	0.138528	0.336941	0.413934	-0.319102	-0.346744	-8.6744	0.364072	0.347999	0.167952	0.412142	0.408498	-0.0845734	0.168528	0.357481	1.06139	0.380443	0.429237	-0.105659	0.0345742	0.237922	0.189397	0.22776	0.407408	0.221127	0.538292	0.344741	-0.197323	0.582223	0.175221	0.372968	-0.278124	-0.282328	-0.177263	-0.283345	-9.19316	-0.36555	-0.670028	0.184968	-0.192352	-0.425972	0.191277	0.15059	-0.11392	-0.243645	-0.587787	-0.514755	-0.327873	-0.313579
Com_2078_pos	N1-(3-Chlorobenzyl)-2-(1-adamantyl)acetamide	0.333431	2.98458	0.00695029	1.1146	0.53773	0.629718	0.631092	0.478862	0.148237	0.800996	0.777683	0.00814549	0.697039	1.0775	1.07567	0.221121	0.114102	-0.323259	0.750216	-0.175412	0.583889	0.341044	1.75715	0.738646	1.43851	0.512162	0.44055	-0.0842393	0.14037	0.432956	-0.229403	-0.807755	-0.252877	-0.444247	-0.696626	0.190124	-0.390975	-0.602898	-0.133305	-0.786926	0.0386046	0.826783	-0.527089	-0.244258	-0.100554	0.323481	-0.185059	0.37893
Com_208_pos	Uracil	-0.463299	-0.387956	-0.231777	-0.113168	0.176252	0.241502	1.01906	-0.791832	-0.48534	-0.180725	-0.233584	-0.629787	0.35155	-0.390306	-0.0908048	0.115967	-0.208861	-0.169709	0.571505	-0.786074	0.222471	-0.181265	-0.29803	-0.743045	-0.150058	0.275248	-0.379522	-0.284682	-0.448545	-0.396014	0.439489	0.615693	0.937732	0.00317746	0.090237	0.00860316	0.0671243	1.08612	0.744173	1.28631	1.02058	0.905415	0.339498	1.22816	0.331198	0.01879	0.24156	0.181403
Com_2082_pos	N~6~-Octanoyllysine	0.120719	0.607583	0.588479	-0.0479278	0.527649	0.791183	-0.335909	0.521752	0.365009	-0.328374	0.554722	0.290733	0.340306	0.472014	0.603574	0.645105	0.822074	0.580904	0.146875	0.523267	0.450231	0.500177	0.717128	0.487587	0.406602	1.02215	2.18703	0.879659	0.424186	0.549058	-0.325452	-0.0418635	-0.390767	-0.431799	0.0174186	-0.505139	-0.705688	-0.568504	-0.21978	-0.66742	-0.041104	-0.0460013	-0.38152	-0.691745	-0.458612	-0.587155	-0.723693	-0.593304
Com_2085_pos	N~5~-Carbamothioylornithine	0.610839	-0.466632	-0.349528	-0.10788	-0.695709	-0.509844	0.63955	-1.09904	-0.451412	0.00130256	0.389323	-0.678691	0.18407	-0.529789	0.623265	0.155467	0.452559	-0.0111511	-1.37458	0.0595352	0.861723	0.993134	-0.0700686	-1.40706	1.14773	0.137742	-0.188789	0.341146	-0.256177	-0.421628	-0.972228	0.506747	0.955316	-0.229154	1.30048	1.73812	-0.116626	0.624957	0.82081	0.705982	0.29385	1.02368	-0.581348	1.61426	1.19434	0.322011	0.0748615	0.0395043
Com_2086_pos	N~2~-Ethyl-N~4~-isopropyl-1,3,5-triazine-2,4,6-triamine	0.276842	2.55412	0.682148	1.38426	1.22677	1.44126	1.47441	1.3238	0.728536	0.83707	1.29739	0.881295	0.828943	1.25066	1.20722	1.16893	1.24909	1.19592	0.782085	0.429197	1.03209	1.30382	1.08812	1.05311	1.64297	1.60795	1.49081	1.69258	0.892534	0.991317	-0.212888	-0.517009	-0.936387	-0.800197	-0.981783	-1.57378	-1.43841	-1.37387	-0.368722	-0.6296	-0.991316	-0.768381	-1.13968	-1.31491	-0.962128	-1.16154	-1.35955	-0.981689
Com_2088_pos	N~2~-Acetyl-N~5~-(diaminomethylene)-3-hydroxy-L-ornithine	-0.325019	0.54779	-0.313046	-0.499866	0.122999	0.584769	-0.0426128	-0.34202	-0.0990959	-0.417804	-0.391949	-0.805278	0.175478	-0.4306	-0.155574	0.157069	-0.135416	-0.0132485	-0.388235	0.247998	-0.0141596	-0.668373	-0.771641	-0.555068	0.0887483	-0.147352	0.0048742	-0.448205	0.293302	0.198444	0.396889	0.398867	0.366277	0.293132	0.288481	-0.0855735	0.292394	0.795468	0.243388	0.608608	0.726143	0.973349	0.359321	0.801528	0.608493	-0.293403	0.22274	0.922091
Com_2089_pos	N~2~,N~6~-Bis(2,3-dihydroxybenzoyl)-L-lysinamide	0.15937	0.246818	0.00890762	0.155837	0.0173804	0.0868264	0.0871446	-0.0107445	-0.271931	0.0524972	0.111729	-0.171418	0.148542	0.076472	0.220009	0.175383	0.168959	0.00143128	-0.355364	0.334189	0.215234	0.134231	0.0985958	0.0587794	0.371872	0.125996	-0.111781	0.557112	-0.154602	-0.1231	-0.29993	-0.102035	0.197662	-0.0640538	0.325682	0.0906083	-0.312556	0.130889	0.249679	-0.0798489	0.439451	0.27832	0.0393364	-0.0956782	0.0637824	-0.103018	-0.138809	-0.307141
Com_2090_pos	N~2~-(1-Carboxyethyl)-N~5~-(diaminomethylene)ornithine	0.181293	0.176862	-0.223973	0.160726	0.0766224	-0.270271	-0.294294	-0.187324	0.0742387	-0.941076	0.397122	0.198394	0.0445906	0.03846	0.0438479	0.119236	0.292338	0.407901	-0.00844813	-0.271122	-0.375606	0.0177869	0.0743819	-0.111416	0.108932	0.0944529	-0.527578	0.179323	0.158292	0.117479	0.170791	-0.168827	0.580887	-0.145786	0.327742	-0.0929998	-0.0694081	0.335547	-0.0444984	-0.248001	0.388041	0.040475	0.100036	-0.826232	0.129446	0.105844	-0.670974	-0.26455
Com_2092_pos	N-{3-[(4-{(Z)-[(2,3-Dihydroxyphenyl)(hydroxy)methylene]amino}butyl){[2-(2,3-dihydroxyphenyl)-5-methyl-4,5-dihydro-1,3-oxazol-4-yl]carbonyl}amino]propyl}-2,3-dihydroxybenzenecarboximidic acid	-0.0919765	-0.0908383	-0.108363	0.156038	0.0850891	0.119556	-0.0377511	-0.139203	-0.17518	0.0549377	0.0368999	-0.203468	0.051378	-0.0464104	0.186644	0.124919	0.0773305	-0.0674247	-0.402067	0.0253258	0.0423564	-0.00634592	0.0877538	-0.141759	0.32742	0.235848	-0.229751	0.427582	-0.0869141	0.116489	-0.0292595	-0.359316	0.297835	-0.0779673	0.366764	0.0588107	-0.303411	0.303598	0.2005	-0.104483	0.475107	0.38562	0.150493	0.416562	0.0931037	-0.0726195	-0.102475	-0.197674
Com_2093_pos	N-{2-[(2-Amino-2-carboxyethyl)amino]-2-carboxyethyl}aspartic acid	-0.504611	0.462725	0.30634	0.243531	-0.34672	0.358653	0.676466	-0.258159	0.0839364	-0.170427	-0.279763	-0.144884	0.512768	0.134657	0.434519	0.0510289	-0.141372	-0.755538	0.328056	-0.268525	0.052445	-0.246732	0.175552	-0.15152	0.193475	0.234514	-0.256909	0.160802	0.160102	0.260893	-0.147834	-0.616129	0.0849419	-0.738688	0.27702	-0.250505	-0.602662	-0.428814	0.00120922	-0.0734188	0.0728015	0.352707	0.113309	-0.0300575	0.413946	-0.26597	-0.230832	0.338118
Com_2096_neg	sulfalene	0.0416526	0.17868	0.134447	-0.0451381	-0.120092	-0.19933	-0.797079	0.0227139	0.283376	0.161541	0.149563	-0.0623005	0.12632	0.0741954	0.74022	0.540022	0.799455	-0.490901	-0.53834	0.211379	0.142153	0.206295	-0.105274	0.221172	0.473443	0.1968	-0.628864	0.959959	-0.411738	0.355772	-0.0071989	0.247785	0.276548	0.343674	1.51505	0.0955798	0.150539	0.00534004	0.302399	-0.119083	0.999371	0.315304	-0.176516	0.121727	-0.913996	-0.485957	-0.0340415	0.525933
Com_2099_neg	2-O-ETHYL ASCORBIC ACID	-0.0557965	0.492806	-0.386753	-0.703149	-0.776832	-0.3686	-0.706893	0.58992	0.259461	0.134451	-0.349925	0.013118	0.352549	-0.0697756	-0.424451	0.130484	0.234276	-0.157296	-0.300281	-0.797943	-0.095408	-0.297593	0.34966	0.22373	0.481811	0.0408296	-0.370977	-0.38064	-0.269094	-0.0260819	-0.00530057	0.733595	0.895796	0.686502	1.61297	0.198263	-0.45229	-0.816233	0.549227	0.604034	0.976004	0.772589	-0.0337819	0.858435	-0.269045	-0.312135	0.100459	-0.148499
Com_2099_pos	N-{(2S,3R,4E)-3-Hydroxy-1-[(3-O-sulfo-beta-D-threo-hexopyranosyl)oxy]-4-octadecen-2-yl}docosanamide	-0.170778	-1.65108	-1.67815	-0.0459855	-0.145587	0.306888	0.157457	-0.182602	-0.0796394	0.0455483	-0.0264699	-1.17793	-0.0852858	-0.175208	0.510818	-0.105575	0.038483	-0.193409	-0.633147	0.0258642	0.106414	-0.467463	-0.0173542	-0.323134	0.00538402	-0.458569	-0.314231	0.381781	-0.139732	0.800923	0.0707954	-0.829729	0.219046	-0.0440793	1.56661	0.00695567	-0.0610824	0.267255	0.369274	0.0842682	0.48723	-0.00103235	1.45951	0.230616	-0.192242	-0.143522	0.359837	0.280766
Com_2101_neg	5-Methyl-N-(5-oxo-4,5-dihydro[1,2]dithiolo[4,3-b]pyrrol-6-yl)hexanamide	-0.0192951	0.129977	0.0863871	0.0300679	-0.17253	-0.0968364	-0.551699	0.119425	0.144772	0.246945	0.0989578	-0.00837296	0.142981	0.218163	0.535829	0.270443	0.020871	-0.279102	0.138421	-0.177613	-0.209354	0.0266771	0.103193	0.0914173	0.220709	0.0413427	-0.517154	0.520975	-0.00215871	0.245941	-0.133732	0.314861	0.545013	0.233613	1.04897	-0.210424	0.133841	0.0971668	0.4221	-0.200702	0.963478	0.287468	0.625353	0.187519	-0.740629	-0.299943	-0.133405	0.296314
Com_2102_pos	N-[4-(3-Amino-1-oxo-1,2,5,6,6a,7-hexahydroimidazo[1,5-f]pteridin-8-ium-8-yl)benzoyl]glutamic acid	-0.376131	0.258269	0.466161	0.410938	0.20868	-0.107261	0.93084	-0.272931	0.755282	0.331843	0.116731	-0.705154	0.045431	-0.0236719	0.280745	-0.120039	0.298056	0.197934	-1.53221	-0.182057	-1.23701	-0.246653	-0.389087	-0.478974	-0.301868	-0.12333	-0.395978	0.914272	-0.104561	0.191115	0.246162	0.438978	-0.815527	-0.49916	0.379289	0.414412	-0.0629176	0.160422	0.113556	-0.618891	0.283294	0.196713	0.156614	-0.282388	0.0266026	-0.393279	-0.76567	-0.033433
Com_2107_pos	N-[(9-beta-D-ribofuranosylpurin-6-yl)carbamoyl]threonine	-0.450371	-0.182599	-0.0721822	0.0860085	-0.0596782	-0.195194	-0.303715	-0.0400984	0.306338	0.0791933	-0.0841188	-0.611535	0.414184	-0.14595	-0.0138801	0.363477	-0.097878	-0.140279	0.141546	-0.106833	-0.131407	-0.0117378	0.0192024	0.757635	0.223552	0.125148	-0.305223	-0.161775	-0.0958454	0.127498	0.20497	0.451086	-0.117339	-0.329243	0.172924	-0.220573	-0.16592	0.0904893	0.193346	-0.247941	0.63831	0.507372	0.0104815	-0.0389471	-0.0334351	-0.179243	-0.159611	0.125254
Com_2111_pos	N-[(3a,5b,7b)-7-hydroxy-24-oxo-3-(sulfooxy)cholan-24-yl]-Glycine	0.952978	-0.0249842	0.0439352	0.108185	-0.377942	0.0835571	0.656686	-0.449972	-0.0431639	0.0955403	0.856556	-0.271694	-0.0580034	-0.0527276	0.326688	0.643962	1.12155	0.160233	-0.512775	-0.0672274	0.584791	0.820239	-0.339343	-0.548396	1.25271	0.402606	0.105374	0.298951	-0.110236	-0.157604	-1.14319	0.568239	0.387158	-0.450943	1.04202	1.11327	-0.323003	0.514663	0.763594	0.400224	-0.0431186	0.704568	0.301678	0.772903	1.06692	0.345547	-0.317813	0.0501449
Com_2114_neg	3617	-0.206316	0.0933836	0.0267971	-0.342557	-0.328539	-2.56915	-0.513433	0.0377804	0.183842	-0.0698212	0.138898	-0.475873	-0.0613839	0.0339617	0.497815	0.161097	-0.375402	0.0643693	0.564469	-0.0161269	0.467588	0.240872	-0.256678	0.187067	0.540727	0.170178	-0.764139	-1.26242	-0.0810254	-0.272355	0.0752772	0.562951	0.476237	0.38531	-0.43143	-0.555499	0.311345	0.264505	0.986219	0.586221	1.09995	0.533237	0.157719	0.33493	-0.874126	-0.437501	-0.0851816	0.44305
Com_2115_pos	N-[(2S,3R,4E)-1-{[beta-D-Galactopyranosyl-(1->3)-2-acetamido-2-deoxy-beta-D-galactopyranosyl-(1->4)-beta-D-galactopyranosyl-(1->4)-beta-D-glucopyranosyl]oxy}-3-hydroxy-4-octadecen-2-yl]octadecanamide	0.562173	-0.0935144	0.0486959	-0.0962146	-0.0567303	0.343232	0.222652	-0.135771	-0.0230195	-0.0706733	-0.0459212	0.0334132	-0.0635978	-0.17085	0.482821	0.199717	0.183903	0.0878894	-0.248682	-0.176356	-0.108912	-0.216669	-0.227034	-0.226535	0.500059	-0.0685476	0.0321896	-1.33898	-0.0985772	-0.0190824	-0.636992	0.115412	0.223636	-0.078376	0.413748	0.124256	-0.285965	0.173118	0.332221	0.0218707	0.14092	0.202716	0.449063	0.199347	0.107407	0.205504	0.0171601	0.226376
Com_2118_pos	N-[(2S)-2-Hydroxypropanoyl]methionine	0.240564	0.000545263	0.192437	0.834278	-0.205006	0.485807	0.388907	0.558394	0.148377	0.393267	0.518538	0.137039	0.208231	-0.103943	0.275218	0.303306	0.142227	0.367459	-0.232342	-0.708987	0.728377	0.1304	0.323563	0.0514672	0.823665	-0.0994732	0.221547	0.781009	0.746804	0.42287	-0.275781	-0.154658	-0.0846581	-0.753888	0.222986	-0.426129	-0.701813	-0.518891	-0.109913	-0.449389	0.549066	0.0247806	-0.0197242	0.348069	-0.163351	0.232293	-0.0675166	-0.265957
Com_212_pos	UNII:YXE6ECT5SV	-0.500074	-0.175321	-0.0600409	0.500031	-0.0807024	0.570028	0.867916	-0.440299	0.110367	-0.515927	-0.159634	0.378525	0.0582475	-0.0419366	-0.721388	-0.833302	-0.357506	-0.808915	-0.916028	0.0378942	-0.604161	-0.211935	0.33323	-0.182345	0.286356	0.0719327	0.249966	-0.288882	-0.168446	-0.0349404	0.170343	0.552182	0.436401	-0.0468644	0.115986	0.237926	0.0843413	-0.29363	0.066406	0.00867974	-0.166063	-0.359011	-0.512649	-0.220494	1.1509	0.779222	-0.237499	0.541924
Com_2122_pos	N-[(2E)-3-(Allyldisulfanyl)-5-hydroxy-2-penten-2-yl]-N-[(4-amino-2-methyl-5-pyrimidinyl)methyl]formamide	0.329753	0.766893	0.75299	0.621655	0.482909	0.904363	0.658176	0.352609	0.702452	0.761663	0.686057	0.294152	0.551781	0.487598	0.786924	0.627265	0.703693	0.684715	0.241582	0.509269	0.743754	0.31289	0.751884	0.614695	1.07474	0.872433	0.443919	0.877703	0.562137	0.867965	-0.359111	-0.743778	-0.464683	-0.59893	-0.253596	-0.676642	-0.704865	-0.358131	-0.604032	-0.741079	-0.224085	-0.0417809	-0.467875	-0.513846	-0.435043	-0.643689	-0.772373	-0.378537
Com_2135_pos	N-[(10Z)-7-Isobutyl-3-isopropyl-5,8-dioxo-2-oxa-6,9-diazabicyclo[10.2.2]hexadeca-1(14),10,12,15-tetraen-4-yl]-N~2~-methylisoleucinamide	-0.0663426	-0.246071	0.171675	-0.125739	-0.0917839	0.271671	0.236706	-0.145816	0.617349	-0.06367	-0.28148	0.194134	-0.378944	0.487999	0.15212	0.549389	0.669278	0.232454	-0.113352	-0.170725	0.00520003	-0.0969029	-0.00717594	0.323268	0.31489	0.0169034	0.286076	-0.106608	-0.280654	0.0775805	0.0363484	0.178727	-0.0971294	-0.0198305	0.393702	-0.000792208	-0.469088	0.434732	-0.3423	-0.0656848	0.0689018	-0.161648	0.0327122	-0.425663	-0.0842704	-0.521654	-0.561926	0.147675
Com_2137_pos	N.pi.-Methyl-L-histidine	-0.166085	-0.228789	-0.226603	0.454138	1.30458	0.156634	0.173825	0.113123	-1.34876	0.0617734	0.0220509	-0.431141	0.80122	-0.0817967	-0.345402	-0.0517878	0.326125	-0.0844651	0.747682	0.165053	-0.327128	0.76442	0.197525	-0.276437	0.213389	0.261333	-0.425278	-0.522711	-0.00851407	-0.00420676	0.0511615	-0.0425986	0.289896	-0.127555	0.199725	0.0891299	-0.549074	0.0251343	2.08288	-0.105739	0.80572	0.150431	-0.96134	-0.224103	-0.00346606	0.329928	-0.477849	0.153848
Com_2139_pos	N',O'-DIACETYLFUSAROCHROMANONE	0.254248	-0.0943951	-0.916342	0.0459513	0.0607826	-0.318803	-0.382906	0.167557	0.108018	0.638691	0.118441	-0.814198	-0.246765	-0.33796	-0.0417445	0.231646	0.0959329	0.506464	-0.0628861	-0.113149	-0.780686	0.0847884	0.00290407	-0.465057	-0.387358	0.0662594	-0.0420826	-0.13197	-0.707286	0.169833	0.0594182	-0.0435539	0.979355	0.296465	0.4365	0.361626	0.430574	0.292251	0.424135	-0.663895	1.01846	0.640211	0.754547	0.141872	1.10804	0.661786	0.38669	-0.211164
Com_214_pos	UNII:V9Q7UUZ15U	-0.161681	-0.58403	-0.0722545	-0.30106	0.237617	0.236478	-0.769225	-0.322144	-0.121356	0.140577	-0.367388	-0.580784	-0.541267	-0.161179	-0.159323	0.321704	-0.600707	0.183062	0.120373	-0.530946	-1.42625	-0.390289	-0.582761	-0.139067	-0.621726	-0.189815	0.591958	-0.213474	-0.302856	-0.221179	-0.00237155	-0.130382	0.130589	0.433294	0.222689	-0.245967	0.0248382	0.570198	-0.36986	0.039364	0.877975	0.303772	0.672302	-0.370628	0.208935	-0.629723	0.379029	-0.343064
Com_2141_pos	N,N-Dimethylvalyl-N-{3-methoxy-1-[2-(1-methoxy-2-methyl-3-oxo-3-{[2-phenyl-1-(1,3-thiazol-2-yl)ethyl]amino}propyl)-1-pyrrolidinyl]-5-methyl-1-oxo-4-heptanyl}-N-methylvalinamide	-0.102905	0.451534	-0.103777	1.0426	-0.209786	0.0319429	-0.0474378	-0.331748	-0.292064	0.735319	0.549762	0.419961	-0.0218462	-0.2641	0.3453	0.153509	-0.212131	0.198504	2.78416	-1.28573	-0.369011	0.654504	3.22806	0.918807	-0.106601	-0.0413711	1.76964	-2.15092	-0.262405	-0.174242	0.169767	-0.466617	0.21946	-1.07092	0.563263	0.138997	-0.0960079	0.506447	0.45748	-0.801089	-0.00422905	0.180093	0.643026	0.227937	-0.0515007	0.0154263	0.10431	0.496023
Com_2146_pos	N,N-Dimethyl-N-phenylurea	0.136684	0.450904	0.270088	0.359455	0.32814	0.656991	0.146643	0.407473	0.139907	0.313957	0.397104	0.170388	0.237124	0.151315	0.467252	0.184949	0.242688	0.423329	-0.223922	0.137823	0.421463	0.293148	0.453069	0.259216	0.635892	0.540807	-0.0884624	0.802643	-0.0606223	0.301938	-0.195099	-0.394887	0.171572	-0.433503	0.200124	-0.343563	-0.564348	-0.279115	-0.0716386	0.108153	0.408515	0.0510523	-0.0789281	-0.00954653	-0.0893983	-0.373794	-0.148888	-0.586453
Com_2147_pos	N,N-Dimethylguanosine	-0.528649	-1.78093	-0.727437	1.01728	0.101605	-0.0536446	-1.2065	0.577769	-0.254867	-0.091742	0.0343455	-0.873762	0.568475	-0.0352407	0.490162	0.268034	0.0974436	-0.859913	0.136436	0.0364316	-0.191491	-0.267116	-0.0452772	0.438546	0.0893102	0.290756	-0.406474	0.115258	-0.0281176	0.109268	0.463983	0.796919	1.12499	-1.24565	0.354609	-0.55006	0.193233	0.338589	0.508737	0.109494	0.493874	1.18768	0.0159007	0.0660837	-0.338489	0.0227567	-0.228585	0.308424
Com_2148_pos	N,N-dimethylarginine	-0.0645989	-0.158922	-0.483389	0.261715	-0.353073	-0.218482	-0.122475	-0.131105	-0.208462	0.0811546	0.0304458	-0.756504	0.198053	-0.235941	-0.199693	0.0327486	0.157414	-0.219574	-0.430183	-0.0738289	-0.418077	0.203506	-0.460383	-0.260372	0.612786	0.14411	-0.283672	-0.323662	0.0855681	0.0379661	-0.0125407	-0.0465841	0.418653	0.147384	0.383226	-0.0626557	0.121652	-0.0254611	0.110822	-0.0679541	0.571549	0.777075	0.0234709	0.421366	0.364449	0.00145139	0.010053	0.534488
[truncated: 2,501 more rows]
[truncated: 222 more columns]
