# Supplementary material for: Hepatic and extrahepatic metabolic modulation in hbv-related decompensated cirrhosis and acute-on-chronic liver failure
Source: Virulence. 2024 Sep 23;15(1):2404953. doi: 10.1080/21505594.2024.2404953 (PMC11421379; doi:10.1080/21505594.2024.2404953)
Supplement: Suppl_Table3.xlsx [file KVIR_A_2404953_SM9984.xlsx]

## Sheet: Sheet1
ID	Name_des	C_Portal_1	C_Portal_10	C_Portal_11	C_Portal_12	C_Portal_13	C_Portal_14	C_Portal_15	C_Portal_16	C_Portal_17	C_Portal_18	C_Portal_19	C_Portal_2	C_Portal_20	C_Portal_21	C_Portal_22	C_Portal_23	C_Portal_24	C_Portal_25	C_Portal_26	C_Portal_27	C_Portal_28	C_Portal_29	C_Portal_3	C_Portal_30	C_Portal_4	C_Portal_5	C_Portal_6	C_Portal_7	C_Portal_8	C_Portal_9	C_Hep_1	C_Hep_10	C_Hep_11	C_Hep_12	C_Hep_13	C_Hep_14	C_Hep_15	C_Hep_16	C_Hep_17	C_Hep_18	C_Hep_19	C_Hep_2	C_Hep_20	C_Hep_21	C_Hep_22	C_Hep_23	C_Hep_24	C_Hep_25
Com_998_pos	quinbolone	1721.02	29400.7	809.186	3196.2	543.863	739.909	454.34	2295.08	2145.65	687.259	993.051	2502.16	362.947	3538.79	2333.59	1257.26	2247.41	543.34	1068.03	790.287	1070.8	7528.68	930.42	1869.67	658.184	10952.6	2857.64	918.738	985.162	1872.49	4051.32	9781.51	819.47	3238.4	335.274	711.958	1925.29	1305.98	1807.29	628.472	1430.78	1630.04	701.574	1794.05	1813.17	2607.11	2062.36	1201.01
Com_996_neg	9-Chlorohexadecafluoro-3-oxanonane-1-sulfonate	4348.13	722.031	1654.25	2277.35	6014.12	1642.22	5451.06	6776.59	8844.49	3815.41	5729.66	3263.74	24165.2	14653.6	3188.27	3673.42	22395.9	9068.46	8954.36	12258.6	4729.77	5060.36	2495.23	16920.7	1289.45	2234.43	2044.65	3266.38	8798.32	5841.57	4012.46	746.607	1489.01	2162.92	5498.05	1765.16	3538.32	6768.69	9253.25	3886.8	4899.61	2251.05	23757.4	15427.8	4887.67	5517.78	21471.4	6093.26
Com_995_neg	Sunitinib	13077.9	3416.37	5212.38	10321.2	636.941	8063.81	9063.64	19091.9	15788.6	6477.34	7496.88	9028.51	22670.6	12188.5	13256.7	18545.4	3504.23	33966.5	6008.34	17905.8	22122.1	12209	2977.55	22665.2	11401	1877.88	4361.62	10464.7	29024	5024.47	11858.3	3307.34	5288.51	10290.8	531.114	6552.21	4551.99	19848.1	16586.5	7106.91	6802.02	7225.89	22210.3	12634.4	17709.1	29084.9	3376.49	26198.1
Com_992_pos	Quinestrol	175.643	178.702	894.131	337.738	522.516	457.159	285.089	555.88	515.382	518.865	1162.37	724.702	226.471	1170.48	400.934	518.192	830.249	689.96	369.809	799.316	938.529	439.425	437.069	237.826	342.789	500.717	181.568	727.22	405.894	517.005	256.854	271.593	885.021	516.88	650.895	696.84	550.688	665.43	408.261	467.108	1072.63	614.088	202.719	1136.55	450.977	489.704	853.693	534.788
Com_990_pos	Quingestanol acetate	369.115	239.623	263.324	675.491	197.775	348.577	430.2	264.516	300.662	225.991	199.668	399.401	304.016	223.342	278.806	213.991	205.806	341.136	415.874	230.274	218.346	247.632	224.287	281.787	323.679	226.326	343.956	293.407	396.568	349.447	617.701	419.616	301.53	591.041	266.887	317.647	447.812	313.662	347.577	205.226	238.147	306.814	372.119	198.938	224.929	391.15	272.781	239.195
Com_987_pos	Quingestrone	922.326	459.654	599.511	531.199	320.535	556.305	878.486	747.557	594.569	491.726	509.626	537.854	479.462	462.061	274.421	655.687	440.519	479.62	544.061	650.898	362.485	503.96	473.091	514.184	989.696	4127.61	648.082	861.675	2172.23	570.447	646.212	754.655	572.79	703.361	493.831	612.63	740.372	482.727	625.382	608.821	579.155	617.471	373.906	399.516	508.187	501.706	487.422	525.638
Com_985_pos	Quisinostat	186.905	139.464	206.018	866.84	72.1416	119.614	122.39	101.665	308.452	188.842	87.458	436.949	161.883	82.9399	289.377	175.388	123.81	115.287	842.674	513.684	94.2426	221.842	488.832	329.278	426.729	530.348	268.507	113.157	187.508	224.512	1188.57	167.177	245.277	221.159	70.9944	123.684	166.623	102.491	287.986	294.765	74.7636	294.997	195.98	91.5789	397.101	410.974	165.039	127.69
Com_983_pos	QV1MVO1R	309.747	374.666	212.207	880.717	125.487	160.592	273.192	264.758	1058.18	308.992	159.897	586.1	307.363	231.75	257.471	321.019	251.007	417.435	414.427	837.782	229.903	353.184	279.479	283.316	728.984	1009.75	389.809	161.249	308.504	738.479	2128.55	274.141	276.625	315.943	130.977	215.974	344.491	254.253	1080.44	511.38	229.296	285.516	348.214	139.759	434.838	946.67	379.764	381.541
Com_980_pos	R.g.-Keto III	111.139	94.0556	110.882	115.328	608.547	88.1126	124.636	106.14	671.627	109.127	667.52	98.6758	344.754	414.05	85.191	124.289	114.792	113.443	333.491	1223.65	158.213	157.851	398.023	149.406	335.217	993.962	107.654	129.407	121.095	114.203	150.379	117.102	117.111	128.353	211.38	109.446	144.539	116.289	138.804	126.653	134.93	114.381	429.777	794.208	122.028	118.376	127.257	144.837
Com_98_neg	all-cis-4,7,10,13,16-Docosapentaenoic acid	60666	80322	111486	61650.2	189570	111849	46962.3	60968.5	105368	134591	100210	74030	124598	180989	101246	109957	268001	222394	48012.7	132089	190442	55998.9	306490	76096.8	93215.1	232849	29860.5	76384.3	63736.3	127042	72325.2	85796.3	130154	108489	201814	118527	39195.1	62271.7	94508.2	99910.1	206847	73782.7	69418.2	145566	90477.9	91180.2	174439	168893
Com_976_pos	rac-Etomidate	186.768	176.757	99.3621	114.317	70.5186	86.8007	113.902	106.935	809.961	118.889	80.2821	159.083	106.485	102.944	117.898	121.198	104.956	304.525	209.624	611.174	116.461	147.324	100.261	206.683	483.859	736.628	124.219	117.634	167.819	538.732	210.975	156.453	94.2206	111.572	70.1429	106.429	126.82	94.4258	788.198	118.594	94.9447	117.906	107.677	101.956	126.202	148.277	114.409	278.34
Com_976_neg	Patuletin	4583.28	5206.3	4739.12	5296.27	2527.18	4157.05	4943.46	6807.68	4211.12	4953.15	2392.54	4711.41	5480.55	3196.45	7446.81	4908.69	3547.94	5586.37	9182.31	7692.75	5181.93	2768.51	2300.65	5882.52	4477.77	3356.06	4214.63	6606.41	6976.38	5379.72	4069.74	7422.2	5170.59	5697.36	2986.42	4753.85	3236.75	8599.96	5284.09	6763.05	3536.18	4934.13	4510.4	3508.4	8657.73	7626.23	5293.87	4301.02
Com_974_pos	Raltegravir	3488.31	2796.96	4057.95	3466.92	1819.24	2530.93	3073.98	2609.64	1392.88	3734.6	3273.01	3629.21	3317.09	2870.07	4216.81	4370.69	2444.63	4777.67	5591.58	1886.6	3624.72	2508.55	2894.84	4249.12	3348.78	1264.87	2973.36	3269.27	4676.3	2192.27	6111.68	7840.41	6022.92	6260.76	3729.96	4827.3	6347.87	4834.88	3335.54	7729.84	5945.05	6541.17	5242.57	4672.48	5475.56	6373.58	5532.49	7647.47
Com_972_neg	Efloxate	473.425	359.44	534.711	447.628	218.203	541.703	537.12	335.608	335.064	426.167	207.894	306.524	427.864	452.477	587.742	608.974	295.152	878.434	910.908	814.806	333.713	613.816	264.948	327.463	600.77	285.347	451.569	873.969	708.089	509.367	389.299	392.021	955.393	703.555	299.631	427.386	433.361	632.605	348.531	664.414	222.481	583.38	468.35	518.931	766.941	883.889	358.817	499.458
Com_971_pos	Ramatroban	142.064	103.363	75.9608	78.5346	79.8108	73.2726	90.9212	74.5857	702.784	85.3497	80.8466	118.118	77.8532	69.4237	82.4763	96.4954	79.5744	208.144	136.093	641.782	81.9484	98.5362	76.6832	124.605	99.1392	508.319	181.318	85.9896	102.946	404.779	116.58	97.9257	74.3303	78.0751	76.0623	74.9504	92.0374	68.8858	597.183	98.8071	72.1883	93.2874	77.8628	74.6463	86.4414	99.5619	83.6503	218.016
Com_969_pos	Rebamipide	329.682	331.947	190.776	225.514	132.65	287.336	235.906	296.444	1345.41	365.83	211.027	423.097	201.209	179.787	307.412	317.306	300.257	940.666	479.027	1130.29	267.391	378.51	245.261	402.922	323.685	969.145	423.761	344.695	473.276	1182.74	355.433	420.437	202.935	229.245	146.905	339.613	251.541	287.929	1378.43	318.557	273.481	361.839	220.457	196.611	305.385	332.423	241.991	599.497
Com_968_pos	Reduced Glutathione	110.996	69.2112	57.6871	141.554	62.3574	55.1783	68.1028	68.5519	479.906	69.7183	127.872	87.44	59.1957	59.9994	64.7723	73.7437	60.9157	156.224	110.039	456.596	66.084	83.6542	56.9641	96.6595	95.2596	404.926	1781.44	61.8143	80.4336	316.26	112.935	76.5108	122.818	65.2951	62.7903	58.5598	66.1447	54.6602	466.588	149.144	301.578	73.3036	62.0274	55.7983	67.156	73.2678	65.3573	171.989
Com_967_pos	Reduced-(S)-usnate	252.773	249.698	409.277	210.655	116.275	170.206	191.572	229.215	424.819	269.206	161.725	749.874	397.474	174.189	1053.45	233.792	185.522	249.584	289.635	399.49	236.653	220.625	388.198	296.051	220.873	395.683	266.566	175.147	239.5	332.226	315.077	224.943	401.769	163.921	118.965	160.705	200.522	137.865	449.289	323.252	159.739	564.833	373.096	165.626	1006.82	209.933	205.418	254.855
Com_965_pos	Remifentanil	136.856	163.044	125.249	172.952	95.787	113.866	132.996	140.346	117.078	134.926	108.919	126.629	120.952	119.35	104.19	123.586	118.628	177.02	218.734	196.982	144.64	162.927	120.416	179.517	167.394	126.157	155.625	117.021	151.962	162.164	171.047	130.637	118.889	138.783	98.9492	136.832	133.293	122.36	109.14	135.623	113.021	125.597	154.684	122.045	147.398	143.813	124.664	145.299
Com_963_pos	Remifentanil acid	49761.6	36673.2	31575.9	22736.1	33571.7	35356.3	68724.6	18247.2	7714.98	50614.5	41784.8	84417.3	26010.3	54130.6	35527	30254.7	27250.7	12371.2	26657.2	21466.5	29504.2	68110.3	70325.2	27756.5	22799.7	27342.3	24440.5	45837.2	71446	12966.8	35331.1	26595.1	44962.1	16484.4	45787.5	14849.3	39508.5	16775	7045.97	47695.7	35254.1	47074.7	33380.8	42794.9	35409.9	39755.1	22782.2	11694.7
Com_962_pos	Remikiren	399.833	308.086	213.128	322.789	249.944	347.274	293.987	255.814	1884.33	343.19	270.31	360.614	273.332	309.834	280.6	290.203	207.337	608.153	504.566	5413.97	6486.05	336.499	276.244	399.224	299.066	2594.98	498.374	5528.32	282.723	1432.65	623.163	1262.62	329.567	398.151	253.309	352.981	377.578	368.399	2463.94	361.187	297.282	316.887	303.588	289.098	417.712	339.493	376.72	695.815
Com_96_pos	Vitamin A	4783.21	2252.89	3181.09	4711.86	3625.76	2552.68	3428.14	2483.37	6421.09	3308.59	5487.32	3370.83	4144.42	6237.75	4122.82	4662.59	3645.55	4600.88	6416.86	4561.18	4492.5	4784.32	4149.25	4723.12	5361.14	4848.21	1408.22	3018.73	5815.53	3118.35	4357.78	2445.7	2974.07	3054	4500.46	2960.04	3871.56	1494.52	3088.79	3513.75	5973.18	2297.03	4994.64	4484.62	2356.85	3486.16	3860.8	2729.16
Com_959_pos	Resmethrin	800.534	499.735	692.065	3318.63	355.452	656.16	621.626	442.2	1280.89	659.943	262.872	1827.59	743.44	443.802	986.336	1177.98	1122.66	905.411	469.84	672.441	549.597	336.545	1575.29	1328.15	2041.58	2849.84	1362.3	556.365	950.886	1211.06	5117.92	812.076	642.548	828.561	321.492	546.389	668.344	448.259	1232.39	1166.9	173.27	972.087	802.658	401.413	1044.62	2423.86	1075.73	686.903
Com_958_pos	Resolvin D2	429.246	484.953	705.963	515.056	236.487	349.706	393.598	328.742	801.44	715.572	318.469	1356.81	867.388	364.599	1923.11	497.916	363.701	558.43	381.885	524.399	248.035	277.155	710.833	307.111	698.943	833.358	501.999	369.629	533.861	664.95	870.749	467.724	727.034	413.908	254.05	340.159	402.06	278.25	776.064	704.1	332.324	1039.39	889.237	354.019	1855.75	488.456	377.751	463.992
Com_956_pos	Resveratrol-4'-O-Glucuronide	855.148	705.85	490.188	606.661	473.481	502.358	547.349	682.197	851.479	715.565	424.87	752.017	676.117	488.684	734.673	800.936	678.472	716.917	834.935	759.527	553.769	676.994	587.105	623.594	638.815	757.11	945.286	627.842	947.668	605.632	812.453	797.908	454.026	549.076	507.455	524.822	680.225	613.983	837.597	734.391	404.017	624.645	731.909	464.874	744.173	874.75	737.055	751.282
Com_952_pos	Retinal 2	1342.54	744.182	476.317	1463.75	641.144	525.36	550.43	2931.21	857.624	423.25	450.528	1189.09	564.372	589.597	564.322	1185.82	698.685	653.969	1132.01	865.87	941.408	583.374	602.845	1024.9	544.172	2848.42	1008.23	684.442	736.484	859.379	1642.26	550.882	417.294	1372.72	351.045	422.86	732.725	613.226	688.717	404.112	578.257	772.911	720.548	407.804	551.665	986.125	943.283	643.199
Com_948_pos	Retinyl acetate	630.824	376.159	343.1	1309.9	259.837	315.959	383.244	458.158	597.357	331.073	305.628	768.746	356.501	340.475	337.63	395.649	305.706	317.329	890.822	476.774	367.473	365.477	382.45	521.375	404.814	536.065	685.962	383.715	433.964	589.096	1315.62	385.836	363.186	1263.25	228.051	331.8	573.325	359.46	562.288	329.247	453.879	632.641	331.823	322.482	446.482	799.82	659.67	408.346
Com_942_pos	riboflavin cyclic 4',5'-phosphate	243.052	529.705	423.218	564.931	306.814	416.234	1241.31	754.523	559.224	447.571	438.181	392.258	389.842	316.696	371.32	387.031	495.634	568.215	720.225	1189.83	690.911	812.894	383.652	617.209	420.433	358.694	403.742	755.218	503.055	449.462	974.135	685.158	557.099	335.214	652.119	624.845	618.37	481.299	987.693	793.244	677.328	631.426	785.382	753.651	516.374	434.86	370.794	1076.22
Com_935_neg	Cannabidiolic acid	43.435	150.45	43.3069	201.08	45.5952	65.0513	136.923	40.0525	44.9558	118.494	23.3335	32.9738	87.31	44.9228	63.7295	36.7999	23.1987	68.0587	96.7316	125.849	32.7731	38.5301	13.8017	35.9023	58.6526	103.474	73.1978	67.7449	85.5098	63.6537	49.8815	173.802	44.8683	282.939	35.746	43.9077	45.8162	42.6028	45.569	110.503	25.4781	32.3782	103.731	48.1888	71.4964	45.9807	24.2016	70.0669
Com_933_pos	Ricinoleic Acid	1236.24	1569.03	1397.43	1281.83	1339.04	1936.28	1561.19	1606.37	3153.77	2092.87	1380.06	1312.16	2630.71	2005.9	1759.11	2777.46	2917.63	2131.05	3479.98	1716.29	1294.62	1475.16	1250.54	2045.37	1877.12	1748.6	2824.5	1321.87	2134.06	1415.45	1269.03	1805.63	1858.23	998.208	1470.77	1591.77	1785.5	1796.58	2373.42	2034.94	1135.02	1756.59	3420.52	1460.61	1579.23	2334.69	2156.24	1913.29
Com_928_pos	Rilmenidine	92841.4	311.69	423.762	335.402	138.965	295.679	467.473	288.078	1398.02	307.55	324.974	541.529	231.918	598.451	302.431	485.863	445.461	615.607	381.272	1143.27	301.919	642.734	453.533	572.758	359.747	1156.15	302.988	451.594	418.318	921.872	74746	308.678	455.937	290.763	144.645	321.223	367.186	335.984	1455.23	271.591	338.719	501.547	276.812	552.418	296.974	638.311	437.535	599.503
Com_926_pos	Rimexolone	194.183	173.1	245.555	343.501	94.6679	111.429	142.776	207.216	266.087	301.424	107.21	371.59	308.53	313.913	564.6	128.445	101.765	113.895	127.016	164.789	75.6799	127.094	208.418	105.901	206.09	540.483	179.233	124.273	178.654	276.38	299.384	155.186	249.618	253.166	90.1727	110.976	177.703	95.8676	254.153	290.041	146.058	315.838	274.774	167.446	596.809	167.326	171.034	128.683
Com_920_pos	Risedronic acid	403.923	450.564	234.004	390.531	338.336	279.204	233.454	352.78	721.916	305.677	264.175	571.562	336.73	206.523	569.43	467.377	425.67	509.414	613.566	324.075	441.96	665.084	333.924	420.857	329.167	276.875	549.425	422.469	358.973	302.414	263.925	389.479	194.073	407.919	247.869	281.266	310.806	318.677	714.161	315.753	217.242	342.649	419.051	330.256	452.112	444.782	454.774	471.21
Com_92_pos	Vitamin E nicotinate	2284.2	1934.63	3008	1820.25	1585.13	2394.93	3016.93	2912.19	2049.75	1911.59	1012.47	2447.98	1055.72	2920.55	2302.49	2706.5	3800.91	2535.23	3149.44	2461.84	1447.44	1127.32	2823.55	2176.15	1829.95	2343.08	472.973	1759.22	1247.66	1176.46	2004.66	1644.8	2099.85	2052.44	1486.55	2655.32	1902.76	2211.53	1183.03	1403.94	1416.43	1106.21	1141.5	1362.32	1658.14	2245.46	2102.66	2297.45
Com_919_pos	Risperidone	148.485	110.818	63.6255	72.0936	44.9047	69.5859	77.09	78.4244	513.602	95.3188	67.2708	120.811	70.534	65.602	87.0185	101.225	73.8448	184.46	125.666	397.051	73.1208	95.592	91.6613	128.467	103.439	503.322	97.9659	78.2701	121.81	336.893	130.191	111.722	68.5332	74.7478	43.8936	76.3487	86.806	76.3399	432.175	88.8956	82.2719	98.2628	75.3023	67.3534	95.4352	98.6586	75.1894	201.284
Com_917_pos	Ritalinic acid	108.88	128.283	219.201	96.0915	70.6782	91.6604	102.409	85.5365	309.999	116.315	87.1213	235.973	78.9925	74.3488	98.3626	70.9929	85.4714	306.99	141.953	196.321	104.472	111.04	139.177	126.844	108.923	214.541	112.39	89.1712	126.269	195.867	122.085	103.042	224.604	80.1437	63.4158	91.876	91.125	76.5387	272.967	101.556	98.1484	184.831	101.086	83.6943	120.13	127.522	134.616	153.032
Com_916_pos	Ro 20-1724	665.84	10722.8	3582.28	25627.5	1322.74	1103	13034.4	4717.65	1287.52	733.368	395.967	3639.06	8643.54	9616.14	10018.5	793.776	2077.3	1930.24	40305.3	342.319	5009.39	11045.4	1706.08	19649.7	87197.8	1757.05	449.545	7368.79	13572.2	1909.99	50832.3	9568.75	4029.93	5167.34	1165.76	5141.67	12088.3	1482.76	1688.92	2193.05	124.152	427.404	9400.63	8178.16	8600.67	9798.84	3434.91	2897.8
Com_914_pos	robustine	170.864	126.082	73.4357	91.4678	51.6723	94.4638	91.272	90.2439	591.008	117.31	80.5711	139.991	98.5964	75.489	104.979	118.306	91.5717	214.472	144.605	456.892	84.141	105.686	116.253	151.655	113.087	568.006	112.731	92.6087	167.432	385.258	183.777	128.56	78.862	90.815	54.0648	94.5726	99.8887	99.8016	607.129	102.293	94.6713	137	86.6513	72.2736	115.193	115.668	103.061	231.619
Com_913_pos	Rolipram	93.458	82.5325	71.66	75.7985	55.9428	70.0061	85.2288	79.0691	191.593	88.9757	70.1305	105.499	79.8002	72.5832	83.0406	91.6126	76.2958	122.163	174.623	143.5	88.9392	113.947	72.4955	108.189	88.8866	107.823	6075.97	77.707	104.451	103.578	86.6089	94.1671	70.7752	85.7617	56.6678	76.3333	88.2149	72.935	162.153	93.4396	73.0985	92.8993	84.6737	74.7802	90.6892	97.1835	81.5089	120.9
Com_913_neg	Amifostine	1454.38	2233.97	1808.68	1762.36	1434.45	1978.52	1977.56	1934.63	1592.72	1970.38	1013.38	2083.73	2427.88	1163.8	2430.18	2154.74	1265.49	1874.68	2784.37	3625.68	1952.34	1499.46	1082.92	3079.52	1858.61	1145.15	2080.23	2520.66	2710.95	2969.83	1391.92	2197.95	2024.61	1012.34	921.169	1604.56	1078.82	2274.95	2355.24	2159.11	1285.95	1916.3	2343.11	1541.7	2134.93	1605.9	1573.62	1621.25
Com_911_pos	Rolofylline	2939.58	1966.61	2000.09	2977.53	2532.06	2615.33	2908.62	2205.59	4327.15	2801.3	1694.84	2226.55	2477.02	2180.78	2119.39	2450.9	2451.43	2894.28	6143.71	5672.39	3755.42	3809.46	2240.43	4830.95	2417.42	2167.38	3354.23	2652.74	2566	2370.99	2870.5	2675.45	1796.35	2816.78	2254.44	3492.1	4756.57	1884.66	2644.28	3246.07	2520.24	2887.67	2435.7	2304.35	2177.91	2519.73	2036.72	2834.85
Com_908_pos	ronifibrate	167.119	168.267	96.7062	114.315	67.2418	145.653	487.836	150.27	682	185.443	106.971	214.472	101.995	91.1355	147.423	160.845	152.203	476.832	242.823	572.957	135.543	191.87	124.325	204.245	164.079	491.269	214.808	174.729	239.908	599.544	180.172	213.123	102.869	116.206	74.4677	172.153	472.359	139.905	698.738	161.48	138.63	183.42	111.752	99.6637	152.609	168.508	122.668	303.89
Com_906_pos	Ropivacaine	252.069	251.913	185.629	200.38	118.671	206.29	218.707	211.866	1388.37	232.437	181.04	1037.24	198.846	167.831	259.739	261.146	207.251	455.46	379.737	1090.28	204.961	279.587	2.79168e+06	311.327	272.372	1009.07	246.717	229.537	398.931	879.146	280.794	294.372	171.937	221.577	149.502	216.347	222.95	201.647	1333.35	239.573	202.001	498.637	211.734	171.484	265.851	282.223	203.895	497.047
Com_905_pos	Rosiglitazone	140.725	105.816	105.635	86.0154	334.27	262.473	109.904	80.9988	793.669	106.286	104.339	145.208	88.9656	89.6875	100.331	122.921	115.408	237.068	150.97	649.209	93.8631	108.545	92.6247	139.457	132.179	508.663	219.422	98.03	1035.22	464.527	136.252	130.482	100.278	107.688	282.535	88.7042	153.252	85.8289	651.258	132.025	114.263	143.137	102.702	98.798	137.471	150.352	98.0359	241.915
Com_904_pos	Roxane	212.106	179.503	253.281	270.062	1292	169.667	962.661	202.566	2130.27	208.266	1643.07	190.063	1512.47	1406.25	250.311	237.202	477.145	580.106	883.647	1183.48	398.999	495.899	1202.51	646.796	1494.19	2635.23	205.455	253.689	231.106	247.203	286.994	312.046	223.502	244.959	1014.93	241.976	891.191	221.935	1400.66	594.973	554.178	225.116	1017.1	1585.2	383.945	225.917	580.129	1492.14
Com_901_pos	Roxatidine	86.8272	118.844	87.2798	92.9578	54.1214	90.6692	105.547	102.011	616.916	122.751	85.5776	154.259	91.6372	84.3258	117.512	98.6986	86.6011	213.467	152.485	487.866	103.224	103.506	20921.2	146.085	153.338	414.493	108.475	118.287	160.527	385.088	109.994	123.043	84.3175	109.168	56.1198	106.171	115.253	91.4295	591.675	125.129	88.3277	95.7614	89.4822	77.0226	121.401	128.331	102.957	206.32
Com_900_pos	Roxithromycin	106.794	118.486	251.298	83.7891	60.5236	72.5626	98.6289	84.5334	229.456	127.27	76.2071	370.434	114.735	78.4306	211.092	106.85	96.6994	147.064	95.8536	143.654	64.8549	79.4174	204.222	97.0542	96.5457	188.485	105.574	135.646	134.772	162.306	129.899	105.488	246.52	82.9304	60.7987	81.4687	88.4075	69.2339	235.523	114.461	67.7555	274.479	112.337	73.6901	205.645	95.2106	90.6156	133.762
Com_899_neg	MFCD02682126	16.203	26.8835	21149.9	21.4408	13.543	25.1292	25.7868	22.3623	22.14	15001.2	69.264	21537.3	18182.7	16.3006	59718.2	26.0396	14.0985	20.4278	27.3975	25.5803	18.7953	21.041	9551.09	20.7924	18.4605	14.7173	20.7307	40.3597	50.177	32.5519	17.619	30.4636	22947.1	20.9937	12.4825	23.439	16.3006	24.5214	24.0767	18533.9	63.714	18835.6	19374.1	18.6197	75603.6	35.2843	15.7043	16.2777
Com_896_neg	Dantron	527.368	137.81	157.766	128.979	59.1679	222.141	171.071	96.6161	101.925	219.722	111.34	284.336	129.763	197.974	269.344	147.459	103.194	77.5802	50.6953	292.431	356.372	236.102	137.694	404.188	243.019	274.674	102.413	164.023	196.231	289.457	514.153	162.022	120.032	72.4899	66.3183	96.112	70.8917	109.927	104.096	291.614	98.0149	189.928	480.455	208.448	347.111	277.716	99.4741	374.675
Com_893_pos	Ruscopine	65048.3	33026.7	32364.9	30613.4	23426.4	31745	29941.5	29691.5	24568.3	35153.3	30816.1	49414.8	36360.8	33989.2	37659.1	36690.5	34205.5	40854	55215.5	29718.3	34932.5	32834	33712.7	40326.9	41943	25596.4	39799.2	40267.8	48433.3	32739.7	69381.7	70485.8	60371.6	60706.6	45693.8	60006.3	56820.9	54810.8	53429.6	69334.1	60756.8	69353.2	49459.2	58164	67048.6	64941.5	59216.3	66532
Com_892_pos	Rutacridone epoxide	246.697	197.588	163.757	172.129	432.128	400.103	182.62	173.566	1162.58	233.192	166.656	279.979	181.148	159.503	205.868	221.348	179.134	882.463	371.843	1069.31	209.044	346.444	172.231	273.036	221.395	885.38	438.562	206.522	252.673	811.266	251.298	237.154	179.381	226.358	373.152	188.957	237.088	179.189	1304.19	244.294	187.283	239.031	201.622	179.286	224.876	243.546	245.495	495.096
Com_89_pos	Voriconazole	157.564	117.4	97.2434	219.4	367.915	300.84	109.693	94.3212	630.715	114.008	90.6276	156.824	97.3666	103.394	102.722	114.489	88.0555	229.965	160.361	565.968	117.473	166.128	112.066	148.045	339.766	463.356	150.993	109.023	152.395	483.533	398.577	141.868	116.046	131.65	344.982	141.885	130.227	134.605	680.193	148.995	122.051	159.401	160.149	117.678	127.798	148.702	132.26	283.487
Com_886_pos	S-(-)-Cathinone	440.682	286.984	194.665	193.069	151.828	212.002	250.263	217.031	590.094	272.799	150.353	383.482	215.172	234.558	193.136	236.117	192.523	310.808	272.554	557.323	169.653	242.861	234.792	728.899	218.879	415.931	317.674	289.067	286.949	356.052	355.523	290.033	183.214	180.192	165.591	180.63	285.07	214.213	600.375	227.3	187.839	259.308	185.997	164.92	208.087	243.662	201.469	260.831
Com_886_neg	justicidin B	256.083	814.698	1618.21	12955.5	1238.19	1655.22	3410.11	809.69	1506.05	1329.68	1459.56	471.672	389.086	1733.07	439.065	285.913	224.387	319.661	2100.81	1018.18	533.673	219.1	459.974	463.159	1534.96	765.357	957.094	827.3	598.778	691.138	269.563	421.845	1572.93	259.937	1397.94	318.24	235.947	535.466	291.297	1870.24	1301.28	252.879	439.771	1862.48	529.111	470.071	255.655	266.106
Com_885_pos	S-(2,2-Dichloro-1-hydroxy)ethyl glutathione	194.352	110.622	234.152	1485.84	103.91	116.046	114.224	138.42	464.171	272.971	101.35	509.11	307.377	171.316	415.518	498.21	434.273	468.373	202.05	286.705	270.376	123.315	644.362	578.749	803.65	1199.41	499.476	164.388	195.656	371.7	1998.05	198.223	230.857	291.156	84.2014	128.233	241.092	136.266	518.232	477.085	57.866	311.313	375.547	159.834	458.632	942.28	518.643	271.166
Com_884_pos	S-(2,4-Dinitrophenyl)glutathione	437.295	1713.89	1711.09	2042.65	1088.15	1389.18	2686.58	1463.36	1496.12	3384.09	4679.72	4441.95	844.538	2804.5	2288.4	2429.51	999.37	500.339	319.018	1223.8	1829.78	2798.21	3099.32	644.078	7915.32	1236.54	7564.9	3106.1	2522.74	2242.29	492.517	2367.76	1584.67	1487.99	765.577	1277.2	1332.78	1813.66	1680.83	3468.87	3063.26	2787.44	761.488	2433.4	3693.82	4740.98	1271.75	644.725
Com_883_pos	S(6)-acetyldihydrolipoamide	1513.41	1951.29	1157.85	859.392	809.753	1104.9	1080.53	1317.76	2025.93	2249.42	1102.89	1515.7	2015.81	1678.18	1632.33	2401.62	2105.55	1945.65	1823.26	2180.39	1292.84	1390.88	1112.17	1126	1373.84	1207.25	1800.82	1143.05	2109.18	1524.87	1789.11	2053.42	985.335	1580.28	772.599	1010.28	1262.77	1184.38	1849.18	1976.84	1248.67	1085.01	2158.15	1467.58	2156.86	2497.95	1954.54	1918.04
Com_882_pos	S(8)-aminomethyldihydrolipoamide	706.06	251.239	412.027	1113.58	550.62	1443.81	872.537	1169.31	1236.54	627.267	613.423	987.286	1801.38	1248.75	3125.31	1806.73	1721.09	2873.37	4232.75	1107.46	1537.72	3901.18	828.098	2943.04	2756.58	1659.74	1173.29	4260.92	1219.5	530.918	583.773	737.606	488.873	966.051	661.996	1737.65	971.349	1027.09	1086.45	708.206	747.897	759.801	1650.93	856.707	4133.86	2953.39	1394.83	3354.64
Com_880_pos	S(8)-glutaryldihydrolipoamide	119.729	135.258	241.245	105.619	72.9988	96.9941	109.652	105.162	328.217	129.201	103.728	253.573	89.3999	84.0574	117.565	85.8976	98.9511	317.07	150.61	222.969	107.902	123.958	157.578	131.008	128.904	222.736	119.716	104.022	146.087	218.098	139.509	117.076	231.978	89.4192	70.8616	94.8925	114.963	82.5814	290.517	123.644	112.236	197.979	109.226	99.2386	136.421	132.386	142.644	158.057
Com_88_pos	Vorinostat	321.689	293.901	222.728	222.324	158.235	217.319	228.317	214.374	265.299	251.121	203.743	302.462	238.854	193.354	231.398	275.964	215.776	278.474	340.199	267.789	235.708	282.67	207.958	291.049	266.233	200.828	297.68	237.679	312.421	246.305	417.827	392.455	314.231	424.002	223.839	327.627	354.312	298.721	389.253	425.647	373.168	392.137	333.235	327.298	369.021	367.14	329.33	378.317
Com_878_pos	S-[(2E,6E)-farnesyl]-L-cysteine	186.788	91.6852	215.047	1284.34	142.553	175.882	280.775	262.848	458.235	292.325	151.103	498.511	288.116	468.705	356.32	456.761	421.138	422.956	174.649	249.986	233.709	103.644	556.977	500.262	741.668	1019.52	431.739	315.923	598.198	325.413	1840.51	166.16	293.359	271.083	148.392	119.69	208.396	314.334	447.953	417.453	64.7793	308.09	400.765	234.968	419.147	867.127	448.308	258.366
Com_872_pos	S-3-oxodecanoyl cysteamine	7126.11	14418.6	14137.9	3487.6	14504.3	15296.4	10442.8	3091.25	9516.63	17704.2	11270.1	5297.71	11216.1	9810.01	7653.88	6573.53	10789.2	5863.54	3870.28	12518.9	10994.6	7986.84	9846.83	8823.37	4091.68	3336.85	7644.94	9104.91	6645.77	3220.69	1460.3	9010.75	10139	2879.61	9733.02	7162.98	2453.12	2865.98	7475.69	11169.7	5380.29	8111.49	4602.48	5893.22	4657.03	3279.5	4081.81	5659.79
Com_87_pos	Vorozole	140.44	173.277	193.705	138.524	205.413	227.549	235.681	177.771	228.716	149.57	151.651	563.569	399.298	279.931	585.292	487.687	701.965	395.337	480.556	227.479	512.314	581.605	341.942	948.236	290.346	219.84	186.095	337.858	340.352	189.514	251.537	187.638	257.776	119.538	163.445	271.472	131.962	218.295	306.855	228.687	116.876	299.911	527.377	218.547	559.385	519.954	466.095	472.077
Com_87_neg	6α-Methylprednisolone 21-hemisuccinate	636.207	121.457	116.7	134.188	52.4782	95.7577	85.7056	124.903	227.129	111.018	50.5653	418.731	143.883	78.6596	143.658	109.031	66.0274	105.396	136.553	145.831	95.3622	626.008	168.55	1028	437.42	528.85	406.475	176.052	439.856	194.181	800.617	150.096	120.372	140.811	48.4016	129.526	89.9524	128.464	137.006	138.551	63.674	689.535	139.365	86.4277	222.307	150.693	68.4187	80.7171
Com_866_pos	saccharopine	1208.27	536.802	1231.38	1284.9	741.102	1336.53	2416.46	1068.85	1611.4	1399.9	1721.38	1179.13	1599.11	1981.68	1318.83	1689.97	4392.21	2497.45	1596.1	3877.87	4077.75	3416.65	1352.34	2185.26	1281.22	1791.39	2540.18	1273.48	4009.06	1226.17	1557.18	656.536	1517.82	1303.45	922.322	843.228	1514.54	1083.33	1979.56	1728.19	664.853	1156.39	1821	2134.13	1150.09	1888.22	1716	2799.6
Com_853_pos	Salicin 6-phosphate	145.229	104.325	86.9235	101.152	89.8888	116.186	91.4494	114.962	550.909	123.285	85.1843	131.859	69.6362	119.646	96.7753	105.327	82.5115	2978.29	130.094	283.908	84.2732	96.3287	106.119	105.04	151.047	363.503	149.722	102.279	170.128	302.065	135.565	124.001	97.2259	128.333	111.404	118.509	122.36	103.595	480.074	124.259	94.9124	121.536	80.5486	123.11	112.872	137.842	259.683	183.944
Com_852_pos	Salicylic acid	1149.96	1938.49	2154.25	2644.74	1647.74	6175.27	866.247	502.642	1113.79	1912.47	1394.41	1862.48	2073.85	842.561	766.556	1670.99	898.417	695.93	4775.67	1638.82	589.796	2105.6	891.134	905.612	1178.68	515.624	802.241	1568.41	1031.97	2357.4	1169.13	1866.5	1951.64	2973.08	1785.53	9889.62	868.859	549.943	847.525	1703.05	1339.93	1532.97	2348.1	938.65	936.311	2526.86	898.636	616.347
Com_85_neg	Candoxatril	1441.32	11919.4	664.706	2477.61	14004	12172.7	9461.19	113521	4792.87	1817.67	1859.07	4364.07	1726.41	5866.41	7268.4	27099.3	12753.9	19024	2088.27	7552.56	18487.6	1598.6	1253.03	1370.63	1306.25	84027.5	5226.48	34987.9	32778.9	1270.78	1415.32	2522.98	502.45	806.524	4547.02	865.081	880.54	6785.89	654.32	902.81	123.707	638.225	8582.97	1623.78	583.242	1183.15	4346.71	620.043
Com_849_pos	Salvinorin A	391.388	439.644	1020.83	384.262	18113.3	13740	454.526	293.655	1033.39	438.384	334.216	1018.22	295.701	262.208	403.527	756.823	330.484	1429.68	537.172	783.998	398.393	458.546	612.265	491.317	467.554	789.367	424.519	1451.18	438.383	725.831	425.247	402.111	981.053	335.105	16903.8	339.123	403.342	311.501	997.53	378.239	359.387	706.348	330.806	316.27	412.614	1176.25	571.036	592.78
Com_848_pos	Samandarin	121.574	114.636	82.4615	96.3241	64.0257	75.0231	98.0634	76.3717	351.157	98.4753	100.4	130.738	94.4126	83.8397	84.1377	104.645	84.6422	168.622	142.767	305.933	87.4193	97.3277	87.1445	116.825	107.947	272.535	119.99	88.7588	132.618	278.004	126.459	115.394	86.7503	90.3894	60.8911	83.228	100.891	73.3414	391.405	107.435	93.302	103.363	99.9351	82.8502	98.9133	112.376	88.2324	186.784
Com_846_pos	S-Aminoethyl-L-cysteine	1016.37	692.609	648.925	3520.91	900.547	872.417	1002.58	619.383	1295.99	1700.48	431.668	1678.29	938.463	1230.68	1086.95	1349.24	1672.81	1063.69	489.888	1914.57	1828.17	377.118	1582.83	1378.14	2244.3	2883.42	1351.44	984.798	1073.78	1250.81	5205.35	813.397	753.624	815.397	416.282	486.467	651.516	564.76	1258.79	1565.75	638.541	993.576	947.984	1852.14	1133.28	2452.42	1195.06	700.166
Com_842_pos	Saphenamycin	133.309	123.44	68.8152	79.1727	45.8328	60.1155	83.0478	77.8821	534.636	83.8041	55.4557	111.262	73.7483	71.296	83.1207	86.3141	72.689	210.905	129.103	423.281	80.6575	102.032	69.4379	143.143	130.175	510.166	88.215	81.4694	116.226	373.109	146.115	119.838	65.2543	77.2715	48.5788	73.7093	91.7793	65.3964	545.882	82.1344	65.7558	84.8095	74.5735	72.9454	91.9481	102.831	79.2359	192.77
Com_841_pos	Sarcostin	454.93	175.567	212.167	322.77	384.12	434.029	278.31	177.027	870.238	1017.98	991.012	518.982	685.836	680.825	606.495	714.74	1400.66	1448.72	796.523	1242.12	1569.5	469.622	836.984	1045.77	825.747	1151.62	620.304	500.498	305.801	250.424	280.076	302.768	241.575	487.078	408.784	226.477	295.371	214.199	576.796	486.37	1089.15	393.217	733.198	834.332	391.476	827.938	1375.78	1167.96
Com_841_neg	3-O-feruloyl-D-quinic acid	14133.1	23397.4	18528.2	12747.3	12887.4	22697.7	18164	17077.6	15759.1	17022	7323.64	16307.3	27001.9	8072.12	20213.1	25564.7	15745.7	21909.5	17253.5	19435	14788.1	14960.6	6559.61	17422.2	9754.07	16942.8	33333	33752.1	57999.7	22969.9	11227.7	27072.6	19844	12239.5	11273.7	16129.9	12801.5	17240.8	20456.6	19481.1	8137.88	13585.8	29336.9	9682.66	39780.2	41194.3	15202.5	15063.2
Com_839_pos	Sarmentoloside	316.547	227.059	193.783	202.869	760.286	579.259	217.49	299.781	1298.5	222.401	208.46	313.45	214.169	203.069	276.367	266.123	209.607	434.162	422.087	1111.75	405.299	302.971	200.741	279.5	277.198	995.204	350.084	247.523	297.644	978.329	333.269	496.628	287.391	382.863	661.428	243.789	308.786	406.474	1481.68	333.455	350.245	303.415	363.38	281.843	469.633	384.003	353.25	564.49
Com_837_neg	epicatechin	3867.65	3933.04	1023.71	2221.5	913.458	3775.31	8205.61	2009.86	1212.63	6045.85	3182.34	6603.96	563.706	2473.65	2304.68	3836.16	1145.11	2840.13	137.55	9118.9	2397.69	2110.54	2867.03	1126.81	9189.98	3252.56	55282.1	7438.47	5799.85	3449.07	3071.22	3825.4	1112.38	1170.48	815.455	1312.43	2733.69	1995.82	994.701	7141.44	2609.02	4667.91	689.727	2131.99	3335.72	6890.82	1081.73	2308.54
Com_836_pos	SB-243213	129.607	88.4423	74.7238	72.6235	72.3088	66.8385	83.7906	70.0951	541.633	79.1644	73.194	107.035	81.6838	66.9234	74.4754	86.0231	71.4791	2651.77	131.405	534.478	79.81	106.14	71.9038	118.556	97.3184	387.451	185.729	77.9959	113.031	375.267	129.648	100.037	77.4303	98.887	73.9736	81.773	97.938	75.1623	498.374	95.9216	74.459	100.929	86.7732	75.08	86.1775	118.038	510.37	208.177
Com_835_pos	S-Benzyl-D-cysteine	106.53	107.726	84.6077	91.9831	64.9406	82.2414	99.2345	184.44	382.662	105.063	85.4216	158.111	97.2794	91.6979	95.5173	124.297	89.6989	125.654	170.93	126.663	101.835	134.105	91.2738	166.912	125.809	95.108	112.056	130.315	130.495	109.204	180.909	116.028	84.4482	103.94	65.1728	91.6248	106.91	272.883	344.922	108.36	90.1134	137.798	100.039	106.736	106.223	130.339	100.559	128.555
Com_832_pos	Schisantherin A	350.682	188.995	200.178	645.526	162.236	176.94	183.229	241.685	312.855	167.257	2422.11	356.75	170.83	218.039	178.275	260.316	158.555	174.691	439.001	250.438	235.088	181.79	225.129	256.936	217.831	302.473	391.222	226.472	240.129	341.144	690.569	207.769	192.154	674.093	146.175	181.89	304.529	204.13	285.615	169.967	1894.23	311.768	192.11	201.59	242.447	397.264	354.299	207.588
Com_831_pos	Scopoletin	276.556	517.748	341.822	3349.26	141.721	272.517	256.45	253.427	962.091	299.332	212.113	429.178	177.567	148.956	247.056	305.718	233.633	1424.63	478.807	677.263	156.684	259.013	296.049	283.986	267.335	600.175	414.566	256.61	336.049	859.759	265.592	293.96	145.436	240.32	144.362	262.478	239.101	227.382	915.149	266.048	230.613	277.23	209.398	168.962	324.709	266.799	483.993	374.841
Com_83_pos	VS1150000	3092.75	4159.08	3710.96	6551.38	5047.11	12854.6	6040.38	4425.51	4853.65	6371.6	5711.94	3576.26	6025.43	5485.34	5777.58	6339.48	4462.62	5562.09	4909.71	5254.55	9757.67	5424.9	6354.55	2313.21	7486.93	7636.06	2869.8	9128.43	5050.94	2322.57	2870.27	4618.3	3303.34	4652.7	6282.57	19910.4	5796.41	4070.29	4720.97	6464.28	5251.85	4176.34	5356.96	5512.38	7995.47	6525.47	4239	5162.98
Com_829_neg	Allamandin	15038.6	24018.2	18920.2	13203.3	13521.6	23088.4	19652	17851.2	16976.1	18671.9	7992.29	17746.7	27905	8649.96	21994.7	26027.3	16099.8	22418.6	18456.2	20543.9	15588.6	15245.4	7017.71	17943.4	10756.2	18152	34852.3	34384	59024.3	23629.4	12148.5	27558.1	20324.8	12794.9	11954.9	16523.4	13396.1	18046.8	22242.1	21662.3	8657.81	15057.5	30754	10398.5	40571.1	41901	15609.4	15855.1
Com_826_pos	Sebacic acid	816.553	507.345	493.901	488.766	328.811	399.053	600.884	395.035	287.765	502.505	375.126	530.121	465.182	408.126	436.892	419.968	440.263	2373.42	422.129	605.246	407.749	506.243	528.518	408.529	474.455	354.453	532.322	558.648	532.455	289.314	567.863	793.449	512.2	478.289	305.109	479.529	779.465	326.116	572.632	518.555	399.352	670.479	422.768	520.196	489.169	701.57	730.3	657.802
Com_825_pos	Secnidazole	594.967	3317.59	386.616	389.616	292.657	363.464	409.137	379.694	471.582	446.73	350.208	550.674	412.514	343.44	406.666	448.303	355.772	469.61	616.862	443.893	435.945	485.887	357.368	536.687	462.876	371.433	550.563	414.688	560.692	446.624	721.77	2233.01	543.743	711.388	392.001	575.642	604.647	531.327	687.975	773.302	641.165	710.061	555.933	544.95	651.382	675.279	579.869	671.323
Com_82_neg	(9Z,12Z)-6,8-Dihydroxy-9,12-octadecadienoic acid	6841.44	8464.58	4993.89	11545	7421.95	51387.8	20996.4	24924.7	12931.6	13676.1	5249.58	10059.7	21725.4	9508.27	48175.2	9229.08	5135.99	12322.5	13251.5	19335.8	26769.9	12429	12501.2	3551.61	16918.9	8042.88	3665.95	28352.3	16639.4	4344.68	5878.57	10077.3	5150.43	8367.18	7277.59	46200.5	10644.6	26750.8	15412.3	15568.4	6678.43	7508.92	20869.8	10543	61657.3	14847.7	5980.18	8876.43
Com_819_pos	Sedanolide	3610.64	5879.52	7767.32	2198.65	3711.96	15851.7	8166.76	11925	12280.7	8074.08	7845.25	16106.7	14400.9	8845.59	20828.1	4125.38	5826.5	15212.3	13254.9	14276.9	11937.8	18863.5	8343.87	11935.7	6691.68	8174.37	3798.98	11484.4	16300.4	5313.74	3386.96	8100.99	7730.7	2109.26	4583.34	11087	7765.83	15463.7	13921.2	10554.8	6396.59	16159.6	15511	8122.54	13923.2	5713.69	5158.97	17934.6
Com_815_pos	Selodenoson	1531.97	3077.32	1563.27	1625.99	3086.79	3961.39	1692.18	3789.49	4737.42	2399.76	1002.82	1067.24	1510.73	2711.52	1238.01	5452.88	4001.87	1711.74	3164.45	3863.58	2228.58	4937.18	2015.99	4691.08	1273.29	2755.33	2796.36	2254.02	2450.05	1207.89	1158.08	3832.71	1615.4	956.965	2866.16	4063.77	1427.98	1914.52	4290.47	1615.25	1203.43	1079.96	2130.83	2792.04	676.209	3051.08	4463.98	1517.92
Com_809_neg	Agavoside A	356.528	484.506	313.5	351.767	174.192	968.281	532.62	380.454	282.815	244.833	156.144	401.195	537.618	215.416	624.374	317.153	224.952	608.596	339.904	553.244	286.824	501.946	73.9641	233.886	240.476	215.909	291.998	1643.82	2052.24	275.846	340.372	506.627	466.064	488.663	177.061	783.62	235.775	407.279	287.53	395.324	161.985	299.768	568.121	298.198	907.488	479.09	207.477	433.843
Com_807_pos	Senecionine	211.325	200.961	381.654	178.613	107.221	144.292	167.613	156.976	398.017	242.997	152.109	705.29	3770.66	147.402	767.754	180.279	160.324	231.773	259.189	358.494	209.68	206.944	1974.98	278.449	197.095	333.674	208.068	164.43	216.294	287.823	277.483	196.679	372.657	146.02	97.9211	144.082	182.146	128.128	422.576	233.662	134.86	529.712	3651.11	142.971	732.488	184.163	173.818	235.874
Com_8056_pos	{4-Ethyl-6-[(3E)-2-ethyl-3-hexen-1-yl]-6-methyl-1,2-dioxan-3-yl}acetic acid	802.431	746.583	541.627	1152.77	441.513	1302.06	711.884	761.836	759.614	721.084	269.555	746.459	1100.54	990.841	985.667	976.709	529.713	683.95	1056.2	1032.47	1042.88	985.024	819.859	497.397	667.387	737.982	490.499	897.175	622.699	413.18	935.34	642.012	518.581	796.94	472.252	3754.64	921.035	806.114	682.686	751.873	371.291	695.191	1113.79	678.509	1553.35	1530.34	556.265	608.173
Com_8052_pos	1-(14-methylhexadecanoyl)pyrrolidine	442.007	1206.92	700.625	563.699	248.56	857.866	664.851	762.827	529.61	357.221	409.135	292.555	361.112	404.17	388.661	351.681	361.054	394.783	603.478	529.075	381.027	716.813	501.813	476.804	537.513	647.437	655.814	2053.76	569.562	707.944	483.363	415.371	362.216	1078.34	250.048	307.86	397.413	465.12	406.962	451.409	359.954	443.9	322.265	479.376	459.933	483.478	413.094	1129.02
Com_8051_pos	1-(18-Ethyl-6-methoxy-8,14-diazapentacyclo[9.5.2.0~1,9~.0~2,7~.0~14,17~]octadeca-2,4,6-trien-8-yl)ethanone	122.54	134.294	124.34	152.591	88.4752	113.909	128.476	132.325	131.376	126.079	102.787	142.337	105.027	129.984	100.177	164.294	170.639	111.327	281.233	221.873	182.153	183.092	112.568	192.669	154.64	150.935	145.492	194.88	152.504	152.052	182.658	193.708	168.894	145.652	87.3409	146.393	158.338	133.044	207.655	183.157	117.905	165.217	119.22	114.186	209.508	219.236	247.055	136.097
Com_805_pos	Senkyunolide H	2465.11	957.691	1586.71	1269.1	2563.84	6703.15	6034.76	2015.57	4425.94	8301.51	4006.48	4027.78	2041.88	6059.05	2633.39	3348.7	3538.46	3278.27	1272.45	6740.68	6443.32	2608.32	3437.86	3425.98	2713.21	2228.57	1524.99	4611.47	3463.25	2384.95	1359.16	1736.51	1270.59	1261.06	2414.3	3838.83	6008.09	1660.83	3715.87	8669.85	3539.12	3091.43	2004.71	5030.44	3539.94	4632.01	3465.76	3597.15
Com_8033_pos	1-(1Z-hexadecenyl)-sn-glycero-3-phosphocholine	338548	276310	275038	310827	277997	187361	234823	204349	301113	236153	161153	206921	254119	322395	275531	217918	279448	340390	134149	103317	69058	124271	247937	242347	189078	190444	144465	250486	142110	272649	266732	203970	248816	268511	227932	278184	232541	152736	236175	198297	140412	177315	199158	224545	238494	198226	213054	284506
Com_8016_pos	1-(2,2-Dimethylchromen-6-yl)ethan-1-one	947.869	985.696	434.865	346.559	469.686	469.782	1241.14	501.063	658.692	1383.57	559.773	1218.52	1290.95	783.134	597.269	1067.93	948.253	1425.49	637.597	1172.02	598.769	574.067	436.596	1951.63	645.341	955.584	1603.73	406.828	4277.54	1139.42	451.611	733.806	543.138	354.696	423.369	470.046	1140.05	405.548	498.152	1134.79	402.81	1020.97	778.354	826.365	787.636	1133.54	684.636	1300.13
Com_8012_pos	1-(2-Deoxy-5-O-phosphono-beta-D-erythro-pentofuranosyl)-1,2-dihydropyrimidine	150.696	93.9656	80.5764	83.9066	84.6603	74.9135	92.4607	79.1228	651.552	96.5075	88.7131	119.307	82.6295	71.8587	87.939	124.876	82.7031	212.099	166.436	634.016	105.924	104.524	77.658	230.891	105.163	551.283	3038.72	86.5705	109.588	429.375	140.842	104.103	80.0535	91.9011	87.8391	79.5046	103.585	77.8064	633.47	100.35	107.18	103.082	84.7775	78.4512	116.563	171.715	101.619	236.526
Com_801_pos	Seratrodast	5571.23	345.611	520.157	676.666	4462.28	1903.62	268.267	262.455	528.685	2525.16	226.15	2202.2	653.556	1965.63	1251.3	272.083	215.568	266.398	269.056	2198.98	1461.33	219.332	2549.04	224.328	400.408	523.687	355.76	2719.54	339.091	531.768	3099.88	323.931	497.849	483.73	4344.29	231.057	376.427	202.714	515.28	2582.2	309.394	2924.16	552.57	2018.63	1264.21	350.026	359.188	278.904
Com_8008_pos	1-(4-{5-[(6,7-Dimethoxy-2-methyl-1-isoquinoliniumyl)methyl]-2-methoxyphenoxy}benzyl)-6,7-dimethoxy-2-methylisoquinolinium	138.267	119.249	93.7599	103.326	309.866	82.0039	207.03	83.2983	392.473	129.994	91.2617	137.743	92.5178	88.4458	95.3209	2180.75	113.987	263.27	161.655	448.237	107.617	135.639	90.8652	225.037	118.83	302.96	153.281	98.4293	1264.49	377.996	143.686	124.163	97.9501	108.682	146.842	98.2574	115.471	85.6686	427.221	124.172	98.4706	119.453	116.502	103.434	111.955	990.746	109.852	245.862
Com_8001_pos	1-(4-Hydroxy-3-methoxyphenyl)-3,5-decanediyl diacetate	131.707	85.4401	68.855	69.7479	48.8033	59.976	76.5454	65.0324	222.002	72.2884	65.2537	107.594	63.9845	61.7075	75.2486	74.9673	63.3076	103.903	127.935	176.749	79.9119	82.4883	66.1595	99.1092	84.6155	185.342	86.8458	72.298	88.7681	177.842	110.568	85.2103	74.4707	68.3467	47.6434	64.8884	76.8992	58.2837	220.195	78.6442	62.4048	81.835	67.0072	63.5603	79.6394	83.3882	69.9858	113.89
Com_8000_pos	1-(4-Hydroxy-3-methoxyphenyl)-3-oxo-5-decanesulfonic acid	164.634	1132.4	256.843	1061.45	3741.71	173.983	2924.03	208.127	5059.11	329.119	4142.84	146.172	3380.4	3460.04	800.376	184.114	592.931	671.306	3346.88	7619.2	503.745	2444.02	3392.26	1220.16	7457.98	4686.82	159.472	196.911	179.382	294.15	481.414	1096.25	333.675	459.515	3403.32	279.842	2293.31	172.264	3144.18	1369.21	1948.01	174.732	3576.61	4409.48	796.813	810.36	1223.15	2209.39
Com_80_neg	cholesteryl sulfate	3216.27	18601	1248.83	1108.2	27164.9	13888.1	6609	221497	2015.01	3188.14	3733.61	3932.64	4264.24	9629.58	12694.6	38223	14135.3	14270.3	1890.87	9381.39	18622.6	3305.13	852.147	2225.36	2709.01	133787	5530.07	24254.2	16023.3	1399.57	2838.04	5189.2	779.97	144.105	8784.41	1011.78	695.085	22218.7	363.197	1548.01	351.038	770.868	17663.4	2838.35	880.054	2122.53	5609.66	744.506
Com_8_pos	β-Asarone	3962.78	3909.98	1785.56	3491.96	1763.01	5495.91	3941.39	2086.46	3143.29	3166.27	1521.97	5389.27	2795.17	2175.75	6744.48	4327.21	1869.05	2342.88	3473.24	1955.91	2523.98	3468.89	2990.7	2920.92	3763.32	3055.87	3405.99	4448.69	2770.65	1818.1	2528.84	3190.67	2312.27	2797.98	2110.22	10970.5	3575.32	2175.71	3496.55	3647.33	1955.13	3858.92	3382.29	2400.42	8502.21	6241.17	1814.11	2933.14
Com_7999_pos	1-(4-Hydroxybenzyl)-7,8-dimethoxy-2,2-dimethyl-1,2,3,4-tetrahydroisoquinolinium	455.506	428.127	407.844	544.055	398.533	380.422	481.741	415.615	370.957	516.074	863.981	310.217	331.68	355.912	421.818	970.529	677.68	736.962	715.742	773.159	537.239	650.19	420.011	669.037	461.587	586.544	588.062	497.811	347.568	441.751	444.338	515.029	418.072	553.858	353.479	425.239	472.988	425.763	549.046	458.239	885.982	423.112	276.967	319.98	339.332	422.53	712.941	558.5
Com_7998_pos	1-(4-Methylphenyl)pyrrolidine-2,5-dione	11532.3	5898.57	3478.37	3855.17	6486.88	9052.91	3267.92	7769.49	1063.85	7596.8	3748.51	5065.55	146.313	7672.96	3532.33	5800.86	2420.13	3686.43	154.838	1628.55	6996.05	931.708	4014.87	2858.95	10083	961.189	9481.76	4626.36	12071.5	1632.82	8631.82	4559.67	3732.23	8067.66	8039.58	7340.64	5433.12	6594.58	806.013	6321.92	3670.95	5313.73	133.074	8067.6	3356.47	7223.5	2678.43	3614.67
Com_7997_pos	1-(4-Methylpiperazino)-2-[(2-phenylquinoline-4-yl)oxy]ethan-1-one but-2-ene-dioic acid	557.305	269.823	1503.1	528.584	739.514	546.754	759.657	1180.59	449.764	903.092	721.405	550.563	854.322	852.975	875.389	1757.5	1066.69	789.283	2356.7	1442.69	4611.53	907.114	562.465	1117.68	595.547	480.277	718.15	2052.25	902.439	480.83	362.608	968.178	1004.9	1218.62	682.877	1139.1	1755.2	1612.67	906.396	1319.11	1337.78	603.988	1585.69	1148.84	1777.66	998.102	1032.64	999.05
Com_7993_pos	1-(4Z,7Z,10Z,13Z,16Z,19Z-docosahexaenoyl)-sn-glycero-3-phosphocholine	234.488	920.947	202.168	329.63	2299.71	167.343	796.158	273.695	1228.41	193.06	365.841	226.387	452.85	1530.03	265.378	361.345	234.447	261.676	872.777	563.739	411.965	446.76	798.376	619.166	538.095	536.57	203.083	179.159	282.082	174.031	417.419	259.156	371.921	291.762	1829.25	292.257	600.407	168.099	823.025	401.816	270.816	198.764	732.374	1584.3	178.934	230.582	283.073	773.642
Com_7991_pos	1-(5,8-Dimethoxy-2,2-dimethyl-2H-chromen-6-yl)ethanone	2375.48	3709.17	1491.51	908.658	1284.67	1163.85	3924.06	1216.93	2426.56	4363.07	2034.78	3166.86	2363.16	2678.81	2434.76	3510.1	3078.12	3932.77	1703.27	5300.58	1627.76	2085.2	1646.84	5969.73	2071.74	3185.45	6059.54	881.315	18806.7	4568.19	909.45	2139.75	1729.65	804.428	1225.56	1481.82	4087.22	1173.28	2176.91	4281.31	1628.75	2821.91	2216.62	2483.82	2319.09	4349.56	2194.9	4654.77
Com_799_neg	Cucurbitacin S	141.975	261.425	136.874	127.673	2098.11	575.398	966.058	1922.76	474.033	271.622	355.096	448.041	311.699	277.765	763.65	3402.25	416.297	1079.34	194.833	456.434	506.91	136.849	87.2084	169.949	368.978	961.651	257.217	1960.1	683.815	189.346	156.289	214.944	147.775	189.317	565.195	181.934	188.333	356.416	146.292	397.443	148.096	174.264	726.798	182.402	366.336	564.352	164.603	105.847
Com_7987_pos	1-(9Z,12Z,15Z)-octadecatrienoyl-2-(7Z,10Z,13Z)-hexadecatrienoyl-3-(beta-D-galactosyl)-sn-glycerol	298.54	356.966	321.727	338.602	264.791	301.824	368.445	315.719	453.719	198.939	1694.64	314.8	426.942	676.128	180.424	172.315	318.228	386.75	718.529	611.306	487.545	574.119	317.502	667.747	307.535	282.722	315.901	2139.73	271.053	374.494	311.254	336.684	321.87	507.305	237.919	352.469	336.818	336.108	441.217	194.174	2039.35	1236.98	390.88	556.979	208.527	180.746	922.732	400.734
Com_798_pos	sergeolide	188.88	133.577	108.005	117.766	2585.38	1135.04	130.079	105.336	800.304	134.312	122.635	190.159	121.17	113.801	124.442	147.448	113.521	257.517	178.107	672.976	130.473	144.183	118.094	164.428	166.578	629.201	183.125	127.466	167.084	575.543	196.392	168.718	143.896	152.375	1515.7	144.503	167.419	138.956	938.406	178.724	162.774	179.332	136.184	145.8	177.661	191.939	146.896	341.314
Com_7979_pos	1-(beta-D-ribofuranosyl)thymine	5626.65	2236.08	3871.58	5277.96	4230.39	5538.84	5738.83	5457.62	7497.16	8498.23	6057.52	5684.23	6328.71	5467.93	4732.94	7494.95	7120.38	6388.88	7566.77	6660.49	6801.14	6218.57	3833.74	6993.56	7997.51	5833.57	9780.45	6753.51	9933.06	7128.69	4530.92	4541.37	5159.46	6029.44	4091.52	5201.58	6570.62	5159.52	8979.33	7707.11	5720.36	5909.03	6418.53	5310.33	6023.5	7484.7	5916.33	6191.82
Com_7978_pos	1-(Docosanoyloxy)-3-(octadecyloxy)-2-propanyl (4Z,7Z,10Z,13Z,16Z)-4,7,10,13,16-docosapentaenoate	784.884	685.554	505.419	556.814	448.91	461.081	511.056	626.143	805.781	734.422	429.57	690.226	682.084	505.619	674.308	741.253	665.764	686.75	791.247	821.635	586.561	650.649	538.865	639.464	586.326	700.93	868.214	617.295	869.802	555.87	745.696	732.347	433.773	503.961	465.759	481.7	624.334	563.534	769.821	729.009	482.151	580.824	706.323	522.079	700.752	802.875	684.357	689.552
Com_7963_pos	1,1,6-Trimethyl-1,2-dihydronaphthalene	787.108	1725.61	1149.17	523.587	816.485	697.045	1178.73	1206.04	605.319	729.989	792.3	794.975	713.981	1070.14	633.367	562.596	635.05	795.535	921.715	1143.81	817.752	642.997	809.821	1165.89	701.857	1516.05	650.946	2103.35	921.451	728.562	599.276	829.226	670.172	438.242	919.276	660.773	944.953	966.998	634.48	593.737	711.376	589.114	732.609	1152.22	608.458	624.423	592.95	1022.66
Com_7956_pos	1,1'-Ethylidenebis(tryptophan)	236.342	200.806	188.032	235.136	144.233	172.792	365.917	212.779	538.427	210.113	190.389	179.255	192.208	453.035	204.739	223.535	273.727	357.786	305.991	3243.95	319.926	240.987	322.949	273.695	198.523	429.491	174.04	202.72	187.028	225.889	222.174	198.544	172.441	218.727	147.965	200.105	196.774	192.569	206.265	211.256	191.758	207.975	542.749	201.162	199.057	170.877	170.996	176.767
Com_7955_pos	1,1'-MONOGLYCERIDE CITRATE	196.735	203.035	167.054	134.574	79.158	194.52	140.775	180.809	802.86	231.993	130.622	274.664	120.07	147.958	236.901	195.678	179.176	561.334	285.855	674.493	223.623	225.872	146.357	240.44	206.494	578.328	264.887	210.021	282.423	705.792	212.101	250.892	259.416	338.682	104.26	202.661	150.105	178.749	822.565	190.096	163.198	332.015	273	262.503	184.749	250.192	227.517	357.744
Com_7948_pos	1,2,3,4-tetrahydro-beta-carboline-3-carboxylic acid	756.77	535.191	432.733	531.134	10784.1	9176.42	547.766	431.808	3346.64	538.137	491.351	761.894	485.48	485.277	498.592	800.76	454.836	1031.77	713.607	2697.57	522.755	577.687	523.168	851.229	667.415	2520.96	829.126	510.709	669.441	2305.98	786.866	675.987	576.536	610.506	9638.38	578.967	670.782	556.744	3759.83	716.077	652.172	718.515	616.575	584.166	711.819	887.837	588.555	1367.51
Com_7941_pos	1,2,5,6-DIBENZOFLUORENE	7938.62	8784.5	5104.81	5549.75	2190.82	4306.8	3486.59	3828.9	2716.68	4007.77	2119.29	4593.2	3600.94	3484.9	3244.61	5287.48	4238.55	2912.39	4745.63	4761.5	8488.29	7261.14	3684.11	8876.41	7578.7	1600.63	2854.33	9331.16	2861.65	3497.8	5786.69	4485.75	4343.08	8214.77	2418.73	3125.66	4153.76	4656.9	2219.29	4921.06	2106.4	3672.02	4592.42	3240.74	4529.99	6367.56	3463.87	2030.01
Com_7940_pos	1,2,6,10-Tetrahydroxy-11-methoxy-3,3,12-trimethyl-1,2,3,12-tetrahydro-7H-pyrano[2,3-c]acridin-7-one	107.668	100.549	92.9936	93.8486	69.1907	89.6431	114.48	95.6795	194.982	111.863	89.1829	133.309	98.7715	90.3086	100.788	117.816	95.9499	142.242	162.426	142.208	103.081	130.798	162.599	208.715	116.643	101.164	9811.07	99.5806	130.349	438.597	104.79	106.206	87.7903	101.21	78.2545	102.774	111.523	93.5601	178.092	117.84	90.9375	114.195	105.388	91.4687	116.056	128.471	101.233	135.748
Com_794_pos	SF8288000	270.394	203.964	314.348	432.567	136.17	179.036	187.657	144.397	335.467	385.549	144.571	483.355	356.742	145.854	699.816	156.989	133.257	139.411	209.673	247.588	117.709	148.72	320.927	148.882	260.199	388.629	243.902	162.058	220.129	378.86	450.988	194.583	315.529	307.929	107.263	190.756	219.627	121.897	320.533	384.428	226.566	407.726	345.628	181.683	689.79	238.311	178.531	148.809
Com_7939_pos	1,25-dihydroxyvitamin D3-26,23-lactone	737.549	404.083	412.165	1583.28	324.593	391.131	458.24	491.585	704.72	390.908	580.302	936.154	415.22	508.762	368.172	504.11	330.019	354.312	983.588	580.6	511.78	488.322	452.373	660.015	475.327	523.646	835.343	420.304	528.468	701.094	1583.51	469.154	411.31	1524.31	307.471	385.73	657.853	435.578	684.737	398.654	520.17	687.384	407.337	397.022	543.711	973.995	667.409	459.633
Com_793_pos	shanzhiside	1004.12	172.73	134.348	146.006	1112.15	125.197	161.073	151.338	321.776	163.846	135.006	194.842	164.307	470.58	160.591	212.667	141.369	199.387	310.661	191.08	160.247	185.247	148.93	247.205	169.287	938.195	628.012	140.026	214.958	161.612	817.439	190.74	135.414	181.316	1123.58	154.162	179.588	153.734	308.179	172.579	151.198	176.094	183.983	387.708	175.324	228.931	160.415	206.027
Com_7921_pos	1,2-di-[(9Z)-octadecenoyl]-sn-glycero-3-phosphoethanolamine	6.34497	6.89075	4.96991	5.33805	3.76592	4.9443	5.20747	4.7627	5.25214	5.16287	3.99647	5.99846	4.08873	3.98111	7.29061	5.22547	4.62287	14.1873	5.57206	4.33642	3.8076	3.82675	5.27147	30.5289	6.0983	5.14824	6.50023	5.26775	6.7552	5.40562	5.65847	6.27336	4.66856	4.92513	3.74126	4.48031	5.10791	4.07788	5.37222	5.42696	4.44896	5.81525	4.69169	4.08018	4.6216	5.17669	4.43224	4.21725
Com_7914_pos	1,2-Dimethoxy-13-methyl[1,3]benzodioxolo[5,6-c]phenanthridine	1061.05	942.833	711.996	719.917	626.435	635.171	679.952	718.291	1094	997.116	624.443	915.58	968.401	686.473	890.209	1006.39	883.407	932.393	1074.27	1115.52	796.367	883.379	677.131	868.193	723.918	951.645	1178.76	816.982	1174.36	722.021	941.841	949.283	590.498	669.567	618.279	605.096	796.763	679.609	1043.93	989.767	660.996	788.578	958.967	708.821	951.403	1054.53	929.144	904.545
Com_7913_pos	1,2-Dimethoxy-6-methyl-4H-dibenzo[de,g]quinoline-4,5(6H)-dione	286.93	217.881	160.851	175.241	723.045	571.62	202.698	158.764	1442.94	217.486	198.215	296.681	179.556	188.062	198.211	242.838	191.371	431.005	309.406	1180.3	172.58	221.515	192.928	289.919	250.441	1038.33	307.008	202.154	240.182	871.25	295.027	259.111	203.34	220.003	605.081	187.749	227.825	178.557	1394.06	272.687	244.823	286.817	213.016	217.312	260.42	323.438	196.953	510.464
Com_7906_pos	1,2-dioleoyl-sn-glycero-3-phospho-(1'-sn-glycerol-3'-phosphate)	412.637	363.015	444.138	322.515	428.41	696.713	234.935	674.77	751.468	349.251	282.382	282.351	352.328	327.986	316.15	526.812	350.615	667.341	761.544	2211.08	1442.39	332.004	267.95	421.795	291.505	353.412	328.469	1388.97	530.284	280.026	167.157	830.161	439.92	419.27	457.469	1006.94	578.189	732.458	378.953	408.257	282.266	223.626	371.901	435.476	479.418	312.628	317.084	459.767
Com_790_pos	Sibutramine	375.216	233.499	303.454	1454.15	150.256	310.963	286.725	193.894	561.641	307.889	114.969	801.356	281.144	174.774	429.174	459.365	465.78	326.449	182.707	250.279	206.46	163.131	690.726	506.827	879.845	1148.62	597.337	254.15	448.793	537.433	2231.07	356.076	288.197	369.826	142.363	243.794	299.417	196.551	511.903	511.656	75.9748	426.237	337.524	150.202	458.039	983.391	411.47	247.409
Com_79_pos	Wortmannin	3984.52	4480.78	2960.4	3620.46	1769.07	1972.17	1976.26	2519.66	801.785	4224.95	2812.71	3241.03	3172.66	3341.2	2591.99	3183.93	3250.71	2286.87	5755.4	1281.47	4461.65	4554.96	2170.3	4314.32	4255.84	895.136	3157.9	2570.67	4181.24	1700.77	4876.09	7313.99	6932.5	7808.44	4397.42	5061.47	5027.52	7847.82	2317.45	9020.2	5218.84	7932.44	5060.98	6068.32	7410.84	6268.79	6515.94	8251.17
Com_7887_pos	1,3,5-Heptatriene	6072.09	6750.74	4629.9	3407.47	5234.65	3718.4	5114.49	4887.71	4397.62	4825.74	10330.1	5489.19	4136.23	6509.07	3688.46	4817.68	4289.33	3964.78	3473.23	6798.4	3551.25	3409.32	9334.96	3337.95	5472.1	5211.53	3113.43	7648.19	5033.79	4040.71	4224.13	5027.97	4280.04	3268.58	5089.44	4353.28	7142.32	3942.23	4117.54	3832.76	7031.39	4929.09	4193.8	7227.28	3300.1	3642.27	4736.57	3964.59
Com_7883_pos	1,3,5-Heptatriynyl-benzene	475.46	612.593	611.919	834.2	305.581	298.27	481.877	336.179	653.03	750.522	387.002	953.424	694.445	435.021	1345.34	443.229	393.479	394.628	408.157	481.964	238.422	289.504	547.752	290.17	1167.09	789.709	474.788	315.468	428.51	737.502	877.909	378.628	614.219	590.217	570.252	263.761	582.397	554.291	815.461	860.285	351.253	773.097	672.811	614.615	1385.8	502.198	339.523	617.806
Com_7881_pos	1,3,5-Trithiane	467.986	299.463	240.757	323.644	203.961	301.855	329.976	256.372	341.195	519.277	331.672	345.526	308.76	283.667	419.813	361.642	335.631	3210.21	267.689	315.11	240.175	240.83	309.146	233.743	350.603	295.951	305.142	241.998	429.557	306.884	344.009	539.423	389.845	349.64	253.467	298.003	338.671	316.096	499.86	423.848	376.81	255.18	393.785	355.628	580.065	467.463	392.173	313.592
Com_7880_pos	1,3,6,7-Tetrahydroxy-8-(3-hydroxy-3-methylbutyl)-2-(3-methyl-2-buten-1-yl)-9H-xanthen-9-one	685.494	437.295	653.042	3131.5	317.147	556.785	552.84	417.266	1208.67	578.598	360.933	1551.64	701.519	418.777	930.719	1111.56	1057.29	881.004	443.026	633.524	569.941	280.477	1486.46	1251.97	1925.26	2689.15	1285.49	500.692	793.087	1109.97	4854.63	723.154	590.936	766.299	300.035	479.444	615.492	422.983	1162.9	1101.1	163.5	917.273	757.398	378.778	985.713	2287.18	1015.08	611.286
Com_7878_pos	1,3,6-Trigalloyl glucose	721.183	537.492	407.592	439.431	281.588	416.565	497.977	411.495	1213.59	349.288	340.613	676.093	330.63	320.111	363.715	381.093	249.937	351.409	519.329	870.872	364.787	449.87	425.183	442.509	596.127	1135.82	627.735	508.052	692.384	1277.98	920.123	901.343	713.807	776.096	487.402	729.285	863.623	636.594	1466.69	632.36	552.8	760.874	496.979	480.832	684.866	634.181	464.536	807.64
Com_7877_pos	1,3-Benzothiazole-2-sulfonamide	219.751	169.239	179.812	172.657	179.502	8812.34	171.755	43830.9	231.424	188.06	145.897	244.714	173.23	167.191	220.327	189.294	158.406	287.43	36264.6	418.102	495.069	40487.2	156.378	695.726	192.416	145.469	217.682	186.842	223.332	14197.3	210.979	181.158	162.501	169.755	158.785	23965.6	158.584	13695.9	240.48	194.499	152.737	185.159	178.061	179.084	200.153	210.427	183.209	276.28
Com_7871_pos	1,3-Bis[(7Z,10Z,13Z,16Z)-7,10,13,16-docosatetraenoyloxy]-2-propanyl (4Z,7Z,10Z,13Z,16Z,19Z)-4,7,10,13,16,19-docosahexaenoate	2597.15	2150.82	1611.72	1351.99	1273.5	1791.28	1941.89	2101.94	1680.73	2575.24	1477.68	2381.74	1570.53	2147.72	1929.54	1740.28	1717.08	1609.44	1633.18	1849.34	2139.99	1195.35	1772.49	1704.03	1504.09	1448.47	1347.78	1549.92	2726.44	1644.38	1678.67	1831.98	1645.03	1685.35	1216.69	1309.55	1835.09	1211.22	1746.87	2508.54	1757.15	2004.34	2114.9	1620.07	1888.33	1482.74	911.202	2591.72
Com_7867_pos	1,3-Bis[(9Z)-9-tetradecenoyloxy]-2-propanyl (5Z,8Z,11Z,14Z,17Z)-5,8,11,14,17-icosapentaenoate	30.1451	22.5758	41.513	68.3036	14.3255	16.7422	64.7765	14.0273	36.4149	62.1912	17.9623	53.1973	51.2415	16.7087	86.7825	18.6342	14.0268	18.5305	29.9361	39.0881	20.0641	24.2153	41.1525	27.0529	21.2291	59.07	28.915	17.8537	23.854	31.5437	1633.98	51.3196	40.4285	17.9661	12.1451	15.3873	15.3464	12.5051	33.7213	57.586	3.64845	54.9201	45.632	17.0454	93.4627	20.0221	7.66849	17.6091
Com_7860_pos	1,3-Dihydroxy-2-propanyl (4Z,7Z,10Z,13Z,16Z,19Z)-4,7,10,13,16,19-docosahexaenoate	1632.92	2492.05	5270.72	9468.98	9670.32	2615.27	3693.89	4757.72	7066.17	3848.04	16054.9	5508.84	9428.59	8014.11	4077.29	3734.85	16290.8	9811.09	3120.19	3898.36	22931.1	2009.89	5546.63	2748.66	2530.91	19020.7	3534.57	15585.3	5262.51	5667.63	1748.55	2399.71	5756.8	18698.7	6026.52	5551.41	4811.04	4869.98	6389.69	3575.66	19570.2	7810.78	6061.37	8662.53	4284.39	4617.64	19031.7	10131.7
Com_786_pos	Sinapinic acid	1143.27	198.015	158.575	351.992	228.578	143.193	168.815	882.854	559.598	114.677	191.43	2461.52	565.023	426.094	713.58	473.388	2258.42	4142.07	401.998	527.981	556.247	151.194	769.475	1018.98	447.008	889.755	181.564	1812.85	221.158	334.798	907.576	248.636	198.789	412.909	191.778	422.304	202.8	1032.95	593.121	137.488	283.966	1848.97	572.015	366.748	779.537	552.814	1907.29	3538.42
Com_7856_pos	1,3-Dihydroxy-2-propanyl (7Z,10Z,13Z,16Z)-7,10,13,16-docosatetraenoate	361.424	610.814	749.156	376.933	533.52	519.645	769.951	704.476	561.887	418.75	1035.17	340.869	706.425	622.662	346.913	928.835	528.405	409.133	686.483	765.242	514.51	532.597	388.017	485.867	637.512	423.279	350.091	1176.24	481.388	457.54	489.032	543.843	751.672	417.405	446.33	649.694	834.402	580.572	463.015	411.874	540.905	463.377	594.14	550.158	555.743	553.111	462.081	554.348
Com_7853_pos	1,3-Dihydroxy-2-propanyl (9Z)-9-tetradecenoate	773.498	1070.67	492.558	1209.37	954.82	2258.75	967.22	945.161	868.499	1221.51	663.616	781.222	1314.16	910.167	1313.97	1140.77	751.742	876.151	1250.86	1162.55	1614.81	1188.53	1063.46	480.558	1334	1448.21	561.634	1281.48	849.814	437.839	720.186	909.252	505.867	885.667	945.704	3093.85	971.913	700.644	960.362	1303	509.172	766.125	1523.69	713.292	1875.09	1194.07	748.189	704.418
Com_7851_pos	1,3-Diphenylacetone	1182.3	823.928	1055.79	4971.49	561.352	999.24	956.15	698.716	1983.56	975.199	467.934	2737.84	1025.59	664.84	1471.08	1715.21	1664.46	1381.94	701.152	973.313	806.025	556.861	2359.87	1897.97	3174.61	4171.94	2132.95	841.86	1505.25	1878.82	7658.4	1232.82	980.105	1322.99	504.808	815.463	1066.96	714.31	1812.01	1748.08	298.893	1456.24	1203.04	588.765	1645.71	3631.08	1638.48	945.775
Com_785_pos	Sinapyl alcohol	347.053	340.939	347.453	919.746	1071.67	737.254	594.617	350.515	588.062	530.231	434.471	1594.38	508.041	766.933	1011.86	581.541	419.022	815.735	620.234	961.705	352.137	714.569	450.101	899.003	590.814	713.28	576.082	440.431	488.755	450.238	392.945	480.803	436.624	927.509	875.718	641.983	620.003	419.242	687.095	487.758	377.338	1197.13	434.728	668.204	898.785	754.911	472.353	610.614
Com_7844_pos	1,4,5,6-tetrahydro-6-oxonicotinic acid	2740.92	3021.5	1562.23	1754.55	1430.16	1686.43	1830.1	1798.54	2319.03	2155.54	1467.97	2311.52	1913.25	1787.11	1966.81	2094.81	1973.08	2651.4	2285.97	2571.88	1935.71	2045.83	1627.85	2271.27	1970.74	1803.92	2252.73	1700.36	2244.63	2011.23	2415.28	2240.13	1500.65	1793.91	1465.56	1794.69	1908.26	1601.21	2107.99	1974.86	1635.42	1854.74	1844.53	1623.97	1849.7	2096.3	1891.28	2079.48
Com_7840_pos	1,5-Anhydro-1-{2-(3,4-dihydroxytetrahydro-2-furanyl)-4,7-dihydroxy-5-[(2E)-3-(4-hydroxyphenyl)-2-propenoyl]-6-oxo-6,7-dihydro-1H-indol-7-yl}hexitol	85.9369	73.3932	57.7689	64.4636	42.3464	54.4773	66.4758	52.3161	249.258	65.7651	59.9166	83.3063	58.7251	56.9592	59.035	81.6278	61.0418	528.107	107.902	234.884	65.2843	73.3047	55.5342	88.5566	77.4141	222.914	89.883	59.6739	84.2132	210.223	86.0704	76.6902	59.5013	68.921	47.0661	61.8036	71.7165	52.7583	246.663	74.9868	62.1987	71.4312	70.9479	61.8691	70.3937	78.094	65.687	136.548
Com_7839_pos	1,5-Dihydroxy-3,4-dimethoxy-10-methyl-9(10H)-acridinone	4880.93	6655.48	4191.11	5376.6	2045.34	3043.61	4655.68	3578.68	2817.01	5821.03	2022.48	6028.56	3887.49	4388.9	4213.32	6665.37	6039.05	4398.67	4549.58	3424.21	3883.07	2428.62	2705.56	7472.13	5219.97	3119.41	3572.44	3309.75	6822.23	2930.42	7254.92	4903.79	3312.32	3403.71	1420.7	3642.15	4712.82	4241.28	2045.4	4703.05	1970.98	3383.06	3488.43	3389.62	4237.72	10903.7	6834.09	5468.92
Com_7836_pos	1,5-Isoquinolinediol	9384.42	5024.1	4107.53	3385.85	17889	14241.4	5822.29	3982.19	3911.73	5483.94	4881	7147.86	7245.13	3095.78	3913.48	6017.01	5629.02	4192.59	5039.42	3738.09	4321.58	4923.75	5633.71	3388.32	6330.07	3623.24	3870.88	8230.57	9924.56	3252.71	10196.4	4376.83	3558.43	5542.99	15414.9	8909.98	6908.05	2467.63	4651.08	7464.73	4821.04	5426.01	4334.7	3587.26	4181.28	9406.99	4068.99	3852.6
Com_7830_pos	1,5-Methano-1H,3H,11H-furo(3,4-g)pyrano(3,2-b)xanthene-1-crotonic acid, 3a,4,5,7-tetrahydro-8-hydroxy-alpha,3,3,11-tetramethyl-13-(3-methyl-2-butenyl)-11-(4-methyl-3-pentenyl)-7,15-dioxo-, (Z)-	940.593	763.196	544.658	615.985	553.69	605.649	663.867	543.258	2194.35	550.673	390.292	943.454	452.631	367.134	437.305	467.165	406.175	1076.08	853.32	1998.14	685.078	696.423	566.252	1252.36	755.671	2207.3	797.68	689.499	885.153	2475.2	1047.54	1170.47	674.365	960.927	586.893	809.963	757.855	913.361	2368.78	804.76	651.284	1060.56	568.321	685.569	602.345	741.07	810.579	1249.02
Com_783_pos	Sisomicin	177.108	141.641	104.372	112.125	66.7242	118.485	122.97	119.124	759.578	150.769	103.552	179.919	108.454	94.3649	134.921	152.05	117.69	275.644	179.778	613.025	110.42	189.254	214.636	174.776	153.144	676.271	138.786	131.903	224.304	495.143	157.88	187.734	98.7037	124.584	68.9698	121.643	128.379	120.702	780.297	134.703	118.024	141.167	119.05	96.4191	149.478	158.684	114.642	279.47
Com_7828_pos	1,5-Naphthalenediamine	616.352	336.558	265.572	1214.77	1.21473e+06	817670	283.594	494.652	1251.56	201.249	183.753	402.945	333.838	260.629	561.252	498.444	353.804	2849.76	497.722	1008.82	277.408	447.162	223.865	428.507	314.166	942.776	635.272	491.799	1000.23	862.377	525.224	320.743	372.18	333.291	981786	444.838	487.097	410.381	1406.08	267.795	243.896	268.706	290.07	328.516	1012.23	607.319	785.848	911.705
Com_7821_pos	1,6,7-Trimethylnaphthalene	1577.08	7371.97	1212.23	956.411	2256.73	1747.22	1801.25	5001.27	1318.6	1840.71	2670.13	1901.89	1769.55	5334.32	1663.41	4629.34	2450.34	1792.59	1257.81	2214.87	3869.33	1487.16	1379.68	1554.1	1995.11	9931.81	1126.1	1790.19	2156.8	1408.56	1511.1	2726.1	1254.94	1065.51	1619.95	1256.26	1641.35	1805.88	1039.89	1434.41	1331.63	1297.09	3136.23	3039.69	1123.12	1684.49	2527.89	1266.25
Com_7818_pos	1-[(11Z)-11-Octadecenoyloxy]-3-(octadecyloxy)-2-propanyl (9Z,12Z)-9,12-nonadecadienoate	1328.33	1238.63	992.407	470.716	813.749	1163.19	1294.14	1226.32	1419.17	1546.83	856.756	1815.45	998.071	1087.36	1029.63	1106.27	775.968	1949.77	1053.42	1831.64	1445.08	1201.35	1288.89	1389.86	1164.43	1129.98	1365.85	1136.1	1719.38	1154.06	1353.01	1501.32	1423.67	896.831	720.95	1005.88	1224.1	1026.4	967.355	1437.82	1151.54	1202.99	1110.77	804.731	1001.81	892.937	862.025	1123.05
Com_7817_pos	1-[(11Z,14Z)]-icosadienoyl-sn-glycero-3-phosphocholine	105317	118738	142101	122256	139740	90249.4	155278	95538	183091	131798	167058	82871.6	115123	194102	112086	94036.5	113173	107271	197337	164555	75990.4	178208	229343	151369	92241.7	100865	62451.2	126722	85607.2	145364	97903.2	90815.2	96201.9	111351	116098	124741	160659	61310.3	122261	114167	139516	83041.5	102147	126476	90708.1	75354.9	81734.8	85860.9
Com_7805_pos	1-[(1Z,9Z)-octadecadienyl]-sn-glycero-3-phosphocholine	2330.45	2194.76	3723.36	3301.76	3480.94	2363.26	5461.78	2155.75	5060.01	3123.89	4061.04	2264.01	5065.67	4207.15	4504.97	3617.8	3490.28	5135.51	6440.67	9254.39	3500.95	4406.54	3641.42	4624.2	4202.49	4036.56	1247.71	3840.51	3488.87	2610.71	2163.39	2830.53	2849.78	3398.74	2686.06	3656.58	6896.49	2784.57	4809.95	3621.48	5662.58	2780.22	4459.35	7362.77	4202.99	5043.87	3472.78	4076.95
Com_7804_pos	1-[(2R,5S,9R)-9-Bromo-6,10,10-trimethylspiro[4.5]dec-6-en-2-yl]ethanone	191.728	136.084	222.845	123.613	310.417	334.594	187.175	117.176	622.41	275.55	300.319	186.452	426.07	635.195	364.303	342.055	433.746	260.769	334.912	557.235	517.489	246.272	126.601	364.314	150.719	538.216	309.467	181.62	1148.57	616.42	226.277	192.748	127.281	182.59	232.634	156.088	142.875	176.838	593.349	160.772	171.92	191.974	393.459	415.35	294.055	333.352	380.722	298.233
Com_78_pos	XA3105000	627.6	598.489	574.627	851.221	549.917	448.513	550.827	1159.15	1724.55	1191.51	3192.07	1042.4	908.853	1327.91	831.171	1273.13	1616.14	2074.12	604.148	707.91	1520.65	730.175	454.775	609.641	529.684	1359.75	568.015	5287.86	1005.5	663.395	541.195	552.764	756.232	2204.79	503.495	673.719	796.275	1399.25	1496.5	1398.58	5017.18	3462.18	812.394	1101.38	657.654	949.637	1360.92	1740.96
Com_7799_pos	1-[(4Z,7Z,10Z,13Z,16Z)-4,7,10,13,16-Docosapentaenoyloxy]-3-(pentadecanoyloxy)-2-propanyl tetracosanoate	660.57	772.375	1041.12	657.849	1065.11	931.689	1038.72	835.102	783.562	1007.88	798.158	1014.82	1445.51	1952.01	579.824	583.865	737.678	753.685	595.636	1089.39	1192.03	1120.03	687.936	1010.56	1220.92	1036.85	1607.65	966.446	745.486	1018.36	541.943	989.327	811.956	727.945	999.492	845.234	1007.7	814.887	1252.08	1018.5	774.14	738.849	842.02	1968.76	592.68	902.46	730.513	723.006
Com_7790_pos	1-[(8Z,11Z,14Z)-icosatrienoyl]-sn-glycero-3-phosphocholine	903766	137196	1.43335e+06	1.4342e+06	840268	1.00296e+06	1.76651e+06	743629	1.34634e+06	1.09431e+06	492885	1.048e+06	883332	619236	1.18559e+06	843954	805124	1.2019e+06	828207	850629	733177	759866	786964	1.08888e+06	1.12478e+06	646311	666075	1.21829e+06	907045	451654	907290	823353	592324	1.50024e+06	758125	731915	1.61622e+06	544863	940600	744427	709979	568565	701103	1.285e+06	800966	533967	468498	579490
Com_779_pos	Skatole	643.983	480.012	5020.5	775.48	255796	185903	1043.22	538.54	1124.64	601.999	1328.07	1523.51	5629.33	1968.87	377.848	3681.41	2820.79	1416.92	433.962	996.196	1537.9	386.173	2501.4	514.876	390.63	847.166	724.919	387.118	1253.08	774.921	634.526	511.369	4622.28	908.844	218013	3529.01	1274.07	383.928	1263.49	707.795	1133.02	1084.68	6067.72	1588.4	534.555	4436.33	3019.89	928.451
Com_7782_pos	1-[(9Z)-hexadecenoyl]-sn-glycero-3-phosphocholine	976179	1.01927e+06	1.41159e+06	1.12014e+06	844910	975164	922435	682445	747269	1.14097e+06	728035	503146	1.27737e+06	1.39953e+06	1.11282e+06	874196	944370	870180	1.25881e+06	1.56272e+06	790469	1.17249e+06	1.00019e+06	1.21338e+06	936869	555039	786225	611804	815684	1.9295e+06	824095	949895	1.17611e+06	965070	758917	1.40613e+06	809098	623694	797395	1.09812e+06	687004	630566	1.04691e+06	1.24541e+06	1.20918e+06	1.0307e+06	977915	839261
Com_7778_pos	1-[(9Z)-octadecenoyl]-2-[(4Z,7Z,10Z,13Z,16Z,19Z)-docosahexaenoyl]-sn-glycero-3-phosphocholine	71.5613	57.416	55.3	56.911	40.9977	42.2486	64.0947	55.9003	57.8454	60.6595	47.7124	49.7889	44.2369	55.782	48.3695	42.2534	48.2521	49.5975	73.497	58.4631	49.5439	52.7747	58.4257	64.5682	49.8875	37.0685	57.0387	73.3873	46.0515	62.5479	59.2903	56.2702	50.5072	56.0043	41.143	55.2208	63.6464	52.6113	60.7016	56.306	53.7517	60.9674	44.5252	50.785	57.7147	48.9192	119.439	41.1151
Com_7771_pos	1-[2-(Methylsulfanyl)-4,9-dihydro[1,3]thiazino[6,5-b]indol-4-yl]acetone	275.682	367.143	157.64	371.447	17830.6	10490.1	403.466	159.223	1219.14	196.037	322.869	342.371	250.321	373.919	392.233	549.866	307.473	454.84	437.892	982.694	444.194	1253.87	224.656	239.992	580.412	918.358	887.979	323.536	243.87	840.041	286.646	473.01	210.025	283.726	15818.2	281.274	263.846	202.815	1369.66	260.858	415.967	261.747	243.791	317.303	1173.43	610.57	284.65	498.169
Com_7770_pos	1-[3-Hydroxy-2-(2-hydroxy-2-propanyl)-2,3-dihydro-1-benzofuran-5-yl]ethanone	2224.95	2535.88	1215.79	944.171	1318.51	1356.91	1085.68	1408.33	1346.76	985.545	929.188	4124.05	2959.1	1522.68	1787.09	2642.58	4118.84	3330.66	1951.09	851.196	1713.38	1814.01	2887.26	3228.86	2674.14	1693.53	1529.2	2937.59	2389.32	823.353	1620.95	2063.19	1167.58	940.728	1247.12	2048.98	1052.55	1508.68	1219.02	1098.23	896.554	2022.75	2963.46	1495.64	1954.89	3524.74	3631.47	3857.68
Com_777_pos	SL1942450	506.152	214.068	375.13	1532.95	177.993	269.064	356.373	207.436	591.676	538.894	121.117	672.741	343.413	692.296	455.612	544.137	543.776	431.275	220.945	419.655	678.1	128.798	727.663	629.184	957.645	1316.41	629.281	225.831	388.238	534.565	2376.47	332.345	344.668	346.885	220.494	221.6	301.3	307.047	569.272	539.017	200.001	449.03	370.767	643.941	482.533	1119.64	496.908	299.241
Com_7764_pos	1-[5-(4-Hydroxy-2-butanyl)-2-methyltetrahydro-2-furanyl]-4-methyl-2-pentanone	1823.08	2070.54	2400.16	2890.93	1191.15	1516.43	1179.78	2042.93	1278.18	1397.05	794.061	1745.57	1137.14	2138.39	1266.04	1559.01	987.143	1015.28	2832.21	2167.86	932.806	539.098	2912.43	2165.61	2433.3	641.834	452.341	933.691	997.979	928.29	1417.91	1312.05	1746.44	2327.49	1024.11	1552.63	1386.38	1716.3	1204.94	1358.51	703.239	984.101	1311.15	1429.27	1267.21	1800.68	1221.03	744.561
Com_7760_pos	1-{[(Z)-(3-Methyl-1,3-dihydro-2H-imidazo[4,5-f]quinolin-2-ylidene)amino]oxy}ethanone	170.167	246.569	174.087	270.642	120.684	493.904	143.342	128.062	294.869	371.57	208.421	214.2	251.169	332.587	206.874	451.303	495.838	503.235	309.695	335.859	306.691	187.861	320.576	199.133	335.605	251.443	143.502	152.709	146.783	135.419	170.328	239.185	201.617	164.013	148.683	295.798	291.019	144.61	175.555	282.921	271.703	300.25	267.29	349.92	184.528	252.401	520.823	499.958
Com_7749_pos	10,17-Dimethylgona-4,13(17)-dien-3-one	689.167	817.586	819.626	941.883	281.852	547.05	622.393	628.606	1158.96	834.421	649.793	1044.87	1380.22	874.815	1828.69	2022.23	910.032	1132.29	787.805	1056.7	400.339	1235.55	848.458	2040.31	664.57	753.943	1501.66	559.136	939.526	820.515	855.305	986.788	697.995	951.934	269.671	682.179	803.98	425.115	768.055	802.302	890.623	1192.11	1393.6	788.472	1646.14	2346.4	904.141	1156.36
Com_7743_pos	100-2	150.685	164.755	142.981	205.481	207.928	244.023	147.58	182.398	155.314	139.863	194.937	186.592	132.743	140.633	102.031	458.624	138.301	155.035	344.314	308.219	231.052	225.13	136.224	227.308	167.963	150.271	182.722	177.046	187.275	157.374	248.455	144.583	134.647	204.008	138.003	142.645	158.374	133.278	136.873	138.077	151.503	179.874	147.402	133.623	150.563	188.224	178.096	144.898
Com_7741_pos	10'-apo-beta-carotenal	733.352	728.167	325.45	398.117	751.296	614.663	877.982	459.162	544.417	594.894	569.361	167.732	685.777	749.114	483.706	565.701	1098.67	313.719	385.2	705.213	611.591	596.53	238.21	421.091	561.306	474.87	182.994	602.19	679.213	350.635	553.357	553.066	793.995	363.86	520.622	351.097	332.476	293.268	456.449	573.434	410.666	326.256	548.956	676.303	311.879	423.436	1415.58	289.77
Com_7740_pos	10-Chloro-1-heptadecene-4,6-diyne-3,9-diol	289.564	232.476	128.13	158.754	90.9359	118.567	154.631	149.099	1044.47	167.763	114.535	208.239	139.092	132.75	156.158	169.102	137.921	392.694	257.49	788.128	150.18	189.978	148.407	266.524	242.379	992.539	173.291	154.271	216.407	694.711	272.058	223.132	124.188	145.08	90.4514	141.764	170.889	130.922	1016.41	167.948	130.846	178.3	141.897	136.83	175.743	195.689	147.533	359.532
Com_7738_pos	10-Deacetylbaccatin III	3433.29	4148.31	4520.78	4623.01	2027.52	3689.06	2968.54	3425.65	3758.83	4102.96	2594.92	6237.98	4072.34	2268.65	3633.55	2936.26	2794.86	3440.7	3600.56	1644.6	2560.66	3534.39	3270.13	3633.44	4399.76	1243.22	5193.52	4814.37	4589.13	3287.05	2428.62	8633.15	4269.57	5798.81	2916.42	7651.67	6495.72	5313.29	4284.49	9453.34	6692.36	6746.65	5129.78	3941.37	7530.04	6519.62	3743.82	5611.74
Com_7736_pos	10-Deoxymethymycin	774.728	751.61	729.037	1607.93	501.647	2810.72	1900.49	735.723	1084.14	1953.25	530.612	2289.19	1453.66	844.072	3192.37	1652.04	1094.26	657.82	570.177	318.003	2891.48	1020.82	2055.92	210.201	943.739	1147.51	1453.26	2463.95	1201.91	480.176	2100.21	413.482	239.427	335.604	549.255	1115.9	526.762	356.53	499.882	1647.15	140.618	1154.71	1897.5	434.227	1327.79	766.595	478.198	286.929
Com_7735_pos	10-Ethyl-4-propyl-5,9,10,11-tetrahydro-1H-furo[3',4':5,6]cyclonona[1,2-c]furan-1,3,6,8(4H)-tetrone	3088.64	2933.21	2675.33	3304.45	2660.68	2551.43	2862.89	2274.74	3018.67	2408.86	2708.39	4019.63	2530.54	3216.72	3686.46	2991.4	3801.26	2092.81	1686.91	4719.02	2346.14	2808.49	2842.43	917.088	4288.31	2273.08	5385.23	3304.04	2386.8	2458.54	2915.07	2613.57	3208.73	3029.28	2120.39	2339.67	2997.09	2104.43	3348.85	2368.41	2647.18	2318.99	2959.66	3004.16	4739.69	3972.46	3770.58	2542.65
Com_7733_pos	10-GINGEROL	2526.21	3505.18	4864.83	2742.79	3534.02	7233.1	7255.36	13320.3	6869.95	8677.78	8749.3	3797.3	5500.88	11324.6	5827.23	7190.07	3830.07	2943.57	9758.04	10147.2	5622.64	4597.01	5135.11	5842.9	5591.54	3266.83	1676.53	6084.16	6663.61	7285.4	2086.84	3790.53	5422.21	2956.4	2692.33	21504.4	6942.67	11011.5	6374.43	7695.85	21016.7	5245.65	4737.45	9868.36	7524.27	7804.71	3913.19	3058.97
Com_7732_pos	10-Oxo-8-azatricyclo[5.3.1.0~3,8~]undec-5-yl 1H-indole-3-carboxylate	138.005	117.742	117.848	146.195	94.494	110.764	131.201	146.01	113.644	137.879	101.364	121.498	112.942	117.739	102.783	121.918	111.268	122.662	195.088	1077.91	369.892	138.033	118.791	166.605	165.134	110.003	153.524	135.085	151.01	159.975	171.626	119.974	112.374	136.909	91.9767	126.277	128.043	140.261	102.676	133.792	105.046	147.634	116.115	120.398	145.408	141.872	122.982	134.239
Com_7728_pos	11-(3,4-Dimethyl-5-pentyl-2-furyl)undecanoic acid	8710.94	3798	7702.35	5287.15	15491.2	6474.22	7053.11	5409.28	10373.4	23459.3	20024.6	16121.4	6916.98	23699.4	8615.7	11507	19833.2	42201.5	3641.73	16852.8	22417.8	8229.71	19534.7	6471.79	6300.67	11498.4	2443.37	12611.4	6526.74	3012.1	5952.14	3888.25	5610.43	3839.53	8850.76	5976.91	5596.81	5221.21	9624.04	14981.2	23538.2	7623.45	6514.95	13906.7	4972.88	4385.17	13142.6	34958.1
Com_7726_pos	11343172	8388.45	4847.12	3926.75	3788.96	2728.53	3655.54	3844.92	3158.08	2508.36	4269.62	4521.79	6040.53	4547.95	4200.23	4813.43	4894.98	4481.88	4427.95	6675.59	3889.48	4184.36	4775.76	3947.17	5451.05	5360.49	2483.34	5338.3	4635.46	6020.35	2627.86	10589.5	9058.35	7724.65	7641.44	5250.32	7483.45	8367.84	7034.45	4790.85	9871.71	7557.7	9649.6	6591.27	6561.06	7960.26	7907.34	6319.98	8162.55
Com_7725_pos	11-Deoxocucurbitacin I	341.098	246.585	232.365	755.695	149.724	274.796	472.984	262.222	320.397	302.195	158.293	537.64	372.535	392.171	200.56	274.917	190.287	235.252	664.03	453.188	404.495	410.295	235.759	479.51	258.141	489.292	435.868	769.002	449.594	316.819	749.032	244.108	285.966	751.785	136.312	232.851	394.153	211.076	330.168	204.157	226.437	393.455	220.298	335.341	262.723	476.418	320.535	216.942
Com_772_pos	SL4860000	6915.29	6968.24	6260.98	4592.73	2933.3	4717.68	3851.46	4178.64	6087.83	5971.02	2922.3	3906.37	7404.02	5842.96	5276.52	6472.28	7393.93	5878.36	6692.54	6947.33	5700.75	7475.28	3155.77	5484.87	7401.35	6532.39	7784.91	5761.17	7161.62	4562.73	7838.01	15888	10877	7291.41	8082.99	6862.64	9904.04	8367.13	12234	11074.8	9651.8	10500	8061.7	12862.9	8285.43	8678.18	8767.69	10856.5
Com_7716_pos	11-Hydroxyiridodial glucoside pentaacetate	270.029	205.339	415.732	194.808	632.982	524.992	186.329	183.951	1100.65	286.935	176.415	273.073	209.05	176.092	244.993	416.135	205.976	399.203	550.723	987.664	360.843	250.341	206.213	258.351	243.782	808.598	263.497	190.242	243.822	838.446	284.272	793.477	312.92	268.251	675.267	209.094	329.093	240.164	1149.4	379.6	372.536	267.987	375.671	222.645	367.191	280.51	277.724	481.913
Com_7715_pos	11-Ketotestosterone	254.985	4500.43	9737.88	9766.41	17124	1216.49	26742.1	11472.1	105709	3288.06	18420.9	645.565	38224.4	21835.3	7041.69	1300.86	7637.75	5086.21	25522.6	76060	2106.22	30919.4	9995.91	25735	33140.5	54210.2	816.695	608.118	2787.91	3817.07	4573.19	9612.73	6878.27	1266.68	6597.67	9098.78	55780.8	1835.86	40778.9	19508.3	7763.95	258.667	41253.1	32550.3	14278.1	5916.02	13763.4	17255.9
Com_7714_pos	11-Nor-9-carboxy-thc	1602.18	555.589	866.813	2331.5	210.811	1419.74	933.433	676.869	1074.07	878.301	1304.65	1318.93	1198.06	346.928	1143.02	2002.56	1461.17	1335.65	957.983	647.454	381.693	3220.66	372.67	2468.17	4535.4	536.056	2798.75	641.409	8682.23	437.914	1417.64	488.704	834.948	3079.24	189.926	1539.6	1529.32	801.325	895.098	885.414	1520.62	822.801	982.772	330.148	1019.16	2057.87	1833.1	1617.68
Com_7708_pos	12-(2-Hydroxy-5-oxo-2,5-dihydro-3-furanyl)-6,6,8a,12a-tetramethyldecahydro-3H-oxireno[d]pyrano[4',3':3,3a][2]benzofuro[5,4-f]isochromene-3,8,10(6H,9aH)-trione	1201.93	383.304	453.368	1315.88	253.599	281.28	301.26	448.571	1072.43	366.287	311.298	1212.93	276.914	280.109	430.189	585.081	341.094	538.314	284.616	239.789	118.474	128.445	580.508	163.819	363.14	440.921	940.08	382.621	390.691	907.8	1516.63	549.084	499.287	1314.02	261.852	435.148	757.867	579.604	1063.83	565.401	685.711	844.62	483.725	252.805	689.85	964.705	778.774	596.679
Com_7707_pos	12(S)-HHT	1389.17	28424.2	22441.7	27105.2	37495.8	4478.97	53479.5	26247.4	208188	7475.76	36525.9	3243.97	77668.3	51275.8	17529.8	4074.37	17582.5	12257	65750.7	164143	5406.98	67167.1	23660	56351	74149.5	122771	2358.23	2583.83	6868.01	8777.94	19800.8	25987.9	15393.7	3111.36	14246	23243.3	118306	5516.92	81987.4	38761.7	16096.1	1563.82	81497.4	66392.8	29481.2	15688.2	31103.3	35781.7
Com_7706_pos	12,13-Epoxytrichothec-9-ene-3,15-diyl diacetate	2848.63	2011.41	2167.41	3162.79	1365.76	1839.41	3686.13	1537.86	2610.75	2825.05	2093.34	2740.65	2018.25	3288.06	4209.07	2255.26	4225.56	2880.43	3360.24	3995.6	1939.99	2096.67	1484.1	2909.36	2190.65	2666.07	2850.85	3155.54	4246.22	2723.31	4871.09	1851.9	3105.97	3076.21	1076.48	2235.87	3328.32	1863.87	1741.06	3063.88	1764.71	1990.38	1719.48	3702.11	1710.03	2336.72	2334.64	2050.23
Com_7703_pos	12,22-Dihydro-2H,3H-porphine	11978.1	11721	7466.45	8394.39	8726.38	7715.75	4378.83	5470.66	8197.29	11012.8	14023.7	7818.19	11513.9	9283.42	6677.88	18893.8	16528.3	20546.8	14315.4	6384.35	9061.39	11169.4	15282.7	9705.47	8460.16	8639.51	7932.88	4092.82	5033.97	6201.97	10092.4	14859.2	7786.49	13567.1	9166.55	8763.76	12116.3	5392.99	9608.91	7895.36	17437.1	9515.48	9855.35	9680.87	3505.32	12750.2	20971.2	15586.2
Com_7700_pos	12-Hydroxy-19-[(2Z)-4-hydroxy-3-methyl-2-buten-1-yl]-8,8,21,21-tetramethyl-5-(3-methyl-2-buten-1-yl)-3,7,20-trioxahexacyclo[15.4.1.0~2,15~.0~2,19~.0~4,13~.0~6,11~]docosa-4(13),5,9,11,15-pentaene-14,18-dione	197.27	146.475	381.478	185.048	507.416	366.396	184.892	339.874	768.154	313.211	157.616	190.998	292.91	184.441	298.464	364.285	332.531	280.077	570.075	689.298	571.049	388.053	139.974	198.837	228.931	564.326	245.783	271.11	216.594	588.899	222.752	571.648	361.944	419.953	420.157	181.666	435.893	285.496	828.413	539.984	572.091	213.272	308.822	405.375	621.773	320.786	290.228	440.993
Com_77_neg	D-(-)-Glutamine	39243.3	49165.6	31066.1	43244.6	22536.3	10003	41300.5	57261.4	8384.77	43199.9	22299.3	38082.2	8942.05	21800.8	61209.8	11406.8	28888.9	46170.5	75714.9	67894.6	39189.7	36291.8	17160.9	46952.4	10380	21100.4	37804.1	52588.6	67027.8	49647.6	39873.8	64938.9	43016.6	51716.5	30048.6	49099.3	26851.3	68298.9	11857.1	59413.4	30888.7	41329.2	37977.9	7618.43	81469	58150	42519.2	37929
Com_7697_pos	12-Hydroxylauric acid	1700.22	2086.74	1181.41	1883.83	871.834	1364.2	1544.52	1959.75	1759.6	2584.99	980.616	1844.77	1160.53	1143.12	2248.92	5551.13	1107.31	965.484	2903.17	2651.44	1566.04	4526.08	1032.96	2458.77	2810.78	1846.95	1756.79	4904.46	4431.14	1297.18	2926.5	1684.45	1133.83	1921.93	677.534	1046.2	1403.48	901.013	1279.67	1124.38	919.145	1476.84	1512.75	766.372	1146.57	1452.58	1148.56	1072.5
Com_7693_pos	13-deoxytedanolide	224.797	4097.21	292.128	700.351	30320.1	181.243	19505.4	132.998	13540.6	172.107	167.008	325.614	149.144	224.112	152.604	335809	149.665	78887.4	262.74	713.866	171.391	204.782	149.246	219.939	2504.22	482.496	314.341	1169.64	223342	511.134	235.386	2787.58	236.248	173.491	23842.9	159.126	12905.5	137.648	4382.38	204.586	158.727	193.501	174.095	172.849	180.636	128916	549.745	60237
Com_769_pos	SL9650000	432.663	631.194	390.066	502.975	199.547	229.108	714.259	233.05	437.905	410.479	2166.67	428.796	293.867	359.978	396.441	320.117	303.223	284.081	418.908	461.098	297.706	333.332	301.287	732.949	449.038	260.942	277.971	536.309	464.574	302.355	375.029	473.687	311.567	318.463	412.729	388.608	582.342	193.523	380.749	376.655	2683.91	432.956	327.004	399.524	504.002	355.546	436.783	297.114
Com_7689_pos	13-Hydroxykaur-16-en-18-oic acid	2345.84	2293.55	1264.31	2633.99	5258.99	1084.4	2576.93	1017.01	3359.7	876.334	1914.88	2367.31	3668.71	3319.97	1079.11	1141.92	1174.98	1050.64	3025.91	25652.8	1091.42	1224.18	1830.37	563.752	8385.94	10623.6	1966.42	1082.34	922.424	1781.72	3029.98	2344.22	1286.59	2564.61	2090.61	1029.51	1697.75	1239.94	3723.14	1618.32	1427.76	1765.98	2714.53	3564.28	1346.4	1882.84	1519.96	1307.81
Com_7685_pos	13-KODE	15006.9	8248.94	10047.7	7743.82	7164.79	8783	14183.1	9948.18	8614.52	10260	7381.92	18044.9	7180.39	11348.9	14829.5	11391.8	7963.74	6986.48	8677.81	10898.5	6232.19	6945.46	15751.4	7035.58	8176.03	7803.07	1781.89	8903.91	11296.6	6227.31	12251.8	7234.44	9944.54	8161.95	7063.62	9507.86	12894.6	8735.95	7279.77	9903.45	7720.66	9037.54	6765.36	6740.33	10996.4	8854.87	6131.74	9543.45
Com_7677_pos	13S-hydroxyoctadecadienoic acid	16935.4	10157	46251.6	25964.7	90198.8	32629.7	64314.4	32594.2	73851.9	34246.5	318736	29208.5	101278	109127	19735.5	29688.5	40232.1	42447.2	30396.8	56550.5	30547.7	29159	199092	25158.5	69243	63543.6	11480.8	33712	17255.9	19495.3	10899.8	16521.6	48276.9	19247.1	96123.8	33249.4	136264	28992.8	80109.4	24591	140631	20023.6	95499.1	140624	17967.5	19447.3	59350.6	58881.7
Com_7668_pos	14-deacetylnudicauline	4134.27	4292.86	2619.24	2185.05	1361.64	1476.16	1449.46	2015.51	1941.34	2214.27	1294.5	2771.24	2729.51	2272.77	2911.05	2536.99	2600.2	4264.36	4204.22	2184.44	1539.96	1784.79	1230.72	2679.82	2457.18	1750.28	1365.97	2587.83	2724.37	2770.87	3728.73	5285.71	3221.01	3861.08	2596.51	2412.06	2934.11	2440.15	3699.77	5269.55	3930.72	3586.42	4416.32	3884.54	4110.19	4027.77	3465.61	3610.83
Com_7664_pos	15beta-Hydroxy-7alpha-mercapto-pregn-4-ene-3,20-dione 7-acetate	366.92	311.638	206.729	247.724	159.81	187.507	273.037	235.198	548.827	215.156	140.986	352.913	137.117	164.302	164.687	158.918	134.377	224.179	193.75	373.228	127.211	171.833	183.968	201.955	322.934	509.772	291.42	253.473	355.07	549.395	537.022	447.047	374.688	380.701	271.085	326.45	471.224	383.594	770.255	322.672	217.665	407.957	264.505	250.493	291.795	250.644	178.597	344.603
Com_7663_pos	15-demethylaclacinomycin T	296.22	221.151	181.037	182.539	686.755	560.07	204.214	175.597	1174.19	212.248	188.374	294.799	184.765	177.274	191.237	247.839	172.92	428.123	436.234	1053.65	251.85	230.205	195.877	275.613	257.063	862.625	289.948	217.901	268.378	900.187	323.419	274.085	225.244	412.161	642.248	224.225	244.588	223.879	1266.31	323.862	233.986	296.756	207.743	239.805	256.06	283.016	246.226	528.802
Com_7662_pos	15S-hydroxyeicosatrienoic acid	893.709	840.78	563.853	870.869	469.197	546.804	561.251	931.163	954.992	571.242	585.172	676.198	802.054	655.888	648.289	1040.06	1275.87	1135.69	1080.25	1335.6	599.65	1202.75	682.409	1672.06	1113.92	929.252	1057.83	955.933	1197.69	647.831	1021.41	697.864	790.062	975.732	566.055	736.595	672.473	908.895	1118.21	495.546	639.435	694.078	830.718	852.052	771.826	1216.96	1322.14	1345.69
Com_7658_pos	1640340	368.575	397.193	330.764	336.591	265.129	353.149	434.758	307.599	894.059	363.844	328.769	515.924	375.434	345.599	371.634	452.801	339.791	785.045	474.376	499.41	304.634	347.384	329.791	689.18	316.087	353.691	435.658	373.421	532.162	319.419	435.08	398.953	301.11	405.502	227.441	327.931	415.777	318.573	613.353	386.714	341.768	434.832	373.877	372.89	346.504	591.457	416.137	522.278
Com_7653_pos	16-feruloyloxypalmitic acid	7048.32	14699.8	23803.3	11033.7	6781.52	25075.9	37304.7	25668.3	23710.9	21726	10929.6	10883.7	30139.6	43272.2	26383.1	54703.1	9693.74	8441.4	40408.5	65267.4	14664.8	13156.3	16166.5	22303.5	30487	16953.5	4957.86	53543.8	24226.9	26258.4	5463.96	19772.2	36312	12300.7	7300.12	30063.7	48076.2	25085.2	21565.1	25134.8	11809.1	16293	29161.4	42444.6	42660.3	73020	10490.7	9145.35
Com_7650_pos	16-Heptadecyne-1,2,4-triol	575.667	779.363	694.288	1445.71	673.829	317.266	579.664	606.235	810.548	882.515	2875.02	670.203	422.606	712.562	685.245	699.471	750.175	735.801	449.779	704.584	864.636	919.633	406.613	639.234	585.65	880.97	615.963	1014.43	505.203	810.053	522.569	673.912	837.783	2571.3	455.195	930.088	546.264	629.209	862.683	969.117	3898.38	893.379	456.919	478.549	497.868	535.868	892.851	774.646
Com_7646_pos	17,18-Dichloro-3-ethyl-6,13-bis(hydroxymethyl)-9-phenyldodecahydropyrrolo[1,2-d][1,4,7,10,13]pentaazacyclohexadecine-1,4,7,11,14(8H)-pentone	244.604	279.284	492.859	217.995	149.135	198.157	229.885	214.845	670.541	271.618	211.914	567.512	197.049	174.316	268.271	178.937	203.636	647.766	315.075	468.213	220.442	254.26	321.929	286.368	263.347	455.045	260.68	220.397	298.698	446.345	296.401	250.599	476.355	187.727	154.365	205.744	235.631	185.635	635.04	258.306	229.295	430.199	225.996	216.356	292.819	279.862	291.418	330.91
Com_7635_pos	172966	479.809	613.685	396.099	354.743	3669.87	3246.32	553.976	460.549	1921.35	501.311	679.742	532.117	737.053	465.172	590.504	475.129	382.534	744.352	1223.04	1110.43	615.414	705.248	490.061	816.497	633.721	962.939	831.972	407.776	632.267	916.809	539.347	596.797	350.275	460.594	3098.55	590.346	519.05	537.163	1685.09	515.448	615.668	473.667	578.822	540.481	578.865	613.473	609.638	691.088
Com_7631_pos	1733342	2552.1	1463.09	800.064	766.215	584.617	747.306	902.016	619.762	743.093	712.555	680.749	1603.37	716.37	633.049	886.45	960.386	747.432	950.903	1265.26	1164.81	703.402	957.553	1015.26	957.255	1061.24	876.504	982.31	691.027	1153.21	925.179	1501.34	3122.24	1596.14	1803.61	1191.33	1634.46	1735.67	1463.27	1890.73	2256.6	1724.15	2188.48	1409.29	1374.78	2123.78	1946.29	1556.27	1850.8
Com_763_pos	SN-38	148.171	127.552	146.817	128.09	73.37	97.2168	115.931	136.834	166.756	154.334	86.9847	182.958	149.89	89.5814	200.398	417.265	130.359	182.823	191.522	153.057	104.21	157.568	36638	164.248	134.845	157.664	302.989	112.706	176.084	142.789	139.668	173.165	123.579	139.78	77.5826	132.357	145.27	122.299	152.317	144.849	94.0853	157.506	151.663	88.871	197.589	160.145	136.706	174.008
Com_7623_pos	1776172	2310.18	2636.67	1843.11	1667.74	1725.1	2171.86	2379.72	2191.3	2391.71	2712.47	2661.47	2222.59	2390.68	3714.84	1417.71	2656.43	2160.71	2400.25	2635.54	2600.64	1914.58	2277.87	1907.07	1895.69	1938.92	2385.87	1391.37	2797.59	2646.86	1683.78	1700.25	2508.42	2447.85	1472.73	1758.92	2178.28	3243.28	2227.02	3303.39	2890.59	2829.18	2976.69	2826.29	3001	1807.29	1794.27	2355.51	2146.44
Com_7621_pos	1778635	10468.6	48614.5	45265.9	5954.55	53614.3	56825.1	92444	7215.1	8997.12	45942.6	119628	10121.8	10749.7	79553.4	18328.8	21244.7	9810.6	7646.49	13332.4	18508.7	56451.8	17865.2	18529.1	27161.6	43262.7	9754.36	57151.2	77797.2	14943.7	6416.8	8254.79	31425.6	55875.2	7385.72	44010.8	9224.96	12786.2	9236.78	9155.9	59492.1	137719	5811.17	11014.4	93066.1	24729.9	36054.3	10044.3	7616.62
Com_7619_pos	1780537	683.651	7505.45	427.799	15495.2	257.337	639.935	3881.67	269.976	283.717	613.291	294.466	578.406	344.936	290.286	704.532	466.507	364.005	519.605	515.455	394.929	354.661	4323.72	408.206	259.02	10078.3	1884.87	3107.77	556.952	408.306	242.957	620.65	6270.13	663.272	4723.59	254.355	1347.82	597.851	254.056	284.117	783.884	284.022	556.628	384.824	336.456	717.068	627.58	488.088	444.055
Com_7616_pos	1783697	87.2093	77.9686	63.9514	69.3201	198.426	202.356	76.3237	62.4752	571.681	102.266	62.0962	98.7034	70.5149	60.9222	71.9901	79.7628	66.3148	188.08	127.301	508.418	91.8027	92.3029	63.6347	133.956	78.5807	423.582	110.409	77.0467	104.023	328.253	86.3323	80.4108	74.5738	74.2424	203.019	64.6807	79.5504	60.6924	527.929	98.3905	86.14	79.4365	68.4424	85.771	74.8503	83.1143	71.455	194.121
Com_7615_pos	1788230	2047.08	3151.65	6685.1	9135.78	3180.77	2712.2	3896.04	4001.88	8406.03	7475.86	27847.9	4647.28	3443.03	6138.2	5552.44	5168.25	8605.92	5335.31	5333.4	3189.2	4705.24	6938.1	10240.5	12131.4	5208.15	6677.42	6950.64	7238.58	4215.8	7104.53	1457.87	5557.88	4889.02	14859.1	3755.82	11824.4	4082.41	5296.32	9523.1	6931.87	47470.3	5021.38	5341.01	3164.62	5122.36	3572.67	3673.64	7959.61
Com_7613_pos	1792831	1083.64	2026.17	1132.61	2256.39	1469.82	6723.04	1503.77	996.94	1975.71	2116.88	557.162	891.888	1961.59	1163.94	4855.74	2805.35	933.318	2619.96	1786.96	920.093	1867.3	2872.25	1006.56	1309.97	1698.06	1382.91	895.423	1702.49	1033.1	526.484	990.651	2036.5	1178.48	2750.14	1376.82	13228.3	1434.53	1246.91	1557.49	2476.27	1210.62	1013.21	1933.86	867.73	2613.14	4488.81	907.281	2215.36
Com_7610_pos	1794967	599.14	658.511	514.389	557.939	493.808	588.909	526.453	416.183	388.871	419.233	472.944	589.054	552.095	385.895	342.978	778.086	549.368	373.344	891.566	728.36	576.772	866.102	337.275	573.371	764.035	519.872	492.063	551.835	714.478	413.469	832.907	531.731	329.755	510.646	311.897	412.609	487.941	426.407	450.028	453.641	344.946	567.023	492.345	461.69	386.947	738.227	536.149	488.165
Com_7608_pos	17beta-(Acetylthio)estra-1,3,5(10)-trien-3-ol acetate	332.699	149.489	255.436	111.976	82.3617	106.812	112.342	94.3229	306.379	135.542	100.373	256.476	92.0504	78.3625	601.849	82.7284	463.716	357.738	1305.21	224.688	121.742	129.395	162.184	288.034	340.582	221.263	120.757	378.744	147.142	228.245	205.509	112.867	261.733	93.1379	67.9746	99.2797	106.188	89.1909	299.925	178.672	107.929	215.385	117.797	89.5107	1097.56	148.602	308.494	173.139
Com_7605_pos	17-Propyl-5alpha-androst-2-en-17beta-ol	19099.1	33778.5	5359.18	11393.5	7814.19	12969.4	7062.8	8303.2	9833.9	8218.26	8735.9	15273.5	6842.24	7923.26	5710.42	5298.54	5526.11	7550.19	19355	21710.2	8876.18	12395.8	6672.18	12503.1	23567.9	7641.37	14507.7	6190.93	7824.17	4874.26	13833	4223.33	3773.73	16567.6	4309.84	3470.39	6635.29	4899.63	8044.67	4920.89	19964	7305.35	5082.67	3539.54	5472.37	4832.77	5744.28	6038.71
Com_7604_pos	18-(2-Carboxyethyl)-20-(carboxymethyl)-7-ethyl-8-formyl-3,13,17-trimethyl-12-vinyl-17,18-dihydro-2-porphyrincarboxylic acid	345.215	448.566	502.763	709.035	352.711	281.176	325.191	460.121	868.163	432.327	394.811	599.956	397.009	415.279	427.742	316.441	398.858	423.82	550.598	404.039	326.355	314.747	227.316	423.69	710.237	727.596	512.826	358.272	821.97	670.515	2354.5	736.735	665.034	560.391	390.811	295.545	525.552	275.64	467.292	387.714	312.599	317.751	383.663	347.667	363.067	580.257	868.28	480.613
Com_7603_pos	1810343	299.472	355.442	757.973	900.714	433.201	574.025	423.362	736.853	253.285	263.647	257.776	551.758	367.335	933.179	397.204	733.817	545.84	235.783	1101.47	377.956	278.233	260.563	623.086	1178.82	519.325	384.613	230.711	392.753	343.435	237.406	482.166	224.298	800.205	515.433	584.674	394.862	343.802	644.454	355.004	312.794	434.877	517.355	289.705	483.632	472.625	744.142	425.031	276.078
Com_76_pos	Xamoterol [USAN:BAN:INN]	153.212	160.552	103.604	179.742	131.393	110.608	107.556	164.386	115.578	87.5653	80.9904	170.514	82.3942	129.716	65.4774	124.407	93.0088	87.5067	270.776	188.077	140.153	167.678	99.2107	170.265	128.703	225.171	139.221	132.502	141.884	125.453	230.458	131.268	99.9131	173.624	91.5508	100.734	119.009	104.634	105.064	96.925	85.9382	141.893	101.799	105.527	107.463	126.978	119.606	103.232
Com_7599_pos	181594	185.277	153.263	111.243	120.74	494.817	401.022	139.439	110.709	982.782	158.03	137.649	206.073	124.418	128.089	127.579	167.714	131.951	293.556	186.942	803.899	118.469	147.236	133.513	172.686	168.472	732.594	209.102	146.347	166.172	600.727	195.02	176.48	138.494	154.823	417.764	133.676	158.757	126.206	949.489	192.763	166.748	194.252	150.488	148.094	181.311	225.833	136.136	356.88
Com_7598_pos	1872050	8610.88	6326.88	4023.02	5538.16	4072.58	5231.38	6081.56	5062.74	8815.07	5916.07	5937.11	8208.88	6815.81	6473.21	6673.43	7436.87	6469.56	6665.49	11979.5	7024.5	7333.25	8397.56	6446.99	8936.18	7075.26	4327.58	7460.35	6749.62	8183.03	5823.9	11489.4	13587.1	9268.84	13170.3	8447.07	11644	11862.4	12030.4	11370.4	13873	12882.3	13652	10256	10120.3	12617.6	12750.5	11403.5	12626.7
Com_7595_pos	1886839	3506.04	3323.88	3990.12	5697.12	4149.23	15698.9	4678.23	6023.45	10585.5	6722.46	2721.26	4108.02	14238.7	5594.81	12853.7	6973.04	2993.77	6755.34	7843.56	3977.35	19804.6	6858.32	9055.45	4559.58	10484.7	5880.6	2331.38	6057.23	6492.21	4659.64	2523.03	3995.75	3092.29	7641.61	3306.26	21133.6	3606.39	6107.11	9172.63	8501.11	4334.26	3863.45	13443.6	5645.54	20463.8	6381.34	2213.51	6439.56
Com_7590_pos	19(R)-HETE	2002.48	4868.65	35678	21744.9	19566	3253.84	8058.9	27211.2	14436.3	18619.7	40471.7	21151.3	20633.1	30269.7	11006.5	13740.3	20257.6	27746.8	3233.62	21268.2	87394.9	17629.6	6348.19	2998.45	4293.09	19982.6	9583.16	128211	14450.1	31449.7	1906.29	7235.89	28412.8	57871.5	9489.86	23747.5	11740.1	33388.3	16080.7	12003.5	53846.9	71100.8	9596.49	24944.9	8509.43	8542.26	30653.4	27897.5
Com_759_pos	Sobuzoxane	399.904	368.334	412.312	1180.51	201.738	359.419	295.589	247.358	565.636	463.602	240.376	821.272	375.014	253.101	485.875	509.343	342.511	396.245	1741.4	1131.18	312.163	601.329	808.297	885.032	599.713	5814.89	671.501	304.383	479.926	486.391	1846.56	409.774	451.72	570.143	188.064	271.841	370.479	252.959	579.898	541.987	193.529	567.918	411.896	239.357	628.75	684.826	312.566	374.506
Com_7589_pos	19,23-Dihydroxy-3-{[(2E)-3-(4-hydroxyphenyl)-2-propenoyl]oxy}urs-12-en-28-oic acid	130772	54079	77648.8	84071.5	63382.3	75787.5	82423.5	74235.5	73013.4	93420.4	83237.9	112497	101208	96013.2	107923	105844	88563	95563.1	142721	91227.8	87577	96053.7	53764.6	124876	105369	56889.7	96381.4	94925	111541	80846.3	125492	125270	122335	130119	93464.5	126356	131825	117151	106441	151462	132302	134126	120287	127654	147136	159033	128970	127052
Com_7586_pos	1978450	260.821	177.953	138.99	161.442	108.726	139.104	535.323	128.261	379.084	149.732	145.027	197.755	152.338	141.329	163.135	146.582	137.272	205.604	267.709	403.736	180.082	231.827	106.477	261.424	192.272	349.203	177.221	154.562	182.724	340.34	308.785	244.243	218.518	238.349	156.319	218.522	567.137	228.709	580.595	254.998	215.403	263.818	202.477	232.164	215.154	236.015	215.479	329.135
Com_7584_pos	19-Hydroxyurs-12-en-3-yl acetate	3055.55	3755.36	3731.86	2160.63	1580.97	1684.46	3106.12	2791.81	2155.59	1981.19	1430.41	2923.71	2175.95	2881.19	2754.18	2955.3	2196.31	2351.67	2678.71	3109.66	1456.8	1472.39	2315.17	2512.39	2301.94	1839.67	411.39	3127.23	2492.32	1240.32	2437.51	2619.15	3387.52	2208.38	1476.82	3153.98	3360.95	2853.21	2173.62	1835.11	1837.49	2325.81	2868.06	2832.71	2554.71	2723.37	1947.25	2065.43
Com_7583_pos	19-Nortestosterone	5843.53	11631.7	6359.54	7852.6	8098.96	24005.1	16426.9	10687.4	10055.2	20399.1	7898.09	9964.88	15565.3	14170.6	15785.7	9024.11	6751.55	10997.1	10895.7	13459.5	16542.5	16218.1	17205	7887.72	15164.6	11238.1	2976.1	11815.3	12714.8	5876.34	5386.82	9838.19	5758.92	6434.87	12864.2	30137	14201.2	11728.8	10820.7	15981	8351.66	9250.07	14186.7	10688.1	23070.3	9558.91	7407.8	12418.9
Com_7582_pos	1a-[(2E)-3,7-Dimethyl-2,6-octadien-1-yl]-7a-methyl-1a,7a-dihydronaphtho[2,3-b]oxirene-2,7-dione	185.892	157.318	185.463	205.866	181.811	147.378	536.555	400.82	891.799	614.128	246.679	165.046	378.829	321.961	225.03	388.666	432.232	552.317	400.08	393.589	617.645	273.116	199.57	255.356	267.383	224.912	183.213	222.336	393.06	192.615	251.525	195.867	195.88	214.685	245.222	184.366	241.757	265.923	790.855	283.008	402.27	227.222	350.555	269.165	204.105	197.996	460.403	242.354
Com_7581_pos	1'-Acetoxychavicol acetate	369.477	298.726	208.37	240.757	179.183	202.654	259.861	535.019	647.408	246.919	231.237	326.225	227.47	414.925	233.008	228.659	220.293	285.607	384.406	525.095	238.1	298.022	336.974	381.188	1753.68	542.715	280.532	265.257	267.039	453.182	383.434	412.089	305.18	407.078	265.665	326.363	386.591	428.586	814.985	400.475	363.88	405.081	318.899	397.761	350.736	399.143	340.177	456.683
Com_7579_pos	1-alpha,24R,25-Trihydroxyvitamin D2	38264.5	28151.9	53065.4	17048.1	30024.9	55359.4	56813.5	89092.5	47708.2	65473.7	27672.1	40909.9	32951.3	69837	49290.7	65903.3	35284.8	24843.8	55591.2	73340.1	27531.2	32092.3	53854.8	60650.5	46887	37144.4	17158.9	62638.6	78553.2	48839.3	29563.5	31943	48276.5	16113.2	28666.4	67496.3	55367.3	105883	41511.1	48892.3	42983.1	36639.3	33867.4	48832.4	52223	85167.4	28720.8	27479.1
Com_7577_pos	1alpha,5alpha-Epidithio-17a-oxa-D-homoandrostan-3,17-dione	473.562	680.227	485.404	958.75	598.733	1950.04	1533.46	607.337	1428.74	2272.68	815.817	846.886	1775.15	987.162	2012.34	670.859	710.578	2237.96	1077.69	1349.38	1948.18	1474.37	1650.03	735.234	1426.06	1159.72	268.322	1331.11	1180.76	583.819	594.134	1111.4	632.395	749.964	766.235	2172.79	1463.87	740.248	1545.77	2186.37	909.003	1013.89	1520.96	994.137	2525.82	1141.39	1046.68	2017.2
Com_7576_pos	1-arachidonoyl-sn-glycero-3-phosphocholine	1.26128e+06	1.00517e+06	1.42801e+06	1.0613e+06	774109	1.50495e+06	1.34588e+06	1.20973e+06	1.48486e+06	1.66878e+06	1.89077e+06	627838	372258	1.63989e+06	1.21751e+06	1.1151e+06	1.31809e+06	1.38141e+06	1.14484e+06	120453	705832	1.29146e+06	1.6314e+06	1.48166e+06	1.18468e+06	917973	805188	491022	867063	1.56055e+06	1.11421e+06	468967	1.43455e+06	639331	1.39638e+06	511765	1.36675e+06	1.32108e+06	1.50867e+06	1.70683e+06	1.85426e+06	480520	1.09687e+06	603338	1.15812e+06	1.00968e+06	1.15315e+06	1.18743e+06
Com_7567_pos	1-arachidonoyl-sn-glycero-3-phosphoethanolamine	562021	464173	403207	548913	376153	324558	288492	307344	342678	555014	736502	268505	229967	487967	303541	332044	296657	390631	198643	205496	227644	365902	451643	287992	435675	172953	215979	289068	201922	560361	453754	402471	374525	558217	374638	626192	319138	269449	313222	462311	702929	343573	188223	420824	356727	406349	266008	308574
Com_7563_pos	1-arachidonoyl-sn-glycerol 3-phosphate	8937.6	6784.71	5853.6	6036.58	5425.56	5369.42	4228.91	4568.15	6679.93	9797.46	13904.8	4154.35	4764.65	9581.13	6150.07	33334.8	4839.77	5984.14	33826.3	3968.58	3899.44	6165.87	6298.59	4539.05	6008.73	2924.36	5113.53	5419.86	3112.8	8314.61	6895.15	5366.29	5381.38	8361.59	5358.23	11964.4	4759.99	4296.03	6241.03	7448.75	13295.2	5318.7	3762.8	8314.17	7254.12	7434.15	4513.98	4916.11
Com_7560_pos	1-arachidoyl-sn-glycero-3-phosphate	3098.12	3141.96	6289.37	4164	3670.65	3487.98	3981.18	2509.16	2826.69	5869.73	6134.91	2113.15	5896.68	5464.19	4824.79	5087.31	4825.99	3230.55	4401.96	3375.39	1977.08	4272.09	3044.13	4247.65	5144.62	3833.96	2991.7	1708.68	2846.97	4906.44	2749.82	3064.01	5495.07	3656.93	3437.89	6216.45	3811.02	2151.88	2940.41	4605.8	5717.42	2159.42	5547.84	5307.37	6503.42	6163.7	4097.58	4147.77
Com_756_pos	Solanidine	419.589	302.913	255.346	310.032	209.366	244.139	273.082	269.898	748.774	304.981	336.076	382.962	268.372	299.282	325.405	282.605	249.666	393.68	447.302	661.178	309.756	380.111	275.081	431.628	369.355	583.585	335.241	310.34	379.746	577.909	482.073	540.6	381.904	442.049	329.254	439.81	468.697	405.546	1032.61	543.356	415.822	492.407	369.21	415.08	444.15	479.858	443.302	578.155
Com_7554_pos	1-Deoxy-1-(6,7-dimethyl-2,4-dioxo-3,4-dihydro-8(2H)-pteridinyl)pentitol	132.156	82.4872	66.7127	67.9919	70.3377	61.2389	84.1655	66.3821	522.664	91.789	72.1601	99.8983	70.3455	64.9632	71.2594	81.1459	68.518	171.87	123.635	513.761	74.4843	86.3994	65.9223	113.805	90.634	487.836	1764.73	139.589	101.301	347.934	182.804	92.682	69.0705	76.5668	75.4138	69.4782	81.8362	65.5354	495.986	94.6736	67.9448	85.1139	73.504	65.769	82.9313	87.7485	82.559	191.664
Com_7553_pos	1-deoxy-D-altro-heptulose 7-phosphate	384.522	388.238	323.037	264.481	165.123	203.781	303.744	206.189	340.914	291.176	287.81	175.092	241.623	172.653	255.785	320.664	215.647	1799.49	340.855	421.841	341.729	265.761	229.993	242.667	244.966	264.519	396.674	193.987	280.337	276.438	253.534	349.211	224.688	266.001	186.361	216.637	395.535	130.132	337.399	293.917	215.72	299.606	203.018	245.944	250.756	393.177	310.099	549.619
Com_7552_pos	1D-myo-Inositol 1,2-cyclic phosphate	1193.9	970.876	648.174	928.326	608.442	1013.15	521.462	636.108	2440.53	1631.54	772.295	1302.05	1299.49	1006.24	2038.44	2755.44	1473.68	1391.21	1233.36	1357.5	771.273	1060.98	795.456	1467.99	1680.91	1008.69	1079.85	1300.92	1125.88	988.979	815.902	1890.06	588.869	502.323	615.914	993.121	974.888	671.11	2168.27	1308.05	714.559	1306.03	1028.04	974.98	1837.78	1255.11	1635.23	1370.46
Com_755_pos	Solasodine	249.671	212.101	371.35	155.151	94.5605	107.122	184.99	216.248	433.137	137.024	437.902	216.598	283.984	106.064	102.551	130.869	88.4092	170.835	144.693	297.011	95.082	120.889	103.44	128.639	179.626	331.477	175.848	161.849	888.04	435.904	252.904	230.688	421.836	250.549	131.793	193.846	288.15	240.611	483.97	175.208	455.074	206.106	214.251	135.344	169.543	180.621	146.838	285.34
Com_7549_pos	1-Fluoro-4-{2-[4-(methylsulfonyl)phenyl]-1-cyclopenten-1-yl}benzene	220.834	130.86	189.836	145.296	58.4765	97.756	101.073	107.292	228.329	177.083	81.9977	357.402	247.085	100.471	542.064	142.181	99.9999	125.524	131.838	146.642	86.6493	101.882	177	96.103	129.983	222.815	125.813	92.2633	147.238	191.796	214.765	130.801	185.78	106.938	64.5353	93.6902	120.911	75.3473	218.076	152.345	80.6459	265.584	226.501	91.9607	542.309	136.136	100.947	119.202
Com_7548_pos	1H-Benzimidazol-5-ol	245.318	167.214	166.186	129.571	99.9658	127.706	132.812	137.55	584.822	173.369	138.838	155.907	149.325	130.444	166.5	135.818	120.867	208.764	178.805	301.385	167.424	136.647	108.761	173.319	160.345	385.88	281.887	187.53	180.601	320.66	143.91	181.397	135.727	135.984	122.546	125.804	181.198	109.972	509.627	207.156	246.531	136.624	161.851	204.834	178.572	139.201	96.7777	195.268
Com_7546_pos	1-heptadecanoyl-sn-glycero-3-phosphate	150.82	127.637	150.472	157.292	147.509	119.572	169.135	144.036	197.995	148.09	200.138	133.907	163.709	181.167	115.607	168.665	155.777	153.947	286.465	319.33	214.702	214.209	161.917	202.749	208.962	211.019	146.091	180.388	235.094	156.274	204.07	158.913	158.924	174.18	144.724	150.257	196.145	157.809	193.213	171.872	183.106	167.886	178.006	211.421	184.743	160.64	172.692	186.303
Com_7535_pos	1-hexadecanoyl-2-(4Z,7Z,10Z,13Z,16Z,19Z-docosahexaenoyl)-sn-glycero-3-phosphocholine	14.3029	15.5332	11.2033	11.7741	8.523	11.1455	12.4602	10.7362	11.8395	11.6382	9.0089	13.5218	9.21689	8.97428	16.4346	11.7793	9.93632	31.9812	12.5606	9.77523	8.58316	9.06689	11.5749	4513.48	13.7469	11.6052	14.621	11.8747	15.322	12.1854	12.9036	14.1415	10.5239	11.1023	8.67972	10.3375	11.5143	9.39075	12.267	12.2335	9.81055	13.4246	10.6034	9.1976	10.4181	11.6694	9.99122	9.5066
Com_7523_pos	1-hexadecanoyl-2-(4Z,7Z,10Z,13Z,16Z-docosapentaenoyl)-sn-glycero-3-phosphocholine	8.88971	10.2897	7.15316	7.37242	5.44505	7.1934	7.96888	7.24015	7.84788	7.30808	5.99233	9.1108	5.88865	5.61641	9.4873	7.49661	6.89857	22.2843	8.14091	6.20608	5.6884	6.11886	7.5619	1850.69	8.73829	7.36503	9.61524	7.41755	9.6648	8.00516	8.33599	9.52054	6.59413	7.09439	5.82924	6.87448	7.68457	6.44952	7.45042	7.6822	6.29579	8.81958	7.0668	6.02884	6.71034	7.86733	6.72085	5.70569
Com_7506_pos	1-Hexadecanoylpyrrolidine	8432.6	23710.6	9833.43	10776.7	8153.15	12004.8	13214.5	13168.3	19343.5	18391.5	12673.8	7847.98	17339.5	12257.8	13045.4	19695.4	12475.7	18577.2	22710.4	12540.7	10448.6	21109.6	4554.89	14810.6	12392.5	11707.3	18607.1	16020.6	17529.2	10850.9	7500.08	14444.8	9502.06	11378.5	11154.6	11815.1	12866.4	11287.6	18543.3	17962.8	12206	9604.42	14313.8	13310.9	15153.3	16890.8	19581.8	17251.4
Com_7502_pos	1-hexadecanoyl-sn-glycero-3-phosphoethanolamine	486.912	2632.25	762.459	743.767	1430.57	1842	1069.84	2990.68	438.236	989.423	2438.56	881.802	2060.58	3512.57	623.966	2469.53	936.778	324.273	569.289	787.987	992.374	657.461	542.221	707.318	897.064	4316.51	662.739	1417.79	4873.46	1474.15	524.456	1717.88	808.562	831.704	690.176	1437.98	917.109	974.589	447.336	932.429	2296.5	1134.6	1405.53	3550.05	1094.96	803.378	508.123	231.195
Com_7501_pos	1-hexadecyl-2-[(4Z,7Z,10Z,13Z,16Z,19Z)-docosahexaenoyl]-sn-glycero-3-phosphocholine	1297.45	936.449	904.051	523.864	653.93	763.39	687.762	914.189	1287.19	838.512	853.513	1138.32	1286.79	1422.74	1304.86	1369.06	1478.04	1079.21	1632.47	1264.33	1177.05	956.696	689.413	1604.97	1740.38	1221.45	565.842	897.785	852.337	1400.07	839.741	1050.09	1418.46	907.328	1277.02	1109.44	719.805	1451.79	1370.66	2494.25	790.025	1626.31	977.658	2093.8	1189.11	804.599	1048.33	1172.3
Com_75_pos	Xanthine	8065.88	12354.3	10343	12908.3	30555.8	12938	17145.2	9529.2	33207.2	15058.1	14987.1	23904	38557.8	31219.9	15926.4	9631.28	20673.8	16938.5	30863.7	55936.5	12967	35127	16881.1	13742.7	17763.7	55964.7	29938	13782.7	9753.16	10678.4	22415.4	19379.4	13414.9	4144.03	28809.5	8054.2	18013.4	9585.59	32285.2	19119.1	9028.09	12135.5	32199.3	27446.1	18581.6	17350.2	26027.1	27954.8
Com_75_neg	α-Lactose	708.49	5151.82	14633.2	257764	8663.27	8650.37	30932.2	11749.7	22648.7	13039.8	9680.45	5382.24	933.235	12364.5	1013.57	859.099	533.376	902.709	31595	9234.9	5057.75	1024.73	3928.96	3122.39	9139.97	6680.95	7990.22	11527.6	2927.41	7782.97	770.076	4443.92	12627.7	650.882	10446	645.737	1312.47	3025.01	791.754	17315.7	9699.91	1435.93	1186.13	12138.2	1236.98	1308.71	634.158	807.817
Com_7497_pos	1-hexadecyl-2-[(9Z,12Z)-octadecadienoyl]-sn-glycero-3-phosphocholine	7.01783	8.12306	5.64694	5.82003	4.29851	5.67871	6.2909	5.71562	5.94892	5.76924	4.73054	7.19237	4.6487	4.43378	7.48959	5.91807	5.44596	17.1927	6.42671	4.89929	4.49061	4.83043	5.8104	82.806	6.60884	5.8142	9.36709	5.85566	7.61523	6.31954	6.58071	7.51583	5.20563	5.60055	4.6018	5.42695	6.06646	5.09146	5.88161	5.98128	4.82713	6.96247	5.57877	4.75937	5.22042	6.21073	5.30566	4.50426
Com_7493_pos	1-hexadecyl-sn-glycerol 3-phosphate	365.283	319.719	318.504	312.118	259.918	283.879	327.573	308.035	824.675	360.969	307.783	317.613	271.119	347.262	299.035	2462.04	280.622	346.248	373.07	776.472	431.083	367.896	325.472	316.628	327.052	337.102	268.009	372.771	283.431	368.893	299.623	299.111	319.91	347.322	264.863	311.323	311.51	303.228	590.775	367.311	317.018	334.828	357.407	299.125	306.29	961.408	270.371	328.146
Com_7492_pos	1-Hydroxy-3,5,6-trimethoxy-2-[1-(7-methoxy-2-oxo-2H-chromen-6-yl)-3-methyl-2-buten-1-yl]-10-methyl-9(10H)-acridinone	6876.58	4408.93	3836.07	4663.81	2871.07	3201.15	1827.91	2124.16	3453.77	6762.67	7149.85	3263.28	2198.43	3697.81	3332.77	5060.87	5336.9	5854.3	2287.45	1764.53	3296.32	3683.62	3742.41	3180.74	3994.48	1700.87	3071.21	2338.74	2057.28	4310.79	8415.4	4337.63	3145.54	5001.75	3248.59	4692.77	2306.32	1824.82	4125.44	5303.22	7228.69	4127.32	2152.02	4102.06	4327.33	5741.52	3393.01	5189.11
Com_7490_pos	1-lauroyl-sn-glycerol 3-phosphate	367.323	574.875	997.313	561.558	606.48	1821.13	1141.05	1237.84	825.779	807.084	1140.45	655.565	1993.43	1079.24	631.005	530.89	857.845	18661.3	840.302	1350.32	662.788	620.02	667.043	1139.19	781.725	941.091	762.369	1001.19	5345.99	709.538	478.972	664.865	909.008	602.843	574.973	2225.33	868.39	1366.57	871.734	970.609	1418.03	740.849	2422.2	1308.7	751.284	944.244	760.399	17701.1
Com_749_pos	soyasapogenol A	2691.15	5211.66	4620.27	1471.76	2329.35	3892.16	4531.08	3448.36	2837.21	3635.56	2224.19	2895.21	2408.29	4525.09	3164.95	4747.33	3385.34	2006.98	3348.33	3669.77	1670.75	1316.11	3050.14	3675.92	3896.46	2929.03	1329.11	4070.51	3868.5	2497.22	3009.18	4928.79	4278.72	2300.38	1867.09	4131.65	5810.22	3838.39	2879.72	4240.09	2610.8	2838.21	2793.69	4122.39	3651.62	4654.94	2903.48	1743.2
Com_7485_pos	1-Linoleoyl glycerol	40215.3	128289	511557	686412	500746	62788.3	279857	868610	709766	530773	1.89133e+06	740757	736559	717074	357281	456278	760855	991178	42783.1	565567	2.27586e+06	689942	325695	105711	61324.8	519111	319029	2.78997e+06	512190	637421	50348.4	185479	470907	1.64203e+06	360238	464041	440296	751237	748471	365207	2.32943e+06	1.87678e+06	363588	725237	288810	276150	949793	984028
Com_748_neg	Fexofenadine	66.6913	2287.54	181.229	142.381	1067.53	882.922	1031.7	4331.38	404.993	328.192	277.354	703.352	339.748	991.515	961.669	2554.49	1319.46	691.987	111.723	694.379	1697.96	160.87	171.071	180.345	311.679	4919.12	112.275	2570.24	2753.43	206.189	47.6498	686.492	110.244	59.5445	431.058	110.231	151.118	580.216	93.354	119.063	35.0193	193.991	910.146	347.507	74.7238	285.4	581.682	76.947
Com_747_pos	soyasapogenol B 3-O-beta-glucuronide	3239.77	3498.07	2808.47	3113.87	2191.07	2621.34	3197.41	2698.53	3068.79	2927.79	2219.29	2788.11	3017.42	3260.77	3083.71	2629.41	2956.47	3380.75	5208.27	4431.07	3684.16	4161.51	2650.39	4840.18	3117.74	2776.91	2858.09	2963.12	2884.6	3261.56	2780.24	3129.97	2780.68	2961.83	2041.67	2954.27	3017.16	2634.77	2726.08	2549.99	2209.08	3049.39	2820.17	2835.17	3057.03	2842.62	2618.32	3346.71
Com_7464_pos	1-Methyl-4-nitro-1H-imidazole	334.683	614.15	265.972	402.796	216.563	269.186	423.232	290.895	398.95	281.971	219.242	361.347	275.266	326.79	326.126	320.204	333.059	496.251	360.41	372.147	373.681	437.59	235.251	527.42	249.075	280.509	463.51	322.147	353.231	277.797	292.639	520.97	280.151	377.852	232.735	359.999	343.607	289.33	376.601	447.115	327.425	274.542	335.508	406.566	347.965	468.059	380.303	406.617
Com_7460_pos	1-Myristoyl-sn-glycerol 3-phosphate	244.641	182.984	161.136	476.327	221.468	185.596	336.326	189.96	346.099	212.858	167.544	297.71	296.469	196.085	140.312	208.143	189.014	245.446	487.86	583.661	325.04	277.638	199.568	433.207	299.025	527.092	243.57	313.634	243.542	220.368	579.459	185.623	165.244	486.225	156.961	162.113	227.245	175.777	193.478	166.064	183.95	251.286	240.964	278.2	214.764	312.998	305.247	531.441
Com_7451_pos	1-Naphthol	19833.5	19150	9303.64	10978.9	8413.03	9883.21	12233.1	11321.8	8454.72	13227.1	9540.72	20961.3	10345.3	9306.59	10551.2	11387.4	8839.35	9937.18	15205.1	8630.36	10886.4	12259.3	10188.7	13578.4	14322.4	6655.36	13944.5	12025.4	15797.6	8520.87	31356.5	30923.5	22622.9	25647.1	14079.7	22175.5	24369.5	20307.2	13021.8	27364.4	21133.4	29623.9	19343	19089.3	22950.6	24347	19795.1	23254
Com_7444_pos	1-Nitrosopiperidine	251.057	209.046	359.477	239.824	199.417	402.705	257.469	288.559	306.407	495.769	188.285	317.395	191.055	292.913	198.378	231.75	253.784	397.052	233.384	544.146	304.225	411.154	345.989	273.735	259.344	359.506	373.832	301.118	252.03	271.624	263.778	210.602	387.401	203.424	162.224	456.096	287.325	241.096	305.545	477.462	194.216	347.508	190.998	196.371	347.541	275.913	218.51	256.002
Com_7443_pos	1-O-(Hydroxy{[(6E)-3,7,11-trimethyl-6,10-dodecadien-1-yl]oxy}phosphoryl)-beta-D-glucopyranose	73.4091	67.2907	63.4041	63.987	47.175	61.1197	74.7222	65.2354	132.941	76.2696	60.8059	90.8915	65.7351	61.5734	68.7183	79.7486	65.4197	96.9824	110.744	96.959	70.2816	89.1797	344.898	142.305	79.5286	68.9746	87.3964	67.8952	88.8737	72.6159	71.447	72.4122	59.8564	67.0557	48.7633	70.0723	75.8094	63.7903	121.425	79.7414	62.0022	77.8593	71.8548	62.3644	79.1283	87.5933	69.022	92.5542
Com_7441_pos	1-O-[(2-{4-[(1E)-1-(4-Hydroxyphenyl)-2-phenyl-1-buten-1-yl]phenoxy}ethyl)amino]-alpha-L-glucopyranuronic acid	129.578	96.9041	78.5234	79.1748	298.562	242.926	88.5762	76.1638	509.298	92.0609	89.1602	126.635	81.4677	76.8914	82.9477	92.4494	78.4121	185.695	129.491	457.015	94.8587	104.461	83.9323	119.545	108.497	374.157	121.926	88.0355	116.407	390.45	140.28	122.664	93.7061	110.429	278.571	97.7108	106.902	157.65	549.251	120.312	98.5556	128.716	90.4281	95.024	117.944	125.1	106.799	228.914
Com_744_pos	S-Phenyl-D-cysteine	245.672	195.98	152.674	188.83	160.264	199.271	1209.22	209.252	846.474	218.712	159.82	224.498	137.795	182.651	180.024	200.827	149.992	333.082	267.935	584.724	173.565	198.394	177.263	229.466	282.344	658.285	266.459	186.61	311.446	568.759	248.448	220.018	158.439	218.714	178.026	230.709	1606.63	204.678	820.707	215.54	155.41	223.795	150.59	203.691	207.875	232.851	167.023	326.526
Com_744_neg	Sulfadiazine	5851.73	6790.55	4864.25	6028.62	3442.91	4433.63	8033.67	7596.44	5491.35	6251.52	4060.61	5512.27	6924.99	3928.57	8580.41	6076.79	4772.94	6174.55	11246.8	8952.92	5971.79	5443	2922.05	6415.06	6033.7	4238.52	6066.72	6941.45	8642.1	7872.34	6158.35	8836.44	6612.83	6355.14	4004.57	6797.61	3711.9	9529.66	6749.61	8666.49	4339.43	5728.91	6436.07	4742.48	12749.9	8906.09	5389.66	5373.13
Com_7438_pos	1-O-{[1-(4-Chlorobenzoyl)-5-methoxy-2-methyl-1H-indol-3-yl]acetyl}-beta-D-glucopyranuronic acid	144.165	70.3209	156.598	991.262	139.051	84.9344	76.203	253.61	350.934	162.98	106.014	373.998	205.272	801.363	275.011	1223.39	3422.99	3619.47	433.399	557.189	1279.48	79.9929	429.879	4737.01	572.424	786.873	333.22	188.961	145.505	247.975	1420.52	127.999	154.013	209.224	80.9994	90.2567	160.842	104.695	345.733	318.282	45.772	213.452	250.542	549.156	323.501	669.255	1224.42	2543.61
Com_7423_pos	1-octadecanoyl-2-[(5Z,8Z,11Z)-eicosatrienoyl]-sn-glycero-3-phosphocholine	15.148	17.5336	12.1889	12.4904	9.27831	12.2575	13.5789	12.3371	13.3727	12.4529	10.2109	15.5247	10.0342	9.87573	16.1663	12.7741	11.7551	37.9722	13.872	10.6578	9.69298	10.4265	12.7383	900.781	14.89	12.3593	16.3492	12.6394	16.4687	13.6407	14.2044	16.2229	11.2462	12.0888	9.93297	11.714	13.0951	10.9073	12.6954	12.9106	10.728	15.0285	11.8614	10.1447	11.2683	13.4059	11.4523	10.0678
Com_7417_pos	1-octadecylglycerone 3-phosphate	133.597	107.81	188.091	160.76	124.533	185.949	159.136	152.187	138.628	288.569	101.945	235.047	249.968	203.059	124.11	111.827	138.871	99.4691	283.982	215.022	219.639	174.254	125.364	192.079	124.31	141.708	140.984	155.27	225.085	124.316	188.387	122.879	108.504	159.568	80.9237	113.879	129.656	171.03	173.473	236.379	104.136	146.369	250.596	146.907	138.592	147.5	217.922	178.361
Com_7416_pos	1-O-Hexadecyl-lyso-sn-glycero-3-phosphocholine	412201	412087	422305	514536	504998	322916	628913	272674	302755	332563	333593	518398	381040	590715	387274	283760	389803	287546	422063	310948	234001	320299	348580	338535	450475	409767	111729	362158	113077	398246	323493	272220	402039	407039	392537	492114	648339	231659	312532	269144	215078	390849	306723	330331	229945	236574	253474	248615
Com_7413_pos	1-oleoyl-2-linoleoyl-sn-glycero-3-phosphocholine	23.4432	25.13	18.4311	19.2121	14.1597	18.0737	20.7008	17.7473	19.4288	18.9956	14.9325	22.3378	15.293	14.7764	26.7462	19.3511	16.3993	52.8116	20.5789	16.1178	14.0946	15.0632	19.1168	31063.3	22.2107	19.0016	23.9696	19.3702	25.4551	19.5331	21.4374	23.488	17.3993	18.1616	14.42	17.2319	18.9803	15.8554	20.17	20.2158	16.2314	22.3029	17.6159	15.1913	17.2613	19.3658	16.5043	15.763
Com_74_pos	Xanthoaphin	960.7	460.704	159.866	798.255	231.65	491.189	498.227	221.634	610.028	814.309	851.961	299.122	183.288	465.175	697.537	819.503	593.251	416.231	582.062	608.271	360.769	266.061	171.885	479.415	897.89	266.601	551.312	405.419	397.305	249.892	1085.77	577.933	239.737	913.24	344.555	372.4	475.08	305.728	729.598	1017.94	1647.96	340.687	275.601	622.267	1502.16	1612.67	1352.46	917.91
Com_7396_pos	1-oleoyl-sn-glycero-3-phosphoethanolamine	156529	144151	134433	124078	130295	106257	144661	93032.9	139347	247322	235855	120615	61311.9	156977	101134	108880	111302	188223	101372	248755	190583	225944	123902	149883	128660	86130.4	80364.3	152316	133464	176631	126946	127637	49617	127043	122127	128554	105877	85684.6	119836	219230	226180	117758	56240.2	143412	94904.8	106816	91004.4	160749
Com_7388_pos	1-Palmitoyl lysophosphatidic acid	1684.52	645.958	2068.95	676.472	1037.33	1313.68	642.447	842.85	3674.16	3357.25	821.319	405.124	1074.35	1858.78	1447.39	1623.11	2825.26	3524.82	713.576	1462.44	1343.27	985.802	313.377	1060.01	801.637	709.449	363.523	870.007	1714.07	715.423	723.674	918.822	1718.03	652.377	900.545	984.276	475.618	656.016	1642.76	1653.31	511.676	633.712	1073.69	2077.39	364.934	618.964	1873.42	869.978
Com_738_pos	spheroidene	1480.81	3183.43	1472.43	1319.09	1054.27	1707.89	2062.72	2004.66	1787.72	2163.17	1157.64	1846.66	1200.09	1422.81	1370.83	512.096	1696.19	1710.73	1769.64	1333.01	1660.34	1886.4	1077.66	1906.75	1591.53	1120.74	1842.36	1718.31	2333.11	1644.81	1654.99	1746.82	1373.68	1082.25	1130.29	1527.36	1566.37	1147.39	1295.99	1940.35	1583.39	1856.68	1542.1	1783.6	1538.47	1218.36	1805.75	1375.63
Com_737_pos	sphinganine-1-phosphocholine	11321.9	7419.32	5230.95	5747.16	4183.27	4992	5758.09	5097.24	3348.07	5711.08	4866.19	9080.68	5396.06	4588.5	5832.9	6232.75	4624.75	5653.84	8432.62	2982.68	5354.59	5299.07	5287.26	6895.93	7058.19	3625.51	6195.51	6182.66	8245.66	4247.98	17680.5	14178.3	12889.7	14944.6	7867.53	12739.6	13823.3	10833.6	8103.47	14927.3	13943.8	14419.2	11104	12003.3	13513.5	13507.1	11586.2	12073
Com_7368_pos	1-palmitoyl-2-oleoyl-sn-glycero-3-phosphocholine	14.6239	16.5429	11.6748	12.5095	8.9281	11.21	12.8942	11.0449	12.4926	12.0577	9.87619	14.5248	9.78846	9.22418	17.7309	12.6805	11.0566	34.4135	13.0178	10.1282	9.40061	9.43622	12.5728	988.073	14.2911	12.035	15.9527	12.1438	15.6537	13.1313	13.6798	15.0309	11.3274	11.1451	9.33515	10.9363	12.4375	9.95596	12.5013	12.8714	10.4259	14.415	11.4309	9.80031	10.8167	12.0475	10.5344	9.92228
Com_7363_pos	1-Pentofuranosyl-2,4(1H,3H)-pyrimidinedione	14248.8	10028	12407.8	9138.27	15925.2	18487.1	23555.9	11169.7	17291.3	24265.1	18084.1	9952.71	9346.93	15470.8	7738.1	17219.2	14952.6	14533.4	50891.2	38254.3	28945.7	46728.6	5420.34	43105.3	32592.4	17065.3	21193.5	18825.1	35975.7	14863.2	10723.4	34956.6	13864	20871.7	32968.3	27590.3	36750.5	16098.2	28053.9	34796.1	23037.5	28750.9	10500.9	23119.6	13230.8	16119.8	9037.36	16939
Com_7361_pos	1-Phenazinol	474.603	315.504	235.469	284.252	244.944	324.228	302.658	317.832	740.867	295.47	242.993	411.605	310.32	282.005	265.705	419.638	259.941	540.012	445.272	780.163	247.084	370.274	320.107	474.452	362.294	713.652	485.593	346.251	451.733	720.064	619.219	424.021	280.396	290.458	243.541	329.212	326.383	285.422	787.248	322.026	252.125	383.307	263.322	349.391	324.338	446.797	311.24	516.562
Com_736_pos	Sphingosine 1-phosphate	30505.3	34647.3	35744.9	60773.5	35207.7	26045.1	46972.8	38427.5	62565.6	40156.6	25830.4	28396.8	37117.1	48022.6	30365.9	42386.6	40497.5	35666.3	78889.3	26635.1	30725.4	65053.4	19488.9	51795.5	82373	63033.1	61602.3	37748.5	24624.1	42050.7	37944.7	32277.6	33038.9	46539.1	28162	41139.2	21252.5	31662.6	55235.5	41063.3	9098.73	26045.9	47230	31794.2	38520.8	43369.3	45985.3	34883.8
Com_7359_pos	1-Phenyl-1,3-octadecanedione	2896.06	4877.39	4407.81	2750.52	1689.43	4883.96	5765.84	5868.19	3447.58	3867.85	2154.61	2734.99	3252.57	4693.44	3873.44	4263.82	3795.08	3172.39	7457.1	7072.88	3531	3704.79	3786.06	5351.54	3203.05	2606.45	1378.25	3885.39	4246.52	2917.12	3342.26	4034.23	4140.18	1919.8	1976.02	6628.97	5878.05	5669.52	2882.09	3467.47	4038.59	3060.37	3396.59	5075.37	4707.87	5847.05	3837.24	2705.4
Com_7356_pos	1-Piperideine	22102.3	16134.7	14125.3	15008.6	13328.4	13072.2	12450	11190.3	13778.9	8884.09	10937.7	18413.2	16526.9	9624.31	16367.3	16370.5	18686.2	17594.6	22901	14298.2	16137.9	18552.6	12243	26992.1	25398.3	15760.7	22866.4	21242.9	13477.8	17372.2	13508.6	16691.3	19960.5	13184.4	14670.2	13251.2	5367.13	9735.35	14470.1	16634.5	11345.5	16149	12667.1	10779.2	11527.6	13910.6	20549.7	9884.37
Com_7351_pos	1-S-[(3S)-3-Hydroxy-N-(sulfooxy)-5-hexenimidoyl]-1-thio-beta-D-glucopyranose	262.873	213.812	154.201	169.239	160.768	167.502	200.574	152.888	628.162	173.626	152.863	264.953	155.484	205.288	163.572	238.275	196.473	390.663	348.242	683.136	154.798	230.768	155.493	420.413	212.371	624.896	331.749	161.906	208.623	589.221	268.377	252.358	161.721	192.367	157.167	175.499	238.857	168.067	659.732	189.052	167.824	244.695	192.272	230.924	192.69	262.618	366.467	353.121
Com_7350_pos	1-S-[2-(1H-Indol-3-yl)-N-(sulfooxy)ethanimidoyl]-1-thio-beta-D-glucopyranose	375.323	362.277	273.579	263.836	240.703	244.06	528.594	247.372	400.133	362.526	249.703	348.761	308.394	250.228	328.752	367.901	322.451	355.107	408.069	346.364	325.52	336.8	259.621	316.297	267.759	340.353	442.077	295.06	422.209	262.641	315.506	351.581	238.682	248.797	250.976	229.982	278.234	231.707	400.834	409.102	255.369	303.006	340.406	303.588	365.57	355.089	339.898	335.906
Com_735_pos	Sphingosine 1-phosphate (d19:1-P)	1167.74	5945.74	1089.31	835.407	1327.43	1201.52	1499.61	3403.79	934.241	1413.75	1966.35	2065.93	1887.31	2309.53	1854.17	3879.93	2970.6	1128.95	1100.47	2088.02	1878.28	675.861	613.439	1507.39	1625.81	8981.45	865.12	1601.51	3093.42	1002.67	1045.29	3236.96	919.701	782.672	1228.7	940.637	665.249	1408.8	644.367	1238.07	1582.47	839.772	2981.85	2407.84	879.72	1514.41	1780.82	759.395
Com_7349_pos	1-S-[2-(3-Methoxyphenyl)-N-(sulfooxy)ethanimidoyl]-1-thio-beta-D-glucopyranose	453.726	438.445	337.076	299.384	200.09	311.918	357.687	311.964	372.457	392.658	281.615	421.247	362.793	285.211	342.343	443.7	302.691	352.583	338.176	345.142	201.284	284.791	320.976	275.603	341.101	286.111	385.752	349.288	422.103	407.21	539.995	509.422	404.607	636.037	302.182	482.475	490.11	454.928	536.553	591.642	475.867	527.415	478.45	475.406	493.458	586.712	507.288	519.333
Com_7346_pos	1-S-[3-Phenyl-N-(sulfooxy)propanimidoyl]-1-thio-beta-D-glucopyranose	289.334	278.715	213.459	190.082	130.897	184.442	205.907	198.904	244.772	225.945	172.447	264.438	219.3	165.736	209.578	266.979	197.025	220.482	205.863	213.141	126.924	172.44	182.986	176.036	217.215	175.696	233.876	203.72	248.676	212.597	335.947	323.869	268.775	384.024	177.501	291.653	319.313	266.578	342.362	373.189	306.976	320.172	289.59	279.959	309.728	363.375	316.765	310.662
Com_7345_pos	1-S-[5-(Methylsulfinyl)-N-(sulfooxy)pentanimidoyl]-1-thio-beta-D-glucopyranose	75.9841	66.8593	54.1989	59.085	42.0818	47.1042	63.8741	45.9443	217.614	62.5315	60.4583	74.9829	61.3018	51.8889	52.5319	67.9207	50.2266	110.829	85.9968	201.079	57.4575	63.7256	49.7586	74.6448	68.3814	164.493	75.2882	54.5006	83.2323	182.722	75.6419	66.5428	55.0684	59.038	40.0215	54.1517	66.3117	44.9436	245.819	66.0435	61.324	61.7056	65.6838	51.0915	61.1304	65.921	57.992	122.766
Com_7335_pos	1-STEAROYL-2-DOCOSAHEXANOYL-SN-GLYCERO-3-PHOSPHOCHOLINE	8.0073	8.55881	6.24282	6.68852	4.71386	5.97301	7.16971	6.07759	6.7664	6.41515	5.13245	7.64114	5.31578	5.05189	7.61815	6.66061	5.79382	20.8319	7.04867	5.79052	5.02565	5.39899	6.45581	40.9614	7.44096	6.05453	8.298	6.44093	8.57036	6.98481	7.33615	8.05534	5.75183	6.44664	4.99862	6.03699	6.731	5.65302	6.77681	7.02499	5.39195	7.552	6.05574	5.24661	5.70767	6.65537	5.76506	5.48743
Com_7320_pos	1-Stearoyl-sn-glycero-3-phosphate	396.828	3288.42	737.476	6038.31	234.295	1225.67	2046.72	1211.26	728.573	3651.56	540.811	365.203	919.505	700.466	558.148	809.571	641.868	639.877	918.893	1280.19	789.878	906.71	359.516	1012.54	2408.66	4809.6	5294.67	880.507	1190.35	705.552	343.3	2713.66	660.328	5890.75	216.246	1065.43	963.019	1067.62	651.955	2500.97	957.53	264.945	865.792	661.734	710.947	854.072	527.394	701.664
Com_7318_pos	1-stearoyl-sn-glycero-3-phosphoethanolamine	235754	195561	366921	317373	398755	169770	217639	156059	436642	332372	367523	266896	187852	444097	222088	186660	181302	251852	185924	245753	218736	223059	319129	195989	259358	314528	161668	234441	174213	261171	203690	131306	109357	228389	304446	203202	187128	110624	200688	215610	229150	156574	181996	311746	179218	138291	116239	242251
Com_7306_pos	1-tetradecyl-2-[(9Z)-hexadecenoyl]-sn-glycero-3-phosphocholine	273.007	233.632	242.494	261.332	211.672	199.076	258.027	231.795	308.731	329.694	330.527	244.272	240.536	320.909	245.9	229.527	255.41	189.912	182.985	198.295	169.279	175.287	273.579	176.772	233.251	222.51	194.824	243.897	234.787	271.201	262.851	243.628	258.346	262.469	205.962	249.975	256.475	224.992	303.44	326.671	383.981	279.563	243.927	319.137	258.396	310.043	279.889	209.469
Com_7305_pos	1-Vinyl-2-pyrrolidone	2819.06	23336.2	27551.7	17069.5	985.783	1445.04	1603.78	1499.2	1645.32	1712.64	1238.34	17348.4	1560.69	1227.85	1229.39	1420.16	1294.35	3855.02	31799.7	1515.76	1551.9	1362.47	13853.4	1593.57	27422.4	32374.6	12928.6	1599.12	34243.8	8422.64	2643.63	35833.3	18168.2	12863.2	1071.54	1407.36	1635	1249.88	1785.15	1630.78	1162.94	7936.35	1519.33	1173.45	1455.84	1788.92	1458.33	3189.37
Com_7304_pos	2-((4-Nitrophenoxy)methyl)oxirane	1172.39	3244.5	803.223	1359.18	986.019	1012.62	1376.13	855.352	1268.83	1133.46	1247.46	1191.16	1270.3	1581.76	1113.82	1368.34	1037.1	1504.52	1903.31	2854.32	932.133	2916.45	941.64	2213.07	1272.06	2053.4	2163.29	1380.81	1282.53	1471.61	944.289	1519.22	962.477	1280.05	888.601	1038.96	1459.97	721.282	1061.39	1831.17	1069.1	910.51	2313.89	1278.8	1313.79	2627.76	883.161	1278.35
Com_7301_pos	2-(1,2-Dihydroxy-2-propanyl)-9-hydroxy-6,10-dimethylspiro[4.5]dec-6-en-8-one	195.195	148.352	251.218	342.222	113.918	299.52	273.316	149.235	268.095	332.606	115.537	415.275	278.684	137.173	548.975	297.204	106.495	117.986	192.252	221.293	127.201	135.039	224.874	118.982	463.825	370.052	194.92	410.179	234.439	289.839	360.417	145.809	252.162	237.972	89.1021	571.412	239.031	180.809	256.161	320.887	139.718	307.69	357.522	145.196	653.885	474.104	135.775	118.924
Com_730_pos	Spirapril	177.813	135.141	228.847	311.747	91.8193	105.913	136.535	93.1923	244.222	280.682	105.248	353.938	253.868	106.183	503.133	114.289	97.0119	119.024	639.355	167.545	103.861	164.124	204.85	162.633	573.192	342.501	227.457	128.219	303.93	264.029	328.322	243.763	255.296	216.781	137.114	106.166	159.89	88.7421	233.35	279.866	212.904	279.95	251.619	132.266	492.244	173.492	123.685	108.334
Com_7299_pos	2-(11,17-Dihydroxy-10,13,16-trimethyl-3-oxo-4,5,6,7,8,9,10,11,12,13,14,15,16,17-tetradecahydro-3H-cyclopenta[a]phenanthren-17-yl)-2-oxoethyl acetate	876.509	283.305	440.776	1026.49	255.156	376.704	660.284	519.681	728.327	517.322	459.318	748.172	753.42	555.289	531.486	531.778	468.828	809.46	513.853	1214.55	689.046	703.544	459.849	724.76	477.376	563.467	670.21	392.849	807.594	574.671	1144.46	456.007	395.606	1034.02	325.917	354.037	675.595	493.105	726.995	610.566	427.645	703.241	401.329	351.209	585.695	726.121	576.745	589.711
Com_7291_pos	2-(1-Adamantyl)-6-{[(5-hydroxy-4-pentyl-4H-1,2,4-triazol-3-yl)thio]methyl}pyrimidin-4-ol	31880.9	20074.9	21255.4	16944.6	24666.3	30524.9	16957.4	23976.4	6290.23	28202.6	21140.2	8727.18	76.8648	26351.2	8545.78	13823.4	10898	13222.8	155.513	20130.3	34513.6	13042.4	28404.8	4871.17	23278	9167.62	32567.8	21849.7	34366.8	10992.2	24085.2	17592.2	22550.6	26875	30375.2	19842.2	15498.6	21131.1	5656.08	26778.3	20643.6	9761.67	89.7434	27979	8691.51	20138.2	12448.1	15930
Com_729_pos	spiro[8-azoniabicyclo[3.2.1]octane-8,1'-azolidin-1-ium]-3-yl 2-hydroxy-2,2-diphenyl-acetate	1138.57	1251.21	2047.1	2872.35	1605.06	876.882	1144.26	2197.9	1624.18	1977.43	4096.38	2307.4	2364.14	2538.41	2017.66	2291.14	2601.48	2710.84	996.68	2956.1	4590.35	3304.03	1164.01	1268.86	1115.83	1348.37	1666.62	4067.75	2145.34	1980.85	1074.46	1100.39	1441.18	3496.66	909.414	1518.15	1529.65	2115.28	2915.62	1600.84	4164.83	4460.81	1692.07	2627.03	1897.88	1277.05	3232.91	3429.45
Com_7287_pos	2-(1-Chloro-2-hydroxy-2-propanyl)-5-hydroxy-11-methyl-1,11-dihydrofuro[2,3-c]acridin-6(2H)-one	309.708	198.487	163.251	183.874	118.931	143.226	1410.18	156.055	659.03	784.457	161.31	244.137	187.749	166.014	189.048	190.602	164.138	265.992	254.973	624.027	173.141	196.768	158.827	224.328	211.916	538.098	242.843	190.591	225.187	564.922	301.101	284.497	231.576	249.358	175.272	224.616	1090.51	208.483	801.937	406.268	243.737	272.68	230.252	223.116	256.763	270.57	237.541	461.475
Com_7286_pos	2-(1-Hydroxy-2,4,6-trimethyl-3-oxo-2,3-dihydro-1H-inden-5-yl)ethyl acetate	369.195	85.0372	166.955	257.23	53.9607	64.428	81.386	82.6671	149.796	234.258	67.8417	1351.06	193.014	88.3917	339.386	73.7059	74.4682	149.759	170.096	147.235	83.6439	91.6274	155.011	120.861	93.3908	144.523	123.55	67.8669	96.0902	128.449	1174.13	104.11	158.212	76.288	47.4409	57.9602	60.9009	135.869	137.877	221.94	18.1141	1226.72	211.267	64.2057	352.051	83.7936	40.8413	208.329
Com_7284_pos	2-(1-Methyl-1H-pyrrol-2-yl)-3-(3,4,5-trimethoxyphenyl)acrylonitrile	8114.99	13387.7	16016.7	6122.39	5460.09	7574.33	9404.38	13373.9	7924.5	17183.3	5357.28	20239.1	13181.1	12704.5	13652.6	12700.5	21992.9	8035.45	10467.3	6816.43	17632.5	10414.2	7199.93	21635	10211.5	9449.87	6595.2	11583.2	25384.2	10039	2735.69	13294.9	13980.9	5940.9	5589.47	10525.5	7281.79	10295.7	6529.23	15067.8	4536.6	11513.7	10983	8367.66	10489.6	14904.2	16472.1	6658.21
Com_727_pos	spironolactone	215.985	174.694	195.338	1356	96.3691	229.719	133.513	197.34	229.9	148.211	83.6255	450.538	142.66	145.263	222.176	249.461	165.419	129.669	680.918	388.421	119.875	192.721	283.991	277.904	238.877	494.575	488.143	130.411	179.999	267.055	982.324	164.363	195.469	817.235	75.1138	132.319	216.713	218.128	248.079	187.23	97.788	278.404	169.145	123.745	394.651	463.402	288.416	153.855
Com_7269_pos	2-(2,4-Dihydroxyphenyl)-3-[(2E)-3,7-dimethyl-2,6-octadien-1-yl]-5,7-dihydroxy-6-(3-methyl-2-buten-1-yl)-4H-chromen-4-one	113.948	120.441	83.1615	84.236	59.5844	78.0176	88.4881	73.2599	97.383	90.5045	73.7334	118.477	82.2222	78.2919	76.1014	82.8932	73.8627	196.556	110.577	117.077	89.2007	78.049	73.2929	99.5057	120.321	82.9125	114.476	80.9897	123.732	94.6977	119.682	98.1634	81.4921	105.494	62.6127	70.0844	80.902	79.2128	92.8517	101.44	94.0957	100.795	80.2458	79.6721	84.6269	109.342	96.3042	99.5043
Com_7262_pos	2-(2-Carboxyethyl)-4-methyl-5-pentyl-3-furoic acid	13911.6	23328.3	34821.8	22776.6	40574.6	40975.9	71893	13090.5	34952.6	14604	53589.7	57891.2	48683.2	88857.9	33549.6	67648.6	127600	166072	54366.8	97448.4	89478.9	67007.1	32902.1	198468	24031.6	33160.2	26691.1	55038.9	64678.7	31699.3	4461.44	30916.1	46304.6	25125	55610.2	49319.4	68865.1	31919.9	34376.3	15501.9	50062.3	73888.5	45495.7	105562	18858	71043.6	101471	207487
Com_726_pos	SR-49498	245.237	362.323	158.931	408.605	363.786	248.028	154.963	1987.22	215.46	194.746	168.966	295.154	130.347	630.951	325.948	248.812	658.006	155.8	483.671	578.649	350.53	275.255	155.94	274.679	255.68	1067.98	261.173	1441.09	1401.16	373.947	524.211	253.519	152.592	385.962	174.096	146.901	205.267	912.853	173.062	231.875	167.023	222.673	155.821	377.463	202.062	294.332	324.598	164.845
Com_726_neg	N-ACETYL ZONISAMIDE	12207.5	19779.2	15201.4	13485.8	16825.3	14979.4	23912.8	13857.2	13335.1	20613.9	12799.7	8059.28	38601.5	24208.3	25321.4	16477.1	14076.9	14380.3	28531.2	41589.6	23348.2	15721.7	8673.97	15692.8	22101.2	25002.8	31818	11023.2	50146.6	20405.9	14437.2	19727.6	16199.5	14014.9	15651	14307.2	11828.3	14713.6	14008.7	25070.3	12438.9	7287.25	41534.4	26027.2	30136.8	17745	16912.3	12370.7
Com_7256_pos	2-(2-Chloro-1,3-dihydroxy-2-propanyl)-5-hydroxy-11-methyl-1,11-dihydrofuro[2,3-c]acridin-6(2H)-one	1462.63	754.664	604.15	642.937	431.154	526.756	5648.12	589.179	1778.51	721.484	586.156	747.399	736.986	651.948	608.5	24483.2	14962.1	868.525	33382.4	3490.93	585.476	2585.39	620.191	39430.4	722.559	1557.49	829.229	631.11	1382.77	1418.91	1451.02	2114.6	943.275	995.779	638.965	906.491	15638.9	643.736	2910.83	1192.54	898.569	983.542	960.697	1582.91	1020.43	18039	4585.48	1335.21
Com_7253_pos	2-(2-Chlorophenyl)-5-(5-methyl-2-thienyl)-1,3,4-oxadiazole	71.7665	56.8764	70.4232	65.5152	42.0921	42.0926	55.5566	63.5091	78.6398	85.572	46.7989	99.5782	86.0269	44.6198	114.329	72.3407	62.5701	86.4022	94.121	80.4558	48.6051	75.5756	68.0658	73.3992	76.934	68.9769	216.257	53.9433	89.0892	67.8903	74.1123	68.371	64.83	100.639	34.3735	61.784	74.8447	61.4135	75.4643	80.446	44.2138	81.7439	82.607	41.0058	112.33	75.9264	68.455	82.2746
Com_7252_pos	2-(2-Hydroxy-2-propanyl)-4-methoxy-9-methyl-2,3-dihydrofuro[2,3-b]quinolin-9-ium	4800.74	88155.9	1063.08	124793	1411.98	2541.64	137830	1257.84	1976.08	106833	3333.52	985.836	1979.46	1687.58	1540.16	2702.46	1933.27	2649.8	3982.88	2318.94	1867.43	78608	3290.54	1818.89	115337	57921.5	90159.8	1754.36	1250.25	1082.48	2249.41	160889	1722.49	150117	1742.73	2631.1	2458.07	1295.54	3251.12	87239	4201.78	1863.98	2115.33	2160.16	2233.28	1588.81	2451.95	3733.04
Com_7251_pos	2-(3,4-Dihydroxyphenyl)-3-{[(2S,3R,4S,5R,6R)-4,5-dihydroxy-6-({[(2R,3R,4S,5S,6R)-3,4,5-trihydroxy-6-({[(2E)-3-(4-hydroxy-3-methoxyphenyl)-2-propenoyl]oxy}methyl)tetrahydro-2H-pyran-2-yl]oxy}methyl)-3-{[(3R,4R,5R)-3,4,5-trihydroxytetrahydro-2-furanyl]methoxy}tetrahydro-2H-pyran-2-yl]oxy}-5,7-dihydroxychromenium (non-preferred name)	246.716	218.741	158.606	176.25	538.106	410.692	205.771	158.771	1482.16	210.949	222.331	293.305	175.709	158.083	197.353	231.027	190.843	451.521	325.137	1345.87	202.149	227.688	177.032	290.925	231.161	1061.02	324.518	190.491	221.198	946.116	231.839	232.314	163.27	174.36	410.36	164.889	193.01	158.634	1248.57	230.621	190.532	232.453	184.352	166.962	244.187	272.893	192.955	484.035
Com_725_pos	S-Sulfanylglutathione	452.415	577.863	437.079	317.248	346.789	301.116	4006.04	4696.87	205.93	228.237	159.526	438.671	196.101	178.902	186.157	195.422	194.06	187.801	486.49	298.374	248.544	351.568	277.222	289.747	357.39	374.828	561.394	392.098	586.13	287.204	432.586	417.904	303.736	357.835	308.16	255.611	4936.87	4442.49	212.572	216.636	147.196	338.502	201.471	175.326	210.639	195.328	201.742	176.288
Com_7243_neg	risarestat	5.62311	7.90525	6.5755	6.49688	4.57346	8.94032	7.69106	7.01059	7.22772	8.80968	4.43738	6.54794	7.83816	5.92359	9.71451	7.45329	4.26694	6.42076	9.2537	9.04696	6.15796	4.63418	3.58732	6.13371	7.34409	3.65871	373.593	8.79988	11.9334	9.19404	6.12168	9.07153	7.68174	6.46212	3.79946	8.11748	6.13325	10.2852	7.42264	11.0816	4.56028	6.2002	8.51844	5.99369	15.2841	8.30451	4.20026	5.4701
Com_724_pos	ST2975000	955.795	2066.09	911.656	673.803	518.81	1085.79	1523.41	542.987	821.64	771.751	1012.71	1002.74	831.397	864.123	818.878	867.469	870.297	1291.34	991.598	874.815	806.695	1021.85	1156.23	879.337	1326.71	711.959	1298.93	1025.93	1474.57	753.01	792.272	973.532	586.596	967.398	658.027	890.231	747.961	553.929	906.853	878.848	875.883	661.692	912.059	844.487	719.189	1018.76	1058.3	879.369
Com_7238_pos	2-(4-Chlorophenyl)-N-[N-(4,7-dimethyl-2-quinazolinyl)carbamimidoyl]acetamide	330.621	293.166	222.171	221.768	154.079	222.967	230.69	213.838	274.888	270.738	203.233	329.406	238.558	192.871	234.293	277.191	215.236	277.778	339.349	267.119	232.035	281.963	211.912	290.321	265.568	200.326	294.791	237.085	311.64	245.689	416.782	391.473	313.445	422.942	223.279	329.674	353.426	297.974	395.618	429.27	372.235	391.156	332.401	331.388	368.098	409.944	335.976	377.372
Com_7235_pos	2-(4-Nitrobenzylidene)-2,3,6,7-tetrahydro-5H-imidazo[2,1-b][1,3]thiazin-3-one	234.768	202.289	141.368	168.024	118.986	136.886	180.419	145.644	635.248	182.352	157.174	226.187	157.132	158.206	155.876	209.815	155.897	339.543	276.906	719.339	172.654	200.83	150.391	227.92	194.14	510.754	253.137	165.981	222.49	540.414	242.175	212.073	160.627	188.497	128.737	165.207	204.508	142.445	704.813	210.485	193.644	213.634	180.061	173.157	182.021	223.215	180.308	368.259
Com_7233_pos	2-(4-Nonylphenoxy)ethanol	2465.22	4744.46	2744.76	2708.1	2667.94	2764.16	3996.75	2519.43	4422.51	3193.61	6443.67	3183.84	2572.5	4142.9	1972.59	2521.35	3136.37	2780.52	4698.88	8967.5	3138.52	3030.63	5883.78	2390.14	3438.4	5199.2	1490.23	3151.52	3397.79	2458.52	2982.95	3031.58	2465.83	1845.83	2766.32	2655.58	4581.88	2199.31	2583.21	2982.77	4942.31	3057.66	3080.82	6219.19	2733.05	2897.34	3218.41	2669.74
Com_7232_pos	2-(6-Hydroxy-1,3-benzothiazol-2-yl)-1,3-thiazol-4(5H)-one	971.17	968.227	599.73	447.069	527.822	420.011	542.369	660.241	668.605	622.517	464.189	835.186	612.472	450.274	664.707	662.078	645.864	587.65	709.378	784.241	666.692	926.78	679.248	677.644	669.126	558.62	773.373	683.051	760.564	647.754	549.366	702.999	501.943	781.715	444.187	428.654	508.249	587.817	669.418	657.736	485.998	876.549	709.923	464.558	569.723	865.364	544.873	581.203
Com_7231_pos	2-(6'-methylthio)hexylmalic acid	693.378	484.109	430.552	744.308	310.992	797.875	547.838	604.958	751.378	479.18	421.579	758.916	854.477	485.298	1079.64	463.193	507.806	690.346	1218.34	1599.13	1509.6	2036.21	329.271	1260.3	414.292	669.75	629.44	687.238	539.106	578.261	1080.32	725.52	485.611	748.861	202.096	837.037	515.225	700.586	960.72	595.567	377.638	1019.31	1148.21	467.106	948.829	448.479	425.122	1187.62
Com_7230_pos	2-(alpha-D-mannosyl)-D-glyceric acid	220.989	2985.64	219.544	1411.7	867.152	539.449	1889.01	132.807	312.573	2223.13	132.833	453.839	1329.84	684.265	937.555	281.465	186.004	2858.17	1753.85	2357.07	172.503	1096.01	409.782	489.073	1526.79	1071.25	1309.34	165.079	265.21	268.782	1020.42	3007.15	249.623	1736.43	848.548	150.22	881.288	139.787	306.124	1385.23	100.909	313.834	1472.47	824.035	333.92	376.54	172.36	2640.14
Com_723_pos	Stachydrine	105.819	215.595	131.026	160.775	91.209	146.875	171.284	138.091	142.795	141.857	121.971	116.697	140.471	116.664	147.181	164.864	150.623	123.428	90.3353	100.029	124.925	112.173	95.7226	160.329	111.018	109.692	150.263	132.597	190.383	118.737	129.595	158.301	122.518	143.668	95.7177	152.636	159.448	151.099	149.587	157.41	132.63	106.13	143.392	127.613	150.527	163.058	147.895	114.178
Com_7229_pos	2-(Cyclohexylmethylidene)-1,2,3,4-tetrahydronaphthalen-1-one	5089.2	3570.12	3620.38	5352.82	1825.8	2124.43	3726.25	4109.54	1658.69	1321.03	1452.08	3237.66	4472.16	4598.33	4028.73	4426.42	6187.22	3136.2	3902.23	3374.69	3981.2	3260.13	3639.06	9896.94	4691.89	1967.53	1690.76	2973.97	3049.23	2991.65	5310.41	2960.19	3475.49	5325.75	1764.63	2756.51	2833.23	3520.72	1707.94	1540.47	1414.91	2454.87	3252.83	4243.06	3627.31	4701.11	6196.6	3443.81
Com_7228_pos	2-(Diethylamino)ethanol	1708.29	109294	1094.9	1356.9	950.458	980.333	1086.59	1331.28	1706.45	1539.84	1015.11	1607.22	1433.07	1059.11	1744.56	1786.79	1403.52	2718.24	1984.47	1712.2	1232.31	1375.22	1145.72	1340.89	1790.81	202752	2242.09	1595.1	1849.34	50425.8	1790.28	94868.2	917.516	1520.85	990.28	1331.8	1768.34	1196.77	1716.01	1622.68	1197.75	1413.9	1616.88	1095.36	1606.61	1930.17	2067.88	2128.83
Com_7226_pos	2-(Methylsulfanyl)-3H-phenoxazin-3-one	89.0135	100.113	212.331	70.7965	51.1386	77.125	97.3108	71.4254	193.876	107.536	64.3902	312.993	92.6449	66.269	174.427	100.12	122.013	124.26	80.9903	121.378	50.3353	64.6677	172.555	82.0047	81.5751	159.258	132.184	81.4419	113.874	137.139	104.139	89.1311	208.294	70.071	51.3711	68.8359	74.6988	58.4983	199.002	95.8682	57.2491	231.918	94.9174	62.2635	156.913	80.4496	72.0546	140.372
Com_7224_pos	2-(Octadecyloxy)-1,3-propanediyl (5Z,8Z,11Z,14Z,17Z,5'Z,8'Z,11'Z,14'Z,17'Z)bis(-5,8,11,14,17-icosapentaenoate)	256.218	278.24	186.929	188.037	149.911	196.776	226.797	169.705	246.977	250.199	232.281	247.907	245.338	246.986	198.155	252.631	236.382	224.647	287.066	262.216	206.093	286.292	200.502	224.835	248.349	224.118	221.353	214.849	237.428	249.546	261.174	253.742	249.472	225.772	135.295	234.679	349.845	165.351	294.846	281.579	259.619	259.592	248.459	244.934	253.639	300.827	375.143	236.118
Com_7216_pos	2-(p-Isopropylphenyl)propene	1488.47	3265.75	4608.11	4236.72	3092.85	1309.9	2476.6	4225.09	4088.22	3226.29	8365.29	5687.36	3831.02	5047.71	3267.38	3902.01	4727.77	4382.86	1337.64	4129.11	10103	2604.92	2894.53	1292.12	1318.74	3517.09	2549.2	12624.3	3681.98	4506	1873.44	2444.07	3549.06	8432.22	2515	3458.24	2572.7	3625.75	4456.3	3233.9	11443.1	9786.92	2729.93	4385.54	3177.36	3388.59	4412.47	5212.48
Com_7207_pos	2,2'-([(2R,5R)-2-Benzyl-3,6-dihydroxy-5-(hydroxymethyl)-2,5-dihydropyrazine-2,5-diyl]bis{sulfanediyl[(1Z,2R)-2-amino-1-hydroxy-3-propyl-1-ylidene](Z)azanylylidene})diacetic acid (non-preferred name)	698.325	1634.51	2263.31	495.408	2743	4096.12	3918.34	685.018	716.918	2258.12	1619.07	614.107	606.863	1313.53	599.944	659.506	592.342	611.014	703.987	731.023	1187.29	578.894	747.216	771.165	3026.35	623.63	772.466	2015.53	773.878	494.567	663.46	1370.33	1842.61	448.383	3359.15	428.577	555.481	632.193	684.924	2434.39	1600.76	514.447	628.429	2067.94	620.807	714.333	608.885	613.507
Com_7207_neg	5'-5,6-Dihydrouridylic acid	97.4309	113.196	110.287	102.069	70.1272	130.869	139.716	118.672	116.175	147.762	72.0816	106.279	154.677	102.813	163.964	117.728	80.6061	124.472	157.816	166.014	115.706	91.646	56.3078	113.539	113.012	100.714	159.528	125.283	192.646	147.975	99.1878	135.923	110.253	103.067	62.2852	113.698	86.9257	130.037	121.584	167.312	77.1395	101.787	162.388	111.301	230.833	150.105	84.4416	94.4811
Com_7203_pos	2,2'-Iminodipropan-1-ol	3429.82	131494	1700.92	3200.63	1599.64	1467.28	1524.77	1984.19	3160.72	3019.67	1723.77	3243.69	2385.86	1755.17	2010.09	3853.14	3131.7	3400.63	2831.32	2876.76	1992.12	2447.61	2346.07	2574.09	2137.45	62469.8	3870.96	2162.03	2308.17	48772.4	4057.81	120669	1967.54	2514.07	1830.41	2473.17	2418.82	2773.8	3640.86	3842.12	2500.26	3178.93	2224.23	2110.39	2101.34	4585.97	3796.35	3405.06
Com_72_pos	Xanthohumol	102.261	102.035	265.186	99.801	51.0223	64.6607	91.1572	68.3128	222.626	103.692	2749.83	231.992	80.282	65.8494	106.459	80.8129	77.3459	254.327	129.199	192.223	81.6063	103.837	133.455	115.267	128.686	202.005	105.683	81.2599	102.682	178.569	117.633	104.117	283.161	79.8816	54.0261	74.6567	92.936	64.446	223.331	109.171	691.526	162.782	83.0513	70.606	107.951	101.673	89.3309	119.103
Com_72_neg	14(Z)-Eicosenoic acid	206485	328774	299796	179239	286650	329791	266738	1.02394e+06	250958	301907	284048	278514	294743	377896	249452	320298	302965	329890	221911	253548	249658	200667	452529	213889	232883	181665	104778	305795	170329	142478	206690	297456	331807	215797	284896	276165	287791	887494	222902	306656	281836	256585	312040	408014	227440	398381	263936	292277
Com_7199_pos	2,3,5,6-Tetrafluoro-4-methylbenzyl 2,2-dimethyl-3-[(1E)-1-propen-1-yl]cyclopropanecarboxylate	635.681	607.288	482.666	465.38	319.352	431.579	457.748	428.722	499.578	481.88	380.994	634.925	429.937	606.675	467.781	483.161	395.119	408.111	589.177	492.055	510.424	505.779	415.974	511.087	538.987	446.972	587.17	482.419	627.254	480.031	499.669	493.853	403.294	516.629	310.745	413.69	485.255	387.541	490.403	528.634	399.397	506.412	437.756	449.486	441.653	476.372	403.186	460.652
Com_7197_pos	2,3,-DIHYDROXYBENZOYLSERINE	1954.97	823.666	748.175	707.921	684.967	586.208	789.766	796.065	1032.17	863.7	878.531	1753.57	842.629	1087.41	1004.63	1295.29	827.345	1146.62	982.277	972.606	673.729	810.145	685.101	762.325	1327.13	1061.02	1879.53	1110.41	1084.89	700.986	1055.57	931.09	529.725	625.661	592.156	997.065	793.764	738.885	1249.03	1067.5	654.399	1135.22	1771.2	861.654	918.75	984.719	1101.12	960.887
Com_7196_pos	2,31-Diamino-5,8,11,22,25,28-hexaoxo-7,26-bis(sulfanylmethyl)-6,9,12,16,21,24,27-heptaazadotriacontane-1,32-dioic acid	292.38	3054.68	441.117	468.233	359.88	308.626	752.73	868.09	972.645	460.798	310.991	2075.6	450.763	597.04	244.182	933.439	1200.88	720.207	1158.67	1105.2	692.74	509.35	919.071	1059.06	3529.79	612.011	567.703	1105.4	896.153	1506.22	851.29	2591.52	243.909	154.65	331.106	340.262	965.216	438.72	1100.69	153.354	260.223	747.811	372.676	690.454	142.107	1559.77	1136.42	269.389
Com_7194_pos	2,3-Bis(octanoyloxy)propanimidic acid	2519.79	556.334	916.373	557.628	1140.51	1278.09	4971.83	192.226	366.298	2139.18	2538.42	2439.93	130.335	3500.81	882.783	935.31	1814.07	322.054	145.1	907.335	1673.03	220.75	3735.36	159.331	936.559	845.97	623.443	3074.47	6410.24	1726.17	1529.06	557.417	947.385	290.932	1240.47	458.479	3521.13	293.625	510.726	2282.62	2310.7	1155.75	147.081	2606.45	965.266	1409.15	1439.54	357.496
Com_7190_pos	2,3-Bis(octylsulfanyl)-1-propanol	373.149	262.728	491.62	539.143	343.516	239.564	258.787	177.064	519.192	652.182	223.336	803.976	569.09	283.589	1120.08	223.213	204.548	321.455	437.032	582.848	191.759	266.892	443.105	255.14	342.491	575.493	351.233	240.919	2042.42	509.405	693.791	243.629	475.99	433.537	297.731	242.295	350.656	179.748	502.055	629.309	257.284	631.996	492.271	255.76	1064.13	329.076	214.661	264.445
Com_719_pos	Stearic acid	1288.29	1735.31	723.2	913.603	679.685	790.109	741.011	756.785	916.957	717.317	747.111	1157.17	720.482	570.385	623.549	694.747	757.123	854.769	1127.19	822.855	631.417	641.134	994.261	708.515	989.792	844.986	986.538	762.544	1282.04	903.805	1225.2	1109.79	679.939	898.883	545.319	943.565	733.427	699.919	966.134	1106.93	785.944	1126.88	750.431	732.715	839.669	920.568	867.029	972.126
Com_7185_pos	2,3-Diacetoxyursa-12,18-dien-28-oic acid	689.952	549.625	569.669	322.763	488.111	529.049	823.294	657.584	775.135	550.348	463.42	537.792	394.101	788.59	459.506	754.979	574.1	483.06	435.493	833.03	528.866	268.982	503.473	933.567	780.375	506.322	121.009	617.955	599.266	364.158	361.584	382.68	547.038	329.451	435.948	701.796	965.138	385.94	772.463	549.383	634.088	463.987	371.177	374.769	563.218	756.786	302.067	544.855
Com_7182_pos	2,3-Dimethoxy-5-methyl-6-(3-methyl-2-buten-1-yl)-1,4-benzenediol	306.789	457.975	287.669	548.492	196.679	339.231	707.512	139.059	383.296	902.153	251.25	383.796	197.291	536.973	427.841	182.479	666.975	382.284	699.266	683.39	530.159	248.975	372.488	422.798	340.215	414.882	752.746	336.438	1394.79	710.04	945.788	376.178	284.413	286.621	233.767	220.108	698.77	216.867	366.839	510.869	162.008	515.383	194.537	550.547	278.03	305.21	536.535	404.996
Com_7181_pos	2,3-Oxanthrenedione	217.344	351.979	159.473	172.146	166.897	177.223	187.89	182.013	1145.37	207.409	155.53	265.196	183.186	155.796	203.102	224.349	206.846	400.822	284.368	936.658	176.081	240.192	377.551	261.987	233.993	866.884	211.954	197.194	342.719	755.27	241.228	613.862	147.71	190.356	124.331	185.862	191.535	173.234	1145.48	226.036	173.538	208.928	181.9	176.307	228.392	242.457	175.165	427.01
Com_7180_pos	2,4,5-Trimethoxybenzaldehyde	4080.56	2348.13	3271.64	1092.1	652.051	2896.05	4544.68	1520.21	1331.32	3940.92	1893	3199.85	4303.19	6582.41	4990.03	4868.45	7109.6	4788.94	4851.19	4617.43	3826.95	4575.69	1882.01	10578.7	2766.58	3781.69	10938.8	3316.2	5749.61	1455.02	4067.61	2551.13	3915.86	1263.31	589.612	3650.76	4874.21	1148.21	1432.24	3564.13	1698.9	3026.27	4625.11	5979.51	4002.37	6095.37	6305.32	5145.44
Com_7178_pos	2,4-Bis(3-methyl-2-buten-1-yl)-6a,11a-dihydro-6H-[1]benzofuro[3,2-c]chromene-3,9-diol	5165.35	4042.63	19455.6	7107.67	7908.89	7009.56	11037.8	14019.9	8665.98	12671.1	10976	5587.48	10720.1	13074.5	10171.8	16508.7	12973.5	11997.5	31111.8	15665	22434	16851.5	11262.1	13136.5	8075.87	8414.63	15674.9	14186.4	10081.7	6047.66	6133.9	52142.7	15008.9	18658.7	8854.94	11488.5	17456.9	22900.4	13979	16210.3	17376.9	7915.54	20712.1	20861.2	23789.4	14598.1	14766.2	10431.6
Com_7177_pos	2,4-Diacetylphloroglucinol	72.2501	101.889	126.141	60.4881	38.5501	49.4976	66.7921	48.0144	173.747	84.3373	50.0703	103.645	53.1461	912.997	75.8678	109.98	57.9176	86.827	95.5209	145.936	61.3421	73.8185	72.6643	85.1821	105.203	141.407	70.0793	120.011	76.3515	133.09	82.461	75.8126	153.811	57.2117	39.9648	51.8731	57.6466	44.0194	174.097	92.8363	58.3895	99.5012	60.1501	765.979	79.6062	118.501	61.014	98.4418
Com_7175_pos	2,4-Dihydroxy-6-[(2E,6E,10E)-3,7,11,15-tetramethyl-2,6,10,14-hexadecatetraen-1-yl]phenyl acetate	516.7	535.726	508.997	433.305	539.667	559.965	732.087	986.05	699.959	739.493	566.522	746.825	920.462	542.862	409.856	530.838	483.104	804.143	682.882	747.335	615.041	549.419	485.949	687.596	793.516	633.987	1013.62	625.715	861.785	662.73	504.108	573.117	516.191	860.309	505.792	642.108	565.052	647.252	743.805	1311.03	531.454	455.95	730.501	782.865	983.069	558.932	525.296	1050.17
Com_7174_pos	2,4-dihydroxyheptadec-16-enyl acetate	582.131	636.338	199.909	450.091	419.844	974.378	676.745	464.26	827.087	604.796	361.609	541.402	610.932	633.358	932.928	576.014	432.061	504.6	455.621	563.728	1533.71	810.904	973.989	239.112	1321.05	528.095	351.563	1036.16	527.094	319.356	595.849	461.257	220.502	337.008	258.882	1131.03	528.514	378.092	815.325	446.619	633.173	729.449	492.502	582.955	1295.27	463.384	378.619	457.56
Com_7167_pos	2,4-dihydroxyheptadec-16-ynyl acetate	7030.49	15229.8	4800.38	17555.3	6255.21	31334.9	15625.9	14074.9	13118.3	12903.2	9412.23	9665.48	47249	12145.2	20235.9	8165.99	5450.34	14222.4	11047.5	12095	24800.3	25077.2	21225	4866.87	116289	34541.4	113761	25551.3	15617.1	12612.4	5524.77	13330.2	4588.54	30505.9	8020.21	34782.6	27584.8	15988.9	14047.1	14976.5	9340.5	10197.5	12728	33252.5	25533.3	10974.7	5943.99	10620.6
Com_7164_pos	2,4-Dimethylbenzaldehyde	6595.38	8376.59	4378.72	5028.48	3230.37	5478.96	6331.44	5463.64	4189.51	5745.66	5742.21	8475.03	3077.93	4081.07	3237.88	3755.25	3853.22	6786.83	7660.61	6864.13	6336.08	6404.26	6588.52	5369.06	8061.69	6145.36	8062.86	7487.38	11334.1	12136.7	7775.51	6949.9	2852	2325.74	3184.83	2959.63	2130.9	2484.35	2279.29	4511.83	1390.41	7095.29	2452.43	2873.78	1838.52	3605.21	2103.22	2543.08
Com_7163_pos	2,4-Diphenyl-1-butene	2415.1	7600.99	1167.84	2275.08	7903.18	3533.26	1797.08	56876.2	1705.52	1558.42	2421.99	2075.47	2236.66	3485	3622.34	12239	6929.19	5486	2113.59	3785.78	8163.9	2227.72	968.708	2100.19	1344.82	57475.1	2545.35	6131.09	5776.8	1328.62	2618.75	2448.32	919.745	2132.03	3729.14	660.728	1193.87	3379.12	1208.85	856.452	897.132	1336.87	4008.86	1691.42	875.402	1530.52	4080.15	1033.53
Com_7162_neg	Acroptilin	5.1226	5.65091	4.76182	5.04218	3.68545	6.52356	6.55386	6.22004	6.04132	6.78478	3.36795	5.09999	6.60646	4.65834	7.78643	6.17541	3.55923	5.72582	7.96824	7.14953	5.71106	4.0701	2.68139	5.02939	5.6641	422.213	459.873	5.81961	8.80083	7.07556	4.86431	6.54965	6.11685	5.20359	2.99663	6.49586	4.88195	6.64744	5.92025	9.2067	3.92112	5.41509	7.12246	5.07735	11.1674	7.15069	3.61577	4.17488
Com_716_pos	stearoylcarnitine	16393.7	39869.8	35119.4	30648	30507.2	30113.1	37406.3	28208	50086.9	25850.4	37357.6	62325.2	50797.1	47507.4	29232	25223.5	26055.9	24308.5	59101.8	19564.8	33503.8	52132.6	40413.8	43836.5	47718.9	34954.4	19026.7	48197.3	15787.6	34988.5	17960.6	28556.9	24398.8	23312	25020	27464.9	24088	18089.3	29377.6	21134.8	20248.9	25716.1	45882.2	41441.6	40425.4	25753.1	21228.5	25690.5
Com_7159_pos	2,5-Dimethyl-4-ethoxy-3(2H)-furanone	1513.76	1088.34	807.125	830.453	603.252	661.713	958.683	881.619	612.168	867.387	725.904	1883.27	963.347	843.147	1009.46	904.872	1349.48	1463.6	881.327	710.136	787.392	890.211	1137.47	912.629	1114.35	918.944	3312.71	1396.86	1157.79	803.914	1252.93	1157.92	808.723	1062.86	658.508	880.308	866.819	750.356	724.41	902.14	892.434	1365.9	820.845	721.207	1411.45	1196.09	1182.12	1709.54
Com_7158_pos	2,5-Furandicarboxylic acid	2251.74	7387.85	7891.75	2465.6	4858.31	5224.71	4024.69	4316.48	3092.15	5058.39	3307.9	2828.23	2211.63	5796.93	6156.97	3102.22	3792.61	1393	4600.43	20962.9	8647.19	10742.1	7042.84	5189.52	1409.4	5233.35	1628.19	3678.35	65746.8	1494.51	1922.29	3939.79	8539.2	2398.51	3907.28	2769.36	2226.84	3583.35	2700.85	4805.65	3612.45	2075.98	3228.88	4843.06	1810.77	1786.84	3651.46	922.348
Com_7155_pos	2,6-Di-iso-propylnaphthalene	511.07	448.834	392.37	2680.14	338.986	502.577	334.712	536.386	739.639	333.167	284.369	1175.53	444.995	539.408	409.648	698.267	528.124	362.263	1041.77	728.157	484.986	329.294	500.66	524.713	556.147	2351.01	1486.68	326.565	480.919	704.493	2793.4	420.037	417.033	1839.21	248.599	267.963	641.159	646.288	606.018	432.914	317.069	590.945	779.94	328.965	1059.38	1341.46	1078.85	530.958
Com_7154_neg	DIBUTOXYETHYLPHTHALATE	188.628	161.582	170.953	198.069	115.591	168.217	203.425	194.675	413.712	464.985	143.511	131.639	295.923	140.787	395.228	202.479	167.204	151.455	401.662	151.287	449.086	159.205	138.075	153.979	532.055	317.767	334.711	267.97	260.807	218.877	148.868	409.696	127.995	132.583	118.392	162.059	169.982	252.618	242.513	482.442	125.544	165.512	311.354	180.756	597.81	174.944	140.037	160.874
Com_7146_pos	2,6-DIMETHYLNAPHTHALENE	317.543	370.861	357.943	2115	178.939	245.436	378.773	300.954	779.007	353.348	197.945	847.476	452.141	269.909	710.344	751.609	715.941	592.952	294.241	562.012	367.337	295.388	944.738	828.391	1260.85	1733.2	751.663	447.891	506.859	553.207	3128.89	303.57	370.94	459.133	243.513	271.768	329.715	259.053	756.701	709.676	114.838	523.758	525.464	328.622	712.556	1474.13	717.429	439.226
Com_7140_pos	2,6-Di-tert-butyl-1,4-benzoquinone	4014.4	5431.52	2392.83	4129.65	2735.95	22116.2	5454.29	6514.8	5905.86	5256.96	2030.31	4320.24	6414.22	2893.29	16418.6	6785.71	2469.52	3998.98	4183.24	3128.09	4623.28	5195.74	6363.61	2647	4955.89	3747.37	2963.54	4391.43	4042.59	2687.89	4522.99	4264.26	2879.15	3741.3	2567.69	49110.5	5186.96	4878.53	4076.05	6335.38	2389.61	3941.67	6351.34	2915.67	8192.66	7970.23	3101.57	4087.74
Com_7137_pos	2,6-di-tert-butyl-4-ethylphenol	1523.49	1169	1024.18	1035.39	431.269	678.385	1124.59	647.888	1228.91	1267.77	1150.55	1066.03	1033.91	959.04	933.681	1120.31	1278.44	1261.39	1630.39	2264.42	1660.29	1321.94	1071.71	1773.88	1220.16	903.938	1779.01	1190.44	1639.47	1290.01	1361.81	1734.47	1009.11	1418.31	874.276	1106.55	1154.94	1097.23	1594.04	1709.25	1564.65	1820.89	1479.76	1375.63	1147.73	1319.66	1784.89	1642.84
Com_713_pos	Stigmatellin Y	7206.78	33435.2	15649	31770.1	24402.3	19606.7	35906.4	8360.39	25509.5	25977.2	13849.2	11167	16974.5	25483.7	13205.4	22820.1	11835.9	17514.2	26229.3	5871.73	10029.2	13190.7	12363.4	15395.5	62824.4	17815.9	40138.1	25531.3	10810.7	6115.37	13347	25221.5	19367	25917.5	10330.5	22075.4	15997.5	6532.28	16533.6	15737.3	30067.8	9747.66	14465.7	11852.7	26847.1	31163.2	12902.3	12240
Com_7122_pos	2,6-Xylidine	689.974	704.34	801.448	13901.9	2252.47	6766.35	1182.82	4724.96	734.952	1781.13	812.517	1431.42	43593.7	16361.8	1328.04	15322	2120.81	2711.47	61018.4	406.016	8902.06	3418.22	22410.9	35356.3	1040.35	3953.96	3725.39	7233.27	2904.95	3432.69	573.788	599.188	675.879	12799.1	2866.76	4111.12	1554.71	2926.3	692.283	1628.31	607.118	1175.25	43878.8	15213.9	2747.86	100068	2413.31	2858.79
Com_7120_pos	2,7,12-Tris(4-hydroxyphenyl)-2,2a,7,7a,12,12a-hexahydrobis[1]benzofuro[3',4':4,5,6;3'',4'':7,8,9]cyclonona[1,2,3-cd][1]benzofuran-4,9,14-triol	20.9686	18.2103	50.812	15.1241	10.5358	12.9216	16.5452	12.9712	37.7179	15.8737	12.4792	44.5173	14.5318	10.8233	18.8078	21.0833	14.7752	68.1085	23.2035	35.5979	14.8996	17.937	26.4451	23.0203	19.2173	38.1535	17.767	14.2873	19.8496	36.3331	20.9282	19.0564	51.011	14.4855	9.87434	13.7555	17.2528	11.9541	43.1978	18.7987	15.1674	35.4958	15.1412	11.2638	18.6347	19.4455	21.4739	24.8625
Com_7118_pos	2-[(11Z)-11-Icosenoyloxy]-3-(pentadecanoyloxy)propyl (4Z,7Z,10Z,13Z,16Z,19Z)-4,7,10,13,16,19-docosahexaenoate	736.246	651.048	524.914	526.988	386.435	507.889	565.906	709.144	594.245	605.968	462.872	739.551	467.008	456.117	516.647	552.781	500.729	3157.19	760.944	597.238	617.517	680.446	483.942	706.294	629.024	515.555	673.01	555.808	725.976	616.904	613.892	687.258	468.389	546.643	366.964	506.327	580.817	472.084	641.037	605.217	491.894	574.93	511.003	443.95	560.573	558.678	500.679	622.047
Com_711_pos	stilben-4-ol	789.648	409.825	726.315	1514.57	484.015	758.622	599.322	354.465	726	1129.98	175.863	834.652	549.611	1048.43	618.038	611.408	821.741	420.255	219.269	1421.85	1327.17	755.633	719.426	442.257	1092.43	1200.87	688.294	620.05	914.764	625.711	2323.77	695.066	416.823	447.273	539.863	388.104	362.363	348.671	722.323	751.866	123.258	474.873	501.314	137.242	486.971	1011.69	387.544	207.759
Com_7107_pos	2-[(2-{4-[(2,4-Dioxo-1,3-thiazolidin-5-yl)methyl]phenoxy}ethyl)amino]-3-pyridinyl hydrogen sulfate	1582.31	1392.1	1040.38	1122.52	919.103	937.157	1030.28	1262.29	1624.43	1480.58	900.312	1391.48	1375.07	1019.31	1359.39	1494.35	1342.16	1384.47	1595.13	1656.39	1182.49	1311.69	1086.34	1289.14	1254.59	1413.06	1750.3	1244.45	1753.5	1120.62	1503.31	1476.39	875.782	1015.97	938.959	971.094	1258.64	1136.07	1551.94	1469.66	977.319	1170.93	1423.93	1052.5	1619.47	1618.58	1379.65	1390.12
Com_7105_pos	2-[(2-Amino-2-carboxyethyl)sulfanyl]succinic acid	605.615	576.356	423.244	461.392	332.621	281.774	414.713	292.692	417.753	510.004	483.383	449.679	500.615	721.036	679.543	573.323	622.905	621.654	730.399	840.897	567.516	1401.18	461.056	744.405	457.773	461.086	645.547	274.526	1341.3	377.274	492.04	483.832	394.65	231.91	389.22	270.301	441.258	213.115	409.006	497.076	396.171	359.246	435.716	711.693	722.844	849.706	564.124	367.438
Com_7104_pos	2-[(2E)-2,12-Tridecadien-1-yl]furan	255.153	654.596	366.817	395.993	371.509	526.569	571.919	487.73	552.471	513.303	430.335	468.428	399.329	632.635	424.135	627.092	346.151	410.733	599.363	521.887	579.602	390.925	498.147	465.444	463.072	380.467	196.903	652.535	592.956	428.686	274.428	473.149	373.151	315.893	354.046	676.245	640.87	452.167	546.041	558.66	413.382	544.4	516.543	538.666	693.907	574.428	491.869	443.511
Com_7101_pos	2-[(2E,6E,10E,14E,18E,22E)-3,7,11,15,19,23,27-Heptamethyl-2,6,10,14,18,22,26-octacosaheptaen-1-yl]-1,4-naphthoquinone	4614.71	3064.67	3909.82	7098.15	5884.98	9435.8	13292.7	3697.27	11885.3	7525.19	9145.46	9756.12	6908.71	16403.4	7720.82	11542.1	13675.8	6624.81	2591.54	4075.2	4837.76	2999.14	10407.2	4801.77	6488.57	10617.3	1161.45	9916.62	13326.7	5906.76	3020.74	2530.05	4350.63	6234.57	5372.25	7979.13	11509.7	2834.21	10975.8	7054.65	9801.93	11904.7	8891.47	10089.7	7750.08	8687.6	9387.76	9226.11
Com_710_pos	Stiripentol	736.358	794.987	613.23	642.025	294.165	1173.48	840.977	354.567	581.018	853.907	273.073	1126.39	654.099	473.721	2475.79	1045.62	318.574	454.522	615.27	496.747	572.07	840.737	728.666	508.007	764.347	979.841	546.271	929.454	732.417	490.04	701.764	565.563	692.516	495.953	466.584	1683.5	979.135	425.519	616.776	721.71	235.67	986.223	654.162	404.074	2551.61	1728.65	359.623	465.646
Com_7099_pos	2-[(2E,6E,10E,14E,18E,22E,26E)-3,7,11,15,19,23,27-Heptamethyl-2,6,10,14,18,22,26-nonacosaheptaenoyl]-3-methyl-1,4-naphthoquinone	13634.1	11170.1	4285.66	4556	3771.98	4471.05	5256.79	4464.18	3448.26	6792.54	4462.1	10478.5	5327.56	5941.05	6470.61	4837	4475.27	5863.67	5584	3747.79	6226.95	5089.8	5675.02	5247.33	6973.65	3060.05	8181.67	6874.42	7469.55	4309.1	19579.4	13324.3	10418.1	9924.39	7270.69	11102.8	10220.6	8606.28	5508.06	13509.8	11660	12724.8	10709.7	9301.85	8203.39	9381.71	7883.08	9683.68
Com_7096_pos	2-[(2S,3S,3aR,5R,8R,8aS)-2,3,8-Trihydroxy-8-(hydroxymethyl)-3-methyldecahydro-5-azulenyl]-2-propanyl beta-D-glucopyranoside	154.591	136.798	97.6364	110.011	73.1401	87.9225	105.771	92.6967	416.37	116.336	124.241	148.787	98.7586	94.9533	97.5464	119.778	96.166	177.048	164.935	333.57	112.915	125.752	96.0192	139.02	136.223	333.854	139.211	110.022	153.189	313.985	179.284	128.322	94.792	110.163	74.334	98.3843	115.249	84.5748	416.516	124.837	110.222	125.633	108.88	94.5131	114.387	122.474	110.534	192.416
Com_7095_pos	2-[(3-Chloro-2-formylphenyl)amino]benzoic acid	1078.29	788.98	553.945	730.335	505.076	754.849	608.032	559.003	1737.69	1016.24	604.984	1033.84	834.142	705.979	2300.44	2176.36	3466.81	1369.48	2988.41	1715.13	1506.13	906.065	563.926	1045.16	597.202	840.622	966.427	1246.63	2419.27	946.605	1378.17	1060.47	639.294	756.728	532.807	2487.06	727.628	2080.7	2133.36	856.712	567.958	723.768	1143.48	556.725	1654.91	3178.94	2310.12	1635.79
Com_7091_pos	2-[(3S,3aR,5R,8R,8aS)-3,8-Dihydroxy-8-(hydroxymethyl)-3-methyl-2-oxodecahydro-5-azulenyl]-2-propanyl beta-D-glucopyranoside	121.206	99.6957	72.893	77.7413	323.92	246.824	90.1276	69.1872	650.853	88.7752	88.416	136.473	79.6771	84.8274	84.4898	111.07	87.3851	194.409	118.448	532.387	76.9729	97.5081	85.0347	114.363	111.572	485.165	138.479	83.5807	105.131	397.835	123.641	116.875	91.7184	102.532	264.769	88.5278	99.504	76.2167	628.805	123.969	110.43	128.644	90.9954	94.9239	117.31	140.672	86.9016	236.346
Com_7081_pos	2-[(5Z,8Z,11Z)-icosatrienoyl]-sn-glycero-3-phosphoethanolamine	1870.44	1763.26	4572.31	2906.45	3796.77	3039.12	3302.01	3884.03	3520.04	3037.07	2504.05	2338.21	2424.49	3092.34	3120.28	4586	3003.16	4277.76	6662.93	4706.21	7112.8	4249.27	2484.32	4773.82	2931.91	2834.02	4055.12	5049.91	3905.55	2324.01	2764.26	10586.4	4988.18	5109.15	3833.86	4387.27	5493.98	5203.01	4279.89	5217.41	4340.28	3051.08	5489.47	5232.9	5590.27	4261.12	4705.31	3717.85
Com_7081_neg	1-oleoyl-2-linoleyl-sn-glycero-3-phosphoethanolamine	8.37932	10.6758	8.73655	9.84836	6.01948	12.1363	11.2803	10.1319	9.66613	12.0944	6.61731	708.197	12.1512	7.78638	13.229	9.24304	8.5157	11.788	12.7414	12.2554	8.96123	7.71833	5.19401	9.65833	10.8497	3.97641	942.464	13.3697	17.1373	12.3212	8.96862	13.1749	10.1308	9.56826	5.61359	10.7175	7.99978	11.7406	11.2605	14.1633	6.37818	9.22086	11.4467	8.8737	21.1158	12.4547	6.96918	7.26169
Com_708_pos	Streptamine 4-phosphate	149.955	91.6556	77.0001	124.159	70.596	82.2693	98.3006	107.247	122.151	99.4645	72.9072	144.661	88.162	77.5102	106.317	105.67	97.236	125.938	191.484	129.899	137.428	150.81	99.9729	165.328	125.591	116.799	153.153	103.796	146.254	115.462	144.772	152.547	123.092	95.5363	78.4032	106.26	148.251	102.588	113.063	107.273	80.3903	135.204	100.593	79.1179	132.498	115.011	102.349	126.796
Com_7076_pos	2-[(7Z,10Z,13Z,16Z)-7,10,13,16-Docosatetraenoyloxy]-3-[(9Z,12Z)-9,12-nonadecadienoyloxy]propyl (4Z,7Z,10Z,13Z,16Z)-4,7,10,13,16-docosapentaenoate	5264.47	4581.02	4239.61	3612.27	2174.44	3989.07	4502.01	4055.38	1358.94	3832.35	3900.8	5810.45	3303.36	4155.21	3895.36	4097.13	3266.19	5451.14	6412.25	3542.61	4407.3	4322.47	5128.48	5097.08	4659.89	5502.41	4788.09	4291.62	5079.72	5767.29	5252.67	4851.22	3333.33	4894.74	2241.55	3459.26	3432.86	4005.16	6723.81	5503.33	4132.05	5138.32	3431.42	3224.19	5836.07	5137.78	4577.11	3998.38
Com_7074_pos	2-[(9Z,12Z)-9,12-Nonadecadienoyloxy]-3-(octadecyloxy)propyl icosanoate	398.745	704.209	1080.49	1009.45	902.472	664.615	1223.21	844.705	960.98	704.831	813.185	1045.2	1054.99	2496.35	735.677	724.627	645.666	415.204	1223.95	1480.87	1481.72	1642.5	845.212	772.104	1114.33	1257.83	1629.3	641.989	1154.88	1076.65	462.62	752.178	1633.97	573.292	797.526	1117.48	949.914	775.176	953.274	891.979	666.2	636.624	1222.43	2164.36	802.444	485.862	740.023	981.934
Com_7073_pos	2-[2-(3,4-dimethoxyphenyl)ethyl]-4-methoxy-2,3-dihydropyran-6-one	184.332	184.021	641.231	180.142	92.9997	113.2	167.104	123.62	408.105	186.391	133.64	425.275	147.168	115.956	193.323	183.118	141.786	539.374	389.991	352.372	177.835	268.561	244.642	258.194	228.034	363.562	188.34	148.961	213.847	324.025	215.639	190.86	519.074	146.434	104.194	136.856	170.365	118.138	409.396	195.85	136.477	325.287	152.245	138.812	264.238	186.381	179.249	223.043
Com_7072_pos	2-[2,4-Dihydroxy-3-(3-hydroxybenzoyl)-6-methoxyphenyl]-1,4,5-trihydroxy-9H-xanthen-9-one	35.7513	28.6292	23.0754	23.8083	87.8487	74.2974	28.3	21.8724	166.419	25.3577	21.395	35.4035	23.8742	19.5417	24.3736	29.8223	21.1126	66.7577	45.5633	175.171	34.3399	35.4785	24.1736	45.3532	29.8682	127.913	34.6403	24.5617	31.1667	122.158	32.853	31.779	25.5492	30.6144	81.1794	26.1041	27.3844	23.0862	169.182	26.7183	21.572	33.0534	25.1145	20.7917	28.7369	30.6333	25.9411	70.5456
Com_7070_pos	2-[3-carboxylato-3-(methylammonio)propyl]-L-histidine dizwitterion	191.189	210.285	120.415	503.008	90.8492	488.209	169.67	362.967	620.66	181.357	101.751	185.927	1679.1	1672.58	93.5471	665.067	97.0972	260.035	4120.22	555.668	1341.84	343.365	1033.83	1978.02	230.46	536.702	212.854	596.198	181.248	614.686	225.64	315.185	126.923	416.24	127.659	209.073	195.58	350.916	591.681	166.31	118.498	191.434	1636.16	1349.78	155.57	3602.1	199.879	297.394
Com_707_pos	streptonigrin	109.233	97.3463	71.7322	76.4934	45.2721	81.4315	84.5144	81.8708	515.196	103.62	80.7351	123.654	74.5378	85.6899	92.7279	104.5	80.8855	189.443	116.406	421.317	75.8888	103.223	125.226	117.844	103.851	457.869	95.3841	83.9309	154.158	339.727	108.507	113.754	66.5705	85.6237	53.2893	83.6024	87.7609	82.9555	536.278	92.5779	78.0591	93.9776	81.8202	66.2664	102.732	109.059	78.7907	192.073
Com_7067_pos	2-{[{[{[5-(2,4-Dioxo-3,4-dihydro-1(2H)-pyrimidinyl)-3,4-dihydroxytetrahydro-2-furanyl]methoxy}(hydroxy)phosphoryl]oxy}(hydroxy)phosphoryl]oxy}-5-hydroxy-6-(hydroxymethyl)-3-[(3-hydroxytetradecanoyl)amino]tetrahydro-2H-pyran-4-yl 3-hydroxytetradecanoate	3760.52	2896.54	2623.58	2654.87	1960.37	2683.8	2206.51	2729.3	2889.29	2315.74	2952.72	5352.82	2659.34	1325.38	2379.67	1857.96	1891.83	1451.03	2853.47	3097.41	1908.73	2287.63	1878.28	3234.34	2802.65	2847.58	2218.27	2006.62	3604.69	2365.42	2462.41	2441.21	2998.75	3004.69	1279.63	2520.83	2194.4	2417.83	2334.21	2461.78	1819.91	3775.55	2021.73	2288.52	1817.82	3461.05	1732.36	2816.03
Com_7066_pos	2-{[3-Chloro-4-hydroxy-2-(hydroxymethyl)phenyl]amino}benzoic acid	163.676	131.407	72.4258	89.7359	49.7096	69.9573	87.4053	84.2783	569.533	100.989	78.8239	117.707	78.6216	75.0368	88.2684	95.5852	79.4396	218.98	133.725	445.49	84.8896	106.553	86.9041	147.181	137.005	561.033	97.9526	87.202	122.324	392.686	153.781	126.126	77.2699	82.0065	51.1277	80.1321	96.5949	74.0036	574.524	94.9325	73.961	100.784	80.2075	77.3434	99.3387	110.613	83.3934	203.225
Com_7063_pos	2-{4-[(4-Chlorobenzyl)oxy]phenyl}-4,5,6,7-tetrahydro-1H-isoindole-1,3(2H)-dione	205.058	150.388	117.722	121.933	93.185	102.424	4785.32	102.989	473.093	137.395	131.877	164.262	126.776	126.032	123.004	401.64	200.786	198.661	266.919	467.299	131.216	158.436	119.753	262.923	140.625	389.963	199.386	124.275	151.007	392.715	224.381	179.713	151.392	170.526	111.861	147.232	5692.96	127.424	587.5	191.188	146.014	191.475	156.231	153.196	148.87	330.341	182.083	244.635
Com_7061_pos	2018474	52.5245	45.2138	40.0646	44.9561	32.7964	40.1847	49.703	42.7421	91.3812	52.9243	99.6767	62.6241	51.7325	41.3445	50.7796	57.8988	48.4835	65.2825	81.5418	70.5341	48.3897	61.0261	42.0424	68.016	51.0335	50.335	183.649	45.2148	58.8549	54.9243	49.9807	51.9601	40.0581	48.9936	31.9346	42.5305	49.3065	43.2157	80.4658	53.607	104.19	52.7774	53.6493	43.8911	54.9913	57.5136	52.35	65.5879
Com_7059_pos	202-791	1347.98	2338.73	2204.1	3080.05	949.902	2500.36	2319.77	2182.08	3451.44	1093.94	822.824	2624.83	1197.68	1609.13	1441.21	2418.83	1505.77	2514.97	4577.89	1909.14	1903.27	3011.37	1229.93	3453.6	1288.76	2100.34	2110.15	1381.08	2435.31	3267.55	3310.83	1945.55	1844.48	1195.99	951.584	1286.09	2377.84	952.596	2423.82	1344.11	1399.07	1842.4	2189.11	1247.76	3978.5	3418.18	1874.14	1590.08
Com_7055_pos	2033	740.811	633.649	459.317	672.06	452.253	635.86	613.258	506.417	637.546	987.608	585.23	545.737	881.284	621.333	708.725	1001.41	692.727	596.447	804.177	752.168	621.794	730.525	789.532	777.022	847.105	598.871	540.158	675.574	681.732	649.863	716.169	1034.35	463.101	592.261	470.717	743.238	899.278	554.798	500.251	598.632	541.369	557.69	551.051	881.137	475.949	872.786	695.184	542.789
Com_7054_pos	2042	796.825	233.44	129.707	150.346	87.0187	114.469	475.187	143.994	998.748	156.885	104.382	785.198	139.005	134.383	155.595	482.22	409.525	988.398	339.533	797.826	152.028	192.316	433.992	1805.2	709.431	961.593	589.769	180.629	681.761	703.259	812.968	225.878	122.995	146.391	91.5644	141.728	366.555	124.852	1028.91	594.233	135.884	643.823	140.561	136.405	172.785	347.678	345.011	628.526
Com_7052_pos	2046365	685.605	424.757	578.384	2894.23	289.454	568.579	561.49	419.382	1135.23	582.212	244.799	1484.99	619.336	374.72	861.236	1054.38	959.926	807.381	393.08	559.909	476.314	351.385	1371.41	1092.95	1867.56	2430.94	1190.85	465.551	801.854	1092.54	4487.49	677.65	562.244	734.298	289.857	443.767	589.255	368.015	1064.76	1021.36	156.411	820.283	748.75	335.126	989.809	2071.63	985.351	558.465
Com_7051_pos	2062850	1199.18	811.139	913.99	811.515	1018.47	703.219	626.931	572.898	628.127	1519.47	1377.02	421.423	442.753	1057.39	670.913	569.268	962.358	2302.64	362.348	930.702	429.994	468.135	1027.15	867.336	1106.6	790.337	497.863	495.695	477.899	2312.3	1261.01	860.45	971.534	982.051	835.16	1188.15	707.806	524.752	422.226	989.83	1218.22	500.399	593.527	874.435	850.309	677.941	976.243	2670.53
Com_7049_pos	2066503	1234.52	905.411	1176.33	1410.77	931.252	1982.76	2043.44	1713.89	1789.43	2443.44	1218.34	1125.52	2194.57	2807.3	1797.73	4716.05	6394.42	1669.78	2784.84	4552.57	1809.43	2624.3	1407.05	2111.86	1911	2354.67	1072.51	2151.51	1924.78	854.631	810.365	1219.74	1602.03	1339.91	923.443	1653.46	1425.73	1704.75	2146.23	1412.85	1720.85	1303.43	2385.2	2168.04	714.588	1955.63	7199.67	1255.04
Com_7048_pos	2067543	859.071	513.262	482.165	1540.8	380.075	460.582	471.805	490.073	611.765	439.448	1720.24	859.819	365.213	473.407	394.91	606.952	435.06	454.088	1280.13	953.44	777.337	787.436	502.123	982.279	581.399	563.667	875.025	555.003	623.379	684.178	1652.23	549.657	456.054	1477.46	310.501	461.692	615.732	496.373	595.787	463.997	1620.4	736.672	400.94	411.937	534.59	963.518	689.614	524.235
Com_7047_pos	2080745	5178.37	3167.82	2447.55	4900.75	1265.06	2679.57	3329.73	2028.68	2249.66	1766.01	1799.7	2643.47	3511.57	2910.03	5299.09	4733.26	3785.77	3620.4	3002.37	5441.86	2404.56	3969.8	2763.6	2850.84	4320.37	1931.97	4167.77	3118.6	3540.19	2588.72	4168.75	2161.04	2513.05	3946.01	1617.73	3137	3530.77	2244.91	3444.54	1558.34	1514.66	2078.65	2850.41	2565.23	4712.9	5051.23	3674.92	2556.31
Com_7046_pos	20S-Protopanaxatriol	11877.9	8635.12	7495.1	5105.24	4498.65	6785.63	8438.02	6614.41	6179.08	5295.08	3556.25	7591.91	4563.29	7260.15	6714.04	7872.91	5534.6	4467.41	9591.36	11121.2	3368.54	3269.3	5837.04	21091	7215.06	4734.19	1147.18	5187.79	5162.54	3463.25	8735.45	6211.53	4254.05	4525.92	4392.44	6334.07	3948.79	6952.75	4656.12	4891.45	3783.32	4089.83	4487.69	4330.12	4554.31	7433.37	2133.79	4212.96
Com_7040_neg	Methacrifos	115.87	135.949	115.914	129.416	105.344	159.116	153.371	145.519	135.862	164.842	85.8541	113.163	180.77	114.237	194.892	132.491	95.5173	149.234	193.275	200.513	140.251	120.088	63.8439	137.672	121.635	123.498	180.3	153.626	233.917	166.671	111.609	158.87	128.09	123.364	72.6335	134.741	101.811	148.103	146.72	208.079	89.6648	114.452	193.551	131.855	310.193	168.282	96.5566	106.896
Com_7034_pos	2128	3404.59	4767.68	1810.91	2172.36	1316.04	2408.42	2513.33	2797.12	2748.46	2331.51	1233.08	4141.45	1774.59	1449.72	4485.55	4755.73	1431.92	2631.56	3059.91	2672.4	1366.15	5826.06	2901.12	1891.33	2665.48	1864.75	5920.12	3684.16	2705.47	2162.54	2883.46	3573.63	1875.63	2362.97	1864.99	3465.88	2329.04	1836.09	4472.48	2698.49	1540.78	2851.42	2214.18	1784.36	3807.8	8421.67	1445.37	2523.41
Com_7031_pos	2128284	906.661	531.744	612.645	713.917	490.59	641.778	804.96	790.783	619.07	871.454	698.376	860.731	908.043	758.958	1006.39	913.345	829.677	547.619	886.497	484.238	781.724	948.866	661.301	194.544	736.063	609.831	665.562	1006.2	815.843	426.841	1694.32	1330.64	1374.34	1836.23	1007.51	1501.04	1476.64	1414.57	577.975	1836.98	1647.71	1489.11	1462	1565.36	1721.84	1831.46	1755.42	971.001
Com_7029_pos	2140	1360.48	1473.25	539.086	501.177	538.016	634.744	1469.45	486.524	695.05	1819.07	2430.5	1830.63	507.968	1095.81	899.418	2703.51	857.877	769.414	416.837	811.098	759.937	929.681	1349.43	581.847	1386.09	513.857	2951.64	1455.07	1049.81	839.435	914.31	1171.48	595.331	695.859	619.376	388.344	488.846	459.702	607.015	1821.34	1875.84	1254.32	493.433	1073.53	1027.72	4595.53	659.642	799.905
Com_7027_pos	2145	2777.92	2109.5	1475.9	1656.53	1033.36	1686.71	1953.45	1572.71	1594.16	1926.81	1328.85	2458.26	2019.66	1732.05	1706.9	2172.74	2606.7	2326.46	2250.17	3462.18	1902.56	2222.52	1944.79	2398.52	2027.55	2006.66	3005.46	1981.26	2750.84	2072.29	2177.62	2141.93	1553.62	1787.77	1275.77	1715.7	2398.64	1586.63	1455.43	1794.29	1291.41	2138.81	1846.58	1485.29	1971.2	2288.99	2388.53	2227.91
Com_7024_neg	(14R)-20-Amino-1-(3,4-dimethyl-5-propyl-2-furyl)-17-hydroxy-17-oxido-11-oxo-12,16,18-trioxa-17lambda~5~-phosphaicosan-14-yl 13-(3-methyl-5-pentyl-2-furyl)tridecanoate	6.76745	9.04582	7.26751	7.48672	4.95676	10.0794	9.41518	7.90899	8.44692	9.55663	4.61044	7.94985	8.82354	6.74038	11.15	7.36352	4.68689	7.99395	10.8187	9.78976	6.8997	5.51104	3.58216	6.72175	7.99865	16.0021	1057.13	9.72968	14.2363	10.6147	6.56452	9.77986	7.76359	7.66991	4.44138	9.5075	6.69766	9.39547	7.90627	12.0782	5.36462	7.19247	9.52505	6.68165	16.3443	11.0639	4.91866	5.87362
Com_702_pos	stylisterol A	24526.4	24170.6	17720	15994.7	13297.4	18040.7	32043.9	18461.2	17646.7	14612.1	14429	21676	11191.7	26146.7	18888.8	21338.7	12711.3	13753.3	23210.9	22261.6	12848	13403.8	23120.2	19079	16788.5	15752.1	6316.88	17871.2	13483.9	12645	20942.1	15524.3	13116.2	15664.2	12470.6	18668	17922.7	15245.1	11064.3	10651.7	25460.2	12363.2	11568.6	14195.2	17074.1	18025.9	6966.84	14580.4
Com_7019_pos	2167	143.906	95.281	155.166	96.41	135.532	137.965	241.892	151.958	181.022	200.957	64.058	137.708	180.529	144.342	208.54	438.051	433.387	303.206	196.876	422.416	78.4367	183.395	118.156	472.191	95.9186	100.869	390.374	197.946	357.881	192.278	140.239	109.627	150.094	105.209	162.597	106.207	499.185	125.428	134.468	237.16	70.8158	112.737	275.547	86.4322	213.359	442.854	299.887	323.619
Com_7016_pos	2179006	238.544	160.246	127.837	138.545	111.104	118.682	21327.4	115.796	481.261	158.002	140.59	198.974	143.88	145.344	141.035	159.688	124.432	229.603	251.325	501.257	147.735	188.578	119.701	209.5	154.667	462.862	206.113	143.786	170.832	461.75	260.003	203.392	190.675	182.963	141.229	177.625	25751.3	153.519	672.287	216.327	187.123	219.987	180.513	174.51	176.138	209.697	180.644	310.04
Com_7011_pos	2209526	9044.34	4884.98	3600.53	4005.29	2894.29	6973.29	4927.93	4249.52	3788.32	1064.52	7217.21	5661.38	4655.24	5575.82	4874.31	4950.2	3603.11	4598.13	5436.51	7139.54	4279.28	4742.14	4542.91	8705.54	5974.77	3907.6	5916.39	5646.53	11310.2	4027.49	7768.83	7997.48	6227.25	7837.38	5001.81	9291.62	6709.76	4635.98	6920.77	7763.28	6601.46	10559.8	12016.6	8730.74	6752.19	7496.46	6985.84	6971.63
Com_701_pos	Stypandrol	1293.55	1160.69	890.707	928.241	649.422	681.545	779.252	876.569	735.018	1296.42	743.73	1614.82	1069.07	1085.34	1221.27	1350.25	1006.25	1220.79	2291.49	615.582	1270.47	1304.87	1176.12	1257.77	1072.27	577.872	1153.19	971.418	1630.88	703.443	2336.58	2409.42	1853.17	2537.48	1159.84	1835.64	2084.19	1940.64	861.853	3081.54	2195.82	2022.95	1749.42	2095.07	2101.31	2331.69	2051.69	1704.68
Com_7008_pos	2210033	9031.09	12520.9	2332.51	5153.44	3245.43	5473.92	8173.77	2263.52	5582.48	11023.4	18029.3	16520.2	2013.11	11043.5	2704.12	9179.53	4165.38	6231.74	669.458	27485	27516.9	14255.8	6191.91	7579.9	42081.9	8061.99	44495.2	11774	32926.2	16733.3	5916.35	11385.5	1826.79	3861.93	3190.06	2048.37	3108.64	2746.1	5498.07	10244	13017.2	11218.9	1420.26	8285.65	4684.21	12255.4	2349.49	7151.65
Com_7002_pos	2210856	39898.5	32015.3	49101.1	36623.9	58515.8	50037.6	35911.9	30742.9	25956.8	30415.3	60599	27665.9	30757.9	49731.9	16527.4	37132.9	35938.8	32866.3	19147.8	26584.1	25049.1	27110.5	112045	19045.5	61249.2	34043.9	13879.8	64118.5	32862.1	22078.3	17095.4	25313.6	51247.8	41329.8	42351.2	39699.2	39547.6	25768.2	28110.9	22710.5	54012.2	37784.5	35456.7	31170.3	14697.7	23918.7	32852.7	28804.5
Com_7002_neg	8-(2,4-Dihydroxyphenyl)-7-[(2Z)-3,7-dimethyl-2,6-octadien-1-yl]-5-hydroxy-2,2-dimethyl-2H,6H-pyrano[3,2-g]chromen-6-one	53.1969	56.3227	51.9824	142.242	46.7864	64.4447	149.825	61.935	84.2299	60.0514	35.8017	55.2607	87.8533	53.2655	89.6844	64.0115	46.8497	63.2201	76.8617	86.9216	55.277	62.8124	31.0531	60.9454	65.0096	46.8661	91.5919	66.0281	83.2555	65.7525	53.592	54.5607	53.4277	47.5721	35.0464	57.4049	87.4353	69.1359	55.7643	87.2603	34.8137	49.1318	75.1789	59.1644	111.592	95.1221	47.9074	53.8658
Com_7000_pos	2224119	1250.44	1465.24	1035.3	1181.81	782.11	852.481	1632.88	1142.08	1129.68	1123.66	872.318	1096.09	1045.65	1209.55	1022.17	901.949	1411.41	1204.27	1378.02	1229.86	1061.73	1285.24	1119.78	1304.44	1007.73	998.314	1437.39	1346.31	1879.01	1203.69	1187.74	1342.45	1041.27	1220.93	762.435	1198.43	1083.85	1177.11	1029.03	1161.74	990.74	1182.75	941.205	998.467	1175.09	1224.16	919.952	967.007
Com_70_neg	Cholic acid	242.123	14214.3	920.745	1894.77	4441.97	3057.62	2548.77	39930.8	706.65	3467.95	1629.94	801.452	804.381	10322.4	14870.7	3788.22	6584.63	948.703	2914.05	2354.1	5632.16	3428.56	288.572	1721.47	1631.94	13144.6	2055.44	23825	24837.4	6211.78	293.315	4553.99	734.165	2355.45	1910.43	662.715	414.857	25513.4	466.76	2358.38	473.85	400.523	1678.61	5283.04	2000.19	874.288	3487.16	417.111
Com_6999_neg	1,2-di-(7Z,10Z,13Z,16Z-docosatetraenoyl)-sn-glycerol	28.4419	36.3985	89.9137	163.117	250.256	37.3769	34.3458	95.4605	31.2784	33.6269	359.256	45.6895	57.3521	105.362	41.3363	32.9281	25.2341	34.297	34.5682	36.0306	322.524	79.131	58.9297	28.8798	33.9569	26.6795	35.5735	48.5496	50.6332	39.568	28.1695	38.9836	33.6553	623.584	97.2385	47.7781	39.6559	56.5901	27.3961	36.9632	446.39	121.696	36.2531	79.1842	50.5599	38.4151	39.0981	29.5941
Com_6998_pos	2271703	345.328	343.659	295.503	351.66	189.508	311.033	324.936	231.295	1231.37	314.436	194.113	429.223	563.588	466.984	469.048	374.673	587.594	652.253	318.092	939.904	400.472	597.152	372.268	310.526	428.561	1183.68	1000.92	300.301	527.259	962.767	397.887	315.722	255.435	226.307	170.282	289.625	331.182	289.538	1121.85	279.292	184.446	342.062	514.654	318.075	665.728	728.168	594.592	456.259
Com_6997_pos	227689	634.301	561.295	400.612	451.387	333.883	426.617	459.803	380.344	1708.41	502.783	491.378	606.939	412.237	389.603	416.9	491.461	435.818	736.261	675.549	1368.67	498.032	638.651	393.976	570.414	558.937	1369.84	629.036	451.43	628.548	1288.31	722.171	525.928	388.941	452.009	305	424.851	482.218	347.019	1709.01	537.309	452.254	515.022	446.744	389.809	469.341	499.467	451.565	815.562
Com_6996_pos	22-Oxodocosanoic acid	1415.07	543.046	9241.78	1523.77	5846.56	1181.35	1427.75	3245.1	3179.91	3210.72	19827.6	2680.66	1271.87	7407.92	2310.66	1531.49	7030.87	3179.2	663.842	2201.82	5147.39	1597.35	4036.87	1088.57	1541.62	2038.81	1452.59	3390.74	4765.36	1734.45	1618.39	913.531	4535.98	2552.46	6151.91	3124.48	2972.94	847.009	2315.13	1554.23	13555.3	3614.89	1476.98	5749.94	1666.03	1572.52	3630.02	2302.38
Com_6995_pos	23-{[(3E)-2-Hydroxy-3-hexen-2-yl]oxy}ursan-3-one	5286.08	3989.22	3740.07	3454.06	2837.86	2749.03	4806.89	3022.55	3213.14	2155.39	1089.12	3481.92	1464.18	4539.27	3330.64	3809.08	2041.39	3290.07	4441.98	4393.31	1224.67	2437.23	3107.59	4872.34	2937.59	3098.8	1162.31	2655.76	2531.73	1385.98	4422.55	1906.92	1806.77	2201.24	1433.25	1767.51	2182.12	2264.11	1359.92	1204.96	1704.37	2361.77	1289.72	1967.65	2142.75	3050.83	871.801	2489.79
Com_699_pos	Styrene	1919.66	1745.54	1476.8	15725.8	3003.41	7991.45	1914.19	5597.23	1310.19	2654.24	1427.67	2482.27	47977.3	18383.8	2109.86	17373.2	3009.11	4041.48	67866.1	1022.6	10551.1	4423.52	25183	39953.4	1993.51	4884.35	4855.14	8384.08	3991.95	4286.55	1714.88	1530.83	1247.83	14410.7	3568.91	4986.03	2402.47	3789.84	1398.3	2605.67	1204.3	2200.33	48114.2	17006	3720.48	110093	3291.49	3868.27
Com_6986_pos	235BBF3K97	148031	71527	75253.6	93598.8	52138	34345.9	45158.6	50148.5	109898	44105.1	72259.6	81254.3	77190.3	78757.5	78772.2	110459	91354.3	96890.1	155555	46838.1	58055.4	119756	79563.4	160251	76040.2	49702.3	148074	93682.2	52981.7	96236.4	96818.3	51313.3	60313.2	70944.8	32759.2	29833	33245.3	32886.7	66443	28388.1	44639.2	45820.6	58812	39491.8	63019.8	74234.1	47540	71071.8
Com_6983_pos	2361	1960.05	1952.21	1599.96	2112.48	1367.36	1714.31	2112.77	1510.71	1976.82	2167.4	1895.39	2044.44	1710.42	1650.52	1854.88	2556.6	1736.9	2310.69	1688.55	1823.92	1537.37	1792.71	1426.66	1417.99	1723.21	1683.43	1343.87	1765.88	1571.56	1299.93	3040.38	2096.77	1598.82	1091.69	1426.49	2020.86	1712.11	1663.93	1734.25	2166.66	1157.9	2001.27	1976.36	1778.28	1498.5	1392.4	1429.65	1858.11
Com_6980_pos	2371	504.17	393.543	622.062	847.406	249.588	341.473	448.293	291.756	663.855	782.973	286.091	1044.24	705.956	288.631	1367.64	310.666	263.702	273.052	414.923	498.007	236.084	344.101	557.247	295.29	527.792	769.057	482.658	380.691	514.204	749.727	892.461	492.768	624.4	589.265	205.959	347.444	469.985	277.327	634.303	821.097	357.075	761.898	683.964	359.532	1338.04	483.704	336.206	328.089
Com_6976_pos	2376	14008.3	9101.47	13943.6	10476.4	8618.91	7908.54	11110.4	10734.2	13064.6	12411.5	8908.45	9585.99	10489.6	10217.5	11493.1	12435.6	9377.15	13591.6	19553.4	15199.1	14635.5	15868.7	8436.81	14975.5	10045.8	10457.9	9625.91	11729.3	10186.3	9498.34	10016.5	11326.1	13593.8	11577.2	8950.48	12179.2	17070.4	10287.2	11460.3	12478.6	10098.4	12028.4	11667.9	9830.56	10044.2	11095.6	9904.46	8431.46
Com_6973_pos	2387022	1741.66	1271.94	1082.22	404.532	488.111	1503.46	1517.4	1058.92	376.815	863.278	867.775	564.943	428.739	957.531	1009.5	1197.41	526.774	433.262	1959.14	1869.26	1101.66	703.573	1075.82	779.342	834.084	521.355	306.96	362.839	1126.25	680.632	837.869	554.92	1539.91	454.175	402.589	1658.97	2082.47	1079.35	582.598	838.314	1351.92	814.967	447.536	811.412	1823.63	1481.1	714.747	428.62
Com_6972_pos	2390277	6864.11	8737.93	7365.88	7229.6	4081.68	6050.17	8896.39	8738.7	5026.21	4941.65	4775.27	6345.9	5021.89	9035.92	7737.3	10470.3	6718.08	2842.67	12152.5	10730.3	3539.02	3644.17	7130.25	6887.11	5070.84	3058.62	1576.43	4713.46	5027.35	7455.27	6596.48	5567.72	8436.64	6938.49	4825.52	6324.33	9836.01	8195.06	5101.33	3929.09	9548.25	4955.54	4088.05	7753.75	7366.58	11216.5	5668.6	4269.95
Com_6971_pos	2397	411.056	324.38	529.032	720.675	212.261	251.841	315.731	220.388	564.574	648.86	243.305	819.274	594.13	245.466	1159.85	264.206	224.265	232.216	352.87	416.679	198.099	250.289	473.556	250.562	435.657	654.043	410.475	272.736	370.466	625	758.991	299.377	531.02	501.139	175.158	222.51	355.865	205.147	539.442	646.974	303.674	647.955	581.675	305.763	1137.93	401.065	285.926	250.439
Com_697_neg	Calenduloside E	1650.81	91.1852	80.9137	73.9452	48.8166	340.734	1925.13	81.5238	75.5578	208.928	38.7516	78.2098	75.0014	50.8612	79.3209	63.2866	54.279	59.515	103.922	83.3446	92.0046	77.1013	39.2956	85.919	627.492	66.8637	94.4971	150.509	170.851	114.949	1726.95	100.671	88.2237	77.9857	43.6646	312.244	1209.12	90.1653	84.8926	427.686	39.8172	87.3595	81.3573	57.5967	128.396	81.2127	54.5374	60.4276
Com_6969_pos	240I539PWQ	242.295	117.908	144.514	128.38	407.529	304.167	220.746	167.73	706.426	177.634	176.967	217.167	250.426	124.178	295.533	325.762	134.641	227.309	213.029	594.034	120.717	338.177	363.097	271.436	147.038	555.393	161.644	248.624	414.012	508.03	275.923	148.927	132.225	134.501	343.82	374.417	182.445	122.656	828.327	214.479	143.68	197.427	201.182	147.398	360.65	2652.23	406.882	301.276
Com_6967_neg	1913029	210.98	87.1649	118	91.5459	61.6103	108.488	150.985	64.8202	290.59	70.0708	50.3129	55.6675	146.195	147.462	130.563	63.5855	46.087	87.63	224.586	533.415	73.2768	73.6278	35.2474	85.5114	175.825	213.31	196.737	105.216	160.48	135.348	127.433	94.384	91.7082	86.3664	53.4662	76.3363	80.7908	82.1722	209.446	114.502	37.6478	48.0528	224.11	202.052	260.237	144.234	63.645	138.241
Com_6965_pos	2444643WXK	901.002	609.133	761.984	667.017	885.098	551.722	588.099	2033.98	1347.32	997.675	910.593	2266.06	1469.73	1013.13	1066.55	941.95	2989.29	2797.44	1610.01	757.924	2423.98	1408.27	1574.55	2704.75	1060.5	1327.03	1020.33	819.567	2764.82	930.796	754.868	494.457	686.811	651.082	1008.01	722.588	552.622	1912.54	1634.72	999.056	757.273	2027	1465.35	894.259	1232.06	1756.34	2807.82	2810.29
Com_6963_pos	2450	1555.03	922.901	1122.82	1353.79	827.426	1025.95	1233.53	1038	1902.86	2384.59	1245.78	1560.23	1567.5	2672.17	1396.58	1882.56	1608.6	1452.18	2206.96	1645.65	2350.88	2367.35	1073.02	1970.99	1561.89	1429.1	3197.22	1956.63	1652.61	1470.46	2445.41	2595.96	1963.28	2450.97	2401.38	2283.21	2646.11	2314.11	3590.51	3568.54	2899.98	2726.97	3382.9	4064.63	3019.66	4033.03	2548.58	3128.2
Com_6959_pos	2453103	14322.5	17609.2	12803.7	9883.48	6266.8	13826.6	16349.6	15129.1	13216.8	7641.14	13139.8	15092.9	18237.3	20978.8	11550.8	28578.7	35670.7	49132	26417.8	27346.9	35966.2	26431.5	15609	71825.5	9290.34	27001.4	21271.5	21092.5	30921.3	22401.8	6623.82	10828.6	12491.5	8197.62	5702.28	10352.7	10098.8	12778.3	12376.9	8287.88	8327.89	16203.2	17358	12811	15867.6	36452.2	32118.9	43559.1
Com_6957_pos	2457	185.954	165.724	183.273	530.599	98.8373	138.609	131.389	112.871	278.246	206.071	115.612	354.608	159.994	114.938	225.75	230.908	144.706	190.208	746.892	484.36	141.255	256.468	359.288	371.185	278.083	319.507	298.482	137.648	213.327	214.712	819.684	177.623	194.865	249.68	79.6117	137.407	164.678	112.831	277.882	251.631	87.7163	258.81	175.607	179.369	289.656	307.372	140.573	149.905
Com_6956_pos	2461	979.069	519.736	324.305	440.053	297.462	487.236	399.947	354.184	385.558	424.843	376.444	780.211	390.361	545.377	468.105	451.284	429.372	608.41	453.763	430.869	325.874	435.985	439.306	591.67	568.926	497.876	437.358	588.113	828.761	401.475	802.598	501.469	476.147	407.51	248.802	529.123	623.662	576.652	575.753	547.47	502.179	370.111	405.702	644.226	471.255	540.549	373.639	361.591
Com_6955_pos	2475675	1143.39	2384.48	3655.19	1010.85	1562.45	4359.85	2741.55	1949.9	1457.24	3966.13	1308.86	1485.95	1782.01	4150.05	1206.98	7314.9	2764.4	2976.54	1920.31	3514.68	1297.65	874.417	551.399	6206.52	2790.88	3362.6	3628.2	4339.4	8709.5	1087	962.89	2432.83	3673.19	675.64	1144.93	5401.99	2227.04	1719.1	1237.08	3640.1	1303.86	1334.36	1728.63	4206.99	2022.29	9111.63	2958.46	2854.55
Com_6953_pos	2491	14114.2	11262.1	9401.82	6552.45	12268.2	9506.03	14103.3	9260.84	11129.4	16249.4	17234.8	12945.1	10886.7	16634.7	9419.48	10218.8	10308.7	15444.9	11202	10727	9762.65	10631.8	10521.6	10780.6	11393.1	12205.8	13322.3	10838.2	13997.3	8522.8	11968.2	12994.9	10657.8	7140.91	12173.2	7490.87	10319.8	8648.57	10666.6	17595.2	20441.8	10066.7	11391.6	17810.2	11807	12286.6	9727.63	12557.7
Com_6952_neg	(2S,3R,6aS,12bS,12cS,14aS)-2-(2-Hydroxy-2-propanyl)-12b,12c-dimethyl-3,4b,5,6,6a,7,12,12b,12c,13,14,14a-dodecahydro-2H-chromeno[5',6':6,7]indeno[1,2-b]indol-3-ol	69.0137	68.4911	144.542	55.8296	116.326	77.5849	93.2543	100.865	74.8901	99.7386	129.183	96.4075	91.5601	114.463	107.739	76.2609	104.492	117.762	52.9022	110.193	94.0504	76.5736	124.279	72.5334	75.5892	88.0299	58.7379	78.9361	96.518	101.801	73.6688	70.691	155.586	64.1332	119.563	138.759	86.9054	102.437	63.7068	86.6589	135.957	109.836	115.912	129.705	98.1498	56.0882	103.775	82.4558
Com_6951_pos	24HT67X53Y	204.497	228.028	107.993	233.983	199.67	198.923	237.535	123.077	744.318	203.319	214.626	186.115	110.562	263.618	174.714	229.541	221.799	273.903	140.132	577.128	137.883	389.269	206.746	168.383	350.931	500.092	560.203	280.797	399.445	464.614	133.937	169.261	119.017	201.231	105.628	135.822	177.937	116.295	713.864	254.009	217.13	123.602	124.764	221.747	525.235	489.659	170.896	250.288
Com_6949_pos	2505694	505.617	541.734	662.188	829.498	336.655	697.191	800.868	594.84	1970.37	632.81	481.283	761.692	536.778	763.658	749.163	999.451	1092.58	1377.62	701.542	1655.33	590.786	894.698	589.843	683.089	772.415	1419.32	819.253	721.717	2151.47	1733.08	569.695	644.149	683.489	822.391	336.968	650.654	590.97	610.828	2018.73	477.893	481.251	541.932	654.576	623.371	698.644	805.118	1176.55	877.97
Com_6946_pos	2509	1328.55	16846.1	1010.25	14616.1	1029.43	867.809	9129.15	1363.66	1977.79	7365.96	1084.66	1670.86	1400.31	1343.41	1314.27	1937.52	1341.89	1180.29	1356.65	2450.63	1212.66	1801.46	1042.27	2844.77	3809.3	3824.82	6236.24	1412.5	1041.78	1362.11	2298.61	10678.4	1031.75	35007.4	845.535	990.08	1458.22	1164.45	1725.21	6611.27	1153.91	1055.32	1567.57	1299.88	1357.33	1626.29	1760.38	1296.49
Com_6943_pos	2514	2792.12	1692.86	1901.03	1639.38	1359.25	1337.56	1594.79	1755.34	1840.56	2126.34	2513.35	3203.29	1592.16	2833.72	1789.75	2034.95	1916.82	2063.47	1811.91	1861.59	2057.09	955.212	3056.63	1570	1573.31	1484.49	781.411	1586.36	1305.54	1129.6	2384.55	1087.52	1897.81	1702.29	1767.37	1680.58	1880.35	1756.81	1355.3	2019.86	2668.25	1761.56	1683.52	2079.66	1557.92	1810.85	2073.88	1754.89
Com_6940_pos	2595	3383.27	5000.55	5533.05	3315.27	5907.62	3992.89	5066.63	4590.86	4149	4197.1	6172	3783.99	5584.82	8873.48	3184.1	5173.38	4880.54	5329.62	4046.5	7030.56	3733.78	3575.91	6741.08	3133.97	6915.25	6572.29	1799.11	7215.6	4324.83	3017.2	2737.53	4040.57	5500.34	2997.78	4982.4	4285.27	6677.15	2967.49	2954.78	3129.81	5152.68	3812.6	5379.76	5670.12	2974.15	2850.64	4512.28	4549.01
Com_6935_pos	25B-NBOH	186.375	180.441	265.214	144.461	176.879	130.436	149.651	114.087	529.945	197.455	169.456	195.227	152.319	253.313	132.415	161.713	142.278	297.613	212.462	462.408	143.478	150.672	128.85	185.098	173.329	422.552	499.669	275.61	275.614	418.901	191.811	202.517	131.2	142.966	126.669	225.229	231.188	109.971	589.863	245.053	156.259	153.982	175.12	167.59	148.514	168.39	211.928	281.642
Com_6934_pos	2616	278.524	1525.23	261.066	413.941	467.792	287.065	222.197	978.262	185.982	245.851	641.962	392.171	279.701	1735.69	368.484	1361.56	610.74	277.371	541.069	411.91	1115.68	332.967	164.423	403.716	247.398	2236.84	238.401	222.371	332.383	207.475	515.566	761.458	169.149	382.283	269.387	163.638	198.536	353.91	207.755	197.126	176.207	237.6	683.755	691.193	215.403	296.623	438.886	186.578
Com_6930_pos	2639	1984.19	2554.02	1993.53	1875.53	983.221	1275.96	1598.59	1541.48	2075.1	2142.63	3127.94	2332.08	1345.64	1777.78	1678.96	1933.02	2077.65	1626.46	2225.37	1868.81	1648.48	1814.45	2509.42	2103.56	1966.41	1770.67	1890.89	2452.52	2028.36	1564.71	1484.76	2028.28	1696.98	2085.59	1247.71	1980.57	1935.61	1636.64	2177.55	1909.09	4411.82	2191.39	1730.26	1572.88	1529.58	1763.77	1771.81	1661.85
Com_6924_pos	2645	1963.33	2100.26	2378.44	1317.88	1959.89	1755.47	1677.37	1795.17	1537.42	2073.78	2837.11	2143.46	2060.27	2934.18	1508.83	1929.91	2751.52	2279.78	1185.36	1843.23	1839.84	1753.18	3367.69	1246.58	2118.97	1522.45	1030.55	2392.15	2227.12	1351.12	1509.78	1833.13	2390.4	1592.05	2785.03	1977.23	2793.71	1579.9	1905.34	1338.47	2933.88	2013.75	1898.96	2792.2	1190.64	1166.68	2315.96	1856.37
Com_6923_pos	2646	621.725	746.38	688.294	602.608	467.262	513.299	545.626	557.577	561.991	649.861	902.661	917.881	557.558	668.377	526.554	497.504	2606.9	2008.88	527.912	615.966	1020.59	546.386	1424.68	928.695	637.782	1393.15	613.268	864.031	604.818	592.366	573.448	636.377	580.123	548.832	540.844	510.975	550.079	488.124	665.533	572.322	787.747	869.95	743.341	859.107	597.516	552.819	3170.38	1838.62
Com_6918_pos	2707	386.574	265.651	241.82	1158.8	163.319	208.756	217.501	225.779	445.671	214.254	137.441	638.595	219.987	181.04	329.846	360.68	319.364	260.145	152.415	196.301	159.992	176.664	550.435	338.372	701.142	847.714	476.014	187.999	358.971	417.505	1777.92	283.754	218.823	283.759	160.873	187.198	244.12	217.906	397.948	407.735	60.7374	339.665	259.41	146.4	365.008	774.047	296.511	195.058
Com_6915_pos	2729	963.603	765.834	502.064	804.712	448.993	553.381	617.788	705.056	1054.54	1093.91	573.438	1844.79	906.39	769.813	738.652	924.066	1301.48	1126.87	1263.79	880.595	825.674	511.782	779.89	2921.61	638.503	483.586	784.556	467.222	983.19	615.913	3548.85	1151.67	632.621	3485.74	434.89	950.967	966.742	904.562	1818.85	2640.11	1809.17	2571.04	1312.4	1475.82	1734.05	1860.23	1888	2180.72
Com_6914_pos	2740	1205.7	2098.9	2069.15	1002.88	1057.78	3675.64	2153.08	3332.63	2163.21	2057.79	2168.6	3098.3	3512.04	2736.01	5305.26	1689.62	1359.24	3541.83	3937.72	4474.52	3275.38	4150.58	2147.27	2412.88	2231	2448.84	1021.79	3113.34	4311.46	1547.96	1463.55	1975.3	2200.52	889.722	1377.49	3234.85	1943.95	3146.68	3750.91	3439.35	2055.79	4355.79	4051.2	2375.49	3701.5	1710.68	1648.57	4447.24
Com_6912_neg	1-hexadecanoyl-2-(4Z,7Z,10Z,13Z,16Z,19Z-docosahexaenoyl)-sn-glycero-3-phosphoethanolamine	5.77794	7.65069	6.56105	6.41074	4.19982	7.79043	6.95901	6.62322	6.56388	7.83123	3.91132	1002.08	7.54889	4.98426	8.8846	6.32975	4.51029	6.90595	8.80857	7.76217	5.82642	5.00311	3.20031	5.97525	432.138	2.29187	7.42126	8.30552	11.8309	8.64947	5.96199	8.19507	6.87544	6.30796	3.90362	7.69441	5.78253	7.90379	7.27202	9.63225	4.45173	6.85937	8.26394	5.79675	13.6802	8.00439	4.06994	4.70609
Com_6907_pos	2784	224.002	3405.08	236.219	3353	964.388	636.31	3280.21	142.894	306.164	3118.19	133.989	488.308	1910.66	868.479	807.55	302.843	200.131	1658.77	1849.59	2788.44	185.604	1128.75	440.905	526.218	2171.18	2886.29	3761.12	166.852	270.677	265.144	1097.92	4800.46	266.69	5062.06	808.867	160.628	911.504	150.403	286.692	1978.63	101.039	302.004	2091.74	727.564	351.444	405.139	185.451	2292.82
Com_6906_pos	27MC9Q333F	326.717	251.795	195.488	230.798	144.852	205.028	272.906	184.39	236.043	262.8	178.918	305.43	187.411	174.972	217.965	235.555	185.499	6142.33	173.918	183.615	156.843	156.648	205.481	146.607	312.67	241.362	290.983	205.674	309.256	232.664	320.786	246.939	192.481	177.283	145.281	203.146	190.673	204.857	209.1	261.968	199.36	306.942	188.759	168.511	192.782	220.932	144.365	835.524
Com_6906_neg	icomucret	100.035	143.938	102.931	103.081	102.203	97.3749	65.1713	77.9752	71.6414	94.8027	115.106	111.119	109.328	83.7814	98.2128	152.31	147.977	139.533	93.9327	167.916	74.0826	126.816	150.982	111.29	95.9765	112.467	102.257	88.4992	142.374	121.239	123.263	128.236	103.877	107.061	101.619	137.207	103.193	74.858	61.2413	128.196	117.649	104.454	94.959	100.839	96.8611	103.022	140.007	94.6615
Com_6901_pos	27-Nor-5beta-cholestane-3alpha,7alpha,12alpha,24,25-pentol	467.475	510.846	704.407	334.303	394.031	427.946	671.472	609.649	478.877	463.298	498.436	514.508	532.109	492.387	654.533	640.818	571.708	542.753	416.099	414.549	690.548	403.716	508.596	347.257	568.663	215.697	303.301	300.467	297.997	462.343	377.598	376.485	946.285	268.265	330.058	649.582	726.626	422.181	623.132	565.676	496.596	887.06	529.546	354.474	914.777	531.844	573.34	510.176
Com_69_pos	Xanthone	1093.01	918.073	774.294	477.901	364.538	445.35	499.652	582.693	604.353	486.351	501.688	1092.08	664.403	492.927	1287.93	510.364	465.269	847.267	766.661	567.362	413.595	667.249	601.68	542.01	835.996	601.938	862.305	711.296	765.544	645.57	648.301	717.877	493.073	588.442	368.386	457.385	556.745	452.362	702.816	571.855	383.325	854.326	709.068	480.72	1394.61	463.918	404.372	610.568
Com_6897_pos	2802	258907	172016	127199	136719	93153.4	120591	130836	120504	28367.4	152450	100462	223829	127653	131051	144000	145694	121049	76567.5	193065	27975.5	149478	164001	134670	191183	157339	33136.9	171564	154116	180817	43050.9	368840	326445	279640	321909	215663	265522	274549	254507	65973.2	325011	272013	359098	255890	255576	298752	318652	258842	195039
Com_6893_pos	286060413U	10095	87155.5	13418.2	8324.8	9743.01	16336.4	16724.9	7742.13	11817.1	16476.9	26412.5	13069.1	24997.1	18743.3	15660.8	13400.7	10887	13927.5	24553.4	32629.4	28856.4	15450.4	11012.7	23540.6	14734.9	13079.5	9612.06	12460.8	10141.2	13400.7	8601.73	14638.3	13799.9	13472.7	13162.6	8318.31	7977.25	7650.43	14955.4	18960.6	29193.1	9539.83	30355.1	23284	11092.1	15625.1	16368.1	10115.6
Com_6890_pos	2878846	761.895	1077.06	958.422	1030.01	784.975	859.31	1524.29	989.567	1315.61	2125.96	524.831	841.317	1236.49	1081.27	821.279	1053.3	787.521	1195.18	1890.56	1420.61	925.431	1699.72	1061.05	1435.83	1181.53	1087.41	2371.32	1401.46	1487.07	718.079	1331.07	1976.93	705.438	998.413	839.265	954.392	968.688	1780.02	1538.81	1906.74	599.197	1518.78	1340.69	728.632	1254.71	1370.8	1031.83	2062.78
Com_6887_pos	2908	9486.06	10719.9	8667.38	8552.2	6497.57	6091.68	8823.82	7551.71	10889.3	8793.86	7613.5	7516.82	9841.13	9131.37	10783.9	9500.36	9640.64	11082	12039.5	11207.2	6633.14	8939.29	7611.16	11784.5	8848.8	7473.6	7619.53	7993.46	6431.7	8910.24	5243.41	8765.63	8501.51	7635.01	6340.79	9540.93	8288.87	6174.42	8640.48	8517.07	7474.41	6720.94	8754.03	9216.82	11510.8	9829.78	8185.08	7509.2
Com_6881_pos	2945855	368.748	162.592	103.769	107.768	68.3406	112.128	127.054	118.263	715.206	148.254	99.2121	178.836	106.237	97.761	136.234	114.424	104.42	247.477	140.819	565.595	132.49	119.998	180.316	161.798	177.769	480.532	128.565	137.133	186.103	446.442	258.665	142.647	97.7513	136.542	81.6276	130.509	133.615	111.747	685.943	154.498	102.4	117.728	112.292	90.6604	140.743	150.189	120.826	234.194
Com_6878_pos	2978	2477.44	1293.41	755.103	1727.46	552.136	1544.14	1200.41	926.522	1206.34	908.013	703.653	996.45	1320.99	1407.97	1361.85	1327.83	964.095	924.97	1225	1023.79	762.386	808.139	894.707	991.457	1240.41	1406.43	790.813	784.316	1100.72	784.531	2202.39	1332.97	946.758	567.915	547.097	1850.38	777.093	808.072	1009.64	1134.89	443.844	1005.31	1067.75	1120.22	928.777	1545.38	854.418	557.312
Com_6878_neg	4'-(2-{[3-(9H-Carbazol-4-yloxy)-2-hydroxypropyl]amino}ethoxy)-3'-methoxy-4-biphenylol	56.8105	60.1486	55.5135	68.2252	38.74	72.8601	83.9413	66.1423	55.5088	62.1002	38.2337	59.0146	75.2614	56.8838	95.7767	68.3598	50.0322	67.5147	82.0829	92.8261	59.032	52.8772	33.1626	65.0854	69.4257	50.0498	97.8137	70.5134	88.911	70.2191	57.2325	58.267	57.057	50.8037	36.9945	61.3044	49.6383	73.8323	59.5524	82.2974	37.1786	52.4693	80.2858	63.1834	119.172	101.584	50.8028	57.5249
Com_6875_pos	2a,7-Dihydroxy-3-(hydroxymethyl)-6,6,7b-trimethyl-2,2a,4a,5,6,7,7a,7b-octahydro-1H-cyclobuta[e]inden-2-yl 3-chloro-4,6-dihydroxy-2-methylbenzoate	3167.89	2575.74	1763.35	2138.71	1420.99	1685.85	1788.56	2079.49	1086.7	1684.96	1236.25	2961.88	2218.06	1162.35	1080.26	2352.86	998.477	1401.28	3152.29	1058.19	1414.35	5565.99	1732.79	2214.58	2091.99	1230.06	2602.83	2048.58	3288.55	1278.47	4754.34	4165.73	3812.92	3417.94	2720.12	2764.78	3309.5	2906.55	2732.92	4989	2542.64	4333.09	2417.81	2675.47	3118.96	2871.28	3722.3	3092.37
Com_6875_neg	Ethyl loflazepate	152.174	77.5969	79.4196	69.1051	69.0365	53.1181	62.4684	54.4334	70.0058	93.2835	63.0319	115.262	76.0272	60.9693	102.551	82.4728	78.4574	74.8542	103.291	79.4465	82.3336	183.288	75.687	158.139	97.4926	81.8208	124.312	81.1895	136.864	94.3217	170.781	192.249	151.747	130.043	92.6129	90.7042	91.7423	102.556	121.14	121.397	111.856	135.089	120.601	134.019	247.014	122.529	92.3131	98.022
Com_6873_pos	2-Acetamido-1,5-anhydro-2-deoxy-3-O-beta-D-galactopyranosyl-D-arabino-hex-1-enitol	1414.86	574.947	932.201	826.355	1027.53	1067.6	1352.16	1220.68	1688.38	1830.36	1582.8	1104.85	2184.89	1624.16	1397.74	1695.15	1543.72	2025.82	2480.77	1486.49	1673	1644.6	918.906	1654.79	1638.67	1376.54	1731.28	1273.57	1956.26	1318.89	1257.61	2549.43	2856.03	1848.03	1874.89	2523.38	2721.45	2473.89	4336.45	4250.89	3552.62	2863.82	3582.82	3685.79	3120.19	2972.65	2744.66	4283.75
Com_6869_pos	2-Acetamido-2-deoxy-1-O-(hydroxy{[(6E)-3,7,11-trimethyl-6,10-dodecadien-1-yl]oxy}phosphoryl)-alpha-D-glucopyranose	9536.47	21139.5	18562.2	20925.5	11734.4	18930.5	18933	17458.1	10047.5	21566	17646.3	7944.72	22680.6	17170.2	19300.1	23372.2	17853.3	25570.1	33087	7643.06	23287.2	23418.3	21712.2	23499.2	21144	7817.96	18581.7	19433.2	25441.3	12317.8	19304.7	31284.7	25613.6	24727.5	17546	22253.2	25054.7	20939.1	12199.6	32665.3	28701.4	32720.7	22395	20545.1	27276.4	30390.7	24772.4	32707.1
Com_6865_pos	2-Acetamido-4-O-[2-(carboxyamino)-2-deoxy-beta-D-glucopyranosyl]-2-deoxy-beta-D-glucopyranose	324.145	233.836	178.376	194.493	141.595	176.068	194.793	180.626	504.308	192.128	187.814	280.564	198.673	195.007	193.453	194.766	173.54	2734.12	352.327	477.19	226.208	304.005	165.526	358.681	238.971	474.334	231.522	203.195	232.932	458.692	390.78	324.665	276.531	293.205	210.02	272.136	330.803	271.391	827.489	320.715	271.628	343.815	269.068	275.214	274.295	330.06	505.899	399.001
Com_6862_pos	2-Acetylcyclohexanone	1677.96	1503.57	1075.74	930.796	540.012	769.182	966.603	771.786	610.996	876.263	736.153	1566.31	781.555	638.178	896.921	929.356	645.529	903.324	1258.3	866.758	711.153	982.021	1025.05	992.651	1562.28	1011.93	97771.7	1059.89	1358.85	682.678	1609.91	1902.71	1143.06	1136.6	803.588	899.547	1015.97	860.249	661.767	1089.16	998.472	1416.37	1118.11	1142.19	1023.54	984.615	911.568	955.561
Com_6862_neg	Metalaxyl	29.7462	42.5091	34.8358	31.8085	22.8568	38.979	39.8089	34.6563	34.9704	39.9244	20.409	26.7477	35.3109	26.6115	42.0668	33.6143	20.5143	29.5393	39.9975	40.1608	28.6164	23.6561	14.1804	32.832	31.376	40.1884	1386.92	56.4515	69.6065	49.8015	27.358	46.772	38.5536	32.7312	19.9392	35.4074	25.26	36.559	37.4467	48.4067	21.0486	27.0853	40.9205	27.2621	59.707	40.1138	21.3839	23.334
Com_686_pos	Suberic acid	633.847	644.315	316.231	346.121	350.445	297.566	253.226	360.609	554.29	466.805	283.031	650.819	539.066	323.459	405.084	295.135	315.264	389.936	524.553	611.266	495.678	415.718	399.065	530.273	468.446	366.564	394.296	478.646	416.324	427.838	460.385	598.929	286.869	545.352	191.879	339.128	347.307	368.991	550.308	402.92	332.016	528.739	355.486	407.084	409.56	343.779	352.07	545.434
Com_6857_neg	DK3990000	1023.01	395.578	287.498	334.628	178.966	313.332	671.123	826.256	391.558	235.721	146.582	816.375	411.81	289.465	1029.34	458.27	273.753	531.201	774.73	471.906	473.772	498.32	471.594	829.533	901.427	234.591	930.404	242.075	265.941	507.975	955.336	469.787	333.292	270.786	177.351	427.766	611.879	645.179	367.725	323.227	160.065	800.649	455.577	294.247	1460.64	800.924	292.129	437.202
Com_6855_pos	2-Amino-1,3,4-octadecanetriol	1764.34	5535.51	2350.93	3216.11	1585.34	2026.71	23934.2	55970.3	1127.01	1588.89	1095.2	3824.47	1205.14	21240	24859.1	1189.94	921.479	1891.98	5357.36	2005.45	108.265	722.447	2102.96	1041.53	3520.47	2233.87	4680.48	1707.02	5588.6	2598.96	1893.53	7251.84	2213.56	1902.1	1502.89	1665.31	33297.6	16731.7	1533.97	1573.86	1363.02	2295.57	1337.8	28713.5	23099.7	1485.1	793.358	2007.06
Com_6854_pos	2-Amino-3-{[({2-carboxy-2-[(Z)-(1-hydroxyethylidene)amino]ethyl}sulfanyl)methyl]sulfanyl}propanoic acid (non-preferred name)	197.195	252.377	179.568	134.36	113.956	145.276	1617.5	1092.19	164.475	155.818	2781.94	215.144	136.612	125.153	149.511	163.761	146.583	223.061	489.831	194.499	186.046	180.581	146.006	199.383	170.692	148.9	201.285	169.688	204.28	144.274	176.923	173.249	135.142	171.588	112.336	129.489	734.564	888	151.508	158.263	2517.69	176.553	148.027	130.988	155.453	168.064	154.587	166.927
Com_6852_pos	2-Amino-3-hydroxy-N-[(6S,9R,10S,11Z,13R,18aS)-11-hydroxy-6,13-diisopropyl-2,5,9-trimethyl-1,4,7,14-tetraoxo-2,3,4,5,6,7,9,10,13,14,16,17,18,18a-tetradecahydro-1H-pyrrolo[2,1-i][1,4,7,10,13]oxatetraazacyclohexadecin-10-yl]-4-methylbenzenecarboximidic acid	299.889	458.728	181.999	487.573	211.835	274.991	225.496	346.127	217.396	300.526	142.292	329.306	151.074	310.259	127.326	289.659	198.101	179.612	622.22	477.341	357.212	454.708	187.704	453.578	268.28	668.946	707.774	272.289	548.224	239.303	572.415	337.459	194.204	499.099	160.824	199.473	232.662	229.206	248.659	225.111	194.739	284.729	207.842	280.508	230.936	339.692	270.619	215.2
Com_6850_pos	2-Amino-4-({[5-(4-amino-7H-pyrrolo[2,3-d]pyrimidin-7-yl)-3,4-dihydroxytetrahydro-2-furanyl]methyl}sulfanyl)butanoic acid	241.191	245.226	207.095	220.971	155.923	199.634	254.945	227.023	46939.7	249.118	198.609	394.15	219.963	225.991	229.149	266.715	213.679	316.771	368.49	316.695	237.332	338.099	362.106	485.458	325.103	225.29	307.017	227.928	314.316	257.592	245.801	266.252	195.887	255.948	159.275	228.876	249.123	213.555	42121.1	262.428	204.374	341.87	235.971	239.585	258.455	291.513	237.199	304.07
Com_685_pos	Succinic anhydride	2649.14	2173.71	2126.14	1198.59	2932.06	2071.07	2054.86	1456.37	3130.23	2561.92	1742.9	2325.99	1640.13	1703.17	1933.11	1846.37	2118.48	3881.23	2126.54	3017.45	1802.75	2009.25	1683.59	1751.01	1873.91	2481.84	21692.9	2625.36	3724.73	1385.61	2401.75	2104.47	2103.73	1706.51	2463.1	1392.18	1520.96	1403.31	2327.05	2550.9	1668.51	2028.19	2046.81	1607.71	1967.45	1485.38	2668.1	2157.86
Com_6849_pos	2-Amino-4-{6-[(3-methyl-2-buten-1-yl)amino]-3H-purin-3-yl}butanoic acid	1327.44	1946.03	3066.14	2213.2	3031.95	7604.29	9684.16	3798.37	4166.09	4387.94	2249.47	2770.92	4542.16	5020.2	6759.23	3774.41	2174.15	3208.16	3325.55	5039.65	3838.78	3329.13	4488.95	4497.83	2636.96	3705.82	2331.66	4426.88	8123.82	2854.01	1869.79	2834.79	3140.81	2273.22	3428.31	10879.1	9037.29	3325.02	4402.17	2555.84	1857.2	3711.81	5205.97	5190.34	5697.69	3955.46	2319.6	3662.33
Com_6848_pos	2-Amino-4-cresol	911.159	719.234	496.111	451.75	335.52	1070.89	661.284	703.622	718.518	1231.1	561.055	771.068	519.482	791.482	584.848	717.971	701.477	904.165	542.753	2382.34	591.891	1483.95	413.932	603.551	502.215	782.45	854.201	804.487	859.363	561.969	704.637	725.989	496.09	551.152	425.476	1303.24	674.382	635.539	796.695	1518.29	445.547	557.653	561.956	647.558	556.309	707.275	724.886	812.068
Com_6845_pos	2-Amino-4-hydroxy-7,8-dihydro-6-pteridinecarboxamide	499.348	189.313	332.27	629.698	316.112	764.064	560.88	473.222	471.519	575.82	403.515	732.088	597.085	373.263	1720.69	934.221	497.953	685.604	1092.41	446.948	526.152	1318.25	674.48	608.41	753.902	500.749	1000.25	1157.69	872.313	437.823	456.914	374.425	354.263	594.111	264.171	1054.8	571.93	402.298	477.088	611.87	412.133	533.23	528.958	478.054	2039.95	1528.83	437.201	497.257
Com_6843_neg	Aleglitazar	162.871	128.409	213.963	138.797	176.978	139.872	194.016	181.386	193.55	204.541	233.865	195.328	175.094	230.889	217.858	182.985	201.26	201.994	132.818	253.168	236.602	144.154	160.861	137.984	162.108	173.047	117.132	198.655	215.334	183.625	159.745	177.591	250.902	169.63	165.377	186.297	154.918	180.003	187.367	200.397	335.238	204.574	206.763	477.026	271.909	190.225	172.968	164.641
Com_6841_pos	2-Amino-4-methylpyrimidine	7519.16	8869.98	8885.58	8280.95	6810.97	8097.52	7859.9	8341.69	12884.9	11793.9	8444.37	8772.25	10224.9	11822.1	12669.6	11229.5	10171.9	12199.9	17379.8	16003.2	12066.6	11287.8	6813.82	15047.8	8254.02	7338.22	7819.58	9011.95	9257.58	7526.73	6894.82	8685.41	6569.55	8571.85	5650.07	7143.04	7321.51	7178.44	11986.2	12741.3	8364	7467.26	9669.91	10600.9	11086.3	11556.1	11929.4	9675.71
Com_6840_pos	2-Amino-5-[2-(4-formylphenyl)hydrazino]-5-oxopentanoic acid	128.735	310.914	342.582	112.412	82.7294	203.559	506.284	185.838	348.939	259.161	358.552	286.805	185.081	112.649	285.959	346.502	137.58	251.46	257.713	353.528	123.251	1124.67	202.746	260.643	442.866	219.215	410.362	435.152	368.073	128.831	125.603	225.523	392.71	120.743	98.8689	285.507	520.605	176.223	285.222	348.122	377.32	256.329	179.531	162.16	444.7	467.406	134.652	327.565
Com_684_pos	Succinobucol	14.0312	15.5585	14.3153	20.4643	17.5394	15.3077	14.5612	17.2627	13.596	13.2395	18.6828	17.7502	13.4506	13.9804	9.00094	27.6331	13.5995	15.9298	34.3781	31.1069	23.7406	21.9313	11.4726	19.7981	16.7078	14.623	16.1543	17.9512	17.0581	14.7196	25.5288	13.5395	13.835	17.8296	12.6583	13.3952	14.2033	12.3025	13.7229	12.4367	12.8385	17.1165	13.5673	13.2418	13.702	17.105	15.7768	12.7198
Com_6835_pos	2-Amino-6-[(3-carboxypropanoyl)amino]heptanedioic acid	467.295	274.874	592.274	755.635	367.836	1875.12	1054.73	941.452	719.665	1569.3	356.737	762.671	1295.62	711.812	7172.82	1592.46	584.051	654.979	1250.98	672.738	785.023	2120.59	1017.51	773.484	834.638	1007.59	583.509	1546.69	855.496	275.514	305.598	380.242	357.767	503.957	414.491	5234.52	2003.12	909.412	610.152	1687.79	407.204	806.277	1754	591.189	6735.53	2932.85	508.962	973.99
Com_6833_pos	2-Amino-6-hydroxyaminopurine	77642.3	203498	148239	101496	107039	82420.2	62800.9	89349	70260.5	95311.3	42846.1	139218	53647.5	40161	43440.7	94586.7	75964.7	52393.1	167763	63359.8	100076	72762.8	69586.7	235135	43492.8	86162.1	68320	131938	65083.8	112780	105074	178759	127924	66244.2	113305	41605	34575	39501	63842.1	93473.7	43204.3	67845.2	54891.4	41110	80450.2	87057	61840.6	61081
Com_6830_pos	2-Amino-9-(2-deoxypentofuranosyl)-3,9-dihydro-6H-purin-6-one	134.563	136.814	106.921	123.282	86.9912	108.898	132.539	126.659	503.584	138.263	110.566	219.9	121.037	126.083	127.845	145.163	115.888	166.963	205.585	172.054	132.41	188.629	180.98	270.842	181.378	123.499	155.881	127.164	175.36	143.713	137.135	148.545	107.289	142.796	87.8201	122.762	138.988	116.566	453.918	145.029	114.023	190.733	130.134	133.667	141.613	158.472	132.336	169.644
Com_6829_pos	2-Amino-9,10-epoxy-8-oxodecanoic acid	248.509	193.479	181.203	184.245	126.487	195.429	165.6	190.743	662.824	207.629	159.563	249.524	136.39	161.763	177.247	192.374	156.97	419.132	235.996	539.905	131.732	174.239	148.537	204.165	203.198	438.048	232.644	197.454	248.143	632.971	287.296	230.19	120.606	164.918	134.835	181.673	157.649	151.134	679.092	194.968	156.178	185.412	203.936	184.612	170.072	182.824	147.561	295.346
Com_6826_pos	2-Aminoadenosine	171.897	164.519	222.359	162.136	139.282	114.044	177.29	159.772	296.626	221.986	114.078	423.098	235.056	130.858	638.458	189.478	155.7	185.684	246.572	202.364	252.797	229.041	226.553	167.404	193.774	231.534	3162.53	202.302	161.774	215.713	213.228	148.832	213.589	147.033	116.318	213.692	190.27	165.359	254.047	287.107	143.696	315.865	268.272	159.572	591.161	154.178	124.313	143.431
Com_6825_pos	2-Aminoethyl (2R)-3-[(1Z)-1-hexadecen-1-yloxy]-2-hydroxypropyl hydrogen phosphate	11415.8	35607.4	10653.2	35042.3	48262.7	12743.8	39291	18662.8	107095	17447.4	21522.8	11991.9	39953.3	47315	28422.5	12985.9	6849.93	31719.6	82245.9	40821.4	21382.1	67128.2	13736.1	77106.1	37069.1	46539.9	9277.11	17747.5	23271.3	16842.6	12351.3	22949.3	20541.5	11939	30428	15337.6	45503.8	8291.78	41110.4	20586.6	12944.1	7348.95	47124.8	41456.6	24647.1	12559.9	18517.1	55050.8
Com_6822_neg	6-Methoxy-2-oxo-2H-chromen-7-yl acetate	143.942	176.826	145.754	155.61	95.7567	190.574	185.916	156.544	174.946	189.635	106.465	149.041	201.561	141.603	232.33	168.574	115.01	169.891	218.671	219.183	159.333	138.209	77.9031	159.394	146.06	120.319	200.2	180.934	262.516	204.273	122.146	185.053	152.53	151.151	85.3021	164.665	122.347	192.092	175.884	246.622	105.637	153.868	201.004	151.329	298.592	233.241	106.481	137.065
Com_6819_pos	2-Arachidonoyl glycerol	3374.47	2244.06	1946.31	1958.16	969.623	1860.16	1821.22	1822.27	2121.35	1391.45	1992.54	1850.08	1852.99	1539.45	1723.85	3112.64	3034.53	2429.99	5842.32	5134.06	2324.97	2066.25	1217.35	6189.24	1633.29	1102.06	266.42	1639.19	3210.93	1533.13	2357.64	2567.15	2457.72	1985.12	1037.72	2730.47	2273.92	2630.12	1815.55	2335.41	3715	2486.16	1941.58	1111.63	1363.09	3322.56	2565.66	2542.77
Com_6815_neg	Flutoprazepam	18.3545	28.4719	22.8494	21.7504	17.2545	28.9977	26.7287	23.0827	34.3548	27.6386	15.0779	17.9134	25.4447	19.944	29.2471	24.7233	14.5314	26.5156	27.884	43.241	18.9388	15.2777	8.44184	19.255	20.51	19.8379	25.731	42.4649	52.1853	38.9922	18.2877	31.9125	25.2245	21.469	15.0768	26.0449	17.2047	25.4472	36.7974	33.0244	15.25	17.6573	28.4932	21.7971	42.0986	28.4797	14.8278	20.0728
Com_6812_pos	2-chloro-5,8-dihydroxy-3-(3-methyl-2-butenyl)-1,4-naphthoquinone	191.529	159.941	246.499	339.203	98.902	120.152	147.153	106.442	263.06	302.333	113.367	367.438	279.743	114.373	548.769	123.105	104.495	109.321	157.685	180.045	92.3033	116.621	220.651	111.71	204.038	304.748	191.259	127.08	172.617	297.088	353.648	152.585	247.426	241.467	84.1116	106.251	172.223	95.5874	251.35	301.454	141.495	319.724	271.029	142.469	540.907	186.874	139.861	116.691
Com_6811_pos	2-Chloro-N-(2,6-diethylphenyl)acetamide	537.755	404.634	370.617	1026.73	301.862	355.953	365.809	405.268	463.65	357.194	285.531	649.663	316.845	404.888	299.345	455.79	353.852	356.911	1040.82	1245.2	693.452	592.323	346.744	601.462	439.294	476.067	602.238	669.117	519.581	493.093	1236.24	415.31	369.57	1037.33	247.354	366.177	454.189	375.009	439.493	382.331	393.422	537.985	320.795	340.237	458.185	682.062	506.347	358.813
Com_6808_pos	2-Decylfuran	527.58	823.226	406.039	778.091	344.017	441.77	437.072	343.855	419.785	569.732	277.656	460.066	416.753	356.616	608.601	834.569	378.157	635.288	495.619	377.702	323.704	503.146	450.453	468.345	605.593	845.574	589.945	732.143	386.437	404.509	778.203	761.38	516.596	756.005	362.17	462.954	774.878	395.088	406.77	672.559	289.863	616.076	496.729	428.674	722.756	928.299	530.205	887.003
Com_6803_pos	2-demethylmenaquinol-7	273.599	216.656	595.752	687.473	488.969	1257.28	1107.83	409.944	591.586	604.771	318.141	981.197	571.592	907.148	313.461	600.731	776.594	1180.47	707.054	1055.43	705.526	507.022	941.826	1544.45	694.297	663.149	180.396	641.955	1480.79	551.383	243.873	200.711	386.537	537.9	475.751	889.151	1247.47	330.598	615.373	616.668	956.25	848.421	408.234	474.492	422.615	590.921	675.772	861.588
Com_6800_pos	2'-deoxy-5-hydroxymethyl-CDP	94.6027	89.4187	102.897	74.4809	50.3513	60.933	78.6994	67.2906	225.734	78.4327	63.7681	116.648	65.8714	65.6788	86.374	76.999	71.7661	115.463	117.516	194.409	77.2985	95.1494	79.808	106.704	98.8253	186.258	93.6585	73.5327	96.5316	175.756	115.418	92.1662	122.861	71.3032	48.7865	66.665	77.1805	59.0781	258.842	86.595	65.3409	96.3771	70.1894	65.3915	84.8479	90.8657	72.9712	129.658
Com_680_pos	Succinyladenosine	103.214	90.3313	64.0659	69.8375	223.989	171.813	86.0842	66.4218	598.096	88.2506	93.0123	122.704	73.5081	66.1341	82.5629	96.6504	79.8394	188.894	136.021	494.713	84.5691	92.8466	74.0612	121.709	96.7063	437.859	135.762	79.6922	92.5384	395.808	96.99	97.1888	68.3039	72.9436	171.674	66.9155	80.6709	66.3646	522.34	96.4805	79.7093	97.2469	77.1236	69.8484	94.1988	109.683	80.723	202.496
Com_680_neg	(3S,5Z,7E,23S)-3,25-Dihydroxy-24-oxo-9,10-secocholesta-5,7,10-trien-23-yl D-glucopyranosiduronic acid	52.678	34.731	32.3474	28.8098	47.1463	33.9338	64.1596	42.6542	66.1912	34.5662	24.5396	36.8129	53.5397	21.5448	36.829	27.3871	27.4323	32.1575	35.3692	78.8737	63.0276	38.0764	10.8383	24.918	25.5916	38.6149	39.908	71.608	76.4188	67.0867	41.7076	97.6083	36.7652	77.4607	16.511	45.9192	46.5024	37.0057	68.7661	51.1215	27.0716	30.2736	72.9581	63.9444	53.7835	34.357	23.8754	39.3181
Com_6798_neg	fluprednisolone	30.2836	40.2295	34.5968	37.6793	21.9691	32.3113	33.5063	29.3625	32.555	35.0659	18.3485	32.1906	27.9057	24.281	39.1103	32.1078	22.7319	26.902	35.0509	38.3085	31.4053	31.129	17.1097	33.1541	33.0146	27.8668	39.0321	58.4603	70.4666	50.3108	32.0371	45.7863	40.7597	29.8671	22.882	31.2995	31.5716	33.2131	39.5803	44.2993	22.6457	30.6917	37.6553	29.8047	60.4444	39.4852	20.9839	25.4589
Com_6795_neg	4-O-(2,3-Di-O-sulfo-beta-D-xylopyranosyl)-2,3-di-O-sulfo-beta-D-xylopyranose	1008.99	636.365	564.651	543.245	238.995	760.632	820.653	831.994	681.396	606.961	327.173	640.531	750.965	481.181	1064.78	1001.93	371.307	771.544	1171.75	590.987	708.43	643.328	365.302	852.262	882.699	336.581	1241.14	619.911	986.285	776.315	1075.03	763.139	622.243	616.375	224.32	599.226	467.663	696.763	797.686	1005	298.921	582.401	613.704	588.348	1656.55	1070.71	515.531	575.007
Com_679_pos	Succinylcholine	1670.91	1102.85	1779.55	1803.37	1549.68	2094.75	2102.32	2024.08	2952.87	3926.56	3000.62	1391.22	3048.58	3232.62	1275.16	2745.15	2398.74	3034.58	2773.19	1967.58	2570.29	4287.25	1693.37	2931.34	3408.02	1511.51	5715.54	2802.31	3413.18	3027.07	2566.85	4590.48	5594.67	3635.61	3900.27	5887.66	4728.23	5078.29	6969.17	7787.22	6388.46	4333.29	5697.5	7782.9	5835.76	4929.94	4329.85	6810.25
Com_6789_pos	2-Ethoxy-2'-ethyloxanilide	1248.56	2322.24	834.067	1916.14	426.244	1076.5	1239.23	799.204	1112.8	1523.16	760.8	1040.48	1038.72	979.147	651.894	975.925	741.397	1085.33	2206.21	2444.18	843.281	1290.46	1055.49	1121.26	1394.95	1152.89	1387.43	1114.7	5046.41	1221.95	3000.94	2124.28	761.101	722.325	471.407	854.15	849.974	1001.02	1036.83	1570.3	505.948	890.522	919.189	991.994	834.404	1100.77	587.295	591.789
Com_6784_pos	2-Ethylhexyl hydrogen sulfate	1148.68	13667.1	453.238	22898.8	496.464	778.072	24639.1	816.723	788.597	19545.6	992.143	680.877	618.335	1195.97	462.175	1313.59	745.95	1029.07	1344.86	1146.2	1269.47	14565.8	907.835	995.935	19049.9	8916.16	16234.5	718.826	767.945	585	1271.86	28466.9	464.242	31362.2	411.997	653.293	778.029	626.31	1177.9	15252.9	1382.34	608.983	792.511	790.789	617.899	731.745	1071.92	880.162
Com_6783_pos	2-Formylpyridine	640.43	545.566	336.349	411.532	297.723	443.692	472.357	365.303	555.56	389.018	321.968	551.37	483.586	372.552	399.523	497.482	327.938	535.275	363.512	318.623	353.763	336.557	357.856	384.205	393.021	578.014	446.812	328.409	459.945	378.363	560.982	493.631	381.928	400.063	278.847	422.872	421.621	319.559	417.691	324.803	354.858	496.114	404.031	309.031	366.449	402.616	400.058	500.889
Com_6782_pos	2-Fucosyllactose	97.3809	79.6701	68.2825	83.6161	53.9187	73.5958	80.1823	103.461	110.486	84.8152	61.3416	119.458	88.215	67.6489	86.3534	97.189	88.9209	128.329	125.326	105.025	77.309	102.663	81.82	104.41	96.8801	78.7062	21752.9	83.7021	111.264	99.4117	93.944	97.611	67.0427	89.0926	57.5382	87.3816	92.7904	100.323	109.259	88.5387	61.4513	97.7033	87.9339	65.6908	93.1302	108.289	94.7582	114.503
Com_678_pos	succinylsulfathiazole	568.047	648.585	1144.57	506.252	346.338	460.182	533.866	498.936	1557.21	630.783	492.131	1317.94	529.793	404.816	804.864	485.27	546.682	1504.32	731.702	1087.34	511.934	590.471	747.619	665.035	611.574	1056.76	605.381	511.831	693.67	1036.55	688.335	581.968	1106.24	435.961	389.903	477.802	547.209	431.103	1474.76	599.866	532.495	1031.62	524.832	502.446	691.782	649.926	676.763	768.477
Com_6778_pos	2-Hexenoylcarnitine	643.257	572.955	852.654	466.018	643.735	1246.87	1229.14	443.855	719.71	928.131	717.721	1167.9	1039.81	933.229	920.909	806.163	1367.97	1322.76	1156.94	1873.32	1184.51	1117.7	752.807	1155.38	67031.3	1409.24	3791.76	1015.23	1143.6	766.072	631.555	593.204	878.384	640.888	665.522	1449.06	1668.59	451.523	851.174	1270.42	900.752	1317.32	1371.9	1236.55	1359.3	791.395	1090.76	1250.15
Com_6774_pos	2H-Pyran	2867.81	1663.74	1753.34	1396.47	1796.77	1338.17	2040	1939.55	2743.91	2823.54	2145.84	2665.64	2186.87	2397.47	2702.92	2643.59	2186.64	4106.11	3017.57	2229.52	2118.27	2811.76	2107.89	2252.99	1992.44	2236.56	2881.45	1767.51	2424.57	1881.7	2604.89	2559.93	1878.31	1779.67	1909.02	2006	2300.32	1790.38	2226.34	3142.14	2388.01	2884.39	2572.68	2513.65	2847.67	2572.56	2165.85	2926.15
Com_677_pos	Sucralose	1155.08	938.683	690.084	1242.78	651.238	722.587	779.242	1171.56	1325.56	883.09	538.308	1030.56	1842.85	657.462	3151.45	5389.44	4742.53	1653.31	1374.02	997.844	716.611	910.345	866.247	1119.13	822.261	975.609	1405.75	1013.14	1428.05	923.16	1026.34	1308.26	697.325	996	692.869	1931.69	1368.99	921.037	2025.98	934.684	533.922	813.485	1501.64	680.448	3491.12	4368.62	4411.43	3533.01
Com_6766_pos	2-Hydroxy-3-{[(2E)-3-(4-hydroxyphenyl)-2-propenoyl]oxy}urs-12-en-28-oic acid	250.043	286.425	222.734	225.153	166.374	182.122	214.122	207.532	266.435	235.49	202.836	244.242	234.31	243.672	214.179	206.799	213.355	174.352	187.57	184.874	179.767	192.796	199.884	191.496	232.432	207.203	246.382	266.478	225.393	259.701	236.14	227.531	203.671	257.349	167.849	223.162	228.818	195.703	249.201	279.78	197.659	253.853	206.275	231.186	253.047	231.575	203.252	141.033
Com_6764_pos	2-Hydroxy-3-isobutyl-9,10-dimethoxy-1,2,3,4,6,7-hexahydro-11bH-benzo(a)quinolizine	559.676	273.247	325.486	2074.58	176.164	434.051	208.474	473.475	772.993	222.445	122.367	1012.6	207.904	241.795	308.49	687.591	355.312	202.618	886.452	539.319	181.592	258.595	420.945	385.868	352.276	1206.34	1344.41	252.321	277.906	781.653	2338.91	386.383	370.896	1502.79	141.13	266.138	658.662	664.859	764.591	272.765	343.814	525.596	308.292	192.322	952.815	1308.82	959.215	532.394
Com_6763_pos	2-Hydroxy-4-(7-hydroxy-3,5-dimethoxy-4-oxo-4H-chromen-2-yl)benzyl beta-D-glucopyranoside	1111.68	226.263	317.944	240.27	100.52	201.05	303.524	210.895	359.283	290.546	186.218	617.964	359.96	602.231	937.252	245.836	178.662	197.324	513.8	418.554	1300.46	319.35	306.102	227.582	229.973	326.669	216.751	150.907	1026.75	291.385	483.691	225.604	288.586	155.416	97.022	257.353	183.765	161.401	343.249	332.356	119.523	444.485	382.833	739.909	830.025	319.455	181.571	217.739
Com_6760_pos	2-Hydroxy-4-(trifluoromethyl)benzoic acid	319.418	803.118	706.42	3519.62	1316.05	6509.62	472.717	215.944	2982.18	922.221	393.736	2005.25	1637.89	624.926	1234.03	1163.64	1164.33	263.653	2822	2232.35	234.045	809.736	510.787	2418.35	1132.52	205.302	295.579	778.922	551.292	2782.03	387.495	1442.22	521.817	4333.26	1294.37	11905.5	485.088	335.142	1790.34	1019.74	517.372	1108.25	1427.35	642.339	769.209	1325.48	1312.82	360.411
Com_6760_neg	Testosterone	69.3316	106.004	49.847	95.3056	77.2189	71.3973	54.7963	38.3788	36.5329	76.4899	131.493	46.4158	48.9676	67.1213	51.4948	105.132	91.6614	160.784	50.5588	58.964	55.9087	81.2452	86.6235	63.188	70.5964	74.6351	61.7405	64.8506	131.898	56.7745	86.28	103.142	72.7795	91.9277	65.8505	86.9151	54.5049	41.9485	75.9999	87.4021	88.7033	48.6306	45.9021	46.5575	59.16	47.389	93.9077	100.447
Com_6756_pos	2-Hydroxycinnamic acid	66824.6	112500	75123.9	122135	85255.1	94823.7	86007.7	90907.1	162715	217970	74503.7	80950	133768	91809.2	159073	204632	199497	156631	260608	221275	54840.3	11835.3	55930.5	112619	85155.4	91405.8	167381	96287.8	156589	146064	74856.1	158012	83363.6	64840.3	133466	106971	189434	36683.4	174546	214050	89780.7	138412	132071	113498	153626	122171	228370	173824
Com_6755_pos	2-Hydroxyethyl 2,5,7,8-tetramethyl-2-(4,8,12-trimethyltridecyl)-3,4-dihydro-2H-chromen-6-yl succinate	1383.35	2113.1	1537.75	487.003	597.053	772.687	1238.31	1116.35	913.532	797.452	515.231	707.271	525.073	1257.06	786.857	1017.17	608.7	500.748	1426.39	1461.39	564.483	652.301	914.609	1843.19	628.652	361.675	276.861	698.927	403.841	781.456	972.487	718.457	499.063	725.14	392.216	614.377	795.655	699.134	685.211	375.151	880.339	527.311	325.699	751.668	956.938	1336.03	435.039	650.769
Com_6754_pos	2-Hydroxyimipramine	1131.26	117.523	3618.11	94.4456	108.261	106.132	880.072	83.5214	796.32	951.493	85.537	2016.4	88.764	858.474	96.4735	114.58	93.373	979.689	5620.75	723.094	105.501	1085.15	1295.15	149.929	2392.74	570.053	156.226	732.842	118.552	479.36	1007.37	117.483	2960.44	88.6196	93.0971	85.4944	1022.27	80.2631	655.992	1054.35	87.3444	1057.34	92.9063	697.544	105.208	118.635	94.5913	922.233
Com_6753_neg	Prednisolone tebutate	36.3303	40.38	33.8652	33.9886	21.0112	39.0329	40.1547	37.6448	33.6082	40.0896	21.0253	29.9624	36.5376	26.2236	45.5221	35.5725	22.2799	32.7022	42.5527	42.9801	30.036	26.5236	14.6789	35.1002	31.3473	31.2801	36.8226	59.7039	75.54	51.6425	29.5698	48.3719	38.134	34.8451	19.7093	42.4563	27.108	38.3878	36.5206	47.8318	22.643	29.4412	41.6825	29.0453	64.6974	43.0831	23.8284	25.4912
Com_6752_pos	2-Hydroxy-N-{2-[2-(1H-imidazol-5-yl)ethyl]-5-methyl-3-oxo-1,2-oxazolidin-4-yl}benzamide	765.357	1094.32	311.772	4002.35	361.402	334.932	2040.35	702.559	516.422	1675.78	260.674	637.268	298.154	392.217	312.295	619.343	410.848	370.182	598.438	651.204	448.34	404.83	360.123	530.875	634.814	799.54	1034.8	399.02	412.223	579.939	1043.26	1349.55	282.417	5999.89	213.452	286.334	482.277	339.402	439.644	1512	377.581	469.546	400.324	261.66	360.531	654.809	594.827	335.314
Com_6750_pos	2-iminio-3-(7-chloroindol-3-yl)propionate	265.457	267.281	153.611	181.582	137.819	231.361	191.475	238.694	1083.31	294.563	301.78	340.675	245.68	144.763	260.521	255.492	241.765	757.416	385.709	910.104	215.301	304.773	197.482	324.429	260.629	780.347	341.209	277.545	381.078	952.336	286.192	338.533	163.401	192.268	118.287	273.454	202.539	241.189	1109.9	256.5	220.205	291.35	556.625	158.309	249.284	267.664	225.278	482.71
Com_6749_neg	(23R)-29-Amino-26-hydroxy-26-oxido-20-oxo-21,25,27-trioxa-26lambda~5~-phosphanonacosan-23-yl (4Z,7Z,10Z,13Z,16Z,19Z)-4,7,10,13,16,19-docosahexaenoate	22.3097	27.6263	22.5634	23.0689	14.6011	27.891	27.8341	24.6857	23.1168	28.2037	13.6468	239.159	23.1753	17.6579	32.3814	26.2192	16.9797	22.1084	29.3625	27.6272	21.3892	20.2257	11.7956	22.8442	141.872	139.554	1522.27	42.0487	51.4947	37.763	22.2732	28.1763	24.1418	24.1084	13.1414	26.4487	24.342	26.5799	27.8923	34.4597	15.7756	26.6902	27.0456	18.3182	52.6164	32.0685	17.8005	17.3861
Com_6748_pos	2-Indolylformic acid	524.913	980.434	495.691	520.588	486.94	387.084	621.243	484.118	814.048	715.516	425.336	519.6	754.133	492.287	824.611	776.059	561.643	1061.3	585.019	709.463	502.168	863.162	381.588	958.175	547.321	773.16	413.933	582.634	1155.49	643.029	589.706	703.675	386.881	474.29	394.375	457.805	764.203	470.392	715.127	522.405	343.689	413.257	718.229	439.511	687.867	756.839	764.005	1060.88
Com_6742_pos	2-Isobutoxynaphthalene	897.872	3412.65	1183.8	1951.58	7061.36	883.395	4948.9	1378.65	6945.37	1030.9	5749.44	883.022	4090.95	4451.91	1911.6	1261.17	1416.22	1485.8	4137.22	8240.18	1224.26	3150.01	4772.31	2424.95	8433.33	7488.87	824.707	1763.94	1223.07	905.964	1468.18	2290.08	1374.09	975.277	4213.21	1409.74	4323.07	1026.44	4072.86	1847.11	2472.3	831.52	4874.44	5900.76	1745.33	1267.57	1686.23	2858.28
Com_6738_pos	2-Isocapryloyl-3R-hydroxymethyl-gamma-butyrolactone	244.32	616.396	155.39	239.551	107.684	214.246	393.375	86.4026	318.299	276.173	175.835	249.188	151.003	165.074	639.632	1173.15	182.476	490.118	145.1	281.083	124.592	309.764	271.993	181.45	464.681	290.354	294.446	610.87	404.13	271.351	247.527	408.557	154.725	205.477	145.334	237.508	373.89	125.649	304.823	341.38	159.213	234.405	232.053	116.269	429.389	1156.52	213.214	363.89
Com_6734_pos	2-Isopropenyl-4,6,8-trimethoxy-9-methyl-2,3-dihydrofuro[2,3-b]quinolin-9-ium	17875.7	17687.7	11831.1	15817	9556.79	12173.1	12532.7	11993.3	14508.5	15784	11815	12426.1	10823.8	9035.59	13415.8	16609.2	12511.4	21272.2	38834.1	10297.1	12590.4	20602.4	8840.7	19824.1	17481.2	11842.7	22495.9	12121.1	20902.8	11320	26631.2	32369.2	14553.3	23887.4	10490.6	16347.7	29207	15466	24335.1	23383.3	18301	19071	22198.1	10746	20761	26753.3	17087.1	19093.7
Com_6733_pos	2-Isopropyl-4,5-dimethyl-1,3-thiazole	192.471	131.269	72.784	84.7644	48.4762	64.6478	383.309	82.3738	565.47	88.6374	58.654	117.679	78.0016	75.4079	87.9146	386.366	327.174	223.068	147.675	447.693	85.3094	107.917	75.2403	1563.81	137.682	539.59	93.3027	86.1681	122.929	394.628	154.542	126.749	69.0178	82.4121	51.3806	80.5283	277.51	70.6272	577.365	86.8714	69.5482	107.647	78.8745	77.1525	97.2512	240.848	263.512	203.888
Com_6732_pos	2-Keto-glutaramic acid	2181.9	1640.24	1179.47	1232.11	907.638	921.749	1288.06	1124.32	1232.31	1325.14	950.34	1713.67	1136.61	1280.27	1240.24	1255.97	1197.4	1517.47	1746.42	1952.34	1435.69	1584.96	1010.58	1472.18	1322.83	1051.7	1397.42	1075.01	1924.78	1102.12	1605.35	1341.31	943.807	1183.71	899.384	1005.65	1062.64	1014.87	1086.54	1247.43	1007.39	1270.62	1121.31	1311.94	1408.04	1248.72	1234.38	1380.18
Com_6731_pos	2-linoleoyl-sn-glycero-3-phosphoethanolamine	447262	544897	567314	573426	375181	344699	593577	371976	415174	600400	593102	358670	335401	507694	384840	343537	351607	351232	365489	268088	227712	560963	420759	289722	394580	202774	245320	354226	245034	672348	385758	499571	533755	515817	358914	491109	512139	289172	379824	523301	521233	367869	269141	457687	444174	432345	283573	308539
Com_6728_pos	2-Mercaptobenzothiazole	443.825	619.237	394.925	79.6147	825.954	210.884	546.745	189.761	3332.45	414.933	775.223	1763.33	452.155	1776.79	1650.49	905.134	1720.97	866.243	886.765	4872.65	2127.08	1089.96	4431.34	434.867	444.897	834.052	357.482	1078.87	570.447	712.391	194.342	218.097	220.873	77.2062	224.322	136.666	261.355	60.3536	304.729	468.375	233.56	415.339	1690.18	324.985	247.894	212.115	206.419	145.474
Com_6726_pos	2-Methoxy-1-(3-methyl-2-buten-1-yl)-4-[(Z)-2-phenylvinyl]benzene	393.157	310.189	505.995	689.294	446.058	240.837	309.002	210.764	539.99	620.606	232.711	783.567	568.219	238.356	1109.33	252.701	298.972	222.105	337.505	398.535	189.473	265.629	452.936	239.651	418.834	625.563	392.602	274.055	391.315	597.704	725.942	286.328	507.897	479.318	210.813	212.786	353.527	196.215	515.952	618.802	290.45	619.389	556.347	299.784	1088.38	383.601	273.475	239.534
Com_6725_pos	2-methoxy-17beta-estradiol 3-glucosiduronic acid	375.032	256.082	352.473	531.013	387.425	360.206	1218.79	379.657	1574.71	277.862	682.347	358.106	686.094	1732.9	713.12	1236.65	665.125	1295.09	609.585	9058.36	1936.52	615.175	508.055	905.896	236.446	1477.07	207.287	374.548	249.629	567.78	264.615	241.661	211.77	288.645	176.23	239.938	488.315	229.355	293.127	261.208	313.661	252.491	719.333	475.763	237.083	320.129	270.997	210.534
Com_6723_pos	2-Methoxy-4-[(1E)-3-oxo-1-propen-1-yl]phenyl beta-D-glucopyranoside	232.58	207.47	150.728	387.517	133.037	490.84	227.204	257.238	204.34	178.883	125.839	279.921	259.426	178.442	321.709	455.523	190.354	278.163	458.708	548.785	557.307	261.049	186.688	260.503	176.946	214.081	210.654	294.893	228.989	198.198	497.157	274.977	155.371	455.728	175.391	924.156	200.163	200.514	228.308	155.329	172.958	217.418	310.482	149.949	492.873	368.288	217.593	362.001
Com_6721_neg	Embelin	57.2721	53.239	46.8026	165.009	34.1727	93.7577	82.8846	83.3786	61.3353	86.8873	37.3121	101.769	60.7278	58.47	294.936	67.0017	40.3196	59.7969	55.0234	88.0609	74.9192	60.8059	50.5264	66.3219	81.3732	74.8445	95.5919	88.269	145.271	98.7387	80.5136	58.4205	53.2597	60.1906	40.075	82.0643	52.73	50.5986	47.4744	60.2065	28.5804	91.75	74.767	38.5613	146.148	79.8428	29.164	51.1733
Com_672_neg	Echothiophate	1571.53	3410.62	2027.07	2133.55	670.204	3004.27	1940.58	1682.49	1751.99	2151.21	902.271	2057.64	2115.64	863.743	4581.37	1835.7	1345.41	2657.69	3227.12	1234.01	1533.44	2639.42	1145.21	2172.44	2054.52	744.991	1529.15	4376.11	2639.45	3185.7	1856.34	4069.77	2327.19	1843.42	654.404	2677.72	2500.73	1258.91	2617.79	2257.98	1030.06	2314.35	2400.36	1142.27	3277.56	1770.46	1791.83	2258.58
Com_6719_pos	2-methoxyestrone 3-glucosiduronic acid	369.618	223.803	251.813	767.51	184.006	194.681	217.853	287.356	371.975	203.112	167.306	450.431	193.834	224.762	211.963	277.071	188.517	207.702	771.673	368.444	300.012	216.143	253.68	305.489	630.319	666.833	465.15	251.758	457.332	360.066	821.064	244.076	282.063	784.977	155.987	259.875	362.076	242.704	619.505	568.796	292.013	370.682	313.84	239.684	284.691	775.492	419.202	246.815
Com_6712_pos	2-Methoxynaphthalene	1314.29	1424.23	426.289	654.008	563.274	600.518	824.476	487.612	752.968	554.778	502.527	790.952	619.467	528.235	637.72	555.105	397.31	597.578	849.614	822.046	536.545	938.076	551.468	779.442	1150.28	801.161	919.338	590.406	1348.42	400.489	1026.95	1939.92	759.695	803.666	859.352	864.751	1070.37	669.392	1302.95	1183.6	1060.5	1704.04	666.141	636.781	936.157	797.526	557.485	679.825
Com_6711_pos	2-Methyl acetoacetate	887.592	214.445	126.351	225.159	125.274	147.549	138.978	757.029	229.313	405.123	100.819	193.839	229.42	312.421	189.369	206.449	236.731	497.514	257.754	356.461	142.739	174.502	151.332	208.635	164.66	229.515	243.656	161.832	401.609	256.558	755.601	335.708	117.029	153.537	161.313	157.414	406.897	534.213	215.898	321.197	104.139	187.956	188.656	137.546	191.817	198.561	227.5	380.516
Com_671_neg	Dibutyl phthalate	370.736	362.465	487.825	305.457	968.334	1274.09	838.722	836.395	444.737	791.616	197.692	432.874	1575.13	1367.16	1550.08	345.854	286.479	689.957	1016.71	2267.95	1009.89	443.431	281.436	372.921	551.546	409.457	441.807	451.757	4370.76	468.434	302.5	429.603	491.098	409.788	961.289	392.539	727.676	1080.43	445.621	646.459	193.306	389.324	1778.08	1388.69	1552.15	489.928	303.989	893.94
Com_6708_pos	2-Methyl-1,2-bis(3-pyridyl)-1-propanol	1201.46	778.145	614.971	716.522	492.618	598.465	694.038	633.09	1610.39	766.908	679.001	853.402	707.369	697.302	724.27	752.436	654.575	868.403	1064.67	1509.46	749.155	804.907	625.631	933.634	876.175	1208.76	810.163	777.07	941.517	1228.75	1310.02	1153.71	896.159	1129.53	712.764	930.62	1079.87	922.394	2217.93	1184.61	1036.4	1077.61	942.552	974.616	1057.5	1133.01	1018.48	1198.78
Com_6707_pos	2-Methyl-1-nitroanthraquinone	658.026	675.55	472.245	465.169	318.753	489.504	518.168	451.02	571.11	544.007	397.848	674.556	563.589	420.909	493.7	696.778	444.254	509.203	489.166	512.984	307.092	410.014	467.863	413.467	514.623	448.789	1114.69	509.312	814.105	536.406	795.619	730.476	540.051	966.935	458.767	679.663	722.157	703.955	749.2	838.656	647.197	778.042	693.436	678.572	682.799	907.577	722.739	693.782
Com_6706_pos	2-Methyl-4-isothiazolin-3-one	4254.81	15853.3	19287.5	1841.18	7892.49	4564.85	10093.5	27559.7	25509.1	21422.3	1824.65	4746.43	2121.34	2648.58	5400.78	4027.31	2799.04	10827.8	5117.97	3500.47	2941.68	7898.84	13920.9	7999.05	2328.14	3536.61	30947.9	4135.01	33348.4	42797.4	2813.15	7331.56	27645.1	16318.4	3859.13	11504.9	24676.2	7447.39	6593.94	13284.1	6419.06	25508.9	15908.5	8697.37	26058.7	19725.9	14793.3	11324.7
Com_6705_pos	2-methylbutyrylcarnitine	9613.05	21678.4	18959.4	14603.7	10378.4	22325.1	13604.6	5862.95	9611.98	8175.75	7887.72	15181.9	14336.2	14152.2	24163.3	19976.3	27835.8	15042.6	11811.3	25819.8	26247.3	26938.6	27306.4	15914.9	12235.3	10643.8	48142.1	39942.4	11171.7	23590.6	8162.63	18147.7	21483.1	21090.7	11482.8	11906.1	13876	5944.48	9649.04	8105.04	7704.32	8254.38	17637.9	12071	22506.7	19775.3	27340	13214.3
Com_6704_pos	2-methylcitric acid	2179.53	2422.37	2066.78	1104.18	689.977	1798.39	1524.88	1587.19	1803.57	2325.15	1674.13	2661.93	1535.84	1959.98	2171.11	2837.64	2176.49	996.512	3633.35	2866.27	2947.35	2945.54	2176.08	2069.29	2678.79	2098.16	5735.39	2236.05	2753.18	2376.39	2678.02	2803.06	1375.14	1719.94	726.935	1405.71	1830.28	1368.3	1871.56	1542.21	1485.33	2228.14	1930.14	1148.14	1779.68	2371.37	2146.99	2091.79
Com_6700_pos	2-Methylnaphthalene	2539.09	4061.76	2231.84	1428.96	4883.62	2496.32	2728.82	4105.7	2256.48	1876.02	3785.59	2584.49	2234.81	2139.87	1466.78	8490.55	1563.23	2736.21	1965.67	2218.26	2842.02	2167.66	1977.84	1658.7	2803.02	5094	2093.87	3035.8	2730.96	2037.13	2000.32	2418.59	1823.51	1677.99	2813.81	1902.75	2233.72	2385.74	1803.55	1626.71	1847.67	2175.79	3365.63	2423.17	1672.43	2683.25	1722.15	2245.06
Com_670_pos	Sular	277.537	438.299	1084.15	600.693	375.612	189.337	330.385	388.462	831.377	636.878	182.56	476.307	1332.22	267.156	482.642	505.686	1331.88	378.792	268.972	554.362	189.758	176.771	422.282	391.923	227.666	712.531	290.31	351.786	237.895	905.038	325.598	290.303	237.759	281.031	174.731	216.912	262.617	264.245	832.017	751.614	178.478	295.817	159.842	180.004	193.347	264.572	169.519	387.874
Com_67_pos	XJ4261470	160.685	131.423	158.772	148.392	76.8982	108.138	124.392	147.577	179.849	191.596	104.783	241.53	194.852	99.904	255.984	164.45	146.433	193.455	221.189	196.898	118.122	172.378	156.598	168.301	172.256	154.439	314.854	120.779	199.471	152.007	171.554	153.083	145.155	148.452	77.3886	138.335	167.578	137.686	175.618	180.119	103.073	183.025	185.446	94.5826	251.508	170.978	153.271	188.106
Com_6690_pos	2-Naphthylamine	654.24	623.824	387.74	600.708	142909	93374.8	508.255	398.822	1141.93	387.261	352.305	503.788	468.45	355.124	360.645	499.74	412.32	706.18	488.252	920.454	511.303	648.138	554.777	553.483	563.247	860.193	552.381	634.983	598.37	786.836	498.677	501.085	389.684	474.675	126901	577.119	425.267	292.299	1282.91	436.789	339.814	495.755	781.857	317.617	371.166	602.222	472.69	466.617
Com_6690_neg	Prazepam	10.1388	12.9549	9.03628	13.243	7.18966	11.0386	10.8846	13.8637	12.9578	12.1516	6.18169	10.4057	14.4902	11.9981	17.0855	13.7167	8.36942	12.2722	17.153	15.7488	10.5667	9.07647	4.69448	10.7796	8.96557	8.903	13.319	17.2444	31.226	22.1577	10.1212	14.3529	10.252	13.2334	5.60478	14.6601	10.5174	14.5478	14.508	15.3102	6.99182	10.0668	16.8825	9.44141	25.6867	15.8416	8.3995	9.42766
Com_669_pos	sulazepam	20.5697	19.6793	16.1139	19.0676	35.8761	41.2304	23.1592	17.2619	63.2699	27.4276	16.5374	24.6779	18.9594	16.9847	19.3202	20.7083	17.2169	31.8303	32.0031	35.5159	19.8331	21.7769	21.0514	25.2559	21.5454	33.1891	24.3994	17.8068	24.8746	32.4226	21.3233	22.6277	16.2691	19.5525	40.4332	17.6618	21.6696	16.926	54.417	21.1208	16.9414	20.8553	19.3931	17.7935	21.7449	22.8081	18.6228	29.1485
Com_6688_pos	2-n-Butyl-4-ethyl-5-methyloxazole	11758	4854.46	4797.88	5706.85	3708.22	4060.6	5425.05	5749.8	6339.9	6305.28	4465.94	7370.3	4531.83	5462.22	5895.5	5283.74	5133.25	3552.99	7691.52	5586.42	4941.52	4432.46	5312.07	9110.93	6513.39	4476.61	6122.12	5737.1	7307.39	3630.6	9150.12	10566.8	6032.01	9430.36	5900.71	9284.85	8082.28	4722.8	10714.1	6188.56	8035.68	10208.9	7175.79	6324.31	10829.1	8368.5	7258.08	9772.24
Com_6687_pos	2-Nitro-9H-fluoren-9-ol	160.605	152.007	101.645	104.62	99.0719	121.439	109.429	122.885	559.346	143.461	99.3711	143.088	98.8093	123.754	114.993	152.276	94.6518	254.067	125.886	404.287	123.865	108.421	112.204	134.687	166.078	412.94	158.91	110.799	176.293	346.722	159.641	130.058	107.619	146.228	106.308	123.848	134.461	112.375	581.668	141.969	111.727	140.616	98.2831	136.898	134.057	158.514	112.961	255.477
Com_6685_pos	2-Octaprenylphenol	332.486	322.834	265.74	389.389	234.452	245.423	327.673	219.534	273.184	249.025	219.925	303.415	216.743	277.888	198.656	224.675	202.714	140.438	223.27	227.051	161.56	178.355	310.931	197.333	281.673	340.878	232.16	280.86	236.181	258.11	300.14	264.802	264.408	363.468	221.947	253.076	326.422	183.136	240.101	220.939	203.466	254.127	192.132	228.21	229.537	249.764	224.207	137.487
Com_6682_pos	2-O-ETHYL ASCORBIC ACID	427.086	263.891	181.334	1007.93	223.892	330.56	313.318	185.327	336.982	594.558	343.029	416.573	280.876	278.677	330.49	337.924	407.652	207.673	379.774	392.545	842.075	608.895	351.633	285.324	560.052	486.999	526.514	773.835	186.724	706.013	1133.32	300.092	200.798	642.645	248.761	130.783	250.059	212.865	385.961	744.374	264.848	428.558	292.206	270.978	381.39	533.425	353.811	185.407
Com_668_pos	Sulbactam	218910	2430.44	2949.27	2334.29	162418	2693.2	7662.67	5024.83	3237.69	2422.75	1837.24	3564.51	2787.43	132183	3641.4	2531.19	2659.21	3578.05	6970.59	3112.62	3969.25	7173.87	2063	5179.43	69708.3	122952	686975	2686.25	3278.76	3684.96	178573	2185.02	2340.39	2871.49	158304	3709.7	5405.9	4582.94	3180.59	2474.41	2054.06	2767.89	2535.64	61157.4	3475.34	3236.45	3108.03	3155.64
Com_6677_pos	2-Oxindole	1064.56	2185.87	3343.54	966.581	5226.22	3037.44	11722.9	932.676	1717.16	2887.59	4461.49	1992.06	2558.46	3621.99	1123.26	3432.22	1255.34	2153.37	1555.5	1733.09	823.685	1742.93	1093.82	1046.09	2553.32	1303.03	920.162	5658.07	3956.37	962.131	1111.55	1795.39	2515.43	895.695	3477.49	1226.11	5110.52	748.761	1566.25	2566.31	3269.99	1854.91	2437.14	2353.62	729.403	2373.29	1207.17	1486.61
Com_6676_pos	2-Oxo-3-(phosphonooxy)propyl decanoate	259.619	196.769	137.875	159.897	119.387	138.593	194.661	133.134	630.359	144.609	115.934	225.171	117.278	99.9461	115.677	111.468	110.95	316.673	199.614	518.572	176.188	149.265	146.3	366.62	212.968	666.53	73128	180.565	222.536	685.33	304.577	271.561	171.367	196.092	163.451	166.365	189.474	223.062	698.573	193.829	166.956	276.719	143.12	168.383	131.6	166.999	158.575	362.833
Com_6673_pos	2-Phenyl-4-pentenal	823.189	779.61	371.801	815.468	544.74	452.373	666.757	741.29	576.849	402.873	505.772	811.024	373.942	443.536	562.6	679.744	462.448	468.088	780.929	604.87	623.477	481.092	556.015	622.805	724.395	788.782	594.445	476.599	774.787	511.101	1135.48	681.435	440.709	926.436	417.537	501.45	524.125	425.771	650.931	510.833	511.187	612.967	512.071	595.042	367.214	575.822	540.715	381.868
Com_6666_neg	Prazosin	82.6151	75.3468	77.0108	64.88	46.9256	98.3681	96.8962	79.3961	76.914	97.8002	54.0559	72.4947	108.983	80.9309	105.877	68.6556	55.0736	78.3463	114.121	112.365	1041.75	60.4212	76.4779	75.6959	105.397	67.2767	116.485	92.4381	125.166	82.7263	81.2928	81.6711	80.3783	70.6942	49.958	79.8594	59.0028	93.8668	80.0052	115.219	59.519	66.9891	108.274	86.1352	148.603	102.296	59.5688	67.7163
Com_6664_pos	2-Phenylethyl 6-O-beta-D-xylopyranosyl-beta-D-glucopyranoside	94.2318	81.5415	68.0299	70.1579	214.404	194.51	82.4697	65.807	617.716	83.8369	67.0965	104.871	74.8317	65.8279	77.7871	86.1857	71.6548	215.272	137.552	549.358	88.6611	94.5071	68.7589	144.288	79.2912	457.691	123.79	75.6428	89.5156	354.686	93.2842	86.8859	61.2344	80.2208	219.367	69.8343	85.9562	61.848	570.44	84.6741	65.3675	85.8332	69.6675	65.0719	80.8776	89.8071	196.75	209.752
Com_6661_pos	2-phytyl-1,4-dihydroxynaphthalene	466.299	680.799	300.124	294.106	241.936	311.569	911.193	463.385	426.401	451.04	290.021	349.932	261.017	492.984	281.778	489.269	315.283	326.267	546.663	663.331	408.195	346.665	306.689	408.278	437.006	331.574	535.238	475.811	616.079	347.604	349.819	723.178	324.504	327.278	249.578	347.56	734.362	305.962	323.589	346.114	284.18	460.713	329.691	266.824	286.299	523.607	366.425	290.938
Com_666_pos	sulfacetamide	200.063	173.23	164.262	176.317	131.669	23963.1	171.857	78949.7	217.802	188.151	142.231	228.626	178.087	169.087	205.519	190.227	165.634	305.828	88539.3	436.056	477.679	110735	158.776	719.285	197.432	152.467	220.529	181.595	218.208	39545.9	272.463	188.39	159.216	170.057	130.846	61653.8	222.781	100126	212.233	192.201	146.768	184.581	165.783	164.777	196.453	206.731	191.946	254.84
Com_6659_pos	2-pyridone	23554.1	41684.6	10262.3	9665.42	7275.87	10135.5	10134.4	9889.45	13122.8	11227	9012.04	14792.7	9729.02	8567.89	9103.7	12287.5	10036.8	18015.5	12890.4	11474.1	10516.4	11559.6	10171.5	12165.9	10373.1	9596.78	12429.2	11052	11291.9	10893.9	20385.4	35875.4	7936.35	9820.23	8179.88	10866.8	9629.28	9093.9	11103.9	10979.1	8784.34	12600.2	10359.3	8377.96	10470.1	13452.4	9986	14495.3
Com_6657_pos	2-Pyridylacetic acid	2772.31	3017.45	2712.34	2454.18	2376.43	3459.41	3239.83	2193.11	2092.35	2811.72	2793.14	4245.17	3444.81	2493.45	2940.1	4111.5	3257.7	4305.63	3172.79	3092.32	2325.21	3714.05	2161.63	2531.37	2633.11	2153.08	3408.09	2644.75	4331.61	2146.58	2571.63	2482.63	2657.63	2420.08	2250.16	2699.2	2896.51	2308.09	1926.73	2343.1	2800.63	2942.08	3709.77	2533.04	2172.82	2849.93	3733.56	3827.78
Com_6656_pos	2-Pyridylethylamine	173.635	138.368	144.991	96.7491	89.7962	96.6309	104.082	122.847	358.036	102.113	83.115	160.592	110.132	108.587	91.2912	124.59	94.9868	181.456	156.456	356.778	173.272	112.322	97.0712	137.149	165.199	326.362	184.439	106.224	159.246	378.932	189.625	172.725	124.015	152.968	109.396	123.963	150.815	129.101	414.34	126.523	105.763	165.554	103.439	117.011	117.809	132.194	96.9465	241.007
Com_6655_pos	2-Pyrrolidone	61615.3	62451.4	47633.7	43040.2	31951.2	46323.6	49530.3	40729.7	57671.8	53335.7	44678.7	53131.8	46385.1	47048.3	46870.6	48899.4	43898.8	84661.7	64476.6	60770.3	51219.3	56528.3	35766.7	54264.2	47799.6	40369.2	46687.7	46779.5	75545.1	52027.1	54516.7	59210.4	44988.7	48242.4	32057.1	46389.7	45538.2	38661.5	56937.4	53853.9	45916.9	44621	47310.7	43364.6	49313	49932.6	42030	69512.4
Com_6653_pos	2-Quinolinecarboxylic acid	881.173	430.097	726.464	474.626	438.036	551.225	577.341	362.188	633.424	551.063	601.687	571.356	657.453	612.383	773.248	886.376	1165.24	513.245	445.282	1269.52	582.355	371.219	774.807	478.727	313.563	368.185	636.411	330.619	535.589	959.435	846.949	355.992	743.021	491.853	509.363	567.584	651.149	446.469	551.276	480.427	509.981	437.201	582.75	433.774	832.724	1284.64	1266.09	438.804
Com_6650_pos	2-S-cysteinyl-DOPA	209.607	148.235	119.857	130.69	4690.7	4904.26	144.354	116.895	888.128	149.051	136.093	211.027	134.467	126.289	138.098	163.628	125.979	285.776	197.652	746.827	144.791	160.006	131.053	182.472	184.858	698.248	203.22	141.454	185.419	638.702	217.943	187.232	159.687	169.096	5187.69	160.36	185.791	154.205	1041.38	198.336	180.636	199.012	151.129	161.8	197.157	213.002	163.016	378.769
Com_6650_neg	5-Hydroxy-N-[(6-oxo-2-piperidinyl)methyl]-2-(2,2,2-trifluoroethoxy)benzamide	31.1917	42.5207	32.8808	31.0144	22.0025	38.0712	40.0145	32.2832	34.7501	38.663	19.0208	461.503	36.1981	23.0806	129.243	30.344	19.0659	29.7882	38.5409	41.1851	26.7287	24.6875	13.5395	33.409	30.3488	29.2187	1646.91	60.1679	83.353	48.4519	27.8799	46.2664	36.8531	32.0317	18.6835	33.955	24.0331	34.733	39.8906	46.3184	20.3142	195.38	38.5921	25.565	91.9191	37.642	20.1256	22.0692
Com_665_pos	Sulfadiazine	844.159	959.873	742.812	532.018	640.79	694.667	632.239	725.485	981.849	858.895	578.874	792.119	622.93	617.05	665.527	765.135	725.074	1223.52	831.646	1030.65	789.616	691.199	629.567	749.854	555.146	838.21	1188.08	639.883	1079.1	613.653	786.627	720.671	497.98	632.42	735.149	479.829	652.585	544.976	1186.87	1068.47	840.285	616.907	932.617	650.278	724.97	740.849	688.183	681.075
Com_6648_pos	2-Thienylacetonitrile	138.921	110.098	130.909	126.821	66.4827	81.4805	107.341	122.937	153.438	164.449	87.5114	185.2	159.613	83.694	217.249	140.033	121.388	167.252	181.029	150.018	93.3171	182.426	128.783	135.297	139.646	132.373	246.722	104.311	169.341	131.418	143.462	129.949	125.494	128.345	66.4967	117.283	141.577	118.881	143.466	155.723	85.0489	157.791	157.269	79.2102	214.301	146.974	131.511	158.787
Com_6645_pos	3-((2-carboxy-2-hydroxyethyl)dithio)- L-Alanine	1223.69	1494.73	1127.74	767.123	1154.33	883.923	27233.2	26502.1	1080.62	1054.3	766.914	916.19	799.141	1518.21	1180.6	1140.62	2137.68	989.874	3492.26	2334.92	1666.49	1265.68	1052.44	1326.76	1111.56	1154.9	2119.88	1159.58	2733.14	942.088	1258.7	1175.55	1210.45	970.928	1252.26	698.024	36657.1	24417.2	1043.27	1181.58	982.59	833.583	1088.95	1643.14	1044.92	1184.48	2681.43	751.222
Com_6642_pos	3-(1H-Indol-3-yl)-N-methylpropanamide	165.383	197.939	348.594	154.501	104.463	132.066	162.928	151.898	466.508	192.506	130.722	402.217	161.685	123.544	214.306	148.098	166.84	360.807	223.306	331.84	148.375	180.204	220.473	202.96	175.363	318.551	184.754	156.204	211.699	316.341	210.07	177.609	337.61	133.049	109.404	145.819	167.001	131.567	450.077	183.071	156.405	304.899	160.172	153.34	207.532	198.349	200.698	234.529
Com_6633_pos	3-(2-Aminoethyl)-1H-indol-5-yl hydrogen sulfate	210.571	105.875	96.2002	110.835	68.6572	90.3355	99.2706	124.759	160.826	109.26	81.4727	174.409	190.386	89.8998	116.784	141.821	161.174	170.115	208.379	347.826	102.737	136.43	146.597	140.288	128.746	105.956	244.757	111.233	233.16	133.47	124.844	129.264	87.4483	118.397	70.9835	121.65	124.942	119.641	147.892	116.326	81.0459	136.961	117.573	83.8843	155.528	143.907	129.33	155.874
Com_6632_pos	3-(3,4-Dihydroxyphenyl)-2,7,8-trihydroxydibenzo[b,d]furan-1,4-dione	1105.94	575.883	434.888	507.561	382.627	387.963	421.666	627.123	963.314	664.652	381.411	559.237	555.934	594.936	618.579	740.836	751.76	1094.95	770.622	1018.33	542.696	625.161	576.759	593.858	602.479	556.875	1283.24	557.482	714.518	502.678	830.493	558.882	360.677	507.835	378.695	447.009	666.401	935.879	789.787	814.931	403.737	671.886	689.285	508.463	815.066	644.111	675.704	905.165
Com_6631_pos	3'-(3,5-Dihydroxyphenyl)-6'-hydroxy-2,2'-bis(4-hydroxyphenyl)-2,2',3,3'-tetrahydro-3,4'-bi-1-benzofuran-5-carbaldehyde	65.1268	55.6207	43.7799	47.7798	31.8946	41.2853	50.3783	39.6475	188.899	49.7424	53.5151	63.1333	44.5045	43.1663	44.7393	61.8612	46.2602	1612.81	81.773	174.15	49.4754	54.8988	53.3546	67.1122	58.6678	168.934	68.1174	45.2235	63.8206	159.317	65.228	58.0119	45.0927	52.2314	33.1547	46.8375	54.3499	39.3325	186.932	56.8283	62.38	54.1337	53.7675	46.8872	53.3475	72.8895	193.701	103.482
Com_6630_pos	3-(4,9-Dihydrothieno[2,3-c][2]benzothiepin-4-yl)-N,N-dimethyl-1-propanamine	376.877	553.192	309.089	325.089	223.89	526.682	888.909	382.888	1019.77	426.593	332.747	449.587	306.112	646.476	250.231	630.507	418.333	621.671	453.289	1073.36	276.519	346.627	308.257	413.479	491.162	892.312	416.36	318.879	405.918	867.536	436.339	497.456	280.339	302.597	206.663	332.017	744.019	358.549	1131.45	370.67	298.133	367.591	466.623	359.358	290.482	632.449	323.278	616.041
Com_6630_neg	Cythioate	14.1687	23.5503	18.9902	18.7747	12.0863	22.6665	21.8824	19.4897	18.9304	22.7634	657.385	14.3045	20.4201	14.4639	24.0156	18.2653	11.7559	22.2306	23.7379	22.3511	16.3433	12.7674	7.15735	14.7927	16.3257	12.6698	18.6043	36.3781	42.9113	27.7694	14.5327	27.1952	21.342	18.7631	11.1314	20.3018	14.3758	20.9037	20.6732	27.5317	918.193	14.1394	23.3785	16.1482	35.0206	22.8088	11.9645	13.2798
Com_663_pos	Sulfafurazole	783.015	72.9188	61.5896	72.9115	49.8968	75.5626	18475.7	140.032	96.1416	1188.84	58.7626	101.689	74.3921	67.7329	78.1632	84.921	78.2924	124.423	129.479	151.247	71.3274	93.8623	70.6755	90.9611	218.696	89.7205	161.148	74.5048	96.868	118.195	566.473	86.4154	63.2548	76.5139	51.4939	113.953	14576.4	131.525	91.9594	1466.28	55.6517	85.0193	75.7703	62.0639	88.4626	90.585	85.0576	106.066
Com_6628_pos	3-(4-Fluorophenyl)-2,2,4-trimethyl-2H-chromen-7-yl acetate	468.265	267.844	179.69	823.805	114.944	170.596	415.577	153.933	550.434	330.39	1147.22	404.306	464.648	298.573	443.716	287.237	240.433	295.86	134.781	360.707	226.49	204.326	437.547	126.048	614.556	655.638	332.533	142.979	243.774	315.766	1097.43	223.726	205.204	245.317	114.127	156.866	203.157	230.157	493.703	400.808	350.464	283.983	384.846	541.184	389.165	574.152	284.098	382.268
Com_6627_pos	3-(4-Methoxyphenyl)-4-oxo-4H-chromen-7-yl beta-D-glucopyranosiduronic acid	239.329	246.75	176.68	175.718	120.793	159.083	175.949	150.257	198.245	193.096	147.13	232.227	147.917	150.96	171.844	153.641	154.78	197.449	214.054	175.683	172.793	192.694	151.074	204.045	233.926	157.108	214.936	199.717	225.399	179.253	203.334	189.732	162.576	182.665	122.114	153.655	174.269	153.066	187.232	177.112	143.326	187.595	149.46	146.946	162.052	170.281	134.272	155.169
Com_6626_pos	3-(4-Methyl-3-pentenyl)thiophene	53381.8	54968.6	79670.2	86581.7	99962.2	82372.5	125672	63317.3	73615	73158.7	65774.1	92058.4	103501	94801.1	97348.7	92314.5	114765	71031.5	142046	156815	131738	119458	84922.8	104418	182321	126048	94662.2	93625.3	171721	101429	57244.7	87722.5	100306	57588.8	81195.7	62004.7	91460.9	53322.2	87260.6	78180.6	48587.3	69801.9	113061	85275.2	94803.8	78272.9	87780.6	73704
Com_6625_pos	3-(4-Methylbenzylidene)camphor	237.134	198.024	305.193	416.32	122.451	148.761	182.191	131.787	325.696	374.32	140.36	475.517	346.352	141.607	670.984	152.417	129.376	133.963	203.567	240.378	114.281	144.389	273.189	144.546	252.621	377.31	236.799	157.339	213.718	367.826	437.854	173.809	306.34	298.961	104.139	131.55	261.82	118.347	311.198	373.232	175.186	395.852	335.562	176.392	656.462	231.37	173.163	144.475
Com_662_pos	sulfalene	567.85	245.084	129.839	308.031	203.783	498.356	459.705	162.887	290.378	327.008	390.645	592.217	451.016	718.48	620.318	566.376	669.339	446.409	721.84	412.09	653.923	746.594	282.886	838.15	447.713	219.193	612.069	552.192	443.596	235.459	477.123	687.864	331.786	597.61	445.34	825.819	676.535	618.331	295.04	698.27	712.777	725.466	307.831	816.666	693.05	624.146	515.888	470.952
Com_6619_pos	3-(7'-Hydroxy-4b',8',8',10a'-tetramethyl-5-oxotetradecahydro-2'H-spiro[furan-3,1'-phenanthren]-2'-yl)-1-(4-methyl-5-oxotetrahydro-2-furanyl)-2-butanyl acetate	299.401	363.016	1948.75	675.05	323.34	531.615	1127.93	398.202	639.127	987.908	200.61	399.141	449.09	785.491	522.731	425.851	789.823	253.604	680.993	428.769	296.4	247.47	264.351	281.604	809.845	352.525	351.263	514.347	526.125	514.32	594.686	411.759	2033.58	590.655	405.395	759.218	1074.92	310.33	656.659	1077.57	325.055	355.198	344.441	547.124	232.619	502.737	793.934	314.939
Com_6618_pos	3-(9-(5-(1,4-Dihydroxy-4-(5-(1-hydroxyundecyl)tetrahydro-2-furanyl)butyl)tetrahydro-2-furanyl)-2-hydroxynonyl)-5-methyl-2(5H)-furanone	248.32	182.213	169.974	225.185	130.131	150.054	215.802	191.11	203.238	211.668	183.935	188.854	166.656	186.998	158.672	144.803	150.433	156.233	188.986	196.214	145.684	188.653	219.844	207.013	181.354	141.044	153.774	177.896	169.69	216.627	247.694	184.092	161.322	219.883	134.248	182.779	182.591	174.717	187.144	198.982	191.844	199.506	141.751	182.514	179.29	153.679	157.324	158.076
Com_6617_pos	3-(all-trans-nonaprenyl)benzene-1,2-diol	232.012	227.907	230.488	259.672	199.256	188.403	246.364	230.323	266.733	305.593	317.839	242.721	221.158	302.474	211.387	221.332	253.788	188.301	181.823	197.036	168.203	171.684	259.027	170.836	225.988	205.155	192.696	210.47	214.739	269.479	224.937	225.033	249.134	260.802	204.654	229.768	241.851	213.09	301.512	303.551	353.391	251.515	238.141	317.11	228.568	223.065	278.111	208.138
Com_6616_pos	3-(Benzoyloxy)-6-oxours-12-en-28-oic acid	587.251	359.913	3019.84	614.669	436.688	529.63	645.766	655.354	925.11	685.007	551.048	491.751	801.973	814.18	468.831	693.81	579.976	722.027	1003.58	760.203	718.621	690.98	458.318	920.44	521.516	557.803	890.812	759.399	892.623	1276.87	1020.3	952.055	868.522	1357.85	833.495	1144.94	1502.35	912.045	1706.67	1271.19	1249.21	1025.73	1379.92	1350.6	1633.35	1256.55	1273.22	1750.45
Com_6615_pos	3-(Benzylsulfinyl)alanine	131.87	72.0704	61.2438	85.2346	48.5179	59.7338	2811.48	76.4341	88.6002	286.317	52.9135	100.215	70.1217	56.0733	77.1275	84.0467	72.4638	100.167	115.89	85.7762	80.0113	102.496	93.1143	99.953	85.9198	82.0061	118.169	71.977	98.2976	82.0767	174.22	94.4962	67.0571	75.3435	52.8945	72.3055	4451.04	74.4579	85.6793	207.192	56.1516	94.3169	71.2436	56.3889	87.1134	87.4991	77.2026	100.85
Com_6614_neg	5-Hydroxy-8,8-dimethyl-3-(3-methyl-2-buten-1-yl)-2-(2,4,5-trihydroxyphenyl)-4H,8H-pyrano[2,3-f]chromen-4-one	33.3599	45.7531	39.6162	37.9534	23.9459	48.4529	46.7747	43.9682	60.8128	49.8135	23.788	32.818	49.1769	32.5022	61.9831	32.2423	24.6533	39.6348	54.663	70.6511	37.5425	22.7989	17.4437	32.4553	36.8156	43.2751	1693.86	64.2411	80.6779	68.5954	39.4277	75.3567	62.4355	55.9055	31.0255	59.0057	45.9901	71.0972	89.8544	86.1874	42.9304	46.8781	72.0356	52.4632	129.199	52.6342	34.9501	46.5549
Com_6613_pos	3-(beta-D-ribofuranosyl)uric acid	341.224	241.315	193.335	212.752	3885.83	3405.55	234.996	190.296	1508.99	242.643	221.435	343.535	218.901	205.589	224.813	266.374	205.084	465.22	289.806	1216.32	223.289	260.477	213.344	264.213	300.934	1136.69	330.827	230.276	301.848	1039.76	354.795	300.882	259.958	275.274	2918.24	294.48	302.453	243.391	1695.29	322.876	294.061	323.975	246.025	263.398	320.956	346.749	261.754	616.605
Com_6609_neg	1-(4-Amino-4-deoxy-beta-D-glucopyranuronosyl)-4-imino-1,4-dihydro-2-pyrimidinol	13.9659	16.5812	12.9823	16.7753	8.25578	15.2667	14.8045	17.4282	17.0898	17.0113	8.45181	13.7517	18.7197	11.4657	26.2406	16.7905	10.6938	15.9175	23.2508	20.1973	14.2748	11.6255	6.17845	13.9605	11.9671	11.7332	17.5086	23.8843	40.0996	25.6856	13.2502	19.5228	14.863	17.2392	7.32562	18.9963	13.3485	19.0309	17.7718	20.3905	9.16105	13.2663	21.0869	12.582	32.888	21.6675	11.2515	12.2227
Com_6608_neg	16-Hydroxyurs-20-en-3-yl laurate	520.158	889.994	791.745	794.603	334.275	1184.79	761.231	734.661	850.695	959.229	756.228	908.332	1088.18	1029.52	853.424	1098.55	658.577	1266.7	1166.5	969.867	1021.56	903.352	533.145	638.967	725.343	491.861	1103.66	1107.94	1417.11	1224.49	391.704	838.084	1167.05	647.15	326.27	1112.87	798.049	809.691	883.651	1318.35	355.595	847.372	903.591	876.273	671.144	1325.87	490.073	916.957
Com_6605_pos	3-(imidazol-4-yl)-2-oxopropyl dihydrogen phosphate	2789.88	4718.21	9202.34	5119.46	3266.55	5870.26	9790.68	4565.75	6416.32	5442.32	4328.67	4317.16	6138.04	5280.94	7437.95	8986.72	18362.4	6644.32	8399.59	13996.1	5957.5	20866.6	4776.87	10392.6	6267.99	4437.95	10938.5	5519.89	26359.7	9993.55	2386.24	6284.09	5845.31	6193.18	2438.19	5727.35	9596.41	4516.13	6298.09	4950.49	3966.68	2979.97	6206.05	5885.33	7216.58	10480	16814.5	6903.23
Com_6605_neg	Mezlocillin	66.9348	68.734	63.9282	77.9633	44.8159	91.9535	95.9227	85.1993	73.9674	82.2262	47.3186	74.362	98.5478	69.6185	109.447	81.0055	60.6004	77.1514	109.463	112.767	67.4579	62.4671	37.896	81.3845	91.0917	61.9542	127.975	91.822	109.641	80.2418	68.5529	73.7234	72.4193	65.8067	45.4903	79.8273	60.5196	94.7238	68.0526	94.0441	47.8044	63.9497	99.9436	85.1787	136.182	128.022	65.6286	70.11
Com_6602_pos	3-(Isothiocyanatomethyl)-1H-indole	128.283	385.316	65.7539	66.8524	70.0375	59.4444	81.6992	67.8673	545.618	78.297	75.3321	99.3241	74.131	64.6632	71.4563	78.7681	68.7216	182.204	127.815	509.099	72.8969	92.2232	65.4853	237.826	187.965	473.541	158.63	68.0949	99.7223	324.281	127.263	220.852	72.2361	82.9536	73.204	70.5965	80.8775	77.228	468.139	92.3609	68.7963	87.2738	104.352	75.6324	83.7099	943.059	81.5534	209.709
Com_660_pos	sulfamerazine	126.324	105.009	76.0674	90.4104	64.0243	77.0339	110.236	78.3682	341.814	98.1202	364.17	121.707	85.3277	85.1276	83.8739	112.897	83.8849	182.701	148.998	387.062	92.9291	111.034	80.9222	122.64	104.463	274.827	136.208	89.311	119.718	290.786	130.309	114.112	86.4304	101.427	69.2706	121.369	110.042	76.6471	379.246	113.258	241.433	114.952	95.2175	93.1724	97.9418	120.107	97.0202	198.153
Com_6597_pos	3, 5-Tetradecadiencarnitine	94.3054	99.887	97.8004	95.8077	73.2078	73.0401	96.1834	95.9431	103.733	90.2738	128.222	92.5043	92.3027	95.1947	80.6821	84.3038	86.8705	81.5241	112.643	118.151	129.822	113.828	82.4666	106.172	93.1438	78.9482	94.5337	133.163	97.4393	110.995	89.3288	85.9585	90.4361	118.742	67.2982	92.6954	96.499	89.6045	100.689	87.4834	115.785	118.033	99.4131	91.8873	86.6285	78.6177	84.175	83.2189
Com_6594_pos	3,10-Diamino-14-methyl-5,6,6a,6b,7,9-hexahydro-4H-pyrimido[4'',5'':2',3'][1,4]diazepino[6',5':3,4]pyrrolo[1,2-f]pteridine-1,12-dione	1276.48	965.714	340.049	544.801	406.62	604.056	904.487	407.273	966.065	1023.1	1600.44	1574.7	264.063	739.027	692.683	835.192	324.292	694.603	445.735	1225.6	373.605	541.589	1191.52	351.761	2559.02	561.158	11811.7	1381.89	635.804	1104.43	1170.63	931.915	409.167	453.102	360.873	403.482	482.228	503.696	829.408	1245.32	1705.04	1056.65	280.362	756.572	871.515	1949.38	490.182	885.457
Com_6591_pos	3,16,23-Trihydroxy-12,29-dioxooleanan-21-yl 2-(methylamino)benzoate	40.6389	30.5147	49.9395	244.857	18.1895	21.5897	25.5937	18.8915	51.2016	76.62	22.1177	86.0135	61.3839	22.8923	111.424	25.1293	21.0535	24.6528	43.5523	47.8843	28.5902	32.9605	46.3827	41.3115	29.6468	46.0156	33.9842	23.3288	31.8306	40.2173	470.871	26.6804	48.8488	19.3743	15.796	17.3744	17.951	15.8384	44.0847	75.861	3.8567	67.435	59.4574	19.2687	110.733	24.1921	12.2713	23.1425
Com_659_neg	sulfiram	1112.68	866.018	1980.73	1035.43	544.602	1105.46	1140.65	867.326	855.825	1085.87	537.269	792.163	1103.32	898.804	1309.91	1201.37	657.677	1554.06	1771.5	1542.3	862.428	1015.55	534.705	846.276	1423.11	733.509	1167.01	1452.01	1551.43	1140.38	847.499	980.535	1894.67	1233.35	572.762	930.017	852.411	1200.15	887.974	1393.57	566.798	1046.52	1196.27	1015.11	1714.1	1579.08	717.747	1102.53
Com_6589_pos	3,16-Dihydroxy-13,28-epoxyoleanan-22-yl acetate	18044	15279.9	22609.9	7641.52	11316.8	17541.2	18830	22643.6	21104.2	19912.2	10786.1	22496.3	19088.5	33340.3	24705.9	22011	19569.4	13359	18722.1	29383.8	14385.3	8392.82	22503.7	22369.7	18007.1	16381.3	2647.25	15364	17772.6	11445.1	15609.6	13712.8	23122	7891.41	11009	22823.9	23581.2	19938.3	17106.4	16073.2	13660.9	16151.3	17799.9	18790.9	22803	25389.5	13416.9	13746.5
Com_6585_neg	Desloratadine	52.8808	104.886	174.125	63.506	241.19	307.281	535.304	66.4643	51.6692	287.078	203.298	54.9324	70.0554	256.513	89.1516	63.6312	46.5714	62.8446	76.4051	86.4052	182.997	49.2196	121.946	81.0463	187.636	46.5877	127.842	165.323	82.7609	65.3619	53.2737	122.897	255.873	50.2814	242.572	57.0639	48.1952	68.7252	55.4331	424.009	227.81	48.8399	74.7323	292.314	126.275	94.557	47.6228	53.5458
Com_6584_pos	3,22-Dihydroxy-28-oxoolean-12-en-16-yl acetate	4421.99	2215.99	3254.31	6230.73	1322.77	2741.44	3553.67	3980.45	5144.84	4592.29	3043.67	21503.7	5233.69	6330.31	10514.5	15551.2	2219.1	8460.35	2310.58	12280.8	12591.6	17525.1	3895.02	11400.4	5483.19	12975.4	4600.93	2948.6	9187.7	16458.1	3057.67	16279.9	6877.66	12383.4	3623.96	3224.74	6200.73	3197.89	4998.14	4559.86	6735.09	2502.06	18171.8	5011	3997.49	11924	7683.19	1597.68
Com_6579_pos	3,3'-(3,8,13,17-Tetramethyl-7,12-divinyl-2,3,6,7,8,11,12,13,14,17,22,24-dodecahydroporphyrin-2,18-diyl)dipropanoic acid	1401.23	987.394	610.495	432.07	435.463	672.013	879.053	444.817	477.657	617.975	526.472	481.794	1254.53	988.112	676.314	829.869	380.466	816.305	763.593	682.139	533.48	989.453	374.786	544.004	743.554	784.476	1527.16	792.241	2233.1	592.307	1547.81	825.367	382.365	428.865	220.624	722.201	611.17	378.723	374.065	553.98	641.904	545.985	728.44	780.901	720.431	708.263	460.224	822.537
Com_6568_pos	3,3'-[7,12-Bis(1-hydroxyethyl)-3,8,13,17-tetramethyl-2,18-porphyrindiyl]dipropanoic acid	3020.98	5187.15	3763.78	413.012	1526.53	4738.86	10418.7	1401.01	877.046	7021.94	1265.13	3011.67	3012.81	4186.99	1670.9	4069.67	3174.85	967.999	298.916	2875.86	4811.41	2365.34	1443.82	247.965	558.11	1446.59	1658.1	2848.43	23798.5	918.483	168.782	2339.05	2333.6	413.62	1356.28	1557.25	3174.82	885.862	596.376	6114	785.641	1463.38	2082.9	2142.81	617.67	1421.45	1529.63	912.905
Com_6566_pos	3,3'-[7,12-Bis(carboxymethyl)-3,7,12,17-tetramethyl-8,13-dioxo-7,8,12,13-tetrahydroporphyrin-2,18-diyl]dipropanoic acid	103.25	88.9525	63.6245	76.2434	53.8846	59.9846	78.5893	61.086	294.518	79.0488	68.3791	100.757	68.5022	64.6968	70.091	95.6352	68.7412	150.287	120.677	327.879	78.72	94.0563	68.549	101.018	88.4298	433.267	114.858	70.9697	104.62	234.764	108.113	91.4692	72.125	79.6847	55.4241	73.0869	84.4709	63.2218	315.915	101.144	72.9032	88.8751	79.9621	78.9261	82.9662	132.12	82.1855	152.565
Com_6558_pos	3,4,13-Trimethyl-5-{[(2Z)-3-(methylsulfanyl)-2-propenoyl]oxy}-12-oxo-11,14-dioxatetracyclo[8.3.1.0~1,10~.0~3,8~]tetradec-2-yl (2E)-2-methyl-2-butenoate	201.303	219.114	216.974	145.874	85.3222	257.922	215.224	192.125	952.921	221.277	228.686	240.343	223.532	192.455	352.334	249.858	261.738	390.584	318.196	699.289	1099.88	339.734	465.146	312.842	300.442	789.953	1302.16	283.023	279.834	633.819	230.746	213.226	172.253	176.972	122.068	170.47	150.794	166.64	927.317	176.757	163.931	186.019	297.574	216.138	360.074	197.815	295.546	323.627
Com_6558_neg	(2Z,4Z,6Z,8E,10E,12E,14Z,16E,18E,20Z,22E)-4,8,12,17,21-Pentamethyl-23-(2,6,6-trimethyl-1-cyclohexen-1-yl)-2,4,6,8,10,12,14,16,18,20,22-tricosaundecaenal	493.286	398.501	219.959	148.646	292.984	669.021	878.434	403.183	351.777	1089.29	608.509	709.248	227.818	789.603	584.866	513.529	482.379	234.34	352.873	1198.52	767.295	242.068	520.253	290.303	489.298	394.606	161.915	484.991	1080.52	539.876	758.491	474.943	613.449	170.692	394.235	579.359	831.842	352.232	278.896	897.914	520.009	447.576	382.885	1222.62	1222.2	989.78	401.885	262.559
Com_6557_pos	3,4,5-Trihydroxy-1-cyclohexenecarboxylic acid	835.562	715.191	569.333	424.848	602.02	713.302	688.171	543.001	1099.83	597.43	688.351	746.942	604.586	634.715	510.851	674.939	465.215	575.333	542.108	978.118	580.252	577.137	580.093	624.486	649.839	814.908	912.8	458.708	752.449	663.145	775.891	707.43	630.521	507.044	688.953	610.653	740.271	462.87	1015.65	605.577	837.599	655.884	517.151	630.713	736.151	604.509	448.249	525.535
Com_6555_pos	3,4,5-trimethoxyhydrocinnamic acid	392.05	139.097	239.036	152.935	145.833	95.6792	129.896	232.168	253.257	167.51	190.507	609.523	543.468	277.878	539.803	477.346	2380.91	2307.49	283.722	149.69	381.883	110.233	592.207	1433.76	169.423	1086.63	131.879	722.118	136.777	168.48	402.303	132.802	180.585	137.289	133.337	136.842	107.396	224.868	231.083	159.539	190.034	612.797	631.21	252.501	499.815	693.915	2644.89	2382.05
Com_655_pos	Sulfurol hexanate	145.113	158.373	90.5756	93.2914	48.5726	158.591	102.329	136.445	556.572	171.799	92.7731	205.923	84.6867	72.9049	146.01	159.382	130.377	323.628	186.711	421.228	109.499	125.875	102.081	171.437	162.334	341.388	193.143	161.43	205.996	489.661	151.818	188.267	88.0239	99.932	53.4583	151.281	115.604	126.258	570.232	139.284	127.587	154.559	85.8099	70.2255	140.033	150.503	104.348	226.316
Com_6546_pos	3,4-Diaminopyridine	375.862	294.645	226.292	226.188	150.722	250.933	365.085	299.543	725.97	312.461	176.464	380.373	254.336	216.615	282.244	220.728	313.026	421.145	328.697	749.399	258.72	308.062	194.009	403.948	236.825	641.764	335.231	257.341	327.774	657.873	336.767	241.995	231.309	230.224	176.147	222.316	328.716	197.072	678.636	301.713	212.193	276.359	252.91	234.732	249.832	314.781	242.641	375.716
Com_6541_pos	3,4-Dihydrocadalene	1846.77	1022.97	758.643	1143	761.264	995.602	1168.12	1035.81	1154.88	1555.97	1975.39	1439.03	1254.57	1143.55	1032.9	1219.6	2343.72	2239.9	865.462	1033.05	1117.33	1275.94	1534.73	2240.2	1033.63	1391.01	1027.94	1453.2	1190.12	1327.27	1059.56	798.553	968.474	804.604	866.668	697.639	981.03	666.045	1036.99	872.068	2242.15	957.118	1504.81	1103.14	642.803	1202.24	2480.16	2159.31
Com_6540_pos	3,4-Dihydroxy-2-(7-hydroxy-9-methoxy-3,4-dioxo-1,2,3,4-tetrahydrocyclopenta[c]chromen-6-yl)butanal	24.1542	15.9574	13.2552	14.6118	14.0719	13.0411	15.859	12.5336	53.4846	15.3902	13.1233	19.6991	13.7024	17.768	17.8209	15.7842	12.9996	28.6218	22.7199	55.9764	13.6846	16.7443	12.8481	20.702	18.6282	52.99	376.727	14.437	17.6963	52.0615	24.2032	17.1755	13.5875	14.142	14.1574	15.4926	15.3056	11.9315	53.1851	16.3927	13.061	16.5096	14.5335	17.4249	19.9839	18.1976	14.4543	30.6388
Com_654_pos	Sulfurol propionate	205.18	125.41	106.534	177.294	96.5948	112.567	367.351	149.364	167.137	136.095	99.7572	197.936	160.102	115.798	145.471	152.892	138.113	172.318	266.671	177.738	209.589	226.887	148.219	226.215	185.741	159.814	251.849	142.022	200.116	167.824	224.416	208.727	171.554	134.379	112.172	165.576	284.464	140.368	154.701	151.642	109.996	193.05	138.241	108.255	181.379	175.829	140.042	188.746
Com_6535_pos	3,4-Dihydroxyphenylglycol	7539.21	35129.1	30836.3	5781.81	36925.9	31956.6	61907.6	4707.18	4771.88	32094.2	77873.2	7991.54	4649.07	49713	5839.58	4656.54	4081.84	8276.65	7970.36	5033.35	34004.9	4071.33	11067.4	16303.9	27694.4	4875.34	7497	30657.5	5858.56	4289.85	6108.09	22249.3	31634.8	4744.72	29926.8	4358.46	5450.7	5718.42	4227.75	35790.2	83053	6063.69	5327.3	52617.1	5628.13	5807.73	4099.9	5827.44
Com_6533_pos	3,4-Dihydroxyphenylglycol O-sulfate	741.946	690.647	962.714	1192.37	690.66	973.464	886.852	809.554	602.564	1390.37	988.326	1184.62	986.586	997.241	964.785	1189.78	942.389	705.672	1278.3	634.422	671.082	1445.37	912.121	186.421	1186.29	412.226	1299.59	908.713	1413.83	441.811	1576.62	1641.29	1880.65	2908.56	1552.32	1599.85	2201.4	1251.26	544.996	2557.41	2241.02	1839.09	1955.67	1969.53	2297.45	2493.01	2007.87	1617.08
Com_6532_pos	3',4'-Dimethoxyacetophenone	126447	59078.4	229820	19019	258911	114787	182357	433645	59262.9	43041.6	195295	148218	339420	647349	195870	817779	1.49584e+06	1.40644e+06	403505	405438	796480	135207	220653	2.60062e+06	55803	409193	42357.1	56691.8	112362	192100	17101.7	40855.8	143922	16909.5	264121	30205.5	86917.6	329330	48402.4	28689.8	57767.1	162151	267135	517229	96467.2	114947	702184	787885
Com_6530_pos	3,4-Dimethoxyphenethylamine	136.273	147.25	214.357	156.39	99.7382	106.184	133.02	99.0086	243.347	217.274	95.7698	411.444	263.371	110.706	583.929	2780.05	110.433	799.351	143.976	159.227	75.3127	97.8094	200.092	93.2502	212.225	253.039	152.426	112.233	2000.17	203.951	264.392	142.018	214.065	125.678	77.1389	129.725	134.527	84.6316	235.642	217.567	100.906	315.599	270.005	115.73	563.475	2286.88	114.699	722.013
Com_6526_pos	3,6-Anhydro-1-O-[2-(dodecanoyloxy)ethyl]-2,4,5-tris-O-(2-hydroxyethyl)hexitol	2043.92	498.278	1069.37	1170.09	959.559	1289.48	1437.21	1151.77	720.462	1850.89	1205.82	1716.5	1422.06	1866.65	1846.48	1292.41	1593.82	1132.99	2016.55	657.926	1562.57	1668.76	951.241	1840.5	1636.88	531.299	1770.44	1734.53	1637.07	516.457	2128.71	2105.39	2228.36	2468.86	1904.81	2512.95	2443.34	2030.2	783.093	3370.4	2896.01	2013.92	2416.9	3169.28	2517.81	2871.77	1998.23	1871.86
Com_6521_pos	3,8,15-Trihydroxy-12,13-epoxytrichothec-9-en-4-yl acetate	13897.1	9279.68	8454.29	9394.55	7894.72	6628.86	8356.2	7932.08	12340.2	15070.4	11642.8	10353.4	9807.76	9776.73	10148.6	10532.9	11216.5	14454	13699	11467.7	11100.5	8823.6	8873.9	10235.7	9739.75	8570.59	8373.3	8565.37	9283.73	9148.14	11696.8	10030.7	9270.29	13852	8285.99	9267.76	11693.8	7458.72	13478.5	13737.6	13487.6	10752.9	11879	9011.62	10229.5	14542.7	10838.1	14798.3
Com_652_pos	sulnidazole	625.459	393.002	437.899	432.681	314.334	295.114	574.868	346.024	719.877	510.931	537.311	363.682	419.511	429.399	487.743	587.826	507.2	1803.11	618.189	961.686	625.743	844.891	353.745	484.946	583.794	621.322	711.282	433.922	593.899	682.236	497.738	598.463	438.068	433.303	340.848	402.03	706.408	317.237	777.442	666.436	417.685	429.399	479.79	544.187	539.653	674.207	721.733	588.629
Com_652_neg	α-Cyano-4-hydroxycinnamic acid	23955.3	45.1696	38.2259	26.3316	11090.4	34.0851	31.5255	34.2244	163.183	39.3261	68.6214	48.3157	190.933	13074.5	158.325	46.3452	27.7721	74.1433	46.7815	96.1176	30.6039	118.474	19.8655	33.3457	9154.35	11855	48157.7	48.1277	84.811	57.946	23204.9	42.4352	45.4273	26.0779	9430.18	36.3362	19.4428	60.8629	180.537	48.8756	145.675	67.5915	53.0133	13195.9	157.957	120.09	16.7175	42.2846
Com_6518_pos	3-[(11Z,14Z)-11,14-Icosadienoyloxy]-2-[(5Z,8Z,11Z,14Z,17Z)-5,8,11,14,17-icosapentaenoyloxy]propyl docosanoate	655.579	541.123	422.155	465.082	362.983	385.121	426.863	522.99	652.766	596.808	334.217	576.516	569.715	421.769	563.22	619.136	556.083	573.612	660.894	686.275	453.175	537.801	450.09	515.13	489.732	585.456	724.681	515.599	726.507	464.293	622.847	611.697	348.068	420.936	389.028	402.342	521.478	470.695	642.998	605.252	336.221	482.957	582.954	425.119	581.817	670.606	571.613	575.952
Com_651_pos	sulukast	1695.87	2395.66	2584.51	1215.52	1138.52	1100.93	1489.29	1760.76	2630.91	1836.48	1402.34	1352.39	1246.79	1696.52	2191.13	2465.45	1611.97	2060.48	2456.98	2675.77	2577.25	2144.32	1791.65	918.153	1907.11	2135.4	3384.71	3018.83	1948.48	2267.73	1430.85	2965.71	1816.21	1653.76	1198.72	1364.62	2211.03	2270.13	2777.79	1893.5	1911.2	1398.14	2308.79	2237.2	2736.97	1596.24	1581.03	1936.18
Com_6509_neg	Thiocyclam	168.587	92.2341	161.54	106.413	19.4056	35.7007	162.265	32.3084	67.2107	218.775	85.167	79.6528	228.879	119.947	221.189	32.8514	109.302	214.237	237.003	392.687	186.82	153.488	75.4553	186.181	203.267	90.2108	233.852	56.0205	69.9677	274.463	144.251	42.0739	33.8177	30.6232	60.7702	33.9998	115.023	34.7226	68.905	257.308	19.4513	174.118	209.906	140.603	57.3591	38.7059	20.5823	84.8162
Com_6505_pos	3-[(3-Hydroxydecanoyl)oxy]-4-(trimethylammonio)butanoate	1308.48	2969.64	3197.55	1804.78	1265.1	2459.24	4671.26	1271.29	733.612	2367.78	2938.01	2084	3024.79	4493.66	3798.86	4647.51	3910.98	906.566	4603.62	5842	3833.52	9192.69	2624.67	4550.72	1014.43	1393.24	4942.14	5106.12	1929.13	815.492	1443.28	2180.9	3951.89	1912.02	711.33	2480.25	4824.57	1261.78	772.33	2172.89	3008.1	1098.69	3364.76	3745.95	3112.98	6104.9	3998.16	858.946
Com_6504_pos	3-[(3-Hydroxytridecanoyl)oxy]-4-(trimethylammonio)butanoate	1024.54	616.997	557.818	701.265	464.282	521.636	686.855	644.605	1630.16	669.158	625.903	854.773	694.052	592.368	755.814	751.483	630.793	910.073	1028.64	1339.19	639.9	811.711	562.145	1013.16	813.452	1386.54	798.786	704.371	784.535	1431.02	1104.76	1153.84	837.581	1048.73	788.437	1015.86	1080.16	884.485	2109.99	1161.57	965.761	1121.7	947.641	972.932	1016.56	1061.82	923.659	1357.97
Com_6503_neg	Delavirdine	66.956	69.4484	64.5927	78.7738	45.1685	92.9093	96.9198	86.0849	79.5719	74.0462	44.1452	73.6234	91.5598	68.7651	110.585	81.8475	58.3137	77.9533	97.1108	113.939	68.1591	63.1164	38.2899	78.1098	88.2976	57.7881	129.306	92.7764	110.781	81.0759	66.0814	74.4897	73.1721	66.4907	45.9631	80.6571	61.1487	95.7085	68.76	95.0217	48.3013	64.6144	100.983	76.1161	137.598	121.007	61.5864	66.6467
Com_6501_pos	3-[(4E,7E,10E,13E,16E,19E)-4,7,10,13,16,19-Docosahexaenoyloxy]-4-(trimethylammonio)butanoate	679.148	1665.64	886.559	668.442	2807.91	744.655	648.728	898.869	509.092	555.668	2529.65	745.37	466.558	1822.75	1209.73	4163.13	2329.17	1011.71	1215.84	1060.59	3331.48	701.31	538.614	814.673	670.417	10338.8	848.279	752.827	1176.75	554.283	997.086	764.163	497.072	663.485	1288.39	956.899	700.253	582.482	515.139	515.792	513.865	608.605	808.243	1005.29	639.417	961.772	1438.67	545.264
Com_6495_pos	3-[(6-Oxodecanoyl)oxy]-4-(trimethylammonio)butanoate	132.92	266.502	144.822	163.834	114.436	272.982	1800.71	69.7897	574.696	83.4889	741.019	266.4	112.378	527.651	252.762	544.366	733.173	189.308	131.773	559.229	215.38	221.56	327.572	116.585	104.402	486.255	189.778	286.21	1081.73	378.727	124.229	190.425	74.8688	329.328	127.203	481.157	1883.47	65.4566	558.748	88.5129	736.678	147.34	166.989	380.838	287.934	887.631	780.461	205.96
Com_6492_pos	3-[1-(2-Carboxyethyl)-1H-benzo[d]imidazol-2-yl]propanoic acid	484.453	412.834	345.258	476.954	30386.9	21111.5	416.208	367.923	2172.92	443.859	358.403	543.16	396.507	374.619	434.054	459.952	389.862	929.488	714.827	1086.97	421.228	514.614	386.758	545.011	488.979	1057.9	637.875	372.977	511.146	1024.89	554.135	495.487	367.294	444.021	24618.4	431.133	476.998	378.702	1889.13	468.726	398.617	485.865	421.566	391.848	492.748	525.362	430.094	757.997
Com_649_pos	Sumarotene	1646.5	3075.08	1734.24	4266.42	1407.68	3180.49	3291.96	1921.81	3293.01	2422.2	3534.08	1877.4	4971.7	2267.17	1896.88	2119.85	2000.19	2635.08	3725.08	3177.29	2142.75	2714.03	1034.44	2316.54	1901.3	2657.04	3709.11	2023.99	2893.7	2433.29	3285.81	5379.67	3237.34	13523.8	2192.33	2267.75	9070.48	8266.51	5200.45	5245.62	5800.34	2988.4	4442.2	5433.15	5138.57	3280.81	5531.67	5063.18
Com_6483_pos	3-[3-(4-Chlorophenoxy)phenyl]-1,1-dimethylurea	591.707	217.689	397.214	316.608	329.242	421.399	446.053	401.805	536.168	437.516	460.752	467.815	479.255	304.934	533.48	394.363	378.939	373.189	1003.12	792.979	703.153	855.406	208.469	948.152	324.258	321.816	394.446	364.643	516.949	372.637	542.836	763.766	600.148	843.497	642.372	764.185	651.367	785.554	925.843	1002.49	1069.78	716.942	757.33	736.089	533.72	997.195	506.202	856.277
Com_6482_pos	3-[3-(Butylamino)-2-hydroxypropoxy]-4-chlorobenzoic acid	737.252	620.682	955.928	585.278	474.537	441.954	983.504	594.884	1300.55	1875.13	622.553	1396.46	1098.46	1843.17	1247.88	1536.63	1189.71	1256.38	865.64	1947.7	932.453	997.125	624.398	2779.48	843.552	1035.75	1473.29	427.473	3402.64	1366.19	713.662	587.3	923.916	534.773	570.987	790.725	1516.19	566.652	1231.7	2271.06	855.105	1207.62	1187.56	1240.5	1068.1	1717.58	1332.25	1066.7
Com_6475_pos	3-{(E)-[(Dimethylamino)methylene]amino}phenyl methylcarbamate	161.986	151.925	88.3392	110.804	65.1765	141.18	105.043	131.194	636.584	175.226	103.686	207.885	98.5239	88.3363	142.895	155.905	123.753	462.187	235.365	555.359	131.38	185.977	106.986	192.104	159.039	476.18	195.991	169.362	212.386	581.129	171.359	206.578	97.1622	112.637	72.1805	154.862	123.592	129.489	677.277	156.52	134.372	177.198	108.319	96.6026	147.472	163.333	124.169	294.557
Com_6474_pos	3-{[(Carboxycarbonyl)carbamoyl]amino}alanine	130.79	147.753	263.531	115.376	79.7423	105.954	119.782	114.877	358.537	141.137	113.31	269.981	103.898	91.8225	118.705	87.9943	108.092	346.36	164.523	243.566	117.87	133.134	158.359	143.111	140.811	243.312	130.775	113.631	157.345	238.246	152.642	127.892	253.408	96.2912	77.4077	103.658	125.583	90.2101	317.354	128.668	122.604	216.268	114.05	108.406	148.686	144.616	155.821	172.658
Com_6473_pos	3-{[Cyano(phenyl)methyl]amino}-3-oxopropanoic acid	133.619	446.468	88.657	140.983	436.837	304.041	757.959	133.392	828.492	110.735	96.2373	141.066	92.3501	92.8906	100.371	1705.7	10111	718.646	722.67	3113.21	128.279	121.658	101.394	1902.22	200.771	593.084	162.537	10812	503.621	487.181	142.518	387.652	90.7334	104.362	282.86	131.423	1225.68	97.9885	682.495	117.402	90.8732	114.953	96.6597	87.5016	150.901	3190.4	15520.7	914.448
Com_6472_pos	3-{3-[1,3-Dihydroxy-1-(4-hydroxy-3-methoxyphenyl)-2-propanyl]-4-hydroxy-5-methoxybenzyl}-4-(3,4-dimethoxybenzyl)dihydro-2(3H)-furanone	81.0762	85.4837	62.9287	74.4636	67.6643	64.4631	104.99	67.5729	271.972	129.735	64.5828	97.5225	74.041	66.6827	76.3638	85.4197	71.1818	127.841	124.98	147.087	81.6828	124	99.5642	98.6307	87.3597	129.612	210.189	72.8009	97.1413	126.618	86.9656	89.6255	63.7924	76.3575	67.2238	70.7799	101.006	66.1004	232.559	88.3775	68.7139	83.7595	107.877	69.4881	84.9195	120.892	75.8823	122.835
Com_6470_pos	3044	823.41	279.673	703.624	746.18	628.094	799.59	1029.91	916.087	1537.22	4710.21	1128.83	1955.96	1454.34	2731.28	1581.97	1341.18	1466.24	1546.3	1426.03	1241.64	2307.8	1578.5	635.769	1953.33	1664.19	1074.1	2270.94	3149.97	1469.45	1228.57	488.733	975.497	962.718	1005.47	2094.04	1068.84	1359.88	985.153	2154.72	2041.76	1672.31	1341.94	3512.81	2023.74	1857.04	1864.2	1893.14	1729.99
Com_647_pos	syrosingopine	1084.28	872.16	921.275	4223.67	478.979	840.389	772.882	804.01	2734.7	1316.61	839.676	2345.51	1022.34	892.318	1375.05	1472.67	1220.58	731.993	5461.36	4271.22	739.005	919.604	2243.31	1728.41	2966.14	3361.48	1704.91	708.281	1249.84	1552.96	5626.55	1116.32	1045.96	1257.75	1260.71	662.923	1002.93	759.457	2376.59	2079	521.439	1455.99	1204.91	826.195	1995.26	3130.7	1108.23	624.654
Com_6469_pos	306	2849.18	1978.31	1732.65	1651.89	1145.23	1392.97	1586.78	1527.25	1244.27	2199.48	1571.97	2214.25	1970.73	1616.98	1928.18	1732.62	1570.49	1325.56	2076.32	944.876	1686.09	1811.31	1629.65	539.581	2015.75	1211.03	1963.37	1998.03	2293.88	992.173	5059.3	3876.15	3505.19	4112.43	2123.24	3755.65	3803.14	2850.65	1234.25	4813.76	4349.78	4530.83	3086.48	3428.4	4151.29	4635.74	3600.89	2390.16
Com_6468_pos	3082	2151.03	2294.68	3183.93	2482.67	1649.37	1963.94	1853.63	2775.36	1641.03	1604.79	959.478	1566.05	1728.05	3389.5	1417.58	2382.7	1716.14	892.159	3437.9	2975.87	1179.53	1049.47	3489.76	3225.09	2662.29	853.435	335.164	1090.95	1241.64	1166.51	1801.4	1662.83	2157.61	3908.61	1788.63	2025.71	1573.93	2557.43	1123.85	1484.87	1125.09	1754.07	1679.72	1808.9	1597.1	2374.16	1107.39	990.651
Com_6465_pos	3125	155.793	118.918	65.6628	300.532	51.1245	412.536	148.388	203.574	435.795	162.143	78.7663	97.4428	534.608	1444.83	71.4828	234.052	67.0402	156.794	1532.08	234.869	486.627	95.7832	311.814	493.562	278.603	264.714	117.271	467.99	89.394	833.348	139.524	121.773	63.8118	302.463	51.8742	187.437	74.1208	177.119	367.218	261.541	99.2807	81.7156	505.617	1245.56	137.749	1247.41	84.7946	168.713
Com_6463_pos	3138020	898.302	1292.07	948.432	921.009	970.519	769.453	1413.91	1473.29	1580.32	1022.61	1368.2	907.348	1416.66	712.499	796.313	1623.4	942.9	1218.07	1024.68	996.539	859.892	999.224	1263.45	801.361	1273.18	1052.8	868.411	2758.96	1364.99	807.826	720.115	957.449	960.333	660.987	823.572	882.725	1168.18	1059.38	767.022	775.968	837.462	859.634	1209.64	859.064	807.996	1149.38	948.1	926.338
Com_6461_pos	3161259	2812.57	4911.79	2421.72	934.376	1357.8	2037.96	2738.77	2506	2126.71	1443.39	3248.57	2186.54	1961.28	2439.39	3287.38	3702.42	1710.26	2528.06	2235.45	4182.59	2145.76	1896.18	1310.84	3095.79	1729.46	1894.09	1189.95	2079.68	2646.12	1364.83	2130.92	3512.24	1449.67	1307.03	1188.72	2586.15	2923.78	2139.93	1874.43	1365.24	6200.95	3146.42	2464.72	2599.17	3269.33	3952.43	1852.91	2986.38
Com_6460_pos	3165	3281.62	4714.97	1492.5	2239.92	1340.56	2138.57	2348.9	1810.68	2003.85	2663.86	2099.18	3314.88	1876.45	1951.93	1947.15	2710.91	1505.83	2330.06	3530.63	2417.23	2658.66	1786.95	2398.7	2791.58	2915.24	1961.33	2327.81	1808.02	2738.29	2374.08	4236.75	3742.65	3271.25	2916.67	2174.24	2705.77	2669.01	2235.34	3325.04	4660.29	3414.91	3470.89	3495.19	2787.99	2903.7	3607.93	2348.1	4056.72
Com_646_pos	SYSU-00437	629.046	546.609	809.018	1113.27	324.599	394.343	482.96	380.713	863.37	992.264	372.073	1260.52	967.277	375.377	1818.36	410.377	342.956	358.793	539.624	643.497	302.942	387.786	724.182	394.75	669.659	1000.19	627.716	417.08	574.029	975.05	1160.68	502.088	812.058	809.323	283.699	358.61	571.662	313.72	824.937	989.38	464.391	1049.34	890.128	467.586	1870.78	613.326	516.277	382.982
Com_6457_neg	13(2)-carboxypyropheophorbide a	79.7246	36.5771	79.8861	29.3996	18.963	33.6724	56.6701	43.1399	30.6013	60.2351	23.3764	23.9682	55.2298	23.8136	54.583	38.2944	18.601	30.8518	36.4313	66.6808	25.4231	21.2618	16.736	29.4013	27.7385	37.2434	56.5522	68.5532	280.489	43.057	37.1095	39.8518	33.1652	29.3351	17.3691	31.3454	22.1618	53.7126	36.0468	42.0647	17.6774	36.83	39.2718	25.1704	53.6886	53.8783	18.6275	26.1743
Com_6456_pos	3178	132.696	114.338	79.9043	94.9708	67.2537	77.3709	165.641	82.3211	359.056	103.069	88.8381	127.846	88.8143	89.4215	88.1046	118.592	101.239	374.507	156.513	406.586	97.6165	116.634	85.004	223.839	109.732	288.689	143.079	96.717	125.756	305.454	136.882	133.457	90.79	106.543	72.7647	93.3787	115.592	80.5133	398.375	118.971	104.971	120.751	100.02	97.8721	102.882	215.162	162.028	297.733
Com_6451_pos	3186	826.09	729.077	478.373	521.939	569.337	547.755	340.996	773.494	782.669	647.931	1037.89	738.86	688.594	842.019	552.971	1067.28	1680.25	1245.54	543.898	977.127	1030.63	406.989	1312.56	711.115	622.66	1300.65	456.29	755.339	614.358	444.215	703.709	458.361	477.384	448.045	541.688	453.055	501.606	461.9	576.156	701.465	1460.69	509.854	629.445	842.6	379.79	626.636	1833.9	1135.6
Com_6448_pos	3195	494.114	656.961	566.264	554.651	453.436	1132.17	532.471	439.705	465.327	964.092	873.331	374.337	786.174	1180.39	693.399	1211.91	636.872	517.874	698.24	653.082	642.546	634.29	456.265	674.662	1122.14	638.52	381.034	451.482	518.093	505.453	515.754	582.513	385.192	514.24	565.027	451.769	724.13	415.352	541.39	478.537	766.989	523.07	827.032	1019.63	413.25	421.998	946.173	471.285
Com_6447_pos	3204	142.983	98.3283	393.237	196.235	82.8161	169.14	88.1519	95.5801	520.877	458.704	105.773	240.2	390.814	229.785	610.675	133.326	176.995	342.409	141.68	111.349	81.3068	265.037	194.23	474.49	99.7526	100.24	224.139	114.248	151.521	131.743	103.387	107.746	222.544	133.841	58.6129	400.975	107.465	93.1319	533.534	419.077	136.567	292.261	337.192	248.281	957.261	184.701	148.529	273.465
Com_6446_pos	3222	2809.82	3577.26	1829.76	737.747	1151.36	1619.8	2530.51	2557.3	1324.99	1838.23	1973.35	1957.32	1446.33	2150.32	1499.78	2481.76	1422.83	1264.51	1807.2	4372.46	1477.92	1336.93	2094.99	2170.72	2572.84	2320.08	1195.23	3751.43	1476.33	1513.98	1547.26	2478.24	1534.54	695.311	1096.24	1760.03	2751.15	1666	1195.74	1146.36	2480.91	859.976	1089.77	1158.76	1297.98	2620.46	1424.29	997.127
Com_6443_pos	3225312	850.981	687.45	780.534	4360.64	387.013	742.532	554.079	557.445	1044.81	862.829	453.545	1596.49	721.72	574.372	912.106	980.239	647.782	762.58	3319.46	2176.98	600.762	1157.27	1497.96	1703.26	1112.19	1880.51	1370.23	539.274	902.32	965.6	3553.73	780.038	866.597	2521.12	361.933	521.708	719.431	615.063	1031.67	1007.14	347.761	1051.6	787.906	451.95	1309.98	1462.57	753.075	720.743
Com_6442_pos	3245	176.577	167.124	111.753	115.024	108.925	133.516	130.596	128.266	605.497	152.387	109.254	174.451	108.636	136.062	134.969	143.356	107.331	279.334	138.405	444.493	136.184	119.204	122.08	153.68	177.45	454.007	174.714	140.662	193.825	389.771	174.409	142.673	118.321	160.77	116.881	136.164	137.743	122.871	660.747	158.806	122.838	154.601	115.422	150.512	147.389	174.279	124.194	280.884
Com_6441_pos	3256	1494.85	1099.76	777.649	938.81	630.075	843.653	6157.56	783.583	628.126	975.658	783.297	1541.28	751.922	661.069	660.793	580.221	672.789	716.6	845.897	724.248	610.847	788.674	940.503	188.955	1128.57	820.14	1152.81	968.555	1166.45	747.072	1568.31	1230.7	1075.86	948.112	696.434	904.47	7979.67	922.008	759.621	971.389	690.61	1121.08	821.779	740.083	998.029	811.244	510.859	585.802
Com_6440_pos	3291	197.532	153.788	178.238	164.499	126.897	2140.83	154.023	8109.41	220.307	176.298	129.319	226.846	172.868	153.816	210.56	161.699	148.615	237.627	7046.92	324.209	413.435	10668.3	146.228	539.488	170.482	124.324	183.191	161.684	202.007	3599.58	187.404	156.398	146.05	174.448	122.783	5507.8	138.259	7830.36	209.914	178.537	138.548	177.983	154.711	165.525	193.704	195.346	185.815	226.522
Com_6439_pos	3306	157.752	117.959	96.3724	94.3495	86.2533	84.6798	189.22	85.0943	391.268	109.342	93.3415	139.936	92.3929	99.6793	101.501	114.258	99.2191	185.255	175.867	416.293	113.067	126.008	94.2982	150.39	117.636	352.359	170.326	101.891	121.016	343.847	151.782	126.684	102.079	104.052	88.5758	93.8958	199.943	87.5294	404.379	124.932	93.4395	131.544	109.006	101.286	111.498	129.24	96.3291	205.142
Com_6438_pos	3312	95.1484	103.41	203.613	101.593	61.2304	66.0809	92.3529	66.1959	224.551	131.561	69.397	164.213	244	68.0508	115.93	83.9818	75.5265	141.565	126.544	194.862	81.2649	112.057	105.146	107.966	144.388	190.608	103.936	79.2949	94.5462	176.315	112.295	100.435	246.4	75.6091	52.9447	73.6534	85.165	65.5797	230.641	122.988	68.8613	111.559	242.118	67.5955	112.665	94.869	80.8302	130.414
Com_6436_pos	3325	243.96	182.42	149.037	148.076	133.388	132.96	292.624	131.596	605.084	169.094	144.35	216.408	142.883	154.151	156.969	185.581	153.439	286.492	271.974	643.786	174.855	194.868	145.829	232.574	181.92	544.913	263.404	157.571	187.149	531.749	234.727	195.914	157.863	160.914	136.98	145.207	309.206	144.716	625.36	219.234	144.502	203.43	168.574	156.636	172.429	199.865	148.97	317.247
Com_6435_pos	33517	186.038	171.081	142.647	164.047	132.242	139.355	219.191	157.396	424.541	181.487	138.728	211.568	156.316	144.485	169.85	186.403	152.142	243.789	300.828	285.653	173.99	213.474	185.135	215.361	180.091	229.323	209.585	159.53	207.921	230.047	175.291	194.918	140.886	170.718	132.902	151.95	209.821	146.114	382.569	187.082	145.288	192.281	168.552	147.641	180.174	194.261	162.756	256.152
Com_6434_pos	3360	1890.83	2666.13	2241.86	2796.29	1902.75	953.671	1758.02	3074.16	2746.68	2043.37	4987.24	3868.57	2547.77	2949.96	2394.11	2395.3	2993.63	3347.62	1318.94	2544.81	4776.18	2527.37	2283.77	1164.04	1502.36	2254.84	1518.75	5918.32	2102.95	2677.11	1733.41	2156.4	2104.19	4145.82	1450.89	2072.22	2390.32	2570.69	2452.39	1874.36	5990.64	4947.76	1885.12	3094.24	1895.87	2120.07	3332.18	3479.96
Com_6431_pos	3405	7406.79	5873.4	4632.76	5065.12	3506.9	4415.32	5079.44	4626.48	15133.4	5410.41	4654.17	6933.66	5251.91	4827.44	5109.24	5554.71	4382.73	7444.25	7110.82	14736.4	5254.09	6101.22	4901.24	6432.2	5965.07	11139.8	6015.68	5550.86	6957.19	12683.6	9407.98	9168.74	7377.43	7918.22	5327.55	7589.07	8226.53	6613.72	19688.9	9214.4	7551.24	8830.94	6969.81	7594.99	8349.48	8747.59	6957.59	10990.6
Com_6429_neg	cinchonain Ia	19.5703	29.4811	24.6023	23.6258	15.1753	28.0999	28.4125	25.2833	52.1269	28.5252	14.5431	19.288	27.9163	19.0412	30.4558	26.1965	16.6752	27.2822	29.4011	52.3025	21.3492	17.482	9.47738	21.2631	20.9449	34.0792	23.5229	43.4481	54.2652	54.4117	19.2143	32.6315	26.2282	24.2842	13.478	26.2409	18.1975	27.458	53.441	35.7927	15.0141	18.8061	29.9231	21.3793	46.4242	31.7705	16.1735	21.3063
Com_6428_neg	Schisandrin C	657.445	98.5814	112.861	452.521	77.4765	447.143	107.115	126.013	164.605	350.874	54.9493	231.086	167.213	684.835	185.542	410.471	128.194	499.657	224.643	308.414	210.155	78.349	69.2123	252.319	344.33	56.3211	761.73	99.8849	977.534	98.1812	546.385	110.104	148.392	356.582	72.3403	480.839	88.3918	183.152	177.384	339.248	48.8727	234.631	185.555	716.701	227.134	751.799	82.2768	466.642
Com_6424_pos	3413	4974.92	5539.11	8658.97	3254.06	6348.72	3707.61	4928.82	6636.17	4835.39	5737.25	11186.5	5349.21	5359.73	8359.36	4450.07	6423.03	6573.79	8315.89	3362.63	6931.95	7311.97	4655.33	7861.62	2855.2	5372.5	5311.36	2432.85	10209.3	4886.98	4181.56	3573.21	4385.98	8634.68	4316.49	7069.28	8833.09	7406.86	5401.94	4502.98	3949.23	9528.6	6062.83	5755.37	9967.91	3408.07	3865.35	6201.91	6202.4
Com_6418_pos	3420	259.912	278.3	233.204	142.253	122.252	254.522	168.481	215.769	890.523	277.065	153.29	329.073	144.606	130.682	230.841	282.976	216.253	2986.06	237.752	626.882	156.425	171.652	236.888	262.876	318.053	555.528	302.989	257.159	323.175	824.363	243.162	299.793	275.632	231.356	108.073	265.818	186.607	233.46	858.605	246.257	213.458	256.607	153.846	131.118	247.122	246.952	547.472	349.215
Com_6417_pos	3423	4708.36	3200.65	2012.01	1642.73	1296.94	1633.38	1884.72	1551.05	1659.25	1831.39	1496.74	3930.87	1813.73	1669.54	2156.01	1996.79	2228.91	2192.38	2879.37	1745.58	1692.77	2502.4	2132.88	2321.88	2474.84	1402.31	3342.73	2143.02	2572.93	1799.08	6094.21	6059.92	3580.34	3751.73	2426.76	3652.21	3562.67	3153.64	3111.93	3963.46	3055.6	4776.19	3194.42	3854.5	3973.89	3839.54	3114.59	3364.1
Com_6417_neg	5460894	451.921	316.484	124.229	338.529	64.0328	156.956	409.998	603.424	171.898	60.3084	44.5327	108.908	81.1822	319.484	751.778	785.164	301.599	627.996	473.265	69.0005	70.1832	154.922	26.1278	591.6	251.846	50.3201	43.2678	230.95	57.8981	198.807	230.973	273.548	112.549	933.931	56.0769	881.969	793.749	618.548	171.157	38.3976	16.5354	131.432	66.7777	390.692	807.758	643.556	284.514	328.92
Com_6410_pos	3477	3275.44	2387.73	2040.1	3012.16	1519.23	1323.38	1620.73	2206.08	1206.09	715.245	657.791	3697.12	1616.41	918.112	1879.51	1046.45	1928.45	1592.07	2268.56	3078.17	1134.5	3231.69	3154.07	1327.65	3122.79	2917.72	2546.95	2059.11	3753.92	2663.31	4684.04	1854.27	1902.53	1405.85	1471.57	2166.09	2839.15	1689.29	1259.69	715.491	470.112	2187.16	2007.02	848.089	1595.7	1701.59	1417.35	1707.31
Com_641_pos	Tafluprost	481.385	304.494	239.767	749.359	277.935	241.669	268.044	496.82	397.153	218.698	178.639	490.089	229.294	301.633	240.169	476.303	264.296	245.76	460.227	347.049	286.203	239.108	276.951	380.304	252.096	614.884	484.151	286.667	317.019	446	802.316	238.714	217.191	709.355	164.154	220.204	370.894	261.016	338.106	206.733	281.101	340.178	307.868	190.664	277.265	485.396	441.973	226.046
Com_6407_pos	3542	1928.21	1769.8	883.069	2389.36	1277.87	2770.84	1387.29	1857.7	1537.97	1584.63	734.078	1723.66	1520.28	1107.77	2424.03	2249.42	1235.29	1826.01	1844.46	1747.62	1725.97	1340.91	1333.7	1632.07	1498.08	2242.08	1608.64	1622.6	1664.47	1422.09	2675.85	1763.88	1115.9	2299.55	1021.45	4762.43	1527.65	1006.19	1431	2010.29	942.196	1265.99	1613.66	1008.37	1946.21	2314.76	1536.96	1731.36
Com_6405_pos	3543	102.469	105.047	258.349	103.882	53.4718	67.1267	93.8146	68.4522	224.418	133.643	75.6683	195.115	76.1433	69.1278	114.325	85.311	77.4884	1824.37	122.842	201.097	80.8859	113.83	121.808	115.502	137.933	202.417	106.016	81.4256	102.892	185.387	117.873	104.329	261.091	80.0446	54.1363	74.8191	87.0501	66.6177	223.786	124.215	74.6017	147.009	82.417	70.75	115.246	99.508	276.361	145.378
Com_640_neg	(2S)-7-Chloro-4-hydroxy-2',6-dimethoxy-6'-methyl-3H,4'H-spiro[1-benzofuran-2,1'-cyclohexa[2,5]diene]-3,4'-dione	15219.9	22901.2	17888.5	17637.9	19368.3	17415	30592.5	17720.5	15571.4	25495.2	15526.5	10412.6	48018.2	30667.7	31847.8	18066.4	17862.1	18595.4	35818.1	53651.4	28957.4	18642.4	10412.6	20273.4	27009.4	30206.9	37819.7	13386.9	59015.6	25888.1	17013.5	23592.7	21023.7	18494.9	17943.4	19116	15573.8	17806.8	17215.2	30648.4	15042.6	9211.4	50801.2	31619.5	39039.7	21943	19761.6	14700.8
Com_6398_pos	3633	613.592	613.534	425.344	312.056	551.712	423.983	485.199	515.802	900.367	756.231	856.596	702.303	733.53	904.195	616.42	1239.66	1498.36	1708.44	686.147	759.207	1199.64	418.515	1300.53	637.995	509.638	1580.69	284.689	577.164	605.9	424.982	521.827	432.897	379.382	400.838	587.653	479.113	467.165	332.635	855.568	721.224	1494.63	469.097	678.675	1144.44	532.062	650.501	1132.01	1359.94
Com_6392_neg	U-50488	38.5061	52.811	45.7275	43.8081	27.6399	54.8572	53.9902	50.7508	70.1938	57.4978	31.2301	37.8805	56.763	37.513	67.3108	35.2505	28.4563	45.7488	63.0953	81.5498	41.9118	25.4572	18.9932	37.3533	41.5182	49.9507	1933.77	93.1528	93.1233	77.4553	43.2611	84.6679	68.4259	64.5295	35.8116	68.1079	53.0845	80.8399	103.715	99.4827	49.5529	52.4314	83.1479	60.5562	149.129	80.453	40.3416	51.3772
Com_6390_pos	3635	15530.6	15982.1	11737.1	9902.48	12448.6	10807.3	12354.3	10373.7	18807.1	14320.5	11614	13969.2	10876.2	10913.4	10948.7	12033.4	10775.8	20546.6	13412.9	14600.9	11041.3	11398.1	11175.6	11171.8	11196.4	11436	95798.5	12315.7	16240.3	10294.8	14324.6	13962.2	11920.4	10070.5	11647.6	10212.2	11402.8	9088.32	14958.6	15244.1	12056.6	11573.3	12398.6	11174.5	12238.2	11671.2	12711.7	14482.7
Com_6388_pos	3662332	326.391	279.904	478.958	762.821	197.364	197.963	266.516	178.901	405.526	631.129	189.387	702.096	520.009	188.812	938.933	259.04	190.346	232.117	354.84	398.536	221.514	256.129	417.624	344.842	288.095	400.089	299.427	187.929	302.733	352.068	3163.27	280.817	427.793	249.325	140.722	165.331	207.729	153.364	371.462	597.94	64.5985	557.341	472.427	172.98	974.599	244.722	104.368	196.316
Com_6384_pos	3683	1527.42	1189.39	1293.34	3138.47	994.222	2001.7	2487.09	5125.21	1003.4	6026.72	1129.82	2143.69	2344.51	1431.92	2444.54	3946.09	1286.92	1623.47	2615.47	1105.2	4988.19	2679.01	2231.16	1509.96	2564.26	939.632	2128.22	3171.1	5016.09	879.253	1777.05	1749.02	1473.6	4423.76	919.571	1826.68	1854.1	1523.46	1387.93	3980.37	1377.39	1936.08	2113.12	1262.18	1719.65	3460.95	1591.28	1661.23
Com_6380_pos	3688	728.931	562.612	398.579	599.816	799.73	459.962	485.108	507.88	880.742	929.164	1848.64	614.88	861.171	1364.79	741.347	1285.89	2593.05	1879.98	961.762	1114.97	1869.84	615.795	1653.63	1182.42	707.164	1576.37	333.118	1057.21	528.175	415.197	584.729	599.157	608.17	573.696	842.016	385.502	568.759	738.389	809.539	666.009	1776.64	508.442	730.974	1106.65	422.217	653.998	2262.78	1520.51
Com_6377_pos	3721	3486.91	2882.15	1899.42	1865.77	1670.38	2716.51	3434.41	1977.18	1767.75	2687.25	1760.86	3795.82	2351.7	2073.05	2519.52	3562.94	1899.63	2629.84	2164.96	2227.65	1748.38	2393.37	2449.14	2071.9	2880.55	2437.85	3034.68	2302.88	2829.76	1456.73	2856.91	2827.55	1741.72	2033.02	1589.79	2405.31	2728.27	2017.58	1592.92	2507.11	1811.04	3217.88	2462.36	2347.53	2155.62	3138.46	2161.25	2839.63
Com_6371_pos	3737	1168.69	1887.99	1407.37	1650.94	1195.15	2116.12	789.397	521.073	1168.08	1343.45	2130.13	1370.33	2029.93	1108.25	887.439	1406.22	675.365	683.821	1692.27	901.673	552.244	1351.02	956.678	998.451	1332.89	1122.62	1477.1	1263.73	1140.2	854.878	1255.15	1686.23	1210.23	1811.71	1241.7	3419.18	717.426	528.303	1199.94	1278.88	2086.76	1173.76	2142.42	1043.07	1035.49	1543.13	603.102	788.202
Com_6369_pos	3748	14061.1	13263.4	8510.82	7584.32	5991.07	7566.56	7866.05	7391.86	8054.67	9233.24	6839.27	12855.3	7615.65	6722.39	7480.52	8926.2	6877.36	8926.52	11240.9	8000.99	7567.86	8899.62	7685.27	11157.3	9821.71	7368.51	9998.16	8970.16	10981.5	7937.02	18581	20042.5	13567.5	18942.7	9109.56	14921	15728.3	13288.4	18458	18635.9	17954.3	18202.2	13296.8	13468.6	14854.8	15021.9	14577.7	13856.9
Com_6366_pos	3796	60652.7	1375.5	1244.5	3333.4	1015.28	1148.59	1300.66	1516.62	2620	1392.39	1042.33	2939.92	1776.33	1147.4	1042.7	1418.13	1340.1	1475.53	1167.5	1483.52	1124.39	1071.51	1893.86	1041.3	1670.85	1179.19	2497.88	1535.65	1825.1	2212.68	20859.4	1789.54	1367.86	3184.93	856.061	1140.44	1904.75	1521.2	2625.79	1406.02	1745.18	2193.13	1283.26	1059.11	1831.24	2415.29	1887.61	1968.51
Com_6366_neg	5285	39.7801	53.3945	44.0357	41.5632	26.9357	48.8348	50.6679	44.9941	53.6946	51.8885	25.1069	34.2671	54.3815	31.8546	55.2845	42.0951	26.3763	42.1912	52.5969	64.5437	37.6094	29.0926	18.4467	35.1121	45.8746	42.6334	1959.41	70.5592	93.2769	68.1347	33.322	56.3911	46.7531	42.5355	23.8997	47.1271	34.0027	49.2669	59.3624	63.1163	27.1267	34.0688	61.2818	35.8079	80.1501	50.7742	27.4302	33.9787
Com_6362_pos	3853	5606.69	785.218	664.555	700.251	1924.15	534.773	3237.14	668.779	1805.57	742.791	639.253	814.869	611.601	3554.47	693.986	5636.02	3353.9	907.102	4213.87	1910.14	627.103	831.161	684.521	5915.92	1270.01	1687.68	5730.29	731.087	886.042	1605.68	5083.86	1186.33	1010.33	1010.09	1622.09	947.1	2512.88	677.066	3060.25	1162.35	967.015	1013.38	1037.68	3685.54	1150.05	4178.7	2463.97	3284.31
Com_636_pos	Talatizamine	178.796	133.414	202.049	829.233	69.0119	121.02	117.081	97.2549	295.07	180.649	83.6638	417.993	154.86	90.8864	276.823	167.779	118.439	110.286	806.116	491.399	90.154	212.218	467.625	314.993	418.27	507.34	256.858	108.248	188.527	214.772	1137.01	174.07	234.636	211.565	67.9145	118.318	166.234	98.0448	275.492	281.977	71.5201	293.456	187.478	87.6059	379.873	393.145	157.879	122.15
Com_6356_pos	3909	3212.05	2665.38	1654.18	2148.24	1092.15	1705.9	2229.64	1611.75	1260.17	1811.6	1511.91	3207.61	1942.66	1660.6	2079.39	1836.28	1589.56	2316.38	2204.95	1643.68	1757.34	2043.07	2218.05	1524.05	2799.9	1325.6	2921.71	2567.98	2602.98	1353.25	3383.33	2594.27	1609.74	2318.1	1521.99	2036.33	2219.7	1819.32	1863.78	1958.59	1717.33	2795.1	2027.27	1607.84	2021.84	2173.71	1933.43	2145.82
Com_6355_neg	N,N-Dimethyl-2-{2-[(1S,9R,10S,15R,16R)-12,14,14,19-tetramethyl-8,19-diazapentacyclo[7.7.3.0~1,9~.0~2,7~.0~10,15~]nonadeca-2,4,6,11-tetraen-16-yl]-1H-indol-3-yl}ethanamine	29.3807	41.277	67.3321	250.743	87.6057	33.9076	33.4553	118.792	29.2083	51.5757	16.8564	31.6235	29.3212	23.5013	39.2185	37.4169	22.4469	27.7896	442.25	35.1933	26.7452	26.7151	15.2476	31.0844	33.4667	24.7937	72.1726	52.8019	64.6153	607.855	30.0836	52.971	48.5007	138.01	34.3441	30.8801	356.385	64.6962	44.7353	80.3299	18.5526	30.6205	32.8061	23.9009	213.309	43.902	25.1893	23.6131
Com_635_pos	taleranol	2886.31	1698.25	1454.59	1913.44	1629.34	1769.97	1743.07	1945.58	2186.43	3078.41	1855.52	1651.41	1861.27	2081.12	1959.9	2007.92	1806.36	2518.44	3063.18	3029.37	3419.45	3250.79	1827.82	4554.91	2609.1	1875.99	2617.22	2080.41	2265.73	1834.11	2364.9	2098.09	1846.69	2402.23	1325.21	1897.12	2510.65	1798.65	2363.39	2420.27	1731.83	2441.1	1596.23	1781.55	2527.99	1919.79	1853.1	2239.29
Com_6344_pos	3-Acetoxyurs-12-en-23-oic acid	2352.58	2593.83	8108.98	2527.85	1646.38	1854.77	2881.19	2365.47	959.615	905.946	1059.97	4611.64	956.868	1648.17	1940.55	1790.74	783.576	1130.89	1466.19	3133.4	1641.26	3607.85	1731.47	1569.57	1833.63	3268.47	1988.12	3365.69	2479.31	2801.34	1579.27	2626.68	2049.47	4549.77	1260.32	2334.07	3239.83	2622.71	1434.27	4360.31	1228.72	2211.52	1574.49	1299.01	1926.05	1871.22	617.336	860.382
Com_6343_neg	Agnuside	175.329	62.1664	38.8568	52.4781	22.1858	38.9432	43.5462	37.262	37.0558	46.0344	19.5516	117.626	41.4495	27.164	45.5215	32.5388	21.3011	33.5077	48.6512	54.7048	28.3052	171.218	45.308	261.622	136.068	146.109	101.753	62.3984	84.8809	59.4552	232.129	66.877	40.1582	62.0885	19.757	39.4232	29.0876	39.3624	41.1861	53.7961	22.2144	177.326	49.2528	30.0647	62.8194	40.4461	21.1716	27.9837
Com_6340_pos	3-Acetyl-11-keto-β-boswellic acid	18180.9	12861.1	32760.8	11559	15506.1	26009.9	47967.6	28339.2	26506.9	4002.23	16880.8	21407.1	23689.6	29351.7	29817.3	42754.1	28953.9	27472.8	41031	65356.3	11946.6	26237.4	21422	55822.8	38543.5	19010.6	8827.72	42529.6	34110.5	22894.5	17818.9	23077.9	29082	11650.5	13814.9	28818.3	46735.3	24490.3	26828.7	29813	24787.4	24820.3	22404.7	28899.4	33014.8	53554.9	27189.3	31151.8
Com_634_pos	Talmapimod	270.459	203.591	244.605	1698	120.675	238.556	161.882	200.599	286.775	199.259	104.256	564.17	169.93	180.08	278.211	293.582	202.873	167.084	873.127	536.807	150.108	262.641	358.967	370.929	299.125	619.313	597.455	158.627	225.166	334.409	1101.4	205.818	244.583	954.507	94.0585	165.692	257.239	247.723	279.081	234.452	112.784	348.621	211.806	143.569	494.187	580.278	324.058	184.389
Com_6333_neg	(1S,4R,10R,11S,13R,15S,17R,21R)-5,5,10,13,15-Pentamethyl-6,19-dioxahexacyclo[13.6.1.0~1,11~.0~4,10~.0~13,21~.0~17,21~]docos-8-ene-7,14,16,18-tetrone	137.96	101.521	137.221	115.466	49.0273	337.581	180.411	124.914	79.7048	229.225	88.6832	132.389	143.006	164.971	130.752	153.148	126.618	97.0171	61.3107	221.096	177.485	89.8416	97.4116	123.747	208.635	162.027	235.183	132.845	478.614	123.605	173.561	126.136	109.476	122.764	44.8042	147.515	47.8579	101.949	101.257	207.123	83.5838	152.605	199.295	127.908	231.45	202.917	99.0207	113.656
Com_6331_pos	3-Acetylpyridine	1194.92	1167.73	688.69	645.286	694.067	735.677	1131.92	799.529	972.782	850.204	577.333	1109.04	853.109	638.691	668.664	1227.74	1035.62	1315.84	1029.13	819.408	743.666	778.982	618.13	1145.37	913.157	563.168	1212.13	887.521	978.745	730.802	1202.56	1025.27	677.552	710.791	557.384	715.617	964.97	612.151	771.644	906.506	572.561	914.919	779.794	786.63	806.264	1203.95	866.553	1380.6
Com_633_pos	Talniflumate	102.385	85.7469	66.8699	77.9945	52.5793	70.5956	81.9381	71.345	518.611	97.1532	65.0705	111.686	80.8519	73.0937	89.2347	94.0128	74.2388	397.759	160.259	488.841	80.3798	144.904	71.1235	119.217	96.7628	405.733	125.24	91.9523	109.666	343.64	109.391	101.894	73.6023	103.731	61.6845	80.253	88.9031	79.6225	549.152	101.874	78.7116	105.839	87.86	77.0598	96.2713	102.185	112.5	208.311
Com_6326_pos	3-Allylcyclohexene	26579.5	25765.2	53495.3	67730.2	44025.1	13924.2	21631	68742.5	54771.8	37745.7	132448	76558.1	57438.1	64028.5	30608.9	32166.8	59717.4	71556.5	4343.64	45549.9	154279	49369.5	34809.3	12024.5	20755.7	40888.7	24223.5	221188	35748.7	58738.2	19755.9	20351.5	43927.5	140997	34164.6	43821.9	37032.5	64205.3	51774.3	24958.8	155068	162710	26562.6	61336.4	24103.6	20166.1	71137.4	76019.3
Com_6324_pos	3alpha,7alpha,12alpha-trihydroxy-5beta-cholestan-26-al	2380.13	1435.46	2587.84	2044.87	1385.63	4036.28	3154.21	2456.56	1371.19	1618.1	961.319	1759.27	730.919	2352.5	1903.42	2241.24	1086.11	1155.7	8901.36	1923.69	1225.79	1126.72	2695.97	2115.9	1694.15	1353.2	420.096	1175.12	1647.75	879.705	2160.46	1492.62	2241.12	1908.39	1187.5	4013.8	1827.73	2156.34	640.68	1469.93	2728.39	963.855	1148.26	1376.56	2003.1	1455.74	697.59	1252.62
Com_6322_pos	3alpha,7alpha,12alpha-trihydroxy-5beta-cholestan-26-oic acid	1438.72	2268.54	2504.4	1182.8	1502.16	2171.96	3059.09	1467.35	1458.11	2006.86	1801.04	1092.26	1223.74	2445.32	1718.99	2468.78	1674.56	2243.45	1841.34	3088.13	1896.81	1354.38	1302.28	2204.04	2639.21	1853.3	768.386	2619.39	2492.44	1519.24	1521.73	2120.59	2061.08	1266.71	1084.71	2659.89	3001.65	3115.85	1473.22	1708.04	1807.44	1473.48	1294.66	2066.7	2038.22	2998.37	1878.28	1906.15
Com_6320_pos	3beta,17beta-Diacetoxy-5alpha-androstane	164.453	324.674	285.339	173.682	186.58	511.783	326.289	669.306	223.587	357.596	424.691	268.136	268.307	781.433	205.983	218.347	167.356	201.809	256.289	443.02	172.276	109.084	224.076	264.407	295.123	1125.56	76.3118	290.408	459.969	178.977	218.547	205.726	439.571	151.093	221.611	539.126	352.666	725.283	274.41	206.843	469.529	232.199	290.71	804.702	254.215	339.161	175.695	137.774
Com_6312_pos	3b-Hydroxy-5-cholenoic acid	766.613	7618.66	4750.3	2316.82	5881.22	1925.74	3043.5	9494.96	6921.44	7003.51	9714	1249.59	10335	19064.5	849.915	10945.6	5528.66	16774.5	9088.41	10300.7	6808.54	20008.9	826.666	107605	6424.77	4654.15	1608.1	30421.4	5401.06	4246.45	1031.56	8588.59	4634.57	2177.33	6122.5	2724.87	2736.61	6510.69	5657.94	6417.74	7468.86	1292.86	11566.6	18086.7	1561.15	8482.82	5732.1	12899.5
Com_6310_neg	fluquazone	28.5894	45.0827	349.694	36.8096	129.815	44.2205	43.1369	39.9065	62.4384	44.3802	22.2258	29.4635	41.0211	28.6969	48.3664	207.073	23.3872	416.833	46.5277	436.355	32.3418	31.912	14.175	278.949	43.5212	44.9303	36.647	64.4545	81.1869	72.7851	29.2616	52.1093	319.502	44.635	61.7564	41.9733	28.0967	42.6771	68.2995	54.6757	23.494	29.0375	46.0374	32.2999	72.6753	319.309	24.207	300.105
Com_631_pos	Tamsulosin	357.462	380.89	1143.26	622.461	578.68	587.842	926.002	996.456	1156.35	1096.55	757.596	623.253	694.836	795.122	744.687	1256.05	1564.62	778.215	1726.19	749.89	1550.09	1244.08	686.619	408.764	522.367	702.397	1258.67	791.537	949.611	646.577	497.177	2347.5	747.072	1537.81	579.231	810.462	1375.79	1463.13	1099.93	1292.31	1239.45	740.224	1562.93	1144.62	1550.29	902.593	1141.62	562.772
Com_6306_pos	3-Dehydro-2-deoxyecdysone	1963.36	4078.5	3009.14	2349.6	2186.98	2942.74	2608.85	2548.82	2925.96	4336.65	1182.64	1452.63	3890.36	4175.49	3561.09	3254.82	4088.57	2225.47	2317.21	4125.11	3260.81	2308.9	1366.45	1547.95	1820.81	3185.78	1985.67	3510.08	4399.26	2157.36	2500.4	3743.23	3216.22	2477.93	2212.62	2132.86	1825.02	2007.53	2269.69	2697.84	1014.74	1333.71	3011.11	4129.81	902.29	2219.44	4833.53	2145.62
Com_6303_pos	3-dehydro-6-deoxoteasterone	54174.9	30945.8	31632.6	46814.2	25746	33617	31688.4	31625.2	28902.1	36265.7	32255	29487.3	16142.9	34464.8	31346.9	31580.9	22535	17140.5	39666.7	29423.1	19423.8	16835.2	27142.9	27495.8	29078.4	24222.7	4895.43	25385.9	17639.8	16160.3	44219.1	19099.9	23702.9	53744.3	25752	39228.5	25481.5	25829.2	17311.1	26224	33576.9	18087.1	17687.9	15321.5	23686	31099.7	17652.3	16191.1
Com_630_pos	Tanaproget	4599.73	6281.21	3335.8	5918.55	2711.13	1958.65	3988.23	11208	15687.4	4124.44	3281.11	6049.87	7525.1	2582.6	9272.54	12665.7	7422.89	7389.32	13761.4	5153.33	3717.14	6224.06	4539.84	6635.57	7046.98	1775.36	4888.99	4105.6	3869.99	4736.29	8690.62	8025.49	2542.19	6221.46	4315.87	4057.62	3572.01	9102.51	16390.3	6008.91	2958.5	5667.56	6496.35	1455.92	9789.55	8538.49	6785.12	10993.5
Com_6299_pos	3'-Deoxydihydrostreptomycin 6-phosphate	93.4456	82.6635	59.1262	70.5154	150.102	55.7437	72.8494	56.7672	269.051	73.4599	63.5446	93.6334	61.232	60.1227	64.0635	1129.88	63.2154	405.832	112.145	304.698	73.1544	87.4064	62.4739	93.8759	82.1777	205.942	106.737	65.9521	728.512	218.166	91.6724	83.1056	67.0257	73.5064	76.1846	67.5325	78.4822	58.7519	293.579	79.6343	67.7489	82.5915	74.3087	68.2843	73.9506	487.195	71.5256	266.48
Com_6298_pos	3-deoxy-D-manno-2-octulosonic acid	725.981	649.706	504.648	504.471	382.004	471.326	534.045	474.759	615.554	576.854	457.125	768.504	492.23	433.31	518.153	558.668	453.354	612.981	799.159	571.561	569.037	628.026	466.47	700.535	576.755	473.065	714.29	521.713	731.869	567.806	936.915	919.696	706.271	905.3	492.654	733.922	768.105	684.449	898.011	953.603	816.293	897.272	725.657	681.782	850.246	881.439	744.896	876.275
Com_6295_pos	3-Hydroxy-1-phenyl-1-icosanone	831.713	1101.14	1134.33	715.075	437.823	1265.1	1633.59	1318.36	808.125	1437.85	408.828	538.236	992.708	1382.71	819.034	1558.84	825.135	463.195	1130.78	1133.03	598.161	691.499	522.589	760.398	1185.37	620.324	393.361	971.292	855.96	517.319	863.017	780.748	1420.1	983.68	636.62	1171.23	1204.19	985.385	665.074	1112.29	1007.07	851.018	1225.53	929.811	997.684	1555.91	811.659	442.607
Com_6293_pos	3-Hydroxy-2,3-dihydropyrrolo[2,1-b]quinazolin-9(1H)-one	261.925	290.33	255.751	279.105	3182.1	2595.22	308.56	199.966	1203.67	282.144	264.783	313.532	279.291	205.526	263.512	293.388	280.276	471.554	404.74	593.422	229.965	279.912	230.464	354.696	312.139	573.541	314.7	285.252	279.055	566.436	299.058	290.528	246.989	276.618	2082.67	286.896	295.578	206.748	1031.35	255.896	217.621	377.003	303.523	246.532	261.007	343.025	253.563	442.49
Com_6291_pos	3-Hydroxy-2-methylpyridine	1731.9	1619.06	1060.88	1098.82	840.549	1254.27	1580.2	1440.53	1368.01	1203.42	1128.74	1600.61	1215.07	1048.31	1169.15	1592.66	1168.08	2712.69	1794.02	1197.55	1249.54	1196.69	1066.03	1809.86	1099.96	860.025	1403.71	1045.98	1523.79	1048.56	1711.46	1317.67	1063.5	1112.56	997.365	1164.66	1370.86	1089.24	1399.11	1274.06	1065.8	1222.29	1360.52	1020.53	1101.04	1530.86	1246.12	2725.82
Com_6290_pos	3-Hydroxy-3-[(3-methylbutanoyl)oxy]-4-(trimethylammonio)butanoate	2773.87	909.315	661.545	903.539	667.73	572.397	521.98	568.124	905.057	571.553	613.913	847.083	631.114	402.334	1228.48	807.337	923.095	542.005	907.393	866.201	965.987	2020.62	1318.22	1252.69	1130	756.361	2029.25	952.623	822.972	828.723	2398	578.806	616.138	1030.16	669.003	879.117	490.645	604.588	556.883	362.795	727.769	817.61	814.341	439.72	1243.6	1186.37	1245.03	1041.91
Com_6288_pos	3-Hydroxy-3-methylbutanoic acid	55964.9	28580.7	26455.1	68051.4	18797.5	52409.3	66401.8	106258	60428.9	28130.6	39915.8	117847	36890.8	21316.3	76945.5	97482.8	54525.6	81146.6	44929.9	25713.2	42673	36555.8	45001.2	57781.1	84128.8	37302.9	123614	175463	23124.4	21054.1	47912.6	32567.2	23523.7	56687.5	18775.6	70102.3	78895.1	99092.4	57500.5	37823.6	35523.4	57802.6	37300.9	22297.1	182541	165823	56544.7	99989.3
Com_6286_neg	9-Hydroxy-2-(2-hydroxy-2-propanyl)-2,3-dihydro-7H-furo[3,2-g]chromen-7-one	342.399	215.442	111.225	227.914	126.919	197.822	165.746	315.196	408.752	144.07	99.4673	241.792	595.518	169.067	1051.32	196.089	447.279	636.181	556.248	1531.55	266.292	988.998	161.728	182.864	286.1	416.822	378.449	149.12	200.728	459.975	579.459	213.256	226.857	388.552	73.8071	396.646	563.204	227.573	354.695	208.056	72.0605	248.745	495.578	288.661	1264.28	528.029	549.95	631.293
Com_6283_pos	3-Hydroxy-cis-5-tetradecenoylcarnitine	120.556	166.604	398.415	105.443	65.8306	264.262	285.986	91.8574	230.584	119.105	81.9488	413.178	168.07	196.759	307.319	270.33	161.388	143.911	138.276	549.012	346.555	490.893	299.113	152.11	146.37	213.173	756.451	404.054	748.357	184.187	153.476	133.64	317.507	86.397	77.6412	509.091	301.091	72.5071	246.236	114.397	112.72	306.393	164.927	92.2609	308.889	247.519	163.52	141.562
Com_628_pos	Tapentadol	4812.59	2527.77	3077.07	607.441	2965.16	2273	3550.86	797.958	674.859	4242.59	9258.38	2419.08	4207.55	5122.96	3515.69	2488.03	3257.42	815.316	1038.81	981.213	3613.03	3187.05	1467.26	1459.09	1132.88	553.151	3012.27	6505.26	2890.04	1222.78	769.937	5113.99	4297.95	2435.83	13632.4	2111.37	2445.56	2171.59	1560.76	3482.59	9905.52	4861.16	4052.01	7168.54	2207.37	1541.22	2740.57	1578.71
Com_6277_pos	3'-Hydroxycotinine, Cis-	1140.11	941.062	653.535	808.821	618.511	638.779	729.743	909.528	1002.31	865.136	519.331	971.167	871.803	634.148	935.193	2781.9	893.331	880.282	1020.78	915.367	726.046	804.767	782.748	811.746	796.729	950.397	1260.29	4218.31	1182.51	785.3	986.666	1063.8	602.114	639.336	676.556	682.681	852.935	818.582	1033.43	843.133	508.941	795.544	938.443	572.654	971.128	2747.14	978.901	852.245
Com_6273_pos	3-hydroxydodecanoylcarnitine	1168.4	1182.72	1235.37	851.776	433.213	1087.57	1227.79	600.426	414.062	834.249	984.416	1427.16	1377.17	1278.26	1769.09	1671.59	1344.59	290.149	1004.88	1077.67	556.424	1227.77	1196.75	882.411	590.515	903.494	2616.73	1320.64	1135.83	384.446	810.103	1020.89	1136.93	784.649	553.802	1641.6	1658.92	501.89	446.127	734.97	862.526	1075.03	1265.35	1125.54	1111.14	1813.38	1162.89	978.377
Com_6271_pos	3-Hydroxyhexadecadienoylcarnitine	497.001	462.929	472.712	400.973	551.567	373.367	547.474	427.894	493.274	454.091	476.627	487.177	663.73	576.434	418.678	410.684	717.255	669.831	1041.41	1065.13	811.83	979.184	437.498	1015.92	485.305	396.559	341.655	474.301	512.541	493.754	501.421	435.718	456.06	453.308	813.008	474.096	577.882	416.641	521.042	488.919	451.696	495.621	521.21	513.638	439.789	487.079	580.499	533.708
Com_627_pos	Taranabant	196.24	180.193	123.883	139.28	103.819	123.925	231	119.127	563.969	151.78	132.733	190.567	139.968	132.133	132.751	172.971	136.615	265.889	244.163	595.594	162.974	170.955	123.25	206.306	164.12	498.554	231.754	138.494	166.442	429.097	195.909	168.213	136.779	147.495	106.095	141.327	240.456	115.585	527.198	170.157	144.05	168.147	160.393	132.727	149.869	182.426	138.848	290.232
Com_6268_pos	3-hydroxyhexadecanoylcarnitine	10516.7	30550.6	16672.3	3844.88	11659.7	27259.6	19160.1	12319	8418.04	14720.6	13119.3	22113.4	28158.7	16823.9	23862.8	26653.5	27802.5	16764.5	24916	22613.3	23095.8	27911.2	11893.7	22007.5	18981.2	20033.4	26506.4	22775	12693.2	8237.02	7984.11	21158.4	19299.5	7977.27	12325.1	42283.9	13722.4	14026.6	9058.69	13888.7	10852.9	21918.9	24174.8	13587.8	13047.5	26365.6	15857.2	16951
Com_6266_pos	3-hydroxyoctanoylcarnitine	105.911	307.493	152.426	132.608	56.5661	151.031	230.572	78.2218	173.282	148.94	159.621	110.942	103.736	115.368	127.183	181.299	172.117	166.809	132.789	183.347	84.2726	228.228	132.931	171.187	95.3604	88.8234	319.005	191.865	250.565	280.933	85.67	125.123	146.241	80.4045	58.4707	298.216	179.726	76.489	157.038	99.2082	124.013	93.3588	156.848	90.4564	190.812	210.496	207.527	139.918
Com_6264_pos	3-Hydroxysebacic acid	1878.05	1715.32	1366.11	3632.97	1328.3	3085.95	2789.02	2057.93	1685.57	2733.7	1505.01	2526.62	2679.43	1556.6	9968.5	4603.59	1645.42	2707.29	5794.16	1687.54	4172.49	9500.25	2680.62	2712.56	3500.27	1468.57	3705.57	2634.41	1470.66	1115.48	1433.22	1820.9	1174.36	2898.82	1300.41	7903.81	2812.73	1712.11	1472.07	2482.72	1401.88	2250.32	3327	1217.17	13349	8601.84	1420.28	1988.3
Com_6263_pos	3-hydroxytetradecanoylcarnitine	1486.32	2133.44	2177.04	845.538	978.278	1331.88	1766.92	1592.31	1042.15	773.102	1189.61	2295.61	3401.4	1834.09	2558.68	2601.1	2989.43	2201.64	732.779	457.46	393.694	676.888	1371.08	389.119	780.385	1264.05	2547.28	2216.54	1050.07	570.092	1050.12	1635.44	1833.96	1254.17	886.185	2667.98	1326.01	1558.81	972.625	878.686	671.68	1579.6	3085.41	1796.88	1827.99	2163.07	1525.35	1991.27
Com_6261_pos	3-indole carboxylic acid glucuronide	127.522	104.329	89.4168	109.496	70.6072	96.3747	99.0283	135.484	145.585	111.067	80.3275	156.432	115.519	88.5871	115.078	127.27	116.534	168.048	167.207	143.794	101.237	134.438	107.144	136.726	126.866	103.067	163.385	109.609	145.701	130.181	123.021	127.823	87.7932	116.668	75.347	114.427	121.51	131.374	143.076	115.943	80.4713	134.961	115.151	84.8746	123.602	141.806	125.069	151.45
Com_6260_pos	3-Indoleacetonitrile	103.969	89.4637	76.5568	81.5719	1315.74	1047.98	90.1947	93.6812	477.786	96.6659	75.0994	112.731	85.9254	77.9049	94.0621	98.5033	83.7347	171.539	154.907	249.559	91.2826	115.854	79.9278	116.125	104.074	244.141	119.601	108.908	110.769	224.842	117.714	107.375	78.2965	90.5602	1252.85	85.7775	96.0351	77.6663	409.387	101.576	86.3827	101.392	108.058	81.8164	98.7581	109.758	87.9734	169.183
Com_626_pos	Taurine	7207.75	7071.55	3652.38	15945.4	10560.6	3715.96	6947.01	9111.2	26645.5	6186.71	3784.44	9143.94	16919	7769.83	12516.7	8419.5	12329.2	9994.49	19945.4	10825.7	5287.37	18828.2	5217.42	16552.2	16968.5	15650.2	9102.18	6422.99	6251	7717.72	27315.3	12547.7	4382.42	4127.66	8513.19	9269.95	14898.8	6169.82	25493.2	7961.55	2768.23	5344.07	18081.2	7036.92	16140	10070	15179.9	10869
Com_626_neg	11,12-Epoxy-(5Z,8Z,11Z)-icosatrienoic acid	124.888	9615.26	2939.85	9262.48	33989.2	1509.15	34324.6	2309.74	34214.5	2083.3	25564.4	1100.62	34341.3	27972.3	11060.6	901.447	2694.47	4257.42	24647	95585.3	3419.08	12456.1	18052	8494.82	42422.9	34340.6	680.805	573.531	1663.81	1593.88	4277.21	7680.11	2681.31	1819.63	22481.7	3682.31	25611.5	675.106	19352.1	9163.73	9161.64	230.483	39025.7	39910.7	9357.51	3297.23	5065.09	10065.1
Com_6256_pos	3-Methoxy-4-hydroxyphenylethyleneglycol sulfate	329.77	437.608	200.1	218.576	188.148	438.748	507.997	218.549	526.066	290.507	364.086	353.025	337.764	311.883	399.408	668.106	192.422	374.298	338.554	546.731	236.123	331.565	195.239	370.556	332.561	453.784	370.676	239.081	238.732	450.898	344.839	373.907	259.011	272.457	217.098	425.441	430.54	257.478	662.88	282.32	264.602	306.33	398.095	283.957	270.43	382.101	267.94	492.683
Com_6256_neg	1-Methyl-4-nitro-1H-imidazole	178.948	130.409	131.306	356.014	85.6185	151.589	130.522	135.009	149.237	232.315	153.879	290.99	300.171	206.804	291.88	263.11	175.547	184.631	370.755	352.893	333.987	118.386	88.8262	232.002	152.646	116.724	327.925	373.678	316.557	190.851	326.02	336.826	217.866	184.087	255.844	267.178	206.155	278.512	316.157	284.392	148.772	292.969	318.771	361.168	571.259	305.972	233.42	270.628
Com_6255_pos	3-Methoxycinnamic acid	4309.53	2700.75	1727.88	1707.12	1148.19	1224.95	2117.55	1450.22	1156.18	2048.4	1230.55	3429.43	1791.36	1541.78	1770.43	1698.14	1364.36	1771.04	2675.72	1247.08	1502.57	1893.61	1718.47	1921.04	2433.31	990.211	1731.16	1892.58	2433.69	1241.19	5072.97	4035.24	2915.79	3904.53	2100.98	3004.15	3338.54	2514.74	2047.63	3659.13	3308.54	3872.7	2880.84	2502.55	3428.48	3242.03	2860.63	2653.6
Com_6252_pos	3-Methoxyestra-1,3,5(10),16-tetraene	1654.95	791.017	548.317	1686.38	756.463	605.436	634.739	2717.75	988.345	486.926	519.199	1462.15	706.878	679.345	591.606	1366.57	870.147	828.562	1388.17	1002.79	969.896	686.871	719.563	1196.85	627.116	2498.14	1176.11	717.847	848.741	987.994	1892.58	639.575	469.251	1583.69	405.725	485.886	849.096	611.34	793.693	465.708	666.396	942.371	811.118	469.962	650.255	1136.88	1087.06	767.713
Com_6250_neg	[(2-{4-[(1Z)-1,2-Diphenyl-1-buten-1-yl]phenoxy}ethyl)(methyl)amino]methyl beta-D-glucopyranosiduronic acid	44.5305	49.7178	215.3	42.2334	57.1532	490.711	607.73	186.382	167.098	59.851	38.7084	97.2259	223.742	30.467	69.3581	194.95	23.4429	238.143	61.8307	545.414	37.167	36.3872	46.5161	53.8137	182.8	37.3869	45.6296	346.472	2445.42	60.0616	39.1436	57.5845	217.212	42.5212	46.9068	317.892	260.997	104.887	245.891	64.2058	30.8953	89.8346	212.081	53.9655	74.0837	444.164	23.6445	178.394
Com_6247_pos	3-Methoxytyramine	1163.75	899.786	706.238	677.875	445.247	529.426	2919.12	567.847	1542.4	1000.7	432.896	859.268	420.208	494.618	547.541	484.343	391.258	618.048	660.032	1106.82	601.673	807.165	607.471	682.955	882.668	1443.55	826.596	645.7	968.72	1624.22	1486.81	1145.55	1051.79	986.366	743.609	972.117	2831.95	884.924	2436.85	1000.2	797.476	1167.54	830.853	748.497	870.419	806.001	590.394	1026.46
Com_6247_neg	Mangostin	135.607	29.8898	125.582	39.2095	15.8788	29.2937	516.711	37.5093	73.0247	86.9909	542.961	92.2555	42.1489	22.5343	42.1627	135.922	81.1596	31.6853	40.3956	100.33	27.2334	431.408	38.9976	258.818	602.982	113.397	102.69	43.1018	378.065	58.4185	157.106	37.0803	68.5002	39.2094	14.3488	38.9671	175.685	40.6857	80.9843	39.5398	532.379	166.861	79.7807	25.7937	62.3267	39.4871	72.5902	24.4556
Com_6243_pos	3-Methyl-1-morpholinopyrido[1,2-a]benzimidazole-4-carbonitrile	232.474	178.603	465.478	255.205	197.69	222.851	255.595	481.273	747.735	409.583	290.943	284.826	234.831	316.259	461.124	591.469	484.445	413.215	985.265	678.976	1385.87	399.948	280.218	466.129	328.66	535.273	494.643	883.918	609.828	403.97	305.88	830.963	534.604	720.818	267.769	463.493	745.331	666.64	615.969	554.51	601.866	452.431	529.182	601.301	662.56	458.447	466.509	227.051
Com_624_pos	Taurocholic acid	326.215	1350.83	252.948	476.178	867.37	484.463	519.949	2366.95	320.001	458.302	1540.95	365.739	675.736	2209.06	503.928	1954.66	1684.98	298.549	633.716	482.441	2123.17	453.629	192.577	472.843	411.534	3352.69	284.331	488.693	605.357	250.887	603.845	1322	198.113	445.487	461.479	193.4	232.53	512.983	234.946	444.611	206.379	278.284	1382.74	1316.12	252.286	347.413	597.862	213.05
Com_6235_pos	3-Methyl-1-phenyl-2-butene	1413.17	1948	2200.36	2298.14	1715.11	948.09	1606.7	3094.57	2294.51	2618.64	5876.11	2618.29	2240.69	2279.02	1738.29	1920.9	2899.9	3065.05	1628.88	2276.73	5347.27	1568.08	1435.42	1419.1	1287.8	3672.5	1530.52	9520.82	2528.69	2491.23	2832.12	1991.12	2579.54	4365.06	1375.35	2248.91	1782.17	2916.26	2786.72	1771.81	6705.44	5303.59	1834.31	2781.46	1577.49	1822.09	4021.7	3918.92
Com_623_neg	Cefoperazone	26610.4	37.0474	25.8565	25.1148	12991.1	29.5783	29.9214	26.3471	48.5386	30.1139	24.3017	20.175	27.5066	14339.2	51.7376	23.8719	15.3862	26.5465	31.0309	51.4424	21.6332	90.115	9.93954	20.6098	9850.15	13380.2	53897.5	46.6658	57.5453	56.1859	27259.2	54.9986	27.9585	25.2858	12092.3	26.8103	18.8522	28.2235	52.1564	36.4447	22.2349	19.8916	30.8206	16902.1	46.4514	33.9717	16.2098	19.9309
Com_6228_pos	3-Methyl-3-phenylazetidine	324.885	379.278	96.127	646.246	82.3835	226.86	111.663	356.28	351.418	96.5616	79.4997	192.031	438.405	387.383	84.0817	851.709	77.3785	161.486	1780.48	317.381	331.986	107.666	359.051	1321.03	169.406	300.625	203.582	581.52	274.894	492.999	197.309	388.051	113.024	651.909	109.133	224.164	131.383	287.784	368.74	119.48	145.509	147.334	329.901	463.08	122.467	6347.07	102.285	243.628
Com_6227_pos	3-Methyl-5-(5,5,8a-trimethyl-2-methylene-7-oxodecahydro-1-naphthalenyl)pentyl acetate	18355.7	19529.1	8689.57	4405.47	5426.58	13560	16394.9	15934.6	13022.7	16689	10161.4	6262.33	9530.1	12966.4	13918.8	28582	13846.8	6755.41	23271.3	30365.9	11478.8	13890	8646.17	15564.8	28367.2	13349.1	8489.15	22588.4	19950.3	17077.7	11139.7	18466.1	10171.4	4215.91	5962.57	14189.4	14339.8	15864.5	12576.4	17034.4	9388.43	7428.5	12282.3	13489.7	14020.6	32022.7	14466.6	5861.37
Com_6226_pos	3-Methyl-5-pentyl-1,2,4-trithiolane	98.3759	88	70.4848	73.7308	64.9868	77.5744	210.454	65.8517	587.954	86.8622	72.4683	109.159	75.0964	68.2034	80.3117	255.784	294.042	734.673	126.691	502.251	84.7884	111.591	71.8922	1849.24	92.1241	414.423	131.17	179.202	97.4928	354.761	96.8662	88.083	69.9596	78.9108	64.2245	72.7199	648.654	69.2979	598.198	90.2848	77.4799	92.032	76.1399	68.6257	88.1677	727.245	365.108	608.33
Com_6225_pos	3-Methylcrotonylglycine	1150.52	11536	1253.22	612.577	2953.33	1984.14	1345.21	7466.67	1329.54	1716.5	3708.21	2100.93	1578.51	9592.33	2757.35	6681.37	3417.33	1820.4	800.711	1645.65	5452.6	966.763	933.908	1838.84	1468.93	15859	746.332	1707.73	1727.62	957.216	1147.54	3786.94	888.48	610.923	1395.52	1009.82	761.394	1832.27	656.454	1601.27	741.175	892.357	3983.84	3890.44	798.672	1358.43	2288.62	1097.81
Com_6224_pos	3-Methylcyclohexanethiol	25139.9	25819.9	21469.2	29571.4	11292.1	9523.54	7329.62	17075.7	12163.7	22047.7	9188.48	31933.3	16794.1	9313.07	15055.6	16299.7	16537.8	17108.4	44895.4	29024.9	17450.8	39127.7	31024.5	32841.8	8235.13	17896.9	22600.6	15977.9	24905.5	32815.7	20294.5	25767.4	18322.4	18932.3	12883.2	22693.8	17353	13623.5	14695.7	18967.8	10251.8	24702.8	17582.3	10358.6	16815	27572.8	15931.2	17759.8
Com_622_pos	taurohyocholic acid	107.774	155.72	94.5148	84.8762	57.4673	75.9388	91.0562	77.6524	660.056	97.3665	70.3325	113.652	82.8528	78.4185	86.3288	91.6552	75.0945	250.378	170.828	484.374	452.011	120.058	79.8873	168.431	131.551	547.174	96.7505	550.388	114.353	398.899	195.988	273.266	97.0005	86.1425	54.9221	75.1324	89.6524	69.9927	597.68	96.3211	70.5097	140.348	85.6865	74.9706	93.9146	102.096	82.0856	224.165
Com_6218_pos	3-Methylcyclopentene	1189.8	951.003	729.068	709.625	650.532	736.707	1030.97	823.272	894.378	1463.56	1266.7	968.131	928.953	1076.48	657.005	1298.29	1126.63	941.964	1158.36	1656.01	723.327	809.166	919.624	880.144	1159.81	891.8	837.966	1572.11	1507.76	791.712	857.291	1208.98	1022.52	797.886	619.317	702.857	1496.72	821.472	944.043	1219.13	1381.22	1070.9	846.956	1265.79	829.907	825.803	1418.68	801.607
Com_6214_neg	7,8-Didehydro-4,5-epoxymorphinan-3,6-diol	18.498	30.5702	24.1068	23.724	16.1292	28.4321	28.6322	24.8338	62.1513	28.9332	14.6614	18.2847	26.1499	19.3758	30.5128	23.2133	14.5417	28.8749	29.6121	60.1215	20.9349	16.2819	9.50303	19.4582	20.6042	31.6029	24.8188	44.6089	53.4348	64.6055	19.0049	33.3227	27.8452	24.941	14.6601	26.0187	18.1887	27.7387	66.823	36.0794	15.6035	18.3056	29.5162	21.4195	44.4192	28.4338	15.6971	21.8305
Com_6210_pos	3-Methylthiofentanyl	506.419	408.035	283.646	747.417	558.501	2078.57	979.067	754.329	1559.67	1349.5	841.187	623.993	1136.55	815.912	2002.28	508.317	510.018	1296.51	780.834	724.023	2108.82	982.66	1408.65	227.021	1265.19	1384.78	292.218	927.796	1096.35	338.12	351.467	678.646	460.428	809.321	448.182	2240.24	623.955	871.386	1673.82	1138.56	1082.87	1009.44	1214.32	852.87	1990.84	768.823	194.03	1059.42
Com_621_pos	taurolithocholic acid sulfate	243.6	841.425	253.255	398.682	3784.42	146.296	1079.71	248.447	2617.86	152.218	1110.29	293.183	1013.61	2079.89	240.535	172.155	169.578	537.888	819.591	593.124	320.098	872.452	827.226	924.546	1438.4	750.27	220.634	297.619	252.782	197.402	520.711	511.756	375.774	360.145	2291.86	179.702	1081.33	162.097	1610.5	523.891	180.044	219.158	1208.47	2542.53	241.397	266.244	407.418	1443.92
Com_621_neg	Androsterone sulfate	5617.33	11988.4	16711.6	48174.8	12137.2	6261.94	36086.8	31686.9	46692.4	1371.23	14461.3	13961.7	49540.5	11484	46630.9	28194.4	4209.68	70676.9	45767.4	41106.6	18285.6	23870.9	33214	34243.6	15110.8	11563.6	849.077	30440	9785.02	29649.9	5079.57	11939.4	17967.7	43629.4	11171.4	5119.97	24288.7	31569	49533.9	1412.32	13643.5	11170.5	48513.3	11551.1	62143.4	42013.1	4240.33	52897.3
Com_6208_pos	3-O-(3-Methylbutanoyl)-beta-D-fructofuranosyl 2-O-acetyl-3-O-(2-methylbutanoyl)-4-O-(3-methylbutanoyl)-alpha-D-glucopyranoside	48515	57956.3	17782.4	14037	17592.7	25803.2	38143.9	19575.2	25469.4	18880.1	32897.2	18657.8	30349	22288.7	17371.3	46948.4	31957.3	56975.7	50997.1	71887.3	51072.4	92793.2	12886.1	68135.8	39317.5	39850.5	77237.8	32161.9	55425.8	26533.9	67278.1	105779	44191.5	72898.9	38664.3	36858.7	72282.6	56073.6	62567	88419.1	53797.6	101332	47852.8	38825.1	61493.5	69258.7	51060.4	71428.3
Com_6205_pos	3-O-(3-Methylbutanoyl)-beta-D-fructofuranosyl 2-O-acetyl-3-O-dodecanoyl-alpha-D-glucopyranoside	3963.81	883.124	2253.63	2461.35	1503.7	1927.72	2135.27	1756.55	1204.38	1266.25	1978.15	3151.17	2290.65	2028.54	3147.56	2806.94	2805.36	3070.15	3474.45	2061.28	1860.01	3114.32	1438.67	2963.5	2756.22	1410.99	2241.15	2735.98	3338.43	2069.47	3127.37	3416.6	3033.51	3459.51	1894.78	3352.71	2987.03	2568.76	1964.42	4390.77	2793.03	3053.54	2578.42	2936.2	3874.59	3777.94	2929.31	2896.79
Com_6204_pos	3-O-(3-Methylbutanoyl)-beta-D-fructofuranosyl 2-O-acetyl-3-O-isobutyryl-4-O-(3-methylbutanoyl)-alpha-D-glucopyranoside	248.441	217.57	119.915	148.576	117.504	106.51	222.036	139.539	1581.74	157.006	96.8885	319.948	182.966	124.238	173.176	150.408	126.666	388.681	377.129	737.597	225.158	266.831	172.559	313.037	226.838	889	155.948	141.966	202.532	1252.82	254.615	208.826	113.71	135.778	84.652	132.674	159.932	116.362	3453.52	144.759	253.415	157.602	129.95	145.324	164.475	183.142	177.92	336.48
Com_6203_neg	Indole-3-acrylic acid	83.9847	579.963	525.163	91.214	132.851	235.144	737.546	703.348	1590.4	679.951	20.6176	380.098	106.376	751.337	134.51	33.888	818.426	924.779	364.95	1719.83	170.565	25.28	181.886	354.097	227.328	73.0252	128.634	564.658	332.596	629.632	99.8118	594.601	504.808	65.1831	114.376	225.845	390.142	798.03	1769.98	815.302	20.8221	315.902	126.321	788.946	234.942	41.0553	855.785	748.56
Com_6201_pos	3-O-Isobutyryl-beta-D-fructofuranosyl 3-O-dodecanoyl-4-O-(3-methylbutanoyl)-alpha-D-glucopyranoside	91.558	71.1093	52.7387	55.6084	41.9805	53.4972	63.1021	48.6417	162.404	63.6456	55.3348	82.0728	56.8362	53.182	56.2866	64.4105	56.5692	92.9214	103.826	156.378	67.9521	74.3578	58.3828	98.2621	69.2342	140.786	73.4582	62.7084	75.7462	142.463	90.2215	83.7584	75.4228	79.7947	53.0672	68.4074	82.1889	64.5184	208.697	84.3945	72.0492	84.7933	64.3676	72.8494	81.0851	80.0302	74.0381	106.402
Com_6200_pos	3-Oxalomalic acid	8177.14	7554.53	4556.15	6335.59	2644.87	2962.35	3809.02	6059.6	6290.48	6038.38	4176.66	6601.81	3553.57	3055.39	6568.18	5432.68	6544.28	6617.45	11488.2	7202.61	5606.56	6865.72	4474.07	7376.02	7026.88	3058.01	7680.35	5594.9	5714.34	4428.96	10399.4	8412.74	4501.09	7093.84	4224.92	4717.31	4117.96	5541.88	7775.29	7418.62	4945.88	4559	3576.54	4172.88	7677.44	5885.36	6173.79	5209.93
Com_62_pos	XLR11 N-(4-hydroxypentyl) metabolite	2440.41	8430.16	836.298	5984.66	572.536	5456.41	4025.7	462.672	563.317	2072.81	1100.74	2164.41	1137.75	1578.16	2587.2	3473.23	1505.43	538.825	401.254	531.49	2030.88	7073.26	5781.29	552.363	5965.83	973.237	32244.1	2285.97	1907.51	602.091	1688.39	6601.99	749.096	2020.12	570.914	8427.99	1813.6	442.328	597.063	2853.14	1101.15	1025.11	1538.29	1386.68	3387.51	7049.25	1270.18	712.541
Com_6191_pos	3-Oxoolean-12-en-29-oic acid	932.102	1146.76	786.857	810.391	605.681	669.302	954.654	726.186	958.022	921.558	885.919	923.336	841.171	891.787	952.56	1546.13	775.892	810.938	1106.96	906.621	665.818	708.04	705.786	778.849	862.576	828.126	828.049	836.199	1217.81	885.578	841.805	922.664	758.383	841.161	571.719	778.64	1111.88	722.593	1257.87	1147.51	857.714	1128.18	824.967	847.073	943.998	928.73	806.731	720.178
Com_6189_pos	3-oxopalmitic acid	3807.87	4300.96	16543.2	7679.56	26829.5	5038.42	7755.54	9032.25	14072.6	14665.3	34559	8416.94	12269.1	34761.3	8469.34	8822.34	18663.8	14483	5682.7	11047.1	14086	12514.8	22521.1	5116.03	5230.54	10670.3	4854.11	11287.5	10756.2	30652.1	4849.51	7392.8	17235.3	12719.4	23408.4	17283.2	16619.1	8242.55	15266.9	9575.46	31893.9	11347.2	11411.3	37444.6	7667.39	2362.32	19808	14335.3
Com_6186_pos	3-Oxotetradecanoic acid	3573.69	4044.76	5490.4	5357.36	2910.59	3801.12	2714.92	4610.86	2326.32	2929.07	1740.18	2844.89	2780.74	3718.42	2424.73	3315.02	2497.94	1810.64	4293.57	5628.55	2691.89	2306.16	5274.13	5020.27	4122.05	1344.11	658.002	2594.68	2218.91	2070.27	3384.59	2740.18	4063.62	5055.66	2674.06	3414.22	2615.91	3815.09	2023.01	2735.54	2113.58	2126.53	3003.11	2993.65	2443.31	3431.25	1964.9	1836.41
Com_6182_pos	3-Phenylpropanoic acid	1164.16	757.886	466.624	680.168	440.712	542.148	706.458	504.414	592.852	524.037	578.273	1112.57	433.317	415.356	811.84	838.882	461.444	657.495	642.033	567.966	403.151	761.352	808.97	574.337	928.416	606.523	1236.1	863.858	715.697	604.424	871.16	747.982	485.007	788.196	406.686	561.666	848.134	495.255	573.294	522.439	494.41	913.912	435.444	397.147	1233.48	1021.59	456.01	824.901
Com_6180_pos	3-Piperidinophenanthro[9,10-E][1,2,4]triazine	300.069	227.426	585.989	318.475	157.355	246.234	340.266	527.044	728.571	498.463	157.652	260.253	294.99	358.677	360.699	425.359	224.981	343.165	717.305	652.279	1235.89	458.105	348.228	473.414	401.316	770.379	349.766	769.94	422.877	792.108	305.492	865.102	372.754	649.703	282.976	324.562	689.444	577.129	807.413	399.306	322.159	319.833	458.075	462.244	656.477	577.668	359.029	419.364
Com_6178_pos	3-sec-Butyl-9-(1-hydroxyethyl)-6,15-diisopropyl-12-methyl-1,7-dioxa-4,10,13-triazacyclopentadecane-2,5,8,11,14-pentone	894.053	624.218	363.758	959.724	425.69	454.868	365.077	799.112	605.315	251.633	226.799	829.159	472.869	281.875	395.658	481.624	596.824	307.877	1255.37	666.673	760.611	614.952	424.568	1059.17	439.158	1156.23	811.611	400.264	485.361	592.562	1392.98	451.717	293.095	965.594	260.644	260.634	483.107	360.646	461.382	272.751	380.627	628.698	523.051	168.31	382.191	590.489	455.468	371.811
Com_6175_pos	3-Sulfodeoxycholic acid	299.994	181.645	171.924	622.936	142.5	150.582	170.88	233.228	301.907	157.445	135.791	312.486	157.322	182.424	167.211	224.88	144.559	162.09	423.638	241.674	179.174	175.428	205.895	247.945	200.672	254.93	326.215	204.335	231.725	285.819	666.402	184.412	168.82	600.747	126.604	175.524	283.836	182.254	275.62	159.733	229.36	300.858	163.666	161.464	212.328	381.55	330.156	186.558
Com_6171_pos	3β-Androstanediol	2422.77	2577.15	2273.66	994.171	782.266	1202.18	2829.13	2752.27	1383.13	2977.86	1565.82	1178.97	1424.13	2700.41	2330.25	2758.43	2462.95	956.409	3566.02	3800.7	1735.17	989.819	2194.99	1881.94	2150.92	2164.72	1212.62	2175.51	1987.19	1868.66	2596.59	2234.76	1830.14	879.455	698.165	1638.17	2624.9	1841.01	1452.56	2200.1	3370.22	1200.88	1064.07	2410.49	2137.66	2879.54	2306.63	740.204
Com_617_pos	Tautomycin	1697.47	2606.38	2252.78	1333.23	1674.62	1951.6	1635.21	2306.03	4068.72	1777.54	1312.72	1452.23	1092.26	1791.72	1786.41	2786.65	1511.17	2157.8	3630.54	10519.9	7565.12	1718.72	1675.14	1953.53	1794.77	3421.05	2181.67	6784.01	1965.66	2946.22	1616.83	3179.93	2379.88	2300.53	2362.67	2807.82	3231.72	2622.86	4126.54	1870.84	1979.21	1676.75	1963.81	2204.66	2381.7	1947.38	1220.44	2089.74
Com_6168_pos	4 hydroxy tolbutamide	248.025	241.101	180.647	172.634	120.157	172.185	187.722	168.329	226.13	210.232	161.284	270.978	185.59	157.09	182.802	228.025	170.787	222.242	222.061	191.733	135.959	185.529	161.165	175.858	205.278	153.145	4902.2	192.405	243.77	199.499	324.589	305.7	236.251	341.511	168.333	266.647	282.078	241.473	315.633	353.129	278.633	300.171	271.452	272.608	292.753	337.23	276.382	288.017
Com_6168_neg	ALLN	37.9276	75.6605	65.6663	45.6696	28.5601	47.6746	45.8414	95.345	53.0929	45.1089	27.5812	37.0745	85.6169	83.7573	71.0486	54.9393	30.7124	34.152	58.8138	70.8862	42.9819	26.3211	18.6444	34.061	33.5136	85.3353	38.6778	64.8023	82.8802	53.2269	41.5631	65.1653	39.8502	55.8219	22.7566	69.7712	40.9937	139.261	52.5078	53.2468	23.7927	30.6258	54.9379	37.3441	69.1881	46.1008	28.5171	37.7092
Com_6167_pos	4-(1,2-Dihydroxy-2-propanyl)-1-methyl-1,2-cyclohexanediol	3723.97	2952.41	6022.13	9359.75	6087.2	8054.29	9882.8	9745.62	8892.43	10354.1	7990.45	8957.57	8558.72	7370.01	8144.72	9591.13	7544.25	22037.9	17420.7	3557.22	12297	13913.8	3425.01	13304.7	10277.4	6187.48	3793.21	8935.05	11613.6	9223.13	12818.8	6645.43	6510.57	10338.5	6673.18	8644.38	9831.17	8894.72	8054.43	11367.4	8817.15	8076.84	10439.4	7856.27	11419.4	10476.3	10547.7	18964.3
Com_6165_pos	4'-(2-{[3-(9H-Carbazol-4-yloxy)-2-hydroxypropyl]amino}ethoxy)-3'-methoxy-4-biphenylol	221.177	208.944	149.61	157.695	113.74	144.933	156.946	134.225	168.863	177.181	124.588	196.647	133.027	136.688	155.586	152.567	146.21	133.546	181.258	155.775	146.319	171.937	145.673	193.423	198.085	159.319	203.913	169.117	190.865	187.502	178.598	177.209	137.667	168.073	110.686	130.113	160.864	145.743	161.927	161.743	125.27	183.195	135.165	130.436	149.874	152.591	121.277	131.394
Com_6164_pos	4-(2-Aminophenyl)-2,4-dioxobutanoic acid	232.64	93.03	70.9183	198.866	66.3	70.0236	155.583	80.9541	309.483	90.7302	93.9449	175.265	84.0085	130.715	82.4867	114.451	105.813	4062.14	147.612	108.587	86.8892	115.81	81.2989	144.142	165.707	97.9173	96.7689	79.2759	110.992	94.3065	146.163	100.2	72.9277	89.7452	91.5195	111.488	193.796	78.1843	297.867	138.26	77.82	118.999	86.3912	102.326	91.7321	205.793	578.08	379.112
Com_6163_pos	4-(2-Aminopropoxy)-3,5-dimethylphenol	258.532	241.28	169.028	238.224	85.4362	111.759	170.116	233.693	198.172	158.128	15871.5	297.522	176.674	133.498	296.424	167.372	146.853	473.421	269.506	284.315	129.132	172.531	166.373	274.83	171.458	152.742	1856.62	128.328	235.357	160.927	235.818	174.356	198.037	176.66	114.339	156.161	138.305	162.494	256.189	181.604	15722.3	151.054	212.961	117.059	207.574	209.743	188.696	360.413
Com_6161_pos	4-(2-Carboxy-1-azetidinyl)-N-(3-carboxy-3-hydroxypropyl)threonine	357.789	693.146	664.105	501.986	297.357	346.721	549.437	886.122	1557.21	790.566	637.061	852.372	416.151	713.359	575.525	898.737	704.175	1102.26	1414.28	789.064	1011.33	850.505	673.456	656.346	434.423	707.18	824.634	539.432	610.223	493.07	427.113	1151.1	645.779	1000.44	394.738	632.949	1000.61	1322.57	2109.75	653.494	653.187	852.122	1481.59	678.763	1044.62	480.846	481.319	610.593
Com_6160_pos	4-(2-Carboxyethyl)-2-methoxyphenyl beta-D-glucopyranosiduronic acid	127.321	105.837	76.6676	91.1238	64.5295	74.2368	95.0089	78.9866	344.512	98.8945	85.2396	122.667	81.5051	85.7993	84.5358	113.788	84.5469	184.143	150.173	390.116	93.6624	111.91	81.5608	121.874	105.287	276.995	3930.09	90.0157	120.662	293.081	131.338	115.013	87.1124	102.227	69.8172	89.5962	110.91	77.2519	382.238	114.152	100.719	115.859	95.9688	93.9076	98.7146	121.055	97.7858	199.716
Com_6159_pos	4-(2-Furyl)-6-(methylthio)-2-tetrahydro-1H-pyrrol-1-ylpyrimidine-5-carbonitrile	6667.18	34587.5	85271.8	6704.73	16924.4	55060.6	129621	40542	18110.2	47103.5	95532.8	30386.8	33324.5	16782.3	56847.4	55013.1	7307.75	40004.6	35519.2	89853.8	8150.84	406297	7220.03	65137.7	54415.7	37292.9	78477.1	91287.2	79447.6	10864.2	6168.88	22911.7	91948	6095.71	15832.5	71805.1	134544	33066.5	14484.4	67221.5	87641.6	11901.7	46104.5	16565.2	91632.6	99257.7	7008.61	57275.8
Com_6158_pos	4-(3,4-Difluorophenyl)-4-oxobutanoic acid	521.003	511.177	345.286	362.76	298.774	337.931	390.621	345.513	466.895	521.436	377.599	583.106	380.427	359.623	400.815	418.418	382.971	379.691	547.335	474.597	475.78	446.311	422.498	460.529	450.782	406.367	518.11	395.239	547.585	410.551	412.917	468.778	335.872	356.096	306.967	332.58	415.572	317.557	493.967	475.577	403.435	416.996	399.064	369.697	422.572	448.871	378.48	413.514
Com_6157_pos	4-(5,6-Dihydroxy-6-methyl-1-hepten-2-yl)-1-methyl-1,2-cyclohexanediol	668.531	469.454	277.357	828.414	348.598	819.955	383.434	644.085	484.489	581.947	322.605	595.156	440.816	337.907	1013.34	1133.77	394.701	561.433	639.492	491.569	475.445	752.657	481.742	586.701	353.827	1410.67	567.448	460.35	416.055	493.052	927.745	629.215	244.611	776.328	232.602	2314.66	411.513	311.719	389.07	638.558	326.669	435.427	474.263	362.974	934.043	1101.14	532.88	624.198
Com_6157_neg	PCB 126 / PECDF mixture	846.297	806.298	988.94	738.87	600.896	1037.72	1684.97	1263.29	719.789	736.549	483.39	631.445	875.488	774.724	1807.91	1086.59	587.801	1015.52	1122.54	1066.59	942.482	730.225	560.837	876.705	709.344	493.788	1473.55	877.864	956.122	973.503	623.706	992.478	1167.91	730.098	383.057	919.908	1186.47	1147.36	669.439	1002.49	376.212	567.995	1000.59	670.715	3004.19	1124.38	682.585	719.967
Com_6154_neg	gypsogenin 3-O-rhamnosylglucosiduronic acid	747.494	1776.55	1533.87	1271.15	976.11	1959.15	1584.67	1195.94	956.695	2020.11	749.524	1197.37	2027.58	842.045	1149.35	1444.71	1244.44	1230.17	1646.97	1354.38	1546.9	1011.32	690.716	1038.56	494.591	742.739	827.308	1536.94	2328.72	1580.8	421.834	1741.76	1285.03	1382.98	703.255	895.774	806.806	1269.06	1623.3	1604.12	741.403	1535.85	2198.59	958.626	2296.94	1795.84	849.312	1159.02
Com_6152_pos	4-(8-Methyl-8,9-dihydro-7H-[1,3]dioxolo[4,5-h][2,3]benzodiazepin-5-yl)aniline	122.527	104.68	103.61	105.921	94.7337	150.11	94.8987	113.152	137.895	128.373	463.384	151.598	127.679	191.683	165.714	141.231	136.183	147.543	157.797	126.567	86.1743	130.297	107.619	130.203	207.479	123.925	250.55	158.896	145.609	115.726	115.495	119.165	215.093	115.588	83.6922	109.45	120.729	101.132	125.955	148.611	77.8016	130.246	125.414	180.815	163.392	132.428	113.046	143.892
Com_6149_pos	4-(9H-beta-Carbolin-1-yl)-1,2,4-butanetriol	679.331	849.059	455.094	606.317	349.67	437.936	569.837	474.53	889.827	688.894	380.866	782.183	524.989	662.483	480.557	531.733	683.358	615.533	525.236	833.641	471.419	479.82	354.867	658.897	586.347	755.379	559.122	438.723	870.326	670.085	963.183	716.045	624.367	411.268	280.554	505.189	633.161	508.76	812.818	618.8	371.496	520.366	686.332	580.444	674.248	1055.43	670.723	659.588
Com_6148_pos	4-(Acetoxymethyl)-7-(chloromethyl)-7-hydroxy-1,6,7,7a-tetrahydrocyclopenta[c]pyran-1,6-diyl bis(3-methylbutanoate)	211.4	188.402	208.352	603.207	112.362	181.623	149.369	128.317	316.322	234.27	131.432	415.009	189.504	130.667	256.642	259.68	170.09	216.236	879.974	571.615	160.585	303.867	408.453	447.229	316.136	383.781	339.326	156.484	242.519	245.785	933.113	207.069	228.266	288.108	95.0337	150.559	187.212	128.271	315.907	286.064	99.7194	286.983	208.141	122.53	329.292	349.433	159.809	189.247
Com_6147_pos	4-(Dimethylsulfonio)-2-hydroxybutanoate	205.952	235.652	172.848	165.177	358.419	189.512	205.768	230.238	230.798	273.078	210.216	265.389	230.77	437.476	296.903	359.242	195.75	398.432	319.744	228.379	215.803	216.277	252.315	322.279	251.497	224.499	288.561	222.305	849.412	249.051	299.387	333.829	163.39	238.542	142.607	232.758	256.903	201.211	225.332	319.673	181.223	169.459	239.312	246.922	197.546	207.133	250.626	354.26
Com_6145_pos	4-(Diphenylmethyl)-N-((6-methyl-2-pyridinyl)methylene)-1-piperazinamine	12.8198	14.8387	10.0435	10.6317	7.85225	10.3735	11.4918	10.4409	10.8937	10.5389	8.64147	13.1386	8.60964	8.54374	13.6815	10.8984	9.94836	32.1988	11.7399	9.0387	8.20318	8.82394	10.7593	2226.61	12.0726	10.621	13.7968	10.6968	13.9475	11.5373	12.0212	13.7295	9.50933	10.2995	7.7669	9.91362	11.0818	9.30078	10.7442	11.2235	9.07253	12.7186	10.191	8.69413	9.6769	11.3454	9.28038	8.79549
Com_6140_pos	4-(Heptyloxy)benzoic acid	1093.17	1338.69	1052.91	1286.95	676.982	1952.68	1782.03	1110.76	1160.84	1819.33	784.298	1543.72	1467.37	840.052	3280.19	1634.97	776.701	1053.37	913.824	1100.71	683.611	1012.28	1465.39	694.776	1875.85	1371.4	1259.71	2765.69	1583.61	1372.11	1556.28	929.33	1064.2	1299.23	655.946	3554.73	1697.81	879.357	984.458	2227.43	637.313	1401.44	1778.13	874.539	2780.98	2831.67	699.049	722.179
Com_614_pos	TB8545000	506.337	654.578	536.987	667.043	467.378	775.275	677.159	574.368	1975.78	711.85	538.791	836.805	758.508	673.769	1107.18	888.291	1188.01	1381.4	703.469	1659.88	861.401	997.548	702.51	1416.67	624.736	1423.22	755.915	722.459	1912.2	1737.82	546.722	651.842	588.191	614.997	376.758	725.713	713.139	456.319	2024.27	620.395	465.134	576.697	690.022	537.18	813.663	917.52	1219.13	880.383
Com_6135_pos	4-(Isothiocyanatomethyl)phenol	87.6017	65.7093	54.8212	55.4036	172.543	152.891	132.431	87.5044	497.78	67.5591	54.069	173.565	60.3023	71.7661	78.3118	88.5079	67.1068	163.767	109.661	442.694	71.4466	84.1339	54.7433	148.564	75.5021	350.828	135.016	61.6534	84.2271	285.82	73.3432	70.0161	49.3451	60.9672	152.731	56.2752	72.9073	54.8667	459.683	68.2337	52.6757	69.1678	86.1191	52.4375	65.1744	129.821	115.913	154.706
Com_6133_pos	4-(Stearoylamino)butanoic acid	1200.39	1384.99	1281.49	1416.75	1232.55	1470.72	1377.09	1391.83	978.28	1658.69	1208.82	1502.87	1074.02	1526.59	1238.85	2220.34	2645.04	1494.07	1209.76	1888.81	1638.29	1110.27	1294.5	1452.99	1260.12	1338.84	942.525	2633.71	984.76	999.565	862.436	1017.12	786.191	1600.61	781.219	1024.6	1250.71	1011.36	851.778	1202.16	1276.13	1056.18	796.509	1122.07	1007.84	1465.36	2268.25	1216.66
Com_6130_pos	4-(Trimethylammonio)-3-(undecanoyloxy)butanoate	1673.72	945.582	909.691	1102	266.345	897.348	1304.33	465.15	462.586	682.013	683.961	1130.16	1170.14	1206.93	1097	3210.31	1664.1	3157.24	295.764	204.068	267.98	656.735	499.108	2264.32	1132.73	725.11	2346.23	1391.87	1574.54	643.094	1056.75	854.808	807.984	1333.95	276.398	1148.47	1575.47	471.916	353.043	594.04	419.09	731.821	1647.96	819.4	1041.04	2331.88	1563.13	2368.45
Com_6125_pos	4,4'-[(Z)-1,2-Diazenediyldimethylylidene]bis(2,6-dimethoxy-2,5-cyclohexadien-1-one)	131.382	115.604	93.7138	119.39	72.7623	85.2605	110.443	80.1644	380.565	108.121	106.295	129.651	105.995	95.2801	90.8313	118.715	89.0283	191.632	148.695	347.68	99.3482	110.186	86.0362	133.123	122.677	340.343	130.179	96.2003	143.915	320.967	252.33	116.874	102.184	126.481	69.2	93.6986	114.658	77.9372	425.039	115.149	106.034	109.061	113.572	90.1565	105.699	118.687	100.272	212.272
Com_6113_pos	4,4-Difluoropregn-5-ene-3,20-dione	167.06	211.341	701.882	633.527	420.253	435.834	876.304	634.316	304.037	506.894	745.466	327.957	582.057	568.996	348.808	694.477	380.24	1018.56	876.829	583.51	393.478	472.452	334.587	665.659	476.79	452.613	319.402	468.221	631.719	321.165	763.932	310.657	821.295	337.312	584.754	423.95	662.3	398.055	374.943	418.954	267.889	331.78	394.304	851.479	273.03	323.742	350.221	637.944
Com_611_pos	TBHQ	3916.96	2776.89	5331.12	981.538	3393.93	5061.56	3491.24	16314.1	2698.69	5212.68	3770.51	3108.56	2288.26	5312.54	3059.31	4284.02	2299.1	1304.2	4135.32	5544.41	3291.09	1509.79	3688.58	3387.38	2522.42	2088.47	907.543	3057.28	3525	2472.06	3857.49	1874.24	5540.33	2136.98	2710.09	7035.05	3455.42	10126.1	1776.58	5535.97	5048.02	3198.87	1533.79	3802.24	2274.17	4510.85	1616.25	1436.94
Com_6106_pos	4,4'-Propylenebis(2,6-piperazinedione)	775.824	534.709	618.662	438.945	361.488	386.88	628.224	477.452	556.186	646.715	653.541	582.382	543.807	1569.08	579.084	1234.54	945.369	602.721	587.185	529.419	599.491	555.233	518.755	550.498	679.694	518.698	713.408	697.6	667.518	457.154	544.262	608.439	542.194	393.651	602.694	446.465	532.718	555.258	548.388	681.562	554.298	419.8	606.839	1801.63	656.392	1528.09	1237.43	618.695
Com_6103_pos	4,5,10-Trihydroxy-2-methyl-9-oxo-9H-benzo[b]fluorene-11-diazonium	819.953	728.599	550.213	710.05	484.094	490.845	558.09	517.386	867.173	756.186	495.389	705.417	742.621	668.538	800.83	1062.61	839.805	880.889	1298.97	830.418	638.295	868.618	522.141	658.53	552.178	717.771	903.356	593.414	1086.63	544.106	695.504	818.704	471.815	510.25	486.016	481.238	582.99	500.699	806.144	764.869	565.258	609.394	721.505	627.474	735.222	779.999	706.09	788.342
Com_6102_pos	4,5-Dihydroxy-3-oxo-1-cyclohexene-1-carboxylic acid	2017.03	1699.66	1420.18	2445.72	969.581	1960.44	1758	1008.04	1623.6	3761.04	3772.7	2240.95	2098.34	4671.25	2560.68	2938.96	2836.78	1285.14	291.591	5404.95	5010.89	2481.36	1680.01	1069.75	3418.69	2089.99	1126.03	1728.05	2061.87	1985.56	3272.8	1703.03	1081.91	836.695	1086.37	797.61	714.995	989.84	1728.49	3109.84	1907.21	1959.72	1619.54	5171.41	2507.71	2496.95	1392.54	1016.57
Com_6100_pos	4,6-CHOLESTADIEN-3-ONE	4628.63	4501.62	3047.21	2307.2	1828.09	2987.09	3263.96	3075.6	2471.9	3027.02	3242.03	2102.02	3052.3	4092.49	2528.7	3071.69	2027.55	3337.83	2043.38	3332.35	2077.92	3148.07	2292.28	2675.58	3124.84	4689.97	2639.3	5191.9	8098.75	2955.55	4832.48	3361.58	3012.82	2118.06	1535.12	3161.01	3310.24	2563.28	1994.57	2557.58	2273.99	2305.27	3612.29	3442.74	2286.03	2824.89	1917.61	2733.42
Com_6095_pos	4,6-Diamino-3-({3-amino-6-[1-(methylamino)ethyl]tetrahydro-2H-pyran-2-yl}oxy)-2-hydroxycyclohexyl 3-deoxy-4-C-methyl-3-(methylamino)pentopyranoside	233.282	563.005	209.703	623.115	105.729	189.713	189.05	173.237	298.562	339.479	126.879	444.708	197.945	128.906	254.016	268.849	2337.33	209.152	919.171	597.077	164.77	317.402	391.413	467.15	291.721	464.4	344.014	157.679	2667.12	256.734	974.676	216.293	238.433	300.941	101.585	143.487	184.553	133.521	292.402	286.079	96.3855	299.766	217.413	123.633	1220.11	453.189	164.634	197.677
Com_6093_pos	4,7-Dihydroxy-3-[(1S)-1-(4-nitrophenyl)-3-oxobutyl]-2H-chromen-2-one	411.189	448.225	356.983	307.554	253.306	289.667	337.876	287.459	543.118	442.083	320.135	411.523	322.532	299.836	340.423	361.064	326.441	327.455	467.401	402.371	403.375	378.391	282.093	396.905	344.752	332.604	439.263	340.273	473.415	358.043	350.079	397.438	284.758	299.601	278.203	281.967	352.329	291.896	426.051	405.605	342.039	353.536	341.653	318.978	358.264	388.478	397.916	332.121
Com_6091_neg	Adhyperforin	389.745	650.647	336.343	278.334	280.811	279.553	592.542	495.684	369.062	369.588	305.576	481.736	374.001	378.654	495.877	392.231	324.013	409.156	475.846	416.991	354.918	451.95	303.987	324.472	581.936	383.305	489.418	774.819	1329.3	798.746	331.526	693.63	706.012	317.568	327.453	260.45	303.948	448.896	258.441	609.809	371.359	405.916	627.521	296.145	349.785	476.475	288.615	510.082
Com_6090_pos	4,8,12-trimethyltrideca 1,3,7,11-tetraene	2918.45	2406.58	1071.3	2942.57	1729.13	2738.3	2027	1044.86	1823.27	1632.76	1886.9	1529.97	1873.81	2463.28	1299.15	2005.6	1652.89	1764.72	1921.84	1684.66	2240.25	1514.91	4315.59	2022.36	2868.99	2963.72	1010.5	2707.23	755.277	819.253	1653.35	1808.81	1239.94	1920.1	1801.9	2241.98	3806.44	1157.61	1896.44	2209.18	1610.63	1651.22	1818.76	1175.66	1212.67	1185.46	1589.58	1930.23
Com_609_pos	pyridoxamine 5'-phosphate	214.081	157.757	295.027	1316.55	100.76	122.836	143.818	97.6667	264.706	413.96	119.884	464.959	341.076	118.35	589.438	150.746	118.362	131.174	258.93	264.078	166.239	178.848	281.716	234.59	167.858	259.435	196.395	124.806	181.347	226.983	2262.36	142.835	279.577	133.804	92.0962	102.422	107.618	84.9339	243.643	404.882	27.5995	388.659	356.925	113.458	622.111	157.309	162.222	123.943
Com_6088_pos	4,8a-dimethyl-decahydronaphthalen-4a-ol	1453.53	1513.59	1224.94	830.288	809.032	1033.36	1808.53	1075.3	1239.86	2117.75	1946.6	1205.09	1208.46	1978.28	920.706	2173.94	1880.3	1205.58	1275	2592.92	1030.26	1238.28	1099.23	1304.29	1681.48	1227.89	948.864	2558.6	1813.6	861.654	1285.33	1583.63	1427.24	988.929	911.452	1141.6	2023.44	1047.33	1392.52	1628.06	2457.41	1648.26	1193.2	2106.46	1149.84	1580.11	2362.11	1362.84
Com_6087_pos	4.beta.-Phorbol 12,13-dibutyrate	1472.48	1271.76	1085.19	1379.33	872.367	1157.09	1407.24	1230.18	1449.98	1445.01	1269.65	1302.59	1095.74	1260.22	1208.36	1147.96	1105.27	1159.64	1348.39	1119.37	942.283	1239.95	1186.24	1277.96	1277.56	824.479	1132.61	1320.99	1170.05	1304.39	1422.07	1230.54	1085.92	1318.77	855.786	1164.09	1304.14	1201.29	1353.41	1411.26	1276.47	1310.8	1180.66	1144.4	1327.16	1139.91	1072.31	1341.1
Com_6083_pos	4-[(2,4-Dihydroxyphenyl)diazenyl]benzenesulfonic acid	722.162	753.805	743.991	642.421	469.667	691.264	585.651	475.453	730.475	676.717	502.272	689.348	544.321	820.315	584.757	859.389	700.374	1344.9	1344.78	688.595	643.412	999.965	595.685	625.181	1064.73	604.45	840.967	862.51	1285.76	686.424	634.395	678.814	793.34	1000.34	480.63	482.067	998.45	489.392	729.903	830.904	527.554	659.846	614.988	908.419	716.746	974.192	629.661	1110.02
Com_6082_pos	4-[(2-Aminoethyl)sulfanyl]-2-(3,4-dihydroxyphenyl)-5,7-dihydroxy-3,4-dihydro-2H-chromen-3-yl 3,4,5-trihydroxybenzoate	236.05	5720.97	157.603	172.447	118.062	139.722	170.734	149.63	5589.33	186.015	182.737	237.635	6335.41	151.386	157.458	185.061	11249.3	606.669	8810.19	538.445	168.555	191.219	149.692	215.371	216.021	6552.96	224.712	169.419	247.275	6030.91	265.446	4837.18	153.012	177.823	111.545	181.595	186.034	133.674	2457.93	190.938	177.92	198.813	8224.81	152.562	184.642	195.735	5710.04	3901.2
Com_608_pos	tcmdc-132026	78.2504	69.8013	61.903	65.7699	49.3569	65.3076	68.8015	61.8322	386.333	78.163	3245.91	134.531	77.5827	61.8486	68.4424	73.3835	64.137	142.672	122.363	201.863	73.4904	90.2371	61.072	93.8977	78.7982	201.375	88.8171	65.6602	89.5662	186.244	86.965	82.8254	62.7523	73.2721	51.6992	69.3587	73.0855	60.8008	331.026	81.0596	1884.76	95.661	72.9046	65.0901	79.7177	81.1697	72.1058	142.814
Com_6079_pos	4-[(3,3-Dimethyl-2-oxiranyl)(hydroxy)methyl]-1,6-dihydroxy-3,5-dimethoxy-10-methyl-9(10H)-acridinone	221.088	174.669	138.631	158.028	106.721	135.724	157.058	148.452	180.711	176.508	141.784	220.632	152.829	135.736	156.404	169.982	142.015	183.039	238.126	173.21	168.697	193.785	143.16	216.392	180.671	148.19	3017.5	156.135	217.083	177.868	282.486	288.099	221.242	233.415	151.682	216.83	239.913	196.095	281.306	277.586	249.262	272.779	221.723	209.547	247.869	276.115	233.342	274.497
Com_6079_neg	jesaconitine	66.6271	93.1042	34.6119	42.296	71.9384	81.9431	232.605	145.124	67.6052	39.4045	43.5738	86.5003	75.6952	62.7325	48.3693	300.11	33.9278	225.32	75.7752	125.463	141.554	38.002	24.7308	66.5118	46.4119	111.252	90.2356	370.409	2561.45	74.21	86.1045	71.7243	97.3531	42.2056	52.0493	87.2826	123.98	123.63	85.1664	67.4633	22.0011	92.3716	121.955	61.836	83.4717	383.137	20.8477	99.9786
Com_6074_neg	Difluprednate	85.9308	46.0636	47.7333	417.308	590.071	385.676	48.6828	50.3607	79.2231	57.9704	32.8649	46.2189	45.1391	33.7385	55.1862	39.3116	27.9454	40.0273	90.8399	141.6	36.7611	33.456	23.2931	40.6027	42.2827	40.0609	57.9216	73.8578	79.7229	69.4386	107.757	55.3284	44.2551	330.096	537.312	45.6728	33.9278	46.7993	44.9897	58.6193	28.6413	36.8105	52.2585	39.7004	79.6178	49.4208	28.6539	31.451
Com_6073_pos	4-[(3E,5E,7E,9E,11E)-15-Hydroxy-3,7,12-trimethyl-3,5,7,9,11-pentadecapentaen-1-yn-1-yl]-3,5,5-trimethyl-3-cyclohexen-1-ol	2219.33	1291.14	1823.52	2081.62	1638.36	2208.39	2492.05	2258.55	2519.98	2797.46	2209.93	2762.01	2130.38	1831.14	1679.52	2169.86	1577.83	2288.76	1899.71	1671.43	1355.14	1549.18	1776.19	1565.15	3369.6	2410.27	2654.92	3079.4	3233.43	2448.91	2211.53	1863.5	1838.67	2027.44	1650.86	2296.81	1972.4	2052.06	2384.08	2527.82	2178.28	2594.9	2193.61	1790.73	1843.83	1969.12	1459.33	1756.11
Com_6071_pos	4-[(E)-2-{[2-(4-Hydroxyphenyl)ethyl]amino}vinyl]-2,3-dihydro-2,6-pyridinedicarboxylic acid	299.354	216.408	195.278	663.213	131.401	203.084	177.946	182.792	273.904	163.849	136.352	361.09	179.595	169.963	176.016	241.273	207.114	148.917	582.767	397.727	354.993	360.083	206.907	420.828	226.55	233.783	382.527	202.592	287.169	278.047	657.366	214.234	164.438	659.782	119.63	167.012	277.158	184.039	289.762	208.66	198.726	305.529	175.435	130.925	230.571	404.26	281.308	187.047
Com_6062_pos	4-[1-(4-Sulfamoylphenyl)-3-(trifluoromethyl)-1H-pyrazol-5-yl]benzoic acid	344.7	254.01	757.897	1673.59	156.608	197.782	231.566	157.256	426.211	891.545	193.028	1032.08	756.918	190.56	1586.69	242.721	185.834	35950.3	400.186	422.536	255.905	281.364	682.095	377.722	260.337	411.208	316.223	199.099	291.993	365.473	3626.58	229.984	807.4	215.442	147.272	164.913	173.28	136.755	392.298	832.319	44.4388	809.279	812.202	243.774	1570.95	214.586	186.226	28426.1
Com_6059_pos	4-[5,7-Dihydroxy-3-({6-O-[(1R,2R,3R,4S,5R)-2,3,4-trihydroxy-5-methylcyclohexyl]-beta-D-glucopyranosyl}oxy)-2-chromeniumyl]-2,6-dimethoxyphenolate	144.547	127.07	108.589	122.119	88.3169	108.609	145.358	115.775	143.487	144.871	115.956	158.261	118.992	114.134	124.351	141.971	119.53	175.201	178.896	133.016	127.082	135.613	111.836	147.671	137.73	117.946	157.954	126.785	155.489	129.776	136.362	142.591	104.28	129.966	89.2004	117.718	128.633	110.472	141.421	144.643	119.546	137.037	125.059	110.424	130.142	143.657	121.817	169.376
Com_6058_pos	4-[Amino(carboxy)methyl]-5-oxoproline	145.715	125.556	87.7438	104.288	73.852	84.9618	108.735	90.3977	394.283	113.182	97.5541	140.389	97.5279	98.1947	96.7486	195.333	96.7613	210.746	171.869	446.476	216.556	128.077	93.3438	141.465	120.498	317.013	3968.19	103.02	138.094	335.422	150.312	131.629	99.6975	116.996	79.9037	102.54	126.933	88.4125	437.46	130.643	117.538	132.597	111.76	107.474	112.976	277.644	111.913	228.569
Com_605_pos	TDP-2	125.988	100.758	74.2463	79.1743	47.2419	84.2855	87.4765	84.7402	540.335	107.251	73.6629	127.988	77.1502	65.2108	95.9778	108.163	83.7203	196.083	123.02	436.083	76.9268	102.352	118.186	124.329	104.966	481.073	98.7271	86.8725	159.561	352.226	112.309	117.74	70.214	88.6246	49.0625	86.5325	91.3243	85.8629	555.074	95.8225	83.9574	100.421	78.0919	66.0768	106.333	112.881	81.5522	195.207
Com_6048_pos	4-{(Z)-[(5E,8Z,11Z,14Z)-1-Hydroxy-5,8,11,14-icosatetraen-1-ylidene]amino}butanoic acid	1944.6	726.072	611.329	2159.06	562.087	490.813	647.018	845.76	1291.21	467.81	542.45	1607.35	924.274	502.146	438.719	1082.38	386.637	464.352	2293.85	926.966	924.947	1108.52	740.143	1986.05	539.752	870.115	1411.57	520.833	888.238	1275.88	2761.16	617.111	465.336	1884.8	303.025	458.944	1007.95	521.143	956.291	468.233	710.489	986.609	907.312	314.253	800.128	1457.45	866.476	550.963
Com_6047_pos	4-{[3-(Hydroxymethyl)phenyl]amino}-N-(isopropylcarbamoyl)-3-pyridinesulfonamide	129.782	180.192	107.399	99.3831	55.692	185.325	122.929	152.656	654.271	202.885	108.386	201.637	103.41	80.2224	149.21	207.904	144.35	275.794	149.624	460.573	94.8474	102.227	108.22	168.563	159.092	408.149	166.697	164.059	195.003	511.595	155.652	199.908	98.2304	115.734	53.6608	169.182	133.253	153.72	602.571	178.3	128.671	175.333	96.7203	72.1745	174.401	180.936	134.953	206.62
Com_6045_pos	4-{2-Hydroxy-1-[(1E)-3-hydroxy-4-methyl-1-octen-6-yn-1-yl]-2,3,3a,8b-tetrahydro-1H-benzo[b]cyclopenta[d]furan-5-yl}butanoic acid	152.699	171.963	107.425	200.173	145.677	100.519	122.625	119.302	148.325	223.543	149.772	188.39	95.6953	162.499	78.4872	114.777	128.427	107.853	295.983	232.033	172.279	201.532	120.862	189.883	248.46	147.766	278.63	184.467	211.625	144.274	178.968	132.898	121.664	175.85	95.6384	119.32	130.746	121.626	129.027	112.181	130.923	203.557	154.619	141.481	146.159	120.58	157.374	108.915
Com_6044_neg	NQ8800000	24.9094	43.7392	31.1919	30.1052	20.1248	35.6584	35.3536	32.2439	45.9024	37.7761	18.2429	25.0842	34.1432	23.2919	39.9254	32.263	19.8839	32.3095	38.9251	52.3017	26.2976	24.0251	12.1677	26.8577	26.8316	37.2127	31.5783	55.071	72.8041	58.5	24.4601	47.2655	34.133	30.328	18.1661	33.5855	23.8793	35.2063	49.1801	44.8391	20.1732	24.642	37.5836	25.8385	65.7918	43.2377	21.3372	23.706
Com_6037_pos	4077	1434.22	913.286	350.514	612.382	412.261	374.69	1088.81	512.308	656.565	886.71	1185.26	2210.55	146.995	695.085	643.944	822.271	251.806	770.325	166.934	652.682	1510.81	1857.24	1280.18	473.867	2822.17	589.727	2205.4	1030.84	872.443	593.989	1048.97	1036.51	486.967	689.272	450.446	325.879	457.754	665.938	747.64	1473.65	1427.72	1306.75	207.456	831.405	1233.93	1519.69	482.553	1003.23
Com_6033_pos	4149853	7027.33	15684	12905.1	5495.05	8398.88	19911.9	13589.6	8672.58	6653.89	10484.6	13363.5	11185.6	17258.5	11255.1	18451.3	13913	19702.4	12611.8	7009.1	5661.21	7111.56	14167.2	11192.7	4141.99	14872.1	15069.1	17665	18761.9	11357.9	7163.24	5090.35	12963.7	10633.4	4426.2	9411.39	26746.2	9700.96	6678.45	6304.72	10593.1	6916.11	11389.1	15131	8864.71	9323.92	15405.5	11801.9	14194.3
Com_6031_pos	4230	222.635	7483.44	229.543	5578.33	4968.9	2277.59	9045.85	152.889	438.314	10490	241.737	457.219	6258.12	3473.78	3141.44	330.314	187.39	4324.9	4868.57	6062.67	368.963	4167.62	449.996	492.716	8128.58	7314.08	6601.68	232.298	267.185	270.784	1028.02	10811.7	251.482	7625.43	4338.54	198.775	3679.14	175.335	325.042	7144.17	192.547	316.172	6124.45	3753.24	1467.97	383.045	190.767	4256.53
Com_6031_neg	20-Hydroxyrhodopin	514.404	497.652	673.722	424.149	495.438	488.454	584.784	601.764	613.678	703.794	699.91	600.649	562.938	717.692	810.609	599.274	569.417	783.776	528.526	684.723	737.477	476.124	542.896	420.398	464.709	542.007	390.273	913.928	1193.42	769.231	514.947	493.189	789.252	493.013	521.112	611.127	579.381	615.233	584.514	642.855	656.839	636.554	696.531	781.43	803.501	535.133	562.619	553.338
Com_603_pos	TDZ	1761.01	1292.25	1052.62	1187.32	789.668	991.865	1128.53	1013.67	2910.93	1300.06	1299.19	1552.93	1070.69	1105.7	1237.69	2985.65	950.892	1618.74	1858.49	2544.8	1280.75	1429.8	922.474	1489.03	1591.51	2333.83	1398.95	1354.52	1728.46	2366.41	2144.24	2027.27	1625.54	1662.83	1241.2	1579.04	1814.32	1429.28	4008.51	2106.18	1836	1806.2	1662.1	1814.12	1968.05	1783.86	1595.7	2107.25
Com_6028_pos	4253	4560.86	5160.59	2256.29	1910.23	1608.85	2719.74	2569.25	1864.98	3146.76	3364.79	2953.48	3078.67	3249.58	2716.19	3011.97	2772.41	3515.23	3439.75	3589.1	3283.33	3154.22	3724.93	2929.35	3804.93	4377.87	2623.53	3288.18	3088.5	4105.08	2807.52	3626.53	6078.55	3773.88	2950.47	3096.02	3630.7	4083.06	4363.94	5731.36	4622.37	3080.85	4696.08	3288.41	4533.75	4294.13	3544.41	3675.47	4038.1
Com_6027_neg	2-{[(2R,3S,4R,5R)-5-(6-Amino-9H-purin-9-yl)-3,4-dihydroxytetrahydro-2-furanyl]methyl}-4-hydroxybutanimidic acid	932.397	896.605	535.445	1173.35	386.812	1238.11	880.663	489.5	458.885	1021.26	787.024	1315.74	575.831	950.933	1133.71	784.726	448.602	469.24	41.0959	1509.5	932.617	628.353	885.841	276.006	1091.26	654.649	138.22	1281.55	1025.99	1416.65	936.568	794.571	693.443	479.024	359.948	660.242	349.135	652.452	500.392	1545.04	773.424	965.982	652.112	992.124	2263.64	2051.68	431.47	392.546
Com_6025_pos	4262	104.461	137.852	93.6182	98.7346	62.5748	97.5813	446.744	115.039	729.056	251.143	101.133	172.103	100.985	90.0402	129.415	103.786	96.8214	229.522	187.12	576.548	102.644	135.93	250.352	172.64	157.155	489.838	112.378	137.033	160.758	455.088	124.603	134.424	99.517	110.498	61.5551	116.545	387.068	99.3373	679.131	131.454	94.6773	108.326	99.0263	79.7378	129.727	136.84	105.055	243.824
Com_6023_pos	4313	282.686	248.884	404.444	218.532	127.783	176.369	213.522	225.283	458.422	296.762	168.292	896.556	398.403	191.695	1058.36	234.888	194.008	275.586	299.688	386.758	209.717	230.148	432.987	276.194	246.961	421.026	287.005	195.513	264.085	355.568	352.363	231.915	385.292	179.186	136.32	179.722	213.848	152.348	465.295	295.255	162.515	620.14	400.536	185.225	1060.18	234.168	201.756	279.492
Com_6022_pos	4329	2364.4	1779.18	1164	1367.97	1182.45	1148.66	1394.55	1193.22	1348.69	1304.84	1503.46	2001.29	1366.91	1399.57	1206.48	1199.39	1189.3	1448.07	1107.49	1467.18	855.108	1101.61	2084.89	977.917	1975.19	1398.63	1180.81	1562.84	1532.97	1006.71	1774.52	1462.31	1532.42	1261.99	1177.18	1073.03	1619.37	1269	1087.3	1051	1561.42	1706.9	1539.92	1701.28	1441.09	1355.1	1398.83	1581.18
Com_602_pos	Tebufenpyrad	20271.8	18875.5	11488.5	18717.5	14756.2	17244.9	21019.8	15015.1	22247.6	24325.6	19562.9	16256.2	19091.1	17983.3	18548.8	19070.9	10700.2	14038	16805.8	13249.3	12953.6	13288.5	15443.9	13501.5	17338.1	15904.8	14899.3	14449.1	18574.9	16414.4	18065.3	19782.6	16344.7	19177.4	9156.72	20768.2	14543.7	17030.5	13731.1	25931.7	22690.1	20799.3	18622.5	16929.4	17598.6	21366.1	25815.7	23388.4
Com_6013_pos	4357	149.786	112.405	129.076	95.1755	359.504	291.382	103.55	95.869	641.065	112.952	90.5686	162.305	98.9644	85.1112	104.408	114.04	88.6966	230.935	303.902	575.255	144.63	117.648	97.8245	150.474	136.567	470.96	146.093	110.794	136.211	484.33	141.328	336.261	121.759	133.81	325.458	120.235	137.152	108.419	555.589	148.144	124.054	146.502	108.622	116.793	129.895	142.096	190.697	269.739
Com_6012_pos	4422	3507.37	2587.04	1229.13	1469.73	2176.39	1646.23	1479.43	649.38	670.642	1024.22	895.976	1675.28	1430.53	2656.51	1574.23	869.52	1505.12	1332.02	1359.65	1231.25	878.606	1807.42	934.169	1899.76	2123.71	2190.45	3207.25	958.935	1542.02	1585.22	3166.56	1532.95	804.564	1121.24	1777.71	1144.91	1121.79	644.505	665.732	806.052	855.705	905.003	1037.4	2315.64	1581.57	761.713	1297.9	815.079
Com_6008_neg	PG(18:0/22:5(4Z,7Z,10Z,13Z,16Z))	749.695	631.369	522.295	539.203	333.284	716.348	654.734	571.702	499.31	592.458	428.341	671.114	925.687	534.339	937.246	740.745	563.914	768.76	1025.39	684.162	538.1	472.446	314.839	643.831	671.796	277.254	620.312	875.543	1110.34	641.282	793.676	1181.63	999.739	1103.01	569.109	1147.61	809.958	1106.55	857.729	1509.49	822.828	976.161	1137.41	1019.13	2056.06	1436.54	874.367	787.658
Com_6005_pos	4939	161.194	125.193	91.0547	97.7195	73.9096	94.1855	111.095	84.942	285.923	102.447	97.4207	144.495	100.064	90.1108	99.0963	113.399	99.5939	163.594	172.056	275.315	119.634	130.912	102.787	172.997	113.13	247.864	131.092	104.764	133.356	250.815	148.556	136.886	115.116	114.975	93.4284	120.436	134.616	112.527	367.425	148.582	114.462	145.025	110.156	128.256	127.39	134.319	130.349	187.328
Com_600_pos	tectoridin	63.727	57.8972	47.703	51.9968	39.0976	50.9546	55.1204	49.4385	341.096	63.5197	47.8354	72.662	54.4749	49.7245	55.9494	60.5636	50.8419	120.542	94.0893	183.832	67.0896	72.7691	50.3649	90.7158	60.2737	207.191	69.7333	51.9803	69.9684	190.725	67.3382	64.5941	47.5202	59.0294	39.0879	53.9474	58.0142	50.103	293.809	65.8234	50.6667	63.9586	54.3495	49.7026	63.919	66.0159	57.1791	110.565
Com_5996_pos	4-Acetamidoantipyrine	340.002	316.565	280.131	314.033	218.98	324.691	344.614	306.1	1006.38	354.034	282.253	541.435	305.134	314.149	331.116	359.718	291.432	447.402	523.68	450.071	326.238	472.489	514.607	689.909	449.75	320.171	405.024	323.92	430.243	341.009	393.308	370.859	277.846	342.239	226.353	325.266	351.713	296.106	936.671	395.768	289.872	458.489	333.541	306.728	367.303	400.748	325.36	432.129
Com_5995_pos	4-Acetamidobenzoic acid	819.01	1029.27	716.479	636.945	494.965	675.79	1291.99	703.475	689.116	715.15	898.007	770.791	650.28	571.959	584.547	1077.09	562.065	932.185	875.002	1061.01	596.932	749.541	501.599	626.536	739.847	573.672	895.768	658.45	1059.65	484.412	810.536	933.003	682.117	611.382	502.787	639.501	913.111	643.07	687.933	869.469	730.377	719.012	738.188	494.408	750.364	1046.8	649.057	900.281
Com_5993_pos	4-Acetyl-6-tert-butyl-1,1-dimethyl indan	787.289	450.863	505.624	3256.17	363.207	654.539	328.13	680.081	1078.2	352.191	240.864	1544.44	413.614	496.579	499.589	923.655	487.264	320.799	1270.01	828.096	336.997	391.25	601.366	585.182	555.617	2432.96	1890.41	362.455	399.005	1091.4	3671.25	472.91	549.455	2338.59	202.981	356.557	947.366	952.961	973.362	431.861	474.544	757.836	742.216	418.18	1336.13	1878.25	1398.48	766.752
Com_5991_pos	4-Allyl-2-methoxyphenyl palmitate	7873.41	4689.76	2941.12	1534.31	1576.29	2751.87	3853.94	2799.58	1772.43	5620.6	3118.67	2559.81	6248.23	6420.14	3675.18	6881.51	3729.46	3850.01	4154.87	6468.38	4005.91	4651.11	1626.58	3345.82	5691.27	5337.46	6063.78	7316.87	15971	1483.34	7047.95	3185.26	2956.54	1566.19	1309.96	3324.12	4898.99	1801.8	1549.93	5457.76	2303.57	2508.8	5901.07	5572.03	5166.52	8900.73	3670.82	3887.03
Com_599_pos	teflubenzuron	126.335	102.21	75.1132	82.8898	76.2837	81.2811	91.0626	73.7534	698.887	89.433	74.6566	117.522	77.9034	69.7689	84.1092	100.561	81.9484	205.821	138.471	634.621	83.9459	97.6931	78.0123	131.585	95.9776	500.305	143.889	85.03	104.046	388.188	104.393	100.631	76.5396	77.41	73.0239	75.0339	91.0104	70.4426	588.263	99.0362	73.5632	96.9708	81.5388	73.8134	92.3356	104.12	83.0176	212.219
Com_5987_pos	4-Aminobenzoic acid	1808.56	1615.52	1004.87	1286.01	886.555	1206.54	1395.17	1216.01	795.938	1275.91	1198.96	1703.35	1158.38	1129.66	1223.5	1532.72	1102.45	1675.84	1365.8	1056.4	1123.32	1230.69	1040.47	1638.16	1461.53	661.817	1221.45	1124.52	1870.21	842.436	1745.04	1512.25	1102.85	1157.04	1008.68	1354.94	1204.63	1094.28	873.007	1292.64	1041.57	1422.63	1113.81	1111.78	1412.26	1563.85	1266.04	1342.49
Com_5984_pos	4-Aminophenol	1548.35	1231.99	900.417	953.03	770.228	978.974	1023.04	1049.34	504.876	1126.48	776.06	1315.3	964.291	852.081	1128.37	1289.79	932.186	1684.88	1273.26	517.927	839.103	1007.62	840.494	1297.25	1106.37	709.403	1172.55	904.938	1260.39	526.625	1397.85	1324.23	756.548	844.78	712.589	1119.28	925.869	965.341	738.468	1021.08	903.605	1003.08	1082.74	765.104	1070.7	1097.11	925.974	1482.36
Com_5984_neg	1-octadecanoyl-2-(7Z,10Z,13Z,16Z)-docosatetraenoyl-sn-glycero-3-phosphoethanolamine	12.6685	15.4237	13.1587	13.575	9.31708	18.7295	19.5593	16.1557	22.847	17.9898	9.16406	14.4608	16.5236	13.3976	20.5479	15.8967	8.96297	15.0904	18.5585	19.6681	13.7562	12.0312	6.83385	14.2876	14.7049	1588.37	1.89182	16.8333	25.266	17.489	12.0668	18.6681	15.4232	14.6158	7.2176	17.3273	12.8545	19.291	17.1331	26.254	11.3639	13.3989	18.528	13.533	34.0245	18.0691	9.92853	11.8562
Com_5983_pos	4-Aminopyridine	727.915	597.333	578.693	513.394	506.987	637.396	610.101	586.905	961.699	671.731	462.577	671.958	628.895	582.314	875.929	802.699	613.847	1093.03	1013.69	839.407	652.966	592.131	555.173	665.803	611.062	910.974	800.348	654.175	1034.59	713.209	687.547	675.238	631.28	464.662	429.439	444.137	901.48	518.224	709.79	698.82	464.01	687.179	1056.5	690.516	723.219	974.595	818.025	1312.55
Com_5980_pos	4beta-methylzymosterol-4-carbaldehyde	609.52	675.62	558.927	564.995	402.053	457.015	537.314	520.779	668.588	590.935	508.994	612.899	587.974	611.467	532.946	518.939	535.39	474.558	528.496	619.265	620.28	534.054	501.586	533.301	583.262	519.954	618.268	662.738	553.572	651.691	592.566	524.172	511.09	645.788	421.199	560.001	550.233	491.095	625.341	594.397	543.234	612.971	517.625	552.889	634.993	581.112	505.251	438.206
Com_5978_pos	4-Carboxy-2-[(5-oxidanidyl-5-oxidanylidenenorvalyl)amino]butanoate	145.413	134.708	249.982	148.607	86.6342	98.683	253.754	126.188	300.536	186.947	95.2601	301.82	144.231	169.754	163.362	201.312	127.179	193.432	247.371	223.149	202.225	187.051	158.879	252.86	156.034	214.269	167.845	187.84	207.637	213.438	160.133	126.431	257.354	164.839	90.6194	102.761	138.547	167.67	314.333	187.211	104.18	230.47	126.806	96.4869	175.265	148.027	194.08	162.227
Com_5976_pos	4-Cyano-4-[3-(cyclopentyloxy)-4-methoxyphenyl]cyclohexanecarboxylic acid	14934.7	7330.09	3979.65	1674.15	2808.88	5504.59	2896.3	2965.23	578.442	2319	1927.17	277.921	79.1278	2918.27	115.626	1101.49	4162.91	2142	123.574	447.261	6111.45	600.502	2279.57	265.714	6107.12	692.302	11167.7	2334.95	7581.44	1660.71	9919.98	5059.71	3460.97	848.002	1571.97	1056.15	1271.27	2732.98	569.302	4269.59	2077.28	99.7647	86.8585	2020.14	303.239	6943.65	3420.34	4256.19
Com_5975_pos	4-Deoxy-5-C-(3,5-di-sec-butyl-1-cyclopenten-1-yl)pentonic acid	2551.52	778.119	1174.93	2540.8	709.483	1379.93	1281.96	1042.15	2011.32	1086.66	873.045	2016.15	927.981	1031.67	978.089	1055.89	747.572	1316.27	800.677	1165.88	750.607	648.86	1116.71	599.274	1056.92	965.382	2087.43	1280.68	2304.75	1579.9	3288.32	1064.24	1181.26	2638.55	705.051	1277.82	1484.03	916.211	1862.9	1200.73	1256.55	1837.41	1085.65	831.999	1565.94	1763.33	1597.75	1059.62
Com_5973_pos	4-deoxyphorbol 12-acetate 13-(2Z,4E,6E)-deca-2,4,6-trienoate	304.816	164.494	170.34	654.341	130.771	158.631	158.163	182.094	291.248	145.45	98.9226	386.896	139.56	136.93	150.193	207.291	130.767	146.431	402.853	239.951	187.349	201.815	178.018	253.159	196.444	215.069	333.186	173.704	218.406	263.712	598.361	192.585	153.825	629.968	105.143	155.262	256.782	169.993	282.989	163.199	185.993	284.083	166.817	123.749	217.887	378.903	263.696	173.848
Com_5972_pos	4-Dimethylaminoantipyrine	604.662	502.858	623.309	481.96	438.504	511.185	419.514	651.08	665.476	494.851	383.319	751.744	594.678	482.924	783.861	535.115	628.653	750.496	1216.55	596.589	795.052	1240.57	397.157	1000.11	501.305	371.909	522.044	552.04	686.09	773.901	560.772	440.801	491.76	591.171	419.083	550.183	406.226	598.098	617.831	516.501	434.071	581.926	540.632	498.504	798.079	680.639	684.927	672.233
Com_5971_pos	4-Ethyl-2-(1-iodoethyl)-1,3-dioxolane	158.523	148.495	223.491	272.256	82.2939	97.0503	120.413	112.766	227.155	268.924	97.1677	338.201	280.807	105.265	519.662	116.903	92.6211	106.722	115.602	157.636	72.7335	94.2383	186.208	96.3848	172.039	225.007	152.856	110.912	145.694	236.511	231.776	139.18	212.216	214.096	82.0702	101.004	161.735	87.0979	221.395	248.451	132.934	287.458	237.417	119.555	543.182	150.392	154.329	119.834
Com_5970_pos	4-Ethylbenzaldehyde	2303.25	2423.23	1158.09	1469.96	1077.05	1323.51	1664.33	1264.92	1240.47	1521.71	1032.11	1514.96	1137.01	1076.56	1539.16	1355.2	964.211	1525.46	2067.58	2630.4	983.052	1112.32	1334.35	1072.17	2206.95	1465.91	1468.47	1789.68	2426.23	1565.02	1992.39	2058.94	1300.63	948.84	1059.25	2078.16	1108.63	1053.33	973.575	1231.19	841.669	1720.26	1153.17	1075.43	1699.51	1138.9	725.993	1691.68
Com_597_pos	Telmisartan	295.633	343.676	103062	345.533	159.156	237.314	316.255	261.749	560.653	427.994	220.155	899.548	605.754	247.914	1289.1	352.862	255.809	298.512	287.899	371.63	179.505	267.507	435.444	228.545	428.007	539.326	351.977	282.858	367.168	457.226	573.594	326.48	99559.5	274.381	167.961	248.034	287.541	197.527	550.094	432.829	221.249	631.591	620.153	242	1289.68	346.158	262.905	328.821
Com_597_neg	1,5-Anhydro-2,3,6-trideoxy-1-[(3aR,5R,11bR)-6,11-dihydroxy-5-methyl-2,7,10-trioxo-3,3a,5,7,10,11b-hexahydro-2H-benzo[g]furo[3,2-c]isochromen-8-yl]-3-(dimethylamino)-D-erythro-hexitol	25.8248	37.1017	30.8038	30.6919	18.9401	36.7469	34.9796	32.2896	68.5223	36.1141	18.1722	25.526	34.9077	23.6665	40.1795	30.4554	19.0905	34.2252	38.8219	71.1651	26.1252	29.7035	12.2054	27.3006	27.3902	46.4814	33.8642	59.5105	68.3636	75.9281	25.8039	44.8907	33.8319	31.2851	16.8129	33.7897	22.9788	33.9267	75.5096	44.7523	19.7026	24.0596	39.9644	26.6472	57.4045	38.5599	18.946	27.8864
Com_5965_pos	4-ethylphenylsulfonic acid	111.646	92.8075	67.229	79.9055	56.5852	65.0602	83.3123	69.2625	302.098	86.7195	74.7457	115.513	71.4709	86.0904	118.727	99.7798	102.946	161.473	128.195	342.089	174.778	98.1325	71.5198	106.87	89.5197	240.42	3251.24	78.9338	112.183	244.938	115.169	100.854	75.2508	86.8881	61.222	77.8012	97.2556	66.8711	335.181	100.098	88.3192	101.596	100.937	82.3466	86.5618	106.152	85.7473	175.129
Com_5963_pos	4-Fluoro IPV	24812.8	13294.9	15663.5	19844.1	12913.2	14990	16329.7	19375.3	8108.04	24686.5	15143.9	29475.2	17109.7	15971	18380.6	22776	16938.8	16554.2	26627.5	7284.14	21295.4	23399.3	16840.5	24062.9	21639.5	5926.91	21314.1	21821.9	25926.4	9452.49	34573.5	23366.1	24647.7	23872.9	15238.4	22657.9	25138.2	24499.7	11895.1	28139.9	22529.6	28368.9	22025.6	19231.2	26865.2	27793	21860.7	20830.8
Com_5962_pos	4-Fluoro-α-pyrrolidinopentiophenone	94447.9	62251.8	72602.3	71050.2	45996.8	62187.2	70031.1	69701.2	91379.2	86572.6	61859.4	84326.6	79166.6	57310.2	85223.9	68840.4	74187.5	71037.9	85743.5	84111.8	53155.4	78174.1	51521.8	73374.1	74408.9	59487.4	81340.2	62309.6	97490.1	78353.8	95670.4	87716.2	78874.5	131008	56994.6	91988.2	97594.2	82190.1	127163	117280	99955.3	97887	93683.9	89097.7	110171	115035	104447	103289
Com_5956_pos	4-hydroxy-4-(indol-3-ylmethyl)glutamic acid	113.233	146.161	74.1297	154.626	73.0125	121.472	146.283	79.4787	141.354	82.2488	153.713	103.94	122.498	221.1	171.921	109.383	80.9405	144.662	198.556	303.081	167.639	168.844	121.879	130.555	179.107	176.814	187.525	118.008	104.364	90.4417	139.029	112.315	88.5171	209.817	135.747	136.953	135.657	77.9185	170.103	82.6015	81.9042	92.3349	135.626	284.332	147.252	152.031	133.685	144.114
Com_5956_neg	pyrroloquinoline quinol	675.629	27.383	23.0177	21.9769	260.27	26.6282	26.7486	23.0552	42.474	26.6787	24.1876	18.1647	25.6035	316.085	29.2713	22.4513	14.3588	25.479	27.248	48.109	19.5514	14.711	8.73317	18.7012	306.665	375.775	1264.73	40.8352	51.6528	49.1658	635.022	33.5852	24.221	22.1927	332.148	24.7332	16.827	24.9274	44.9351	32.0552	23.5123	17.8957	27.7025	370.388	42.8541	30.1481	14.1845	18.3654
Com_5953_pos	4-Hydroxy-5-methoxy-4-[2-methyl-3-(3-methyl-2-buten-1-yl)-2-oxiranyl]-1-oxaspiro[2.5]octan-6-one	807.825	795.993	1080.87	1618.4	1145.21	968.303	1716.19	641.358	1327.52	522.185	1963.9	2676.13	1814.55	3078.5	1369.96	2767.06	3775.57	4906.29	1418.49	2651.64	2501.62	1312.8	1072.78	3598.36	710.549	1978.63	823.179	1755.27	1500.9	1182.7	948.902	778.579	975.073	2116.5	1194.16	1462.1	1474.75	724.812	1070.13	587.932	1964.22	2424.41	1312.58	2957.28	866.149	3609.62	4029.32	5182.43
Com_5952_pos	4-Hydroxy-6-methyl-2-pyrone	5819.93	13689.4	8422.57	13617	9485.5	28680.8	6678.94	5480.78	7524.36	8301.93	12725.3	8330.65	13944	9618.63	8871.85	8215.76	4256.21	16908.9	10013.7	3517.93	3439.79	13974.6	4697.16	8720.04	7836.08	2708.47	5181.52	6054.03	7158.11	6305.87	5552.82	11932.5	9055.2	13363.4	10132.5	50102.1	6554.61	5034.78	7823.02	8725.39	12952.8	6655.56	13393.9	9062.26	8553.98	9928.46	4825.46	8467.69
Com_595_pos	temanogrel	105.452	117.715	112.218	131.285	83.3234	129.558	116.052	107.636	126.088	115.451	71.9658	115.939	94.1822	91.0194	95.6096	88.9523	88.103	100.507	201.27	200.274	122.08	147.425	96.3353	168.367	130.107	89.6068	137.425	109.623	132.416	148.223	135.515	121.261	107.431	127.68	68.0433	123.57	111.573	104.274	92.2878	106.776	83.8998	105.128	85.9279	95.5434	223.277	103.21	100.25	102.227
Com_5946_pos	4-Hydroxycyclophosphamide	693.481	675.642	495.949	474.218	443.428	445.541	517.929	459.327	736.639	658.973	471.172	650.941	536.989	464.399	593.474	797.597	584.138	615.525	742.141	757.997	607.564	617.267	456.312	590.35	768.072	610.847	815.24	550.711	783.896	490.204	570.388	643.505	445.486	498.966	453.852	429.248	519.307	432.085	717.602	686.438	481.083	547.176	624.938	476.329	597.572	662.753	613.686	607.441
Com_5944_pos	4-Hydroxyprolylleucine	585.511	496.195	318.79	967.257	285.062	241.608	316.101	327.454	1885.93	423.959	204.064	352.407	289.756	178.642	184.474	332.595	177.28	427.109	275.337	2677.65	383.371	611.835	262.148	315.461	337.608	889.442	517.92	338.558	522.529	628.121	394.493	435.981	265.354	747.948	267.483	249.468	289.725	296.59	1400.17	535.461	186.319	308.235	205.903	282.033	254.163	210.623	176.773	316.193
Com_5942_pos	4-Hydroxyprolylmethionine	450.233	406.299	225.627	261.856	150.932	199.46	272.292	255.355	1760.75	274.772	181.825	364.8	241.801	233.761	272.531	283.001	238.328	691.501	423.293	1387.83	264.455	334.536	231.646	469.327	426.808	1672.7	289.234	267.117	381.075	1223.33	479.072	392.917	213.952	285.832	159.277	247.355	300.92	217.646	1789.8	271.492	215.596	288.999	244.507	248.524	304.405	339.882	259.794	632.042
Com_5941_pos	4-hydroxyprotoasukamycin	4752.82	3524.7	6504.76	6232.42	10232.6	5591.77	5371.43	4826.99	14293.2	10196.3	2742.79	6715.37	8260.67	12960	8624.41	7698.95	15429.3	14929.2	7849.04	9089.48	12235	5455.9	11485.7	12082.7	4671.68	10333.2	2563.09	13582.7	5180.08	6906.4	4338.17	5228.61	6860.72	8202.99	9608.14	7262.68	6296.95	5424.22	13703.3	9304.56	15519.7	10330.3	6645.41	12204.7	7772.14	7414.68	15533.7	12412.5
Com_5940_pos	4-Imino-1-(beta-D-ribofuranosyl)-1,4-dihydro-3-pyridinecarboxylic acid	222.748	156.934	119.587	138.883	2648.79	1800.32	163.556	111.745	951.505	158.395	144.459	216.828	141.336	134.206	146.756	173.886	133.877	303.691	176.135	793.839	134.498	170.037	138.445	172.476	193.852	738.452	215.961	150.322	178.985	641.949	228.253	193.235	163.252	171.581	2003.69	170.414	175.119	151.023	1106.67	201.83	191.961	211.308	159.778	171.944	209.517	226.355	167.931	393.319
Com_594_pos	Temazepam	110.663	87.6845	128.469	78.1597	63.3096	81.9946	132.954	90.5625	130.415	132.873	82.8631	125.517	104.018	95.0188	87.2204	87.9389	74.2967	198.453	114.847	186.035	110.55	129.257	157.891	168.098	71.0949	185.559	181.607	95.1137	297.434	134.714	136.312	124.853	144.775	76.8616	61.8839	106.633	115.003	79.2023	155.639	160.823	105.174	173.019	121.408	127.4	105.799	124.971	121.5	109.342
Com_594_neg	Selodenoson	413.376	78.9168	73.5393	88.2169	34.0977	79.4137	55.6873	81.1555	81.7099	72.134	32.4133	272.071	81.678	66.1239	93.3419	70.8431	42.9014	68.4809	88.7254	92.8161	61.9617	406.749	109.516	667.944	282.599	343.621	264.108	113.854	198.65	126.169	520.201	93.5028	77.711	89.136	39.3943	84.1593	57.5503	83.6543	89.0198	90.0239	41.1467	448.026	90.5527	56.1565	135.211	84.4923	44.4551	52.446
Com_5938_pos	4-Indolecarbaldehyde	56412.6	141838	256998	234787	42640.6	218696	156081	30492.1	271919	174676	130731	240682	161388	155805	99213.4	165313	154244	196217	218965	180042	306941	179116	116608	393465	126361	26882.9	30028.2	162360	59776.1	373329	142754	191670	56435.2	218086	146772	243226	25657.9	41862	197188	198537	141733	163354	216067	221554	276793	258974	223804	181669
Com_5938_neg	(1Z)-N-{1-[(8E,11E,13E)-10-Benzyl-8,11-dihydroxy-16-methoxy-2-oxa-6,9,12-triazatricyclo[13.3.1.0~3,7~]nonadeca-1(19),8,11,13,15,17-hexaen-6-yl]-3-methyl-1-oxo-2-butanyl}-2-(dimethylamino)propanimidic acid	28.3336	42.4372	32.038	32.2517	22.4197	40.6998	38.7266	50.2948	33.0591	38.53	19.4743	29.2223	35.6199	24.383	42.1254	33.3264	22.7171	34.4774	43.7829	42.2945	30.8438	23.8169	13.8791	30.263	31.7637	34.2793	35.0524	60.2775	75.069	50.2956	28.3227	47.3779	36.7656	32.7499	19.2903	36.0625	25.4292	38.2802	36.6133	47.3731	19.9891	28.0237	39.9603	28.1553	61.4812	39.2992	20.8763	25.5793
Com_5933_pos	4-Methoxy-1H,1'H-2,2'-bipyrrole-5-carbaldehyde	220.454	227.515	171.861	150.799	122.929	217.973	157.747	202.608	899.659	244.626	157.091	282.92	149.922	165.511	216.355	246.139	200.779	629.013	320.32	755.815	178.801	269.61	164.003	323.986	231.39	648.056	296.824	265.964	342.282	790.887	237.674	281.142	135.7	270.568	148.979	227.096	243.746	200.301	921.74	240.917	182.874	241.958	147.417	146.86	225.395	251.97	217.233	400.877
Com_5930_pos	4'-Methoxy-3-morpholino-propiophenone	330.517	2775.43	200.424	491.212	696.047	292.326	313.439	1638.95	299.67	313.336	671.501	341.346	339.176	2314.8	642.274	1797.25	723.725	451.68	642.072	691.718	1921.42	395.122	195.116	651.067	436.918	3695.63	288.08	419.44	506.124	246.205	611.807	876.528	200.725	453.645	335.184	195.95	235.597	383.015	246.538	233.924	209.1	291.854	1434.83	1004.7	255.612	427.515	706.095	221.407
Com_5922_pos	4-Methoxycinnamic acid	20835.5	5802.03	4717.08	8707.5	9315.32	16883	9191.78	28706.5	5531.1	7456.36	8573.55	42951.4	9950.11	19588.3	29120.3	15237.9	29780.5	74477.4	15403.3	3517.3	21871.3	3050.69	18566	80681	10952.2	15730.1	3693.16	24095	6238.52	6549.9	18218.4	5784.82	5163.54	7932.57	8630.18	22894.9	10680.5	27154.7	5336.95	6917.5	8193.76	30123.1	9661.85	17182.6	27434.5	17477.3	29030.9	83818.9
Com_5920_pos	4-Methylaminoantipyrine	364.81	266.81	285.562	339.524	273.969	294.002	297.526	352.148	384.137	322.685	252.828	459.323	366.922	302.103	432.346	380.623	356.366	394.874	312.408	226.647	256.675	237.467	265.628	258.473	354.198	272.683	354.54	338.753	418.096	426.274	349.535	318.403	314.152	293.676	271.178	337.056	304.312	336.956	391.835	346.471	271.985	356.3	332.853	317.564	491.389	411.465	386.408	454.346
Com_5919_pos	4-Methylcarbostyril	3253.16	2287.45	1818.11	3125.46	1.06642e+06	732992	1611.76	1689.79	3647.63	1436.38	1293.57	2357.14	1647.38	1760.78	1988.66	2138.84	2228.02	4098.39	1699.44	2940.19	1561.31	1908.67	1991.88	1982.81	1874.03	2747.69	2494.56	1780.62	3486.51	2613.53	2526.04	2068.81	1799.66	2479.84	905196	2435.54	1750.26	1503.33	4097.98	1403.56	1393.62	1671.7	1810.54	1748.91	2592.23	2847.67	2339.98	1728.52
Com_5916_pos	4-Methylene-2-oxoglutarate	2182.15	921.317	916.137	1019.76	605.99	865.049	1728.46	879.861	912.584	1884.81	3210.18	2716.12	510.003	1894.01	1460.24	2233.91	1003.26	1299.55	365.814	1392.5	1268.4	1970.17	1866.97	448.345	3635.03	744.309	4052.82	1754.38	1211.89	1391.13	1867.9	1442.67	844.71	848.22	705.328	893.442	752.454	712.794	1025.25	2270.17	3355.33	2090.04	528.219	1903.52	2129.41	4652.57	939.094	1496.39
Com_5916_neg	Triamcinolone	32.7296	44.1369	37.1785	52.1684	22.7153	43.7503	45.12	39.5111	36.8348	45.5926	22.2751	34.5335	40.7171	29.0308	47.0615	31.7711	23.8709	30.533	48.0673	41.2927	32.1931	30.0116	16.8642	35.6228	37.6259	28.7112	42.1815	69.5764	81.9396	56.0003	34.6998	51.0575	41.4156	37.9427	21.0637	42.3345	29.2193	42.7701	41.3886	53.4905	24.3712	33.2547	45.931	26.9382	51.9698	42.6436	25.2233	27.1714
Com_5915_pos	4-methylthioanisole	318.124	229.152	127.013	154.135	86.0159	112.456	535.806	147.262	983.411	162.176	114.239	220.847	137.372	131.592	153.619	524.783	320.239	387.759	275.511	781.253	148.87	191.227	162.416	2017.87	240.264	941.619	174.835	176.052	214.52	688.651	283.489	236.117	123.954	143.471	101.815	139.237	391.56	122.516	1007.54	164.488	127.662	202.884	147.449	134.109	170.501	405.031	369.596	356.223
Com_5914_pos	4-Methylumbelliferone sulfate	160.318	131.2	131.547	108.484	96.9856	124.607	103.452	127.312	590.837	254.892	98.3744	169.035	368.801	128.317	107.277	127.63	90.2224	223.753	134.079	348.361	90.381	103.31	178.502	139.119	255.815	404.203	166.282	113.932	182.458	351.544	156.263	132.989	203.162	145.822	119.478	128.54	131.616	113.61	534.39	344.462	112.206	137.417	466.207	134.001	131.221	151.711	108.09	226.031
Com_5913_pos	4-Morpholinylacetic acid	2390.1	1977.26	1717.92	2024.02	861.183	1207.02	2099.77	2269.42	2423.42	2006.29	3423.46	2040	1339.44	4488.88	1767.79	2225.71	2281.55	2117.92	1725.73	2857.97	1606.45	1588.85	2428.58	1541.56	3349.35	1923.76	2413.25	2627.05	3315.08	2063.99	1489.86	2186.02	1895.35	2020.59	1419.2	1497.94	2703.93	1872.28	1687.79	2757.99	2359.06	1512.56	1706.52	3763.57	1729.78	1822.73	2753.45	1902.5
Com_5912_pos	4-nitro-6-oxohepta-2,4-dienedioic acid	1656.72	1613.51	1418.06	1702.75	847.498	1382.55	1516.46	1219.81	1585.22	1492.33	1030.61	2207.27	1709.13	1209.23	1425.89	1718.68	1354.1	1461.17	2447.97	1771.61	1849.83	1651.21	1160.95	1734.54	1474.61	1028.76	2262.78	1353.59	2177.7	1852.74	1807.29	1537.27	1569.39	1923.79	1004.88	1394.27	1055.89	1592.78	1644.48	1224.48	824.641	1627.33	1310.49	1272.94	1632.45	1170.26	1293.13	1103.03
Com_5910_pos	4-Nitrobenzaldehyde	1477.03	1195.19	936.828	1135.63	716.598	880.469	1113.27	1028.18	2946.9	1166.51	940.454	1347.65	1097.63	1035.38	1025.16	1184.43	961.388	1377.68	1462.17	2916.68	1141.97	1310.92	973.583	1115.8	1191.74	2123.35	1285.34	1096.01	1391.19	2347.24	1899.82	1920.62	1639.85	1694.9	1029.61	1566.81	1640.28	1297.67	4679.22	2000.08	1591.19	1742.97	1503.67	1511.08	1780.98	1693	1535.05	2191.73
Com_591_pos	Temozolomide	2123.56	635.979	571.62	1688.58	835.957	1629.38	1432.46	886.654	811.814	1436.43	850.258	1797.27	1493.53	1288.14	6674.73	2549.96	1489.63	776.654	2923.07	635.003	2038.67	4301.83	2194.79	1028.79	1423.8	848.539	13088.1	2154.76	1940.25	559.736	1697.73	801.138	565.326	1638.78	746.246	2527.52	1068.89	826.317	818.929	1477.73	536.422	1388.49	1993.89	912.421	9137.75	5451.72	2004.59	814.781
Com_5909_pos	4-Nitrosobiphenyl	1071.26	848.603	457.474	1688.38	964254	666115	658.478	607.518	2260.67	417.954	398.086	955.235	443.183	361.679	530.823	741.606	542.178	3163.14	535.655	1822.22	551.988	676.913	540.897	586.109	567.075	1702.92	1000.53	805.765	1073.72	1557.7	649.368	578.594	478.293	1019.46	819846	817.564	568.241	581.015	2539.78	483.713	515.772	595.246	392.444	558.6	1171.76	1139.84	983.808	923.759
Com_5908_pos	4-O-(4-Deoxy-beta-L-threo-hex-4-enopyranuronosyl)-beta-D-galactopyranuronic acid	92.5328	94.0806	80.3815	81.4776	59.8197	72.2356	88.6191	87.0973	346.291	95.077	76.0312	151.215	83.2314	86.7012	84.8101	103.647	105.598	112.504	147.695	127.513	91.0521	129.711	96.5732	166.811	124.725	86.0683	107.192	117.878	120.587	98.8247	94.3014	105	75.1519	98.1943	57.8643	82.9162	96.7484	81.9301	312.138	99.1262	78.4079	131.158	90.5302	91.9165	96.127	111.839	91.0013	116.336
Com_5907_neg	Istamycin B3	35.0251	48.6355	40.9617	42.5748	25.0029	46.8823	48.3501	42.3396	39.2318	48.1395	24.4717	36.6641	43.9929	31.1091	37.291	34.0455	25.9667	31.622	58.1653	40.5313	34.4977	33.7744	18.5265	38.173	40.2135	30.8438	46.6892	72.8652	87.8055	60.6781	47.1396	58.1498	44.9415	40.1599	22.3638	45.3651	33.9666	46.916	43.8042	62.1918	25.0405	36.0413	49.2191	29.7312	71.0704	47.8994	25.6964	28.8581
Com_5905_pos	4-Oxo-4-(3-pyridinebutanal)	471.111	762.456	419.729	542.367	373.232	738.834	579.978	683.85	439.556	592.829	334.89	783.183	541.712	523.134	460.988	885.339	525.959	685.529	600.847	523.667	483.689	528.795	413.638	558.652	536.704	471.915	613.313	482.789	941.896	448.151	763.117	713.355	439.257	440.607	342.715	561.559	604.538	611.017	454.803	600.995	334.724	478.863	516.997	463.434	467.302	927.384	542.285	729.55
Com_5902_pos	4-Oxocyclohexanecarboxylic acid	1325.29	1174.76	680.674	762.923	741.711	837.983	730.529	722.186	1182.41	1091.89	829.505	1417.66	853.77	1124.73	750.913	808.153	887.68	1498.31	1643.9	946.423	754.357	911.971	1036.31	980.424	1381.61	915.548	856.838	874.83	1051.52	868.033	1382.72	1147.69	733.518	793.165	582.711	641.029	859.186	684.448	786.785	765.085	867.757	983.085	830.12	806.688	1136.85	713.978	1079.5	1082.82
Com_5898_pos	4-phenylbutanic acid-O-sulphate	2041.89	3018.71	3788.06	2927.14	3658.32	3502.4	5042.85	3312.4	2406.1	3160.43	2487.43	3565.33	4816.38	11098.8	2605.62	2638.7	2841.31	2350.06	3838.52	6555.36	4298.65	4247.39	3427.96	4358.4	4365.14	5779.62	5813.18	3374.68	3220.26	3495.66	2461.59	3539.98	3285.65	2616.38	3455.36	3758.84	4012.14	2280.49	2646.84	3327.43	2748.59	2891.56	4573.92	9464.22	2174.27	2517.12	3874.02	4533.11
Com_5896_pos	4-Piperidinecarboxamide	985.53	856.795	1001.99	1050.65	865.114	1081.67	900.79	787.335	1130.87	890.02	828.115	1421.58	984.399	1005.74	979.901	977.115	1172.43	1251.68	1549.87	1288.08	1044.67	1402.42	820.626	1698.95	1199.63	984.519	1722.22	1006.46	992.61	1029.23	1438.01	1239.15	969.638	825.183	808.777	804.193	880.006	915.874	1271.47	1165.04	942.889	1002.66	990.659	867.368	887.681	989.993	1401.41	951.134
Com_5894_pos	4-Pyridoxic acid	11745.9	7827.1	5311.93	5973.51	4149.29	4754.48	5488.69	5223.85	7099.2	5781.77	4270.38	7292.38	5880.41	4570.07	6129.44	6326.52	5687.31	10706.4	7361.55	5894.94	5369.42	6571.23	4883.01	6536.95	5946.64	5032.84	7675.17	5301.67	7725.62	5366.47	8825.13	7009.23	4549.08	5646.43	3244.53	4975.5	5259.09	4941.39	6454.3	6348.64	4742.87	5369.29	5887.28	5491.86	6711.13	6532.3	5020.58	7864.57
Com_5893_pos	4-Sulfanyldihydro-3(2H)-furanone	4409.66	15700	8669.03	4040.88	5926.72	10745.8	7175.86	28185.5	22356.3	22283.2	7005.54	18722.6	16621.3	12107.6	11414	12267.4	13291.5	11903.6	15397	5325.26	8513.74	8213.61	6029.75	11592.9	8053.78	6973.88	15206.5	4106.59	7643.76	8477.43	4423.61	18425.6	9739.84	6476.79	7644.87	12225.7	9191.73	16873.9	26508	27553.8	7418.63	13020.8	16962.2	12051.2	12655.8	8875.43	14335.5	14262.6
Com_5892_pos	4-Sulfobenzoic acid	586.228	386.094	291.276	324.013	248.81	202.516	318.216	182.719	892.713	324.463	231.109	431.065	281.262	370.714	501.522	728.782	366.508	450.148	679.9	558.687	399.177	351.777	185.267	555.389	332.063	264.155	569.659	366.768	622.042	425.105	219.085	465.722	327.361	191.153	256.621	334.414	193.336	163.467	873.986	727.392	306.984	288.467	344.417	389.404	551.045	358.716	396.765	316.969
Com_5889_pos	4-tert-Octylphenol monoethoxylate	2448.69	4144.57	2004.26	2722.71	1838.88	3684.06	2992.86	2417.19	3751.25	3743.74	2997.98	2892.47	3453.27	3213.8	2298.02	3298.59	1773.5	3334.55	3712.6	4777.27	2875.89	5514.78	2179.9	2546.99	2764.55	2709.5	1389.14	2864.4	4920.45	3829.7	2784.55	4848.06	2364.32	2893.05	2818.66	4894.02	3246.3	2597.04	4525.49	5373.27	4073.42	3757.55	3809.18	4585.95	5013.25	5269.85	3891.92	4442.17
Com_5882_pos	4-Vinylpyridine	320.114	207.179	197.635	214.117	197.813	308.994	472.66	256.487	599.537	415.777	195.617	238.392	213.538	269.637	301.816	302.973	244.185	246.349	233.406	490.289	301.291	392.188	389.173	290.127	199.055	453.766	277.231	285.812	3202.27	395.343	363.753	267.299	185.677	218.909	201.886	455.866	321.51	226.171	599.595	504.387	198.968	268.807	245.645	219.762	220.248	351.394	257.392	241.629
Com_5880_neg	N-{2-[4-({(Z)-Hydroxy[(trans-4-hydroxycyclohexyl)imino]methyl}sulfamoyl)phenyl]ethyl}-5-methyl-2-pyrazinecarboximidic acid	93.6912	79.2841	84.6432	70.8933	52.409	99.9651	137.299	90.2704	86.9275	114.727	62.1794	86.8825	121.984	100.206	113.781	70.4664	58.6556	83.255	140.057	125.248	81.3797	58.7333	38.8723	85.1827	131.112	76.6058	127.947	89.2808	127.58	87.3832	95.8594	87.3738	83.1922	76.2502	71.2186	90.9884	59.3912	94.5985	86.3374	124.424	67.2925	73.5561	119.611	108.912	146.155	110.867	65.3123	73.91
Com_5875_pos	5-(2-Thienyl)-3,4,7,7a-tetrahydrocyclopenta[b]pyran-6(2H)-one	8.02204e+06	9.11742e+06	5.63583e+06	2.71269e+06	4.95367e+06	5.20794e+06	5.20991e+06	3.34974e+06	6.17876e+06	6.09007e+06	3.87744e+06	6.82282e+06	5.38658e+06	3.13391e+06	4.35068e+06	7.16184e+06	6.06156e+06	4.18555e+06	5.80054e+06	5.26668e+06	5.18797e+06	4.34342e+06	3.61341e+06	3.94405e+06	4.88043e+06	8.80213e+06	1.17813e+07	4.46017e+06	8.05936e+06	6.04742e+06	6.2727e+06	9.34305e+06	4.71938e+06	3.17536e+06	6.34151e+06	4.63957e+06	5.42374e+06	6.15585e+06	6.35344e+06	5.92242e+06	3.76505e+06	6.2843e+06	5.93666e+06	3.93983e+06	5.4489e+06	6.10261e+06	4.92184e+06	4.26661e+06
Com_5874_neg	Flibanserin	21.4696	34.9691	29.556	29.0384	22.698	46.4375	34.2581	30.643	62.0166	35.2435	1261.9	24.1074	31.9212	22.9654	38.3859	26.9659	16.8034	32.3259	33.661	65.814	24.0369	19.7095	11.5058	21.7279	24.5697	39.1781	31.2011	54.3826	66.8515	70.2031	21.455	45.2172	35.7234	33.2978	17.4987	37.036	24.5527	33.9817	81.7908	48.3772	334.289	23.2664	37.9464	26.212	60.0765	45.2158	19.5085	23.7411
Com_5872_neg	luteolin 7-O-(6-O-malonyl-beta-D-glucoside)	277.625	351.458	314.258	300.732	199.825	372.906	398.116	338.152	331.035	421.043	205.394	302.838	440.746	292.96	591.117	335.461	229.684	354.678	458.025	530.744	496.064	261.141	160.447	323.525	351.61	286.981	454.568	416.215	548.937	724.993	340.537	387.306	314.161	364.519	177.479	387.927	247.691	370.536	407.374	483.526	282.466	434.404	462.718	317.149	812.033	427.72	283.076	269.22
Com_587_pos	Tenidap	2304.94	1452.22	2108.42	2223.43	1407.84	1878.01	1792.19	1766.25	1325.48	2541.54	1864.13	2970.08	1700.06	1820.11	1952.98	2123.96	1766.75	2244.82	6227.84	1090.48	5750.72	4816.36	2268.68	2028.46	3111.23	944.056	3564.86	2763.85	3425.15	1166.34	1796.13	1974.73	1628.81	2295.8	1440.07	1623.24	1863.83	1593.31	1358.01	2333.26	1702.13	2367.32	1692.86	1738.04	1840.36	1781.94	1869.38	1568.97
Com_5867_pos	5-(3',4'-Dihydroxyphenyl)-gamma-valerolactone-3'-O-methyl-4'-O-glucuronide	162.427	124.996	105.126	123.733	82.7645	111.995	121.356	112.894	822.742	154.127	103.23	177.183	128.266	106.304	131.112	145.318	117.775	631.018	254.24	775.514	125.382	216.672	112.833	189.129	150.208	643.668	198.685	137.03	173.978	545.162	173.542	161.648	112.154	147.131	91.0561	125.68	140.802	118.811	871.194	153.354	119.938	163.465	139.384	122.25	152.728	157.488	178.474	321.565
Com_5865_pos	5-(3-hydroxy-4-acetoxybut-1-ynyl)-2,2'-bithiophene	130.377	14491.9	103.232	112.231	79.2354	100.344	122.959	114.377	425.904	128.505	104.225	187.41	118.818	111.883	119.825	161.27	109.444	154.69	243.652	153.419	124.251	159.73	112.234	188.32	150.365	14386.3	228.135	115.181	162.952	9952.36	129.244	9957.25	106.205	127.21	79.5188	114.678	138.232	113.861	420.846	133.312	111.367	158.272	129.96	112.089	129.324	176.242	122.694	156.853
Com_5865_neg	Cyclopenol	70.4705	73.0937	67.9831	82.9085	47.5393	97.786	102.007	90.6034	78.6591	77.9328	832.454	77.4878	96.3656	72.3745	116.389	86.1436	61.3745	82.045	102.208	119.92	71.7367	66.4293	40.2997	82.2097	92.9323	60.8214	136.093	97.6462	116.596	85.3315	69.55	78.3996	77.0128	69.9807	48.3757	84.8907	64.3583	100.732	72.3691	100.009	947.13	68.006	106.283	80.1113	144.82	127.358	64.819	70.1449
Com_5861_pos	5-(5-(4-(4,5-dihydro-2-oxazoly)phenoxy)pentyl)-3-methyl osoxazole	278.045	201.003	177.037	616.002	118.755	188.628	159.971	169.78	254.406	145.218	146.204	335.386	142.972	157.864	163.486	224.098	149.338	138.316	541.282	342.562	374.908	315.169	178.831	371.563	209.702	210.477	355.296	2141.84	225.812	258.254	610.571	198.984	152.732	612.815	111.114	153.382	257.428	170.938	269.135	166.418	184.579	283.78	162.947	141.743	214.158	371.847	261.283	173.732
Com_5856_pos	5-(6-Hydroxy-benzofuran-2-yl)-2-(3-methyl-but-2-enyl)-benzene-1,3-diol	86.987	78.8283	66.6982	76.7046	62.9463	76.0542	102.488	73.5944	198.505	84.859	64.8659	98.9238	73.0895	67.5576	79.4176	87.1573	71.1381	113.99	133.603	133.564	81.3537	99.8153	86.5644	100.698	102.857	107.226	97.9968	74.5921	97.2188	107.564	81.9617	91.1389	65.8747	79.8236	62.422	71.048	98.1073	68.3192	178.88	87.4748	85.5574	89.9061	78.5306	69.0332	111.979	90.8319	76.1007	119.77
Com_5854_pos	5-(Heptadec-12-enyl)resorcinol	1911.16	2801.82	1468.93	939.073	689.043	975.702	1618.51	1700.78	1263.79	1230.23	1053.22	1463.32	620.871	2069.32	1399.7	1982.75	1260.82	959.308	2075.69	2410.63	819.301	757.747	1439.48	2278.19	1095.14	845.988	315.005	1278.78	1062.45	541.664	1718.21	2068.49	677.176	694.954	678.214	1193.87	743.05	980.873	954.017	1071.59	2120.23	900.169	538.262	721.845	1086.3	1579.43	530.039	732.71
Com_5851_pos	5-(Hydroxyphenyl)-gamma-valerolactone-O-sulphate	489.029	462.31	271.937	271.628	331.542	269.083	313.867	331.368	451.509	410.668	297.385	450.927	299.613	443.558	316.232	335.407	426.423	402.16	434.186	475.521	569.131	351.502	262.047	466.638	316.459	350.748	487.193	393.83	563.181	283.695	325.201	366.049	320.387	283.379	460.986	272.272	377.296	277.42	733.848	520.306	321.947	328.414	333.282	378.174	332.805	360.872	304.641	347.789
Com_585_pos	Tentoxin	211.612	179.085	211.124	265.158	206.967	167.769	237.31	202.095	277.803	438.225	280.81	304.819	229.697	282.761	162.206	236.65	218.567	409.906	401.933	448.046	301.243	300.553	320.306	284.473	458.612	256.031	268.542	253.099	600.702	312.416	286.326	358.128	246.248	244.389	365.599	309.758	275.207	221.419	428.874	499.325	256.912	448.459	249.757	299.58	334.341	499.949	455.669	329.287
Com_5849_neg	S-[2-({N-[(2R)-2-Hydroxy-3,3-dimethyl-4-(phosphonooxy)butanoyl]-beta-alanyl}amino)ethyl] ethanethioate	29.8462	102.487	35.2523	140.652	22.8971	42.0907	127.474	38.0062	35.6248	108.831	21.0377	29.6661	38.8357	27.2278	46.5846	35.076	22.6074	34.4225	44.1551	42.4581	31.1963	45.1892	15.4827	31.3083	90.1885	111.785	81.5596	61.3321	78.0952	54.1056	30.2093	121.57	39.8994	189.583	21.7992	40.4976	27.042	41.7847	38.6252	86.2993	22.3512	30.1769	42.8356	29.7321	65.6301	42.0711	23.5176	25.7706
Com_5842_neg	BIM-1	136.339	73.4494	88.5377	111.551	24.4404	65.6975	374.992	144.721	168.645	115.936	131.237	35.8423	298.764	165.417	74.0269	379.662	45.4406	122.958	56.3743	210.387	100.059	167.99	20.3304	122.54	570.263	36.1423	192.477	140.818	1922.75	93.5185	71.4982	56.9212	146.032	189.292	22.0548	62.6706	247.513	152.949	236.363	88.4301	126.933	39.6108	245.718	125.156	109.612	342.496	53.3111	96.3838
Com_5839_pos	5,14,15-Trihydroxy-2,9,26-trimethyl-3,19,23,28-tetraoxaoctacyclo[16.9.1.1~18,27~.0~1,5~.0~2,24~.0~8,17~.0~9,14~.0~21,26~]nonacos-11-ene-4,10,22,29-tetrone	82.7255	141.617	87.5391	98.3161	47.9196	139.494	93.6067	110.511	548.124	120.834	68.7675	138.246	75.4926	67.2325	120.043	143.719	117.346	1973.73	141.859	401.412	82.949	96.9217	74.9764	132.35	109.998	365.92	132.718	99.8788	124.097	361.687	91.8715	122.648	87.4744	101.795	45.5788	108.425	98.0006	95.852	481.174	119.104	92.3598	106.999	78.3355	59.8409	125.266	146.836	617.174	188.378
Com_5837_pos	5,14-Dihydroxy-2,9,26-trimethyl-4,10,22,29-tetraoxo-3,19,23,28-tetraoxaoctacyclo[16.9.1.1~18,27~.0~1,5~.0~2,24~.0~8,17~.0~9,14~.0~21,26~]nonacos-11-en-16-yl acetate	371.125	192.287	199.122	764.901	152.867	185.434	188.652	247.996	343.862	188.853	135.743	452.267	174.819	169.209	198.328	233.386	151.858	171.172	486.66	280.495	215.013	235.914	218.547	306.734	230.782	276.792	403.564	203.054	255.309	338.707	765.012	225.125	179.816	743.19	122.909	181.585	330.928	211.477	330.804	193.702	245.717	332.083	195.003	166.037	262.673	470.549	335.982	225.042
Com_5836_neg	Picrasin C	336.29	291.809	189.346	154.475	143.558	217.452	408.164	205.596	170.232	276.979	102.36	555.935	140.357	184.836	286.563	209.345	182.193	159.391	218.046	193.424	228.602	271.428	184.572	412.376	327.97	368.376	534.784	2380.37	212.823	266.512	296.69	276.602	167.032	269.597	134.128	317.088	268.683	275.063	420.924	372.128	97.5379	402.425	205.151	131.288	259.668	341.705	126.847	310.431
Com_5833_pos	5,4'-dihydroxy-3,3'-dimethoxy-6,7-methylenedioxyflavone	252.037	217.169	151.767	180.384	127.739	148.889	188.075	156.358	681.976	195.766	168.736	242.826	168.69	169.844	167.342	223.703	167.364	364.52	297.275	772.253	185.355	215.603	161.453	244.686	208.421	587.945	271.758	178.19	264.181	580.167	259.989	227.673	172.443	202.363	138.206	177.36	219.551	152.924	756.659	225.969	199.377	249.207	193.307	185.894	195.41	239.634	193.571	395.348
Com_5830_pos	5,5',6,6'-Tetrahydro-3',6'-epoxy-beta,beta-carotene-3,5,5',6-tetrol	825.57	542.469	809.833	673.789	689.054	1019.96	1490.59	787.651	1045.66	1184.34	591.078	640.866	827.783	741.39	752.718	694.88	952.426	1320.78	1086.21	1028.01	2630.93	1213.27	901.438	2040.26	1191.89	3466	1233.35	926.525	1098.92	678.595	995.809	514.753	661.889	816.057	642.868	1115.63	831.17	1066.12	1350.08	1517.95	775.824	480.779	864.36	1006.49	1714.61	773.174	2334.53	2246.99
Com_5823_pos	5,5-Dichloro-4-hydroxy-1-(3-hydroxy-5-methoxyphenyl)-2-pentanone	263.476	224.205	157.1	174.652	116.39	157.918	259.151	151.698	718.254	183.899	177.957	303.002	403.139	213.303	275.207	401.377	270.841	367.423	1022.45	643.042	277.98	1628.73	137.472	750.369	186.471	660.767	272.953	180.381	458.437	780.891	320.105	282.24	183.001	223.434	176.638	167.422	214.569	254.165	684.718	220.856	171.878	281.448	344.798	251.666	333.494	408.515	243.233	433.604
Com_5821_pos	5,5-Dimethyl-4-(3-oxobutyl)dihydro-2(3H)-furanone	1157.28	775.209	1794.28	885.702	1178.43	545.059	590.659	1288.76	927.99	1025.05	2087.05	1071.43	457.555	2725.88	896.691	972.395	1661.8	1357.6	907.146	1556.57	1509.75	841.06	813.185	528.47	600.451	749.143	615.311	1307.33	991.006	794.87	1077.47	797.324	1670.71	1024.84	1382.98	1385.98	1115.63	981.288	812.217	829.895	2306.93	840.024	365.477	2476.17	1049.2	1115.69	1640.95	1257.2
Com_5820_pos	5,6,7-Trimethoxy-2H-chromen-2-one	710.759	210.167	196.735	118.243	240.199	434.479	395.262	341.586	438.192	171.95	165.948	741.341	336.56	404.377	462.959	493.197	1330.07	1559.19	410.012	324.051	249.213	165.444	524.295	6129.34	376.327	760.602	136.34	589.787	141.232	312.832	519.877	238.261	219.594	128.29	237.774	553.851	476.722	400.25	351.421	219.444	201.033	530.271	321.371	411.573	498.108	464.516	1712.07	1791.34
Com_5818_pos	5,6-Dihydrothymidine	110.297	113.072	260.927	111.818	548.604	356.525	112.174	73.6814	241.562	143.853	81.4488	207.888	96.0355	101.577	126.761	91.8281	83.408	154.792	213.621	216.46	152.055	122.526	131.113	124.326	157.878	217.88	114.115	93.1073	110.752	199.55	122.786	129.659	281.036	127.466	558.335	80.5347	127.906	84.5108	252.189	134.478	103.359	147.01	105.348	105.139	126.054	103.733	88.3821	212.882
Com_5817_pos	5,6-Dihydroxy-2-naphthalenesulfonic acid	127.496	71.3029	63.8922	111.971	47.1097	80.2188	66.6925	85.8671	98.8825	73.9349	54.8993	106.912	129.784	60.5442	116.128	180.585	240.558	232.055	117.067	435.953	142.648	136.924	89.6599	114.969	86.7055	70.4402	155.791	111.661	176.701	88.9712	84.0777	87.0544	60.0017	95.7115	48.7668	77.7103	103.657	80.5742	97.7841	79.2402	54.5815	133.836	183.313	56.5814	105.367	191.622	177.481	102.477
Com_581_pos	terameprocol	139.485	157.587	220.31	158.439	72.9787	108.889	118.061	116.996	260.431	196.25	100.949	412.474	281.861	113.677	591.096	161.799	118.186	136.878	124.095	170.405	79.0857	99.5194	204.917	104.796	202.267	247.3	139.804	120.112	173.48	209.654	263.013	149.584	216.28	125.813	76.0955	113.732	131.848	90.573	252.237	206.353	101.45	289.607	284.362	114.566	591.362	158.725	122.751	150.776
Com_5806_neg	443408	920.547	36.4569	30.9203	29.1606	501.733	35.4555	35.4921	30.7792	56.3578	35.9384	37.5217	24.1023	33.9727	448.154	38.8394	30.1178	19.0523	33.8075	36.1548	63.8346	27.0508	20.9132	11.9711	25.1491	312.159	439.702	1965.99	54.1833	68.5369	65.237	926.427	44.5633	32.7409	30.0057	358.057	32.8179	22.3273	33.0756	60.5583	44.8823	34.2491	24.6439	36.7578	500.478	56.8621	40.7554	19.7496	25.7277
[truncated: 2,347 more rows]
[truncated: 259 more columns]
