# Supplementary material for: Hepatic and extrahepatic metabolic modulation in hbv-related decompensated cirrhosis and acute-on-chronic liver failure
Source: Virulence. 2024 Sep 23;15(1):2404953. doi: 10.1080/21505594.2024.2404953 (PMC11421379; doi:10.1080/21505594.2024.2404953)
Supplement: Suppl_Table5.xlsx [file KVIR_A_2404953_SM9982.xlsx]

## Sheet: original
Index	Molecular Weight	Formula	Compounds	Class	JS10	JS11	JS12	JS13	JS14	JS145	JS148	JS15	JS16	JS17	JS18	JS19	JS20	JS21	JS22	JS23	JS24	JS25	JS26	JS27	JS28	JS29	JS30	JS31	JS32	JS33	JS4	JS5	JS51	JS6	JS7	JS8	JS9	NC1	NC10	NC13	NC15	NC16	NC17	NC18	NC19	NC2	NC20	NC21	NC22
mws-oxlipid-A1	320.24	C20H32O3	14,15-EET[(±)14,15-epoxy-5Z,8Z,11Z-eicosatrienoic acid]	ARA	1.57500	1.32500	1.43750	1.43750	1.51250	1.67500	0.51125	1.40000	1.45000	3.06250	8.77500	6.20000	3.28750	1.81250	1.00375	1.58750	2.28750	1.67500	1.33750	2.21250	1.72500	1.65000	1.21125	1.18250	1.72500	1.90000	1.60000	1.05000	3.10000	1.56250	2.35000	4.08750	1.17000	0.97750	1.50000	0.60125	0.87000	0.96750	1.19625	0.48000	0.99875	0.68375	2.53750	0.30625	0.86500
mws-oxlipid-A2	320.24	C20H32O3	11,12-EET[(±)11,12-epoxy-5Z,8Z,14Z-eicosatrienoic acid]	ARA	2.30000	1.20625	N/A	1.43750	1.31250	1.66250	0.43125	1.04250	1.16750	2.95000	5.32500	6.76250	2.57500	1.45000	0.96875	1.62500	3.26250	1.00500	1.61250	2.07500	2.67500	2.26250	1.25000	1.17250	1.27500	2.35000	1.43750	1.10375	3.22500	1.38750	2.78750	3.87500	N/A	N/A	1.17000	N/A	0.82500	0.98750	0.97250	N/A	N/A	N/A	1.66250	N/A	0.97125
mws-oxlipid-A3	320.24	C20H32O3	8,9-EET[(±)8,9-epoxy-5Z,11Z,14Z-eicosatrienoic acid]	ARA	1.23875	1.51250	1.60000	1.24000	1.21250	1.81250	0.71250	0.81375	2.01250	3.87500	7.08750	4.58750	2.40000	1.17250	0.85875	1.50000	2.45000	1.11625	0.96125	1.65000	1.87500	11.07500	5.07500	0.98125	1.37500	3.76250	1.63750	0.78000	2.66250	1.67500	1.33750	2.27500	1.51250	0.73875	1.06625	0.27375	0.89000	0.74250	0.88375	0.20125	0.79250	0.65750	1.77500	0.48250	0.66250
mws-oxlipid-A4	320.24	C20H32O3	5,6-EET[(±)5,6-epoxy-8Z,11Z,14Z-eicosatrienoic acid]	ARA	177.98750	98.23750	N/A	N/A	100.59375	83.19375	35.16250	56.00625	62.53125	117.63125	168.20000	270.06250	103.49375	75.40000	53.10625	55.64375	92.25625	93.16250	86.09375	118.71875	N/A	157.86875	68.69375	46.58125	84.64375	111.28750	112.19375	65.25000	175.45000	99.86875	102.22500	159.86250	47.30625	61.98750	64.52500	32.44375	82.28750	65.06875	66.15625	N/A	54.37500	N/A	111.46875	34.61875	45.49375
mws-oxlipid-B1	294.22	C18H30O3	9-oxoODE[9-oxo-10E,12Z-octadecadienoic acid]	LA	17.00000	0.63125	6.32500	3.53750	0.63750	13.50000	10.11250	9.68750	1.09000	2.93750	9.71250	10.03750	1.06250	0.65000	2.91250	13.62500	29.25000	17.12500	2.33750	3.25000	6.00000	6.05000	6.08750	16.25000	1.11000	9.92500	6.12500	0.34750	6.41250	6.62500	5.93750	11.22500	20.37500	20.75000	15.50000	N/A	14.25000	5.68750	14.62500	N/A	11.15000	3.32500	2.96250	9.37500	9.33750
mws-oxlipid-B2	294.22	C18H30O3	13-oxoODE[13-oxo-9Z,11E-octadecadienoic acid]	LA	5.58750	N/A	2.96250	2.18750	N/A	4.40000	2.73750	3.97500	0.42125	2.58750	4.12500	4.65000	N/A	N/A	N/A	4.62500	11.53750	4.35000	0.36625	1.80000	3.48750	2.92500	3.72500	5.33750	0.28375	3.57500	3.43750	N/A	2.68750	3.57500	2.50000	3.72500	5.66250	6.33750	3.72500	N/A	3.36250	2.62500	5.31250	N/A	5.41250	N/A	1.63750	2.33750	2.85000
mws-oxlipid-B3	310.4	C18H30O4	trans-EKODE-(E)-Ib[9-oxo-11-(3-pentyl-2-oxiranyl)-10E-undecenoic acid]	LA	N/A	6.35000	3.78750	7.51250	6.37500	N/A	N/A	N/A	8.57500	1.83750	3.78750	N/A	12.75000	7.63750	5.62500	N/A	N/A	N/A	3.68750	1.92500	N/A	N/A	N/A	N/A	4.85000	3.33750	N/A	4.96250	N/A	N/A	N/A	N/A	N/A	N/A	N/A	7.61250	N/A	N/A	N/A	6.97500	N/A	10.11250	N/A	N/A	N/A
mws-oxlipid-B4	296.5	C18H32O3	13(S)-HODE[13S-hydroxy-9Z,11E-octadecadienoic acid]	LA	81.62500	107.62500	162.50000	167.50000	69.12500	49.12500	47.50000	60.12500	117.87500	213.75000	567.50000	308.75000	178.75000	54.62500	94.62500	157.50000	195.00000	72.00000	147.50000	83.87500	69.25000	61.00000	127.50000	74.12500	42.25000	140.00000	54.00000	44.62500	34.12500	67.37500	37.75000	43.37500	143.75000	161.25000	93.25000	94.25000	43.12500	34.87500	45.12500	58.75000	116.75000	188.75000	89.00000	66.50000	44.62500
mws-oxlipid-B5	296.5	C18H32O3	(±)9-HODE[(±)-9-hydroxy-10E,12Z-octadecadienoic acid]	LA	108.62500	146.25000	287.50000	211.25000	94.87500	56.50000	60.62500	83.62500	140.00000	321.25000	765.00000	458.75000	268.75000	81.62500	118.62500	178.75000	390.00000	100.37500	173.75000	124.25000	92.37500	77.87500	182.50000	60.87500	52.00000	252.50000	82.75000	47.50000	40.50000	75.75000	39.37500	42.87500	260.00000	142.50000	87.62500	109.12500	60.25000	42.00000	46.25000	71.25000	180.00000	288.75000	68.50000	63.62500	46.50000
mws-oxlipid-B6	312.4	C18H32O4	13(S)-HpODE[13S-hydroperoxy-9Z,11E-octadecadienoic acid]	LA	N/A	N/A	N/A	N/A	N/A	N/A	N/A	N/A	N/A	2.37500	N/A	N/A	N/A	N/A	N/A	N/A	N/A	N/A	N/A	N/A	N/A	N/A	N/A	N/A	N/A	N/A	N/A	N/A	N/A	N/A	N/A	N/A	N/A	N/A	N/A	N/A	N/A	N/A	N/A	N/A	N/A	N/A	N/A	N/A	N/A
mws-oxlipid-C1	318.22	C20H30O3	(±)18-HEPE[(±)-18-hydroxy-5Z,8Z,11Z,14Z,16E-eicosapentaenoic acid]	EPA	N/A	4.35000	86.75000	9.30000	7.73750	N/A	2.78750	1.72500	7.21250	12.50000	35.50000	10.48750	9.78750	3.18750	2.58750	6.95000	N/A	1.86250	92.62500	44.62500	3.13750	4.06250	3.81250	0.95375	2.81250	6.31250	1.65000	1.62500	N/A	1.38750	N/A	N/A	N/A	2.71250	3.21250	0.91125	N/A	1.85000	2.12500	N/A	2.97500	4.08750	1.36250	1.46250	N/A
mws-oxlipid-C2	318.22	C20H30O3	(±)15-HEPE[(±)-15-hydroxy-5Z,8Z,11Z,13E,17Z-eicosapentaenoic acid]	EPA	0.90125	1.35000	43.25000	3.68750	3.18750	N/A	0.92500	0.67125	2.98750	5.32500	14.00000	3.90000	3.61250	0.75375	0.84875	5.68750	2.43750	0.45875	53.00000	21.00000	0.88000	1.24125	1.25000	0.13875	0.70625	2.15000	0.35000	0.26250	N/A	0.25375	0.51375	0.25625	0.65250	1.11250	1.10375	0.17875	0.27750	0.26000	0.09275	0.56250	0.85250	1.77500	0.48625	0.39875	N/A
mws-oxlipid-C3	318.22	C20H30O3	(±)12-HEPE[(±)-12-hydroxy-5Z,8Z,10E,14Z,17Z-eicosapentaenoic acid]	EPA	26.12500	12.87500	105.12500	6.25000	15.62500	2.92500	8.45000	3.67500	36.25000	7.21250	26.37500	13.00000	10.12500	1.48750	8.62500	27.12500	60.25000	6.83750	296.25000	109.00000	2.88750	33.50000	8.77500	0.94125	22.62500	6.06250	2.10000	2.87500	0.33250	1.72500	5.57500	1.02000	17.00000	67.00000	29.37500	0.11900	9.97500	7.76250	0.16625	10.27500	54.12500	126.25000	18.00000	5.90000	0.09075
mws-oxlipid-C4	318.22	C20H30O3	(±)5-HEPE[(±)-5-hydroxy-6E,8Z,11Z,14Z,17Z-eicosapentaenoic acid]	EPA	3.50000	3.13750	148.75000	14.87500	7.01250	1.07750	2.32500	1.92500	8.27500	19.50000	28.12500	20.37500	8.93750	2.91250	1.80000	8.55000	6.31250	1.00500	124.75000	71.37500	2.47500	3.35000	3.86250	0.81000	2.18750	6.07500	1.73750	1.19250	0.54375	1.35000	1.40000	0.48000	2.38750	1.10250	1.28750	0.28000	0.90750	0.43500	0.40875	0.36000	0.82500	0.90625	0.64750	0.16625	0.25250
mws-oxlipid-C5	318.5	C20H30O3	(±)11-HEPE[(±)-11-hydroxy-5Z,8Z,12E,14Z,17Z-eicosapentaenoic acid]	EPA	N/A	1.43750	35.75000	3.25000	2.52500	0.75250	1.46250	1.57500	2.13750	4.55000	13.50000	3.05000	3.52500	1.19750	N/A	4.52500	2.98750	0.74000	41.00000	18.25000	0.79625	1.55000	1.30000	N/A	1.00875	2.15000	N/A	0.67500	N/A	0.44250	N/A	N/A	N/A	N/A	N/A	N/A	N/A	N/A	N/A	N/A	N/A	1.62500	0.79375	N/A	N/A
mws-oxlipid-C6	318.5	C20H30O3	(±)8-HEPE[(±)-8-hydroxy-5Z,9E,11Z,14Z,17Z-eicosapentaenoic acid]	EPA	N/A	N/A	32.00000	3.07500	2.73750	N/A	N/A	0.31500	1.42500	4.27500	6.85000	2.77500	2.42500	0.42750	N/A	0.65750	N/A	N/A	33.37500	13.87500	0.65625	0.90625	0.64375	N/A	N/A	1.58750	N/A	N/A	N/A	N/A	N/A	N/A	N/A	N/A	N/A	N/A	N/A	N/A	N/A	N/A	N/A	N/A	N/A	N/A	N/A
mws-oxlipid-C7	318.5	C20H30O3	(±)9-HEPE[(±)-9-hydroxy-5Z,7E,11Z,14Z,17Z-eicosapentaenoic acid]	EPA	N/A	1.45000	41.00000	3.81250	2.65000	N/A	1.13000	0.56500	3.76250	5.06250	9.83750	3.35000	3.12500	0.75625	0.87875	2.80000	3.32500	0.65875	45.62500	19.37500	0.63125	2.25000	1.28750	0.31500	1.33750	1.50000	0.38000	0.45250	N/A	0.16875	N/A	0.37250	1.26250	3.20000	1.82500	N/A	0.46750	0.75500	0.13750	0.58250	2.28750	5.38750	0.79250	0.32375	N/A
mws--oxlipid-E1	320.24	C20H32O3	20-HETE[20-hydroxy-5Z,8Z,11Z,14Z-eicosatetraenoic acid]	ARA	3.70000	4.21250	1.27500	1.08125	2.26250	N/A	3.28750	5.42500	1.58750	0.61375	3.90000	2.12500	2.33750	2.68750	N/A	2.12500	13.50000	3.13750	2.20000	1.46250	0.82500	3.51250	4.56250	N/A	1.61250	1.81250	1.88750	N/A	N/A	0.73625	N/A	N/A	2.60000	6.16250	2.01250	0.59000	4.38750	N/A	1.42500	2.00000	4.42500	5.82500	1.33750	1.76250	N/A
mws--oxlipid-E10	320.24	C20H32O3	(±)5-HETE[(±)5-hydroxy-6E,8Z,11Z,14Z-eicosatetraenoic acid]	ARA	27.87500	57.62500	347.50000	160.00000	40.25000	23.87500	20.50000	37.12500	81.75000	270.00000	273.75000	622.50000	104.87500	24.50000	20.25000	44.00000	84.37500	24.00000	167.50000	125.00000	25.25000	54.62500	125.00000	13.12500	28.50000	100.75000	30.50000	17.00000	12.33750	29.62500	7.66250	5.56250	37.62500	11.82500	17.50000	7.00000	20.00000	8.00000	7.58750	7.65000	10.83750	10.30000	19.75000	5.15000	5.30000
mws--oxlipid-E11	320.24	C20H32O3	8-HETE[8-hydroxy-5Z,9E,11Z,14Z-eicosatetraenoic acid]	ARA	8.58750	24.62500	97.87500	42.50000	21.50000	7.46250	8.68750	13.37500	29.12500	81.87500	85.12500	102.87500	46.37500	7.88750	9.71250	19.00000	22.37500	10.62500	51.25000	36.12500	10.00000	33.50000	39.87500	5.82500	10.33750	46.75000	10.65000	6.87500	3.73750	5.45000	3.33750	3.55000	18.37500	14.00000	8.82500	3.31250	7.27500	5.88750	3.25000	5.03750	8.51250	11.83750	12.16250	3.18750	2.25000
mws--oxlipid-E12	266.19	C16H26O3	tetranor-12(S)-HETE[8S-hydroxy-4Z,6E,10Z-hexadecatrienoic acid]	ARA	1.97500	1.73750	0.79250	0.26625	1.95000	1.02625	1.35000	1.47500	0.64875	0.26375	1.86250	2.10000	1.17625	0.99500	4.20000	0.55875	2.47500	1.91250	0.59875	0.77500	0.30875	6.16250	1.11000	0.24500	1.11125	0.58250	0.31750	1.27500	0.48625	0.21500	1.05500	0.82500	3.62500	5.21250	2.43750	0.20750	1.00625	0.83875	0.50625	1.33750	4.15000	6.42500	3.31250	1.19250	0.12750
mws--oxlipid-E2	320.24	C20H32O3	19(S)-HETE[19S-hydroxy-5Z,8Z,11Z,14Z-eicosatetraenoic acid]	ARA	N/A	4.51250	2.35000	N/A	9.35000	N/A	N/A	5.22500	2.48750	N/A	2.31250	1.98750	2.65000	4.50000	34.12500	N/A	11.05000	1.86250	N/A	N/A	N/A	1.92500	2.86250	N/A	N/A	2.31250	1.85000	N/A	N/A	N/A	N/A	N/A	N/A	3.78750	2.50000	N/A	3.52500	N/A	1.60000	2.20000	4.12500	11.91250	2.40000	2.18750	N/A
mws--oxlipid-E3	320.24	C20H32O3	(±)18-HETE[(±)18-hydroxy-5Z,8Z,11Z,14Z-eicosatetraenoic acid]	ARA	N/A	0.84000	1.85000	0.79000	2.78750	1.10750	0.64375	1.03000	1.87500	1.05250	2.58750	N/A	0.70250	1.66250	1.55000	0.44625	2.00000	1.03000	0.92750	0.71000	0.54000	0.99375	1.50000	0.80750	0.70500	1.38750	0.91000	1.12875	0.80250	1.16875	2.06250	1.03375	0.82625	0.97750	0.91625	0.52250	1.10250	N/A	0.63625	0.57625	1.18000	1.68750	1.09250	1.04500	0.29250
mws--oxlipid-E4	320.24	C20H32O3	(±)17-HETE[(±)17-hydroxy-5Z,8Z,11Z,14Z-eicosatetraenoic acid]	ARA	N/A	0.19750	0.88500	0.14625	0.89750	N/A	0.21375	0.30000	0.47875	0.39500	0.74625	0.38750	0.21625	0.30625	0.71125	N/A	N/A	N/A	0.30625	0.25750	N/A	0.32250	0.31125	0.41375	N/A	0.31750	N/A	0.29625	N/A	0.18625	N/A	0.41000	N/A	N/A	0.45625	N/A	N/A	N/A	N/A	N/A	N/A	N/A	N/A	N/A	N/A
mws--oxlipid-E5	320.24	C20H32O3	(±)16-HETE[(±)16-hydroxy-5Z,8Z,11Z,14Z-eicosatetraenoic acid]	ARA	N/A	1.90000	1.67500	1.18125	2.98750	1.36250	1.51250	1.20250	1.62500	1.36250	4.05000	2.26250	1.65000	1.03375	2.17500	1.15875	1.67500	0.82250	0.96000	1.27500	0.76625	1.07625	1.46250	1.12875	0.77125	1.71250	1.31250	1.67500	0.74875	1.02250	1.76250	2.03750	6.45000	0.72250	1.21250	0.75000	0.98125	0.65625	0.46500	0.58750	1.19875	0.67250	1.30000	0.55750	0.59750
mws--oxlipid-E6	320.24	C20H32O3	(±)15-HETE[(±)15-hydroxy-5Z,8Z,11Z,13E-eicosatetraenoic acid]	ARA	19.62500	48.00000	152.50000	63.37500	47.87500	19.50000	21.25000	27.75000	46.25000	110.75000	143.75000	226.25000	78.00000	15.12500	16.25000	44.12500	48.12500	21.87500	73.87500	61.87500	17.37500	61.87500	62.25000	9.86250	27.25000	71.50000	23.00000	12.87500	8.61250	15.00000	7.17500	5.93750	46.87500	37.37500	23.25000	6.43750	20.25000	14.25000	6.51250	13.87500	26.25000	35.00000	38.37500	7.43750	4.53750
mws--oxlipid-E7	320.24	C20H32O3	(±)12-HETE[(±)12-hydroxy-5Z,8Z,10E,14Z-eicosatetraenoic acid]	ARA	291.25000	515.00000	516.25000	80.25000	201.25000	79.62500	183.75000	90.12500	416.25000	98.25000	247.50000	916.25000	153.75000	54.00000	141.25000	508.75000	503.75000	262.50000	307.50000	278.75000	66.12500	1925.00000	491.25000	28.00000	680.00000	225.00000	77.50000	96.37500	14.37500	107.12500	80.75000	46.12500	1021.25000	1082.50000	443.75000	3.81250	328.75000	332.50000	5.68750	360.00000	1005.00000	1437.50000	943.75000	113.12500	3.81250
mws--oxlipid-E8	320.24	C20H32O3	11(S)-HETE[11S-hydroxy-5Z,8Z,12E,14Z-eicosatetraenoic acid]	ARA	11.13750	35.62500	133.75000	60.37500	33.62500	10.58750	11.72500	20.50000	33.12500	104.50000	136.25000	155.00000	65.25000	10.86250	10.81250	23.12500	36.62500	13.62500	69.62500	53.50000	13.37500	48.75000	53.25000	6.61250	21.00000	69.12500	17.37500	9.18750	3.91250	8.81250	4.60000	2.80000	37.87500	17.62500	11.87500	3.71250	12.20000	7.83750	3.88750	7.20000	16.00000	18.25000	20.00000	2.98750	2.28750
mws--oxlipid-E9	320.24	C20H32O3	(±)9-HETE[(±)-9-hydroxy-5Z,7E,11Z,14Z-eicosatetraenoic acid]	ARA	6.50000	21.50000	102.12500	54.87500	18.50000	7.06250	7.21250	11.47500	29.75000	86.12500	87.37500	99.62500	46.12500	7.67500	7.32500	18.12500	22.87500	8.78750	57.62500	39.37500	10.03750	23.87500	45.87500	4.87500	9.40000	41.62500	9.45000	6.05000	2.96250	4.88750	2.16250	2.36250	15.37500	5.22500	4.55000	2.30000	4.63750	2.18750	2.28750	2.65000	3.46250	5.48750	6.91250	1.70000	1.65000
mws-oxlipid-F1	302.22	C20H30O2	EPA[Eicosapentaenoic Acid]	EPA	4050.00000	3887.50000	20125.00000	6387.50000	4012.50000	3750.00000	7212.50000	3337.50000	5025.00000	2787.50000	18625.00000	3450.00000	6625.00000	5487.50000	1537.50000	11187.50000	5825.00000	2937.50000	26500.00000	16375.00000	3987.50000	6212.50000	2225.00000	2737.50000	3987.50000	3425.00000	3375.00000	3562.50000	2175.00000	4325.00000	2075.00000	2925.00000	2737.50000	2825.00000	3187.50000	1325.00000	2687.50000	1850.00000	2000.00000	1412.50000	2412.50000	4075.00000	1575.00000	857.50000	1425.00000
mws-oxlipid-F2	304.24	C20H32O2	ARA[Arachidonic Acid]	ARA	64625.00000	80500.00000	67375.00000	105375.00000	41625.00000	92750.00000	64125.00000	69125.00000	61000.00000	43750.00000	151250.00000	77125.00000	82875.00000	65375.00000	40375.00000	108375.00000	115000.00000	67125.00000	56250.00000	40500.00000	44875.00000	76875.00000	77750.00000	50500.00000	52375.00000	72875.00000	81500.00000	48875.00000	47125.00000	78000.00000	23500.00000	35125.00000	86375.00000	57250.00000	58250.00000	37750.00000	72750.00000	49125.00000	49625.00000	46125.00000	51875.00000	62750.00000	61250.00000	31375.00000	29625.00000
mws-oxlipid-F3	328.24	C22H32O2	DHA[Docosahexaenoic Acid]	DHA	19750.00000	21500.00000	23750.00000	34000.00000	9675.00000	45250.00000	24125.00000	19875.00000	21375.00000	20000.00000	32750.00000	38000.00000	25125.00000	28875.00000	12625.00000	40250.00000	34125.00000	15750.00000	33750.00000	22625.00000	16250.00000	28125.00000	18625.00000	17625.00000	23875.00000	28125.00000	22125.00000	15625.00000	17875.00000	27500.00000	6275.00000	9525.00000	24625.00000	17625.00000	18375.00000	12087.50000	25625.00000	16500.00000	17250.00000	13500.00000	15500.00000	23625.00000	17250.00000	13875.00000	13000.00000
mws-oxlipid-F4	306.5	C20H34O2	DGLA[Dihomo-γ-Linolenic Acid]	DGLA	17875.00000	16875.00000	21375.00000	22250.00000	9437.50000	19875.00000	23250.00000	16750.00000	13375.00000	15500.00000	57500.00000	38750.00000	21500.00000	12625.00000	10612.50000	33750.00000	28375.00000	19375.00000	9025.00000	7300.00000	11425.00000	21375.00000	13750.00000	14500.00000	15875.00000	15750.00000	20750.00000	18250.00000	17875.00000	30500.00000	9125.00000	9762.50000	21500.00000	8187.50000	9162.50000	7387.50000	16000.00000	12225.00000	10750.00000	8850.00000	12500.00000	10875.00000	11700.00000	6562.50000	5962.50000
mws-oxlipid-F5	280.5	C18H32O2	LA[Linoleic Acid]	LA	124500.00000	105000.00000	61250.00000	130000.00000	58750.00000	100875.00000	78000.00000	89750.00000	86625.00000	41250.00000	161250.00000	81000.00000	92000.00000	95000.00000	130000.00000	162500.00000	273750.00000	101125.00000	77750.00000	39875.00000	76250.00000	80625.00000	111375.00000	70625.00000	58125.00000	113000.00000	96625.00000	54250.00000	46125.00000	98875.00000	56250.00000	44250.00000	148750.00000	110750.00000	113000.00000	57375.00000	91250.00000	73500.00000	72250.00000	90875.00000	102875.00000	126250.00000	64500.00000	86250.00000	35500.00000
mws-oxlipid-F6	278.4	C18H30O2	ALA[α-Linolenic Acid]	ALA	41875.00000	42875.00000	18250.00000	76375.00000	39125.00000	47625.00000	45375.00000	31500.00000	33375.00000	12625.00000	68250.00000	23125.00000	34000.00000	65250.00000	40250.00000	82250.00000	127500.00000	46250.00000	43500.00000	18875.00000	44625.00000	22125.00000	52000.00000	37750.00000	32250.00000	55500.00000	38250.00000	19500.00000	8537.50000	44000.00000	24500.00000	13500.00000	59875.00000	64125.00000	53125.00000	27500.00000	38875.00000	14000.00000	41750.00000	39625.00000	71500.00000	99500.00000	32250.00000	52250.00000	13500.00000
mws-oxlipid-F7	278.4	C18H30O2	GLA[γ-Linolenic Acid]	GLA	2800.00000	3087.50000	1325.00000	4562.50000	1900.00000	2187.50000	5975.00000	3937.50000	2150.00000	878.75000	22250.00000	3412.50000	2750.00000	3575.00000	3350.00000	8725.00000	6750.00000	3187.50000	6775.00000	1217.50000	1962.50000	3250.00000	3175.00000	2750.00000	2412.50000	3325.00000	3462.50000	1862.50000	942.50000	3662.50000	1053.75000	2475.00000	4025.00000	5075.00000	3787.50000	573.75000	2425.00000	610.00000	1687.50000	2337.50000	6625.00000	9900.00000	1725.00000	3037.50000	593.75000
mws-oxlipid-F8	334.21	C20H30O4	20-COOH-AA[20-Carboxyarachidonic Acid]	ARA	363.75000	560.00000	72.00000	170.00000	202.50000	355.00000	520.00000	1425.00000	217.50000	48.37500	240.00000	525.00000	533.75000	1337.50000	206.25000	665.00000	1825.00000	1387.50000	245.00000	202.50000	182.50000	322.50000	1900.00000	261.25000	321.25000	640.00000	780.00000	300.00000	290.00000	406.25000	94.50000	226.25000	413.75000	941.25000	811.25000	411.25000	603.75000	103.62500	422.50000	782.50000	581.25000	2575.00000	305.00000	396.25000	300.00000
mws-oxlipid-G1	344.24	C22H32O3	(±)4-HDHA/HDoHE[(±)4-hydroxy-5E,7Z,10Z,13Z,16Z,19Z-docosahexaenoic acid]	DHA	8.67500	51.37500	432.50000	217.50000	35.62500	18.37500	19.75000	42.25000	102.12500	245.00000	275.00000	402.50000	176.25000	45.62500	16.25000	95.75000	53.50000	15.12500	515.00000	376.25000	32.00000	52.62500	91.75000	12.50000	27.00000	228.75000	31.12500	13.50000	5.76250	23.62500	2.81250	3.06250	44.12500	8.60000	10.78750	4.05000	14.12500	3.46250	5.60000	4.48750	5.83750	11.35000	6.96250	4.98750	4.22500
mws-oxlipid-G10	344.24	C22H32O3	(±)20-HDHA/HDoHE[(+/-)20-Hydroxy-4Z,7Z,10Z,13Z,16Z,18E-Docosahexaenoic Acid]	DHA	15.62500	83.37500	260.00000	272.50000	38.62500	50.87500	53.75000	46.50000	136.25000	386.25000	315.00000	438.75000	190.00000	67.62500	47.25000	131.25000	82.12500	43.50000	473.75000	233.75000	53.75000	102.12500	120.00000	28.25000	62.12500	288.75000	45.50000	24.50000	11.62500	34.75000	7.31250	6.86250	70.87500	87.25000	74.12500	10.06250	43.87500	19.50000	14.62500	24.62500	54.25000	125.00000	73.75000	31.12500	7.52500
mws-oxlipid-G2	344.24	C22H32O3	(±)7-HDHA/HDoHE[(±)7-hydroxy-4Z,8E,10Z,13Z,16Z,19Z-docosahexaenoic acid]	DHA	3.18750	20.25000	105.12500	104.25000	12.28750	9.67500	10.53750	12.87500	41.62500	150.00000	85.00000	102.25000	57.50000	17.25000	10.51250	34.25000	26.62500	6.76250	172.50000	73.75000	15.50000	21.12500	38.62500	7.62500	13.00000	90.75000	12.00000	6.93750	3.07500	10.38750	1.60000	1.68750	14.75000	6.33750	9.00000	3.25000	9.22500	2.38750	3.23750	2.50000	6.38750	10.77500	4.51250	6.33750	2.23750
mws-oxlipid-G3	344.24	C22H32O3	(±)14-HDHA/HDoHE[14S-hydroxy-4Z,7Z,10Z,12E,16Z,19Z-docosahexaenoic acid]	DHA	343.75000	437.50000	440.00000	253.75000	112.12500	120.50000	218.75000	148.75000	651.25000	316.25000	452.50000	685.00000	267.50000	41.25000	368.75000	1197.50000	765.00000	256.25000	1612.50000	738.75000	69.00000	735.00000	382.50000	42.00000	426.25000	325.00000	65.00000	69.75000	6.96250	59.75000	43.50000	18.25000	453.75000	2725.00000	1762.50000	5.55000	488.75000	193.75000	11.83750	420.00000	1725.00000	4075.00000	865.00000	316.25000	3.73750
mws-oxlipid-G4	344.24	C22H32O3	(±)17-HDHA/HDoHE[(±)17-hydroxy-4Z,7Z,10Z,13Z,15E,19Z-docosahexaenoic acid]	DHA	42.12500	148.75000	586.25000	576.25000	80.12500	63.00000	85.25000	80.00000	285.00000	815.00000	577.50000	833.75000	382.50000	88.00000	60.75000	502.50000	195.00000	60.00000	952.50000	483.75000	86.62500	153.75000	253.75000	35.50000	89.75000	622.50000	58.25000	33.50000	14.75000	43.75000	11.81250	9.82500	125.00000	168.75000	113.75000	13.12500	65.37500	31.12500	15.12500	40.87500	106.87500	242.50000	128.75000	36.62500	8.87500
mws-oxlipid-G5	344.24	C22H32O3	(±)13-HDHA/HDoHE[(+/-)-13-hydroxy-4Z,7Z,10Z,14E,16Z,19Z-docosahexaenoic acid]	DHA	6.48750	32.25000	123.75000	126.25000	16.00000	11.70000	12.21250	18.12500	52.12500	177.50000	141.25000	181.25000	80.12500	17.87500	9.20000	49.12500	39.37500	7.72500	226.25000	109.25000	18.37500	30.87500	46.00000	7.17500	15.75000	132.50000	14.62500	6.90000	2.83750	6.75000	1.37500	1.71250	23.00000	16.62500	11.30000	3.00000	10.82500	3.58750	3.66250	4.66250	14.12500	36.00000	8.68750	6.01250	2.45000
mws-oxlipid-G6	344.24	C22H32O3	(±)10-HDHA/HDoHE[ (+/-)-10-Hydroxy-4Z,7Z,11E,13Z,16Z,19Z-Docosahexaenoic Acid]	DHA	14.12500	42.62500	145.00000	123.50000	18.12500	15.12500	22.12500	19.50000	67.12500	186.25000	122.00000	170.00000	87.62500	21.75000	22.87500	74.37500	47.75000	17.12500	240.00000	115.37500	20.12500	52.12500	56.62500	9.71250	28.12500	120.12500	16.00000	9.15000	3.15000	9.53750	3.12500	2.41250	38.00000	75.25000	50.37500	3.43750	21.87500	9.21250	4.27500	15.62500	47.75000	120.62500	33.87500	15.12500	2.90000
mws-oxlipid-G7	344.24	C22H32O3	(±)8-HDHA/HDoHE[(+/-)-8-Hydroxy-4Z,6E,10Z,13Z,16Z,19Z-Docosahexaenoic Acid]	DHA	7.83750	47.50000	257.50000	261.25000	30.75000	21.50000	25.00000	28.12500	93.37500	355.00000	173.75000	235.00000	133.75000	37.75000	20.87500	79.50000	51.50000	14.62500	396.25000	158.75000	37.87500	48.37500	85.25000	13.50000	29.12500	193.75000	23.87500	12.75000	5.15000	15.62500	2.80000	3.95000	31.37500	9.20000	13.12500	6.00000	15.37500	3.21250	7.73750	4.50000	9.08750	17.62500	8.37500	9.51250	4.38750
mws-oxlipid-G8	344.24	C22H32O3	(±)11-HDHA/HDoHE[(+/-)-11-Hydroxy-4Z,7Z,9E,13Z,16Z,19Z-Docosahexaenoic Acid]	DHA	17.12500	43.50000	148.75000	133.75000	16.37500	17.50000	17.62500	19.00000	71.37500	195.00000	123.12500	183.75000	78.12500	24.00000	19.62500	84.00000	57.87500	16.75000	251.25000	128.75000	20.50000	55.12500	61.75000	8.47500	28.50000	121.12500	16.00000	8.06250	2.85000	9.56250	2.10000	2.07500	43.25000	114.50000	68.37500	2.96250	24.25000	7.07500	4.32500	16.87500	77.25000	222.50000	33.75000	18.62500	2.36250
mws-oxlipid-G9	344.24	C22H32O3	(±)16-HDHA/HDoHE[(+/-)-16-Hydroxy-4Z,7Z,10Z,13Z,17E,19Z-Docosahexaenoic Acid]	DHA	5.63750	32.62500	158.75000	135.00000	17.75000	12.27500	17.00000	22.12500	62.50000	228.75000	122.25000	226.25000	98.87500	25.87500	14.12500	35.25000	35.37500	11.37500	238.75000	124.62500	20.00000	35.62500	55.37500	8.36250	19.00000	166.25000	17.25000	8.22500	4.08750	10.06250	1.45000	2.22500	23.00000	12.75000	11.62500	4.51250	12.75000	2.87500	4.67500	4.18750	8.06250	19.25000	9.28750	5.82500	3.07500
mws-oxlipid-H1	376.23	C22H32O5	RvD3[4S,11R,17S-trihydroxy-5Z,7E,9E,13Z,15E,19Z-docosahexaenoic acid]	DHA	N/A	N/A	N/A	N/A	N/A	N/A	N/A	N/A	6.31250	N/A	N/A	N/A	N/A	N/A	N/A	N/A	N/A	N/A	N/A	N/A	N/A	N/A	N/A	N/A	N/A	2.01250	N/A	N/A	N/A	N/A	N/A	N/A	1.38750	N/A	N/A	N/A	N/A	N/A	N/A	N/A	N/A	N/A	N/A	1.80000	N/A
mws-oxlipid-H2	376.22	C22H32O5	RvD2[7S,16R,17S-trihydroxy-4Z,8E,10Z,12E,14E,19Z-docosahexaenoic acid]	DHA	N/A	N/A	N/A	N/A	N/A	N/A	N/A	N/A	N/A	N/A	N/A	N/A	N/A	N/A	N/A	N/A	N/A	N/A	N/A	N/A	N/A	N/A	N/A	N/A	N/A	N/A	N/A	N/A	N/A	N/A	N/A	N/A	N/A	N/A	N/A	N/A	N/A	N/A	N/A	N/A	N/A	N/A	N/A	N/A	N/A
mws-oxlipid-H3	376.22	C22H32O5	RvD1[7S,8R,17S-trihydroxy-4Z,9E,11E,13Z,15E,19Z-docosahexaenoic acid]	DHA	N/A	N/A	N/A	N/A	N/A	N/A	N/A	N/A	N/A	N/A	N/A	N/A	N/A	N/A	N/A	N/A	N/A	N/A	N/A	N/A	N/A	N/A	N/A	N/A	N/A	N/A	N/A	N/A	N/A	N/A	N/A	N/A	N/A	N/A	N/A	N/A	N/A	N/A	N/A	N/A	N/A	N/A	N/A	N/A	N/A
mws-oxlipid-H4	360.23	C22H32O4	RvD5[7S,17S-dihydroxy-4Z,8E,10Z,13Z,15E,19Z-docosahexaenoic acid]	DHA	N/A	N/A	1.73750	1.19625	N/A	N/A	N/A	N/A	N/A	2.10000	0.56750	1.06000	0.47625	N/A	N/A	N/A	N/A	N/A	1.08375	0.49375	N/A	N/A	N/A	N/A	N/A	0.32375	N/A	N/A	N/A	N/A	N/A	N/A	N/A	N/A	N/A	N/A	N/A	N/A	N/A	N/A	N/A	N/A	N/A	N/A	N/A
mws-oxlipid-J1	354.24	C20H34O5	PGE1[9-oxo-11α,15S-dihydroxy-prost-13E-en-1-oic acid]	DGLA	N/A	N/A	N/A	N/A	N/A	N/A	N/A	N/A	2.07500	N/A	N/A	N/A	N/A	N/A	N/A	N/A	N/A	N/A	N/A	N/A	N/A	N/A	N/A	6.97500	N/A	N/A	N/A	N/A	N/A	N/A	N/A	N/A	3.63750	N/A	N/A	N/A	N/A	N/A	N/A	N/A	N/A	N/A	N/A	N/A	N/A
mws-oxlipid-J2	354.24	C20H34O5	PGD1[9α,15S-dihydroxy-11-oxo-prost-13E-en-1-oic acid]	DGLA	N/A	N/A	N/A	N/A	N/A	N/A	N/A	N/A	N/A	N/A	N/A	N/A	N/A	N/A	N/A	N/A	N/A	N/A	N/A	N/A	N/A	N/A	N/A	N/A	N/A	N/A	N/A	N/A	N/A	N/A	N/A	N/A	N/A	N/A	N/A	N/A	N/A	N/A	N/A	N/A	N/A	N/A	N/A	N/A	N/A
mws-oxlipid-JJ1	352.22	C20H32O5	PGE2[9-oxo-11α,15S-dihydroxy-prosta-5Z,13E-dien-1-oic acid]	ARA	N/A	N/A	N/A	N/A	N/A	N/A	N/A	N/A	N/A	N/A	N/A	N/A	N/A	N/A	N/A	N/A	N/A	N/A	N/A	N/A	N/A	N/A	N/A	N/A	N/A	N/A	N/A	N/A	N/A	N/A	N/A	N/A	N/A	N/A	N/A	N/A	N/A	N/A	N/A	N/A	1.68750	N/A	N/A	N/A	N/A
mws-oxlipid-JJ2	352.22	C20H32O5	PGD2[9α,15S-dihydroxy-11-oxo-prosta-5Z,13E-dien-1-oic acid]	ARA	42.75000	19.87500	16.87500	17.87500	N/A	15.12500	43.12500	60.50000	12.16250	20.37500	48.87500	25.87500	24.62500	79.50000	N/A	13.12500	34.50000	49.62500	10.80000	10.51250	36.12500	11.11250	19.50000	31.87500	29.62500	17.87500	20.62500	33.25000	92.87500	22.37500	54.12500	41.87500	10.06250	42.00000	105.12500	26.75000	44.50000	16.50000	42.50000	18.12500	27.62500	42.50000	30.00000	8.50000	41.37500
mws-oxlipid-K1	352.23	C20H32O5	PGF3α[9α,11α,15S-trihydroxy-prosta-5Z,13E,17Z-trien-1-oic acid]	EPA	N/A	N/A	N/A	N/A	N/A	N/A	N/A	N/A	N/A	N/A	N/A	N/A	N/A	N/A	N/A	N/A	N/A	N/A	N/A	N/A	N/A	N/A	N/A	N/A	N/A	N/A	N/A	8350.00000	N/A	N/A	N/A	N/A	N/A	N/A	N/A	N/A	N/A	N/A	N/A	N/A	N/A	N/A	N/A	N/A	N/A
mws-oxlipid-K10	334.21	C20H30O4	PGA2[9-oxo-15S-hydroxy-5Z,10Z,13E-prostatrienoic acid]	ARA	N/A	21.62500	22.87500	21.87500	N/A	5.87500	4.47500	15.37500	6.80000	26.37500	78.75000	90.75000	13.00000	14.87500	N/A	3.20000	22.00000	9.12500	11.98750	9.25000	7.98750	17.25000	23.25000	6.38750	10.37500	17.62500	2.32500	10.51250	N/A	7.37500	N/A	N/A	N/A	9.62500	17.12500	N/A	7.15000	N/A	3.27500	2.86250	9.97500	26.87500	11.36250	N/A	N/A
mws-oxlipid-K11	334.21	C20H30O4	PGB2[15S-hydroxy-9-oxo-5Z,8(12),13E-prostatrienoic acid]	ARA	N/A	N/A	N/A	N/A	N/A	N/A	N/A	N/A	N/A	N/A	N/A	N/A	N/A	N/A	N/A	N/A	N/A	N/A	N/A	N/A	N/A	N/A	N/A	N/A	N/A	N/A	N/A	N/A	N/A	N/A	N/A	N/A	N/A	N/A	N/A	N/A	N/A	N/A	N/A	N/A	N/A	N/A	N/A	N/A	N/A
mws-oxlipid-K12	350.21	C20H30O5	PGD3[9S,15S-dihydroxy-11-oxo-5Z,13E,17Z-prostatrienoic acid]	EPA	N/A	N/A	N/A	N/A	N/A	N/A	N/A	N/A	N/A	N/A	N/A	N/A	N/A	N/A	N/A	N/A	N/A	N/A	N/A	N/A	N/A	N/A	N/A	N/A	N/A	N/A	N/A	N/A	N/A	N/A	N/A	N/A	N/A	N/A	N/A	N/A	N/A	N/A	N/A	N/A	N/A	N/A	N/A	N/A	N/A
mws-oxlipid-K13	354.24	C20H34O5	15-keto-PGF1α[9S,11R-dihydroxy-15-oxo-13E-prostaenoic acid]	DGLA	N/A	N/A	N/A	N/A	N/A	N/A	N/A	N/A	N/A	N/A	N/A	N/A	N/A	N/A	N/A	N/A	N/A	N/A	N/A	N/A	N/A	N/A	N/A	N/A	N/A	N/A	N/A	N/A	N/A	N/A	N/A	N/A	N/A	N/A	N/A	N/A	N/A	N/A	N/A	N/A	N/A	N/A	N/A	N/A	N/A
mws-oxlipid-K14	352.22	C20H32O5	15-keto-PGF2α[9S,11R-dihydroxy-15-oxo-5Z,13E-prostadienoic acid]	ARA	N/A	N/A	N/A	N/A	N/A	N/A	N/A	N/A	N/A	N/A	N/A	N/A	N/A	N/A	N/A	N/A	N/A	N/A	N/A	N/A	N/A	N/A	N/A	N/A	N/A	N/A	N/A	N/A	N/A	N/A	N/A	N/A	N/A	N/A	N/A	N/A	N/A	N/A	N/A	N/A	N/A	N/A	N/A	N/A	N/A
mws-oxlipid-K15	350.21	C20H30O5	15-keto-PGE2[9,15-dioxo-11R-hydroxy-5Z,13E-prostadienoic acid]	ARA	N/A	N/A	4.25000	2.66250	N/A	N/A	N/A	7.52500	1.02375	2.71250	N/A	7.28750	N/A	N/A	N/A	1.38750	N/A	N/A	N/A	N/A	N/A	1.86250	3.51250	N/A	N/A	N/A	N/A	N/A	13.37500	2.85000	N/A	N/A	N/A	N/A	N/A	N/A	N/A	N/A	N/A	N/A	N/A	N/A	N/A	N/A	N/A
mws-oxlipid-K16	352.22	C20H32O5	13,14-dihydro-15-keto PGD2[11,15-dioxo-9S-hydroxy-5Z-prostenoic acid]	ARA	N/A	N/A	N/A	N/A	N/A	N/A	N/A	N/A	N/A	N/A	N/A	N/A	N/A	N/A	N/A	N/A	N/A	N/A	N/A	N/A	N/A	N/A	N/A	N/A	N/A	N/A	N/A	N/A	N/A	N/A	N/A	N/A	N/A	N/A	N/A	N/A	N/A	N/A	N/A	N/A	N/A	N/A	N/A	N/A	N/A
mws-oxlipid-K17	352.22	C20H32O5	13,14-dihydro-15-keto PGE2[9,15-dioxo-11R-hydroxy-5Z-prostenoic acid]	ARA	N/A	N/A	N/A	N/A	N/A	8.22500	12.32500	N/A	N/A	N/A	N/A	N/A	N/A	N/A	N/A	N/A	N/A	N/A	N/A	N/A	4.42500	N/A	N/A	N/A	N/A	N/A	N/A	N/A	N/A	N/A	N/A	N/A	N/A	N/A	N/A	N/A	N/A	N/A	N/A	N/A	N/A	N/A	N/A	N/A	N/A
mws-oxlipid-K18	354.24	C20H34O5	8-iso-PGF2α[8-iso 9α,11α,15S-trihydroxy-prosta-5Z,13E-dien-1-oic acid]	ARA	N/A	N/A	N/A	N/A	N/A	N/A	N/A	N/A	N/A	N/A	N/A	N/A	N/A	N/A	N/A	N/A	N/A	N/A	N/A	N/A	N/A	N/A	N/A	N/A	N/A	N/A	N/A	N/A	N/A	N/A	N/A	N/A	N/A	N/A	N/A	N/A	N/A	N/A	N/A	N/A	N/A	N/A	N/A	N/A	N/A
mws-oxlipid-K19	326.21	C18H30O5	2,3-dinor-8-iso-PGF2α[2,3-Dinor-8-Epi-Prostaglandin F2alpha]	ARA	N/A	N/A	N/A	N/A	N/A	N/A	N/A	N/A	N/A	N/A	N/A	N/A	N/A	N/A	N/A	N/A	N/A	N/A	N/A	N/A	N/A	N/A	N/A	N/A	N/A	N/A	N/A	N/A	N/A	N/A	N/A	N/A	N/A	N/A	N/A	N/A	N/A	N/A	N/A	N/A	N/A	N/A	N/A	N/A	N/A
mws-oxlipid-K2	370.24	C20H34O6	6-keto-PGF1α[6 keto-PGF1α[6-oxo-9α,11α,15S-trihydroxy-prost-13E-en-1-oic acid]	ARA	18.00000	14.25000	5.15000	6.77500	61.50000	3875.00000	46750.00000	28.87500	6.47500	4.86250	115875.00000	18.62500	17.87500	17.87500	92.75000	5.43750	22.25000	14.12500	1122.50000	35.37500	537500.00000	13.12500	10.91250	21250.00000	12.00000	20.87500	19.87500	39750.00000	18.50000	11.22500	11.58750	82.62500	41.25000	35.50000	20.12500	N/A	14.37500	10.12500	14.25000	9.13750	15.25000	38.25000	16.00000	8.47500	29.12500
mws-oxlipid-K20	280.2	C17H28O3	12-HHT[12-Hydroxy-5,8,10-heptadecatrienoic acid]	ARA	14.75000	95.62500	45.62500	42.25000	242.50000	30.00000	180.00000	49.75000	20.37500	N/A	72.12500	62.62500	54.25000	66.87500	86.62500	N/A	31.62500	63.62500	61.00000	71.00000	243.75000	661.25000	227.50000	20.25000	332.50000	470.00000	103.12500	206.25000	11.05000	165.00000	23.00000	N/A	731.25000	85.37500	39.00000	N/A	156.25000	70.25000	4.90000	30.12500	258.75000	207.50000	316.25000	3.30000	5.70000
mws-oxlipid-K21	330.17	C16H26O7	tetranor-PGFM[tetranor-PGFM]	ARA	N/A	N/A	N/A	N/A	N/A	N/A	N/A	N/A	N/A	N/A	N/A	N/A	N/A	N/A	N/A	N/A	N/A	N/A	N/A	N/A	N/A	N/A	N/A	N/A	N/A	N/A	N/A	N/A	N/A	N/A	N/A	N/A	N/A	N/A	N/A	N/A	N/A	N/A	N/A	N/A	N/A	N/A	N/A	N/A	N/A
mws-oxlipid-K22	316.4	C20H28O3	15-deoxy-Δ12,14-PGA2[15-deoxy-Δ12,14-PGA2[9-oxo-prosta-5Z,10,12Z,14E-tetraen-1-oic acid]	ARA	N/A	N/A	N/A	N/A	N/A	3.73750	N/A	N/A	N/A	N/A	N/A	N/A	N/A	N/A	N/A	N/A	N/A	N/A	N/A	N/A	N/A	N/A	N/A	N/A	N/A	N/A	N/A	N/A	N/A	N/A	N/A	N/A	N/A	N/A	N/A	N/A	N/A	N/A	N/A	N/A	N/A	N/A	N/A	N/A	N/A
mws-oxlipid-K23	354.5	C20H34O5	13,14-dihydro-15-keto PGF2α[9α,11α-dihydroxy-15-oxo-prost-5Z-en-1-oic acid]	ARA	N/A	N/A	N/A	N/A	N/A	N/A	N/A	N/A	N/A	N/A	N/A	N/A	N/A	N/A	N/A	N/A	N/A	N/A	N/A	N/A	N/A	N/A	N/A	N/A	N/A	N/A	N/A	N/A	N/A	N/A	N/A	N/A	N/A	N/A	N/A	N/A	N/A	N/A	N/A	N/A	N/A	N/A	N/A	N/A	N/A
mws-oxlipid-K24	356.5	C20H36O5	13,14-dihydro PGF2α[9α,11α,15S-trihydroxy-prost-5Z-en-1-oic acid]	ARA	N/A	N/A	N/A	N/A	98.62500	N/A	N/A	N/A	N/A	N/A	N/A	N/A	N/A	8.25000	N/A	N/A	N/A	N/A	N/A	N/A	N/A	N/A	N/A	N/A	N/A	N/A	12.15000	N/A	N/A	N/A	N/A	N/A	110.00000	N/A	N/A	N/A	N/A	N/A	N/A	N/A	N/A	N/A	N/A	4.36250	N/A
mws-oxlipid-K25	370.5	C20H34O6	19(R)-hydroxy PGF2α[9α,11α,15S,19R-tetrahydroxy-prosta-5Z,13E-dien-1-oic acid]	ARA	N/A	165.00000	N/A	57.62500	2537.50000	N/A	596.25000	157.50000	76.37500	51.25000	813.75000	98.12500	156.25000	165.00000	4387.50000	95.75000	N/A	104.75000	91.50000	N/A	2087.50000	69.87500	87.50000	2087.50000	121.75000	111.12500	132.50000	448.75000	84.62500	N/A	N/A	306.25000	265.00000	178.75000	162.50000	124.87500	147.50000	70.87500	140.00000	51.75000	140.00000	270.00000	122.00000	N/A	325.00000
mws-oxlipid-K26	370.5	C20H34O6	20-hydroxy PGF2α[9α,11α,15S,20-tetrahydroxy-prosta-5Z,13E-dien-1-oic acid]	ARA	22.25000	N/A	6.25000	6.73750	90.62500	22000.00000	268750.00000	18.75000	36.00000	5.95000	581250.00000	N/A	18.00000	20.12500	116.25000	14.75000	N/A	16.25000	12075.00000	218.75000	3150000.00000	N/A	20.00000	118125.00000	16.37500	8.97500	43.50000	166250.00000	26.62500	46.25000	39.87500	78.87500	89.62500	31.50000	19.87500	N/A	16.50000	N/A	15.37500	7.41250	10.96250	57.75000	53.37500	N/A	39.75000
mws-oxlipid-K3	354.24	C20H34O5	PGF2α[9α,11α,15S-trihydroxy-prosta-5Z,13E-dien-1-oic acid]	ARA	N/A	N/A	N/A	N/A	N/A	N/A	N/A	N/A	N/A	N/A	N/A	N/A	N/A	N/A	N/A	N/A	N/A	N/A	N/A	N/A	15500.00000	N/A	N/A	N/A	N/A	N/A	N/A	N/A	N/A	N/A	N/A	N/A	N/A	N/A	N/A	N/A	N/A	N/A	N/A	N/A	N/A	N/A	N/A	N/A	N/A
mws-oxlipid-K4	356.26	C20H36O5	PGF1α[9α,11α,15S-trihydroxy-prost-13E-en-1-oic acid]	DGLA	N/A	N/A	N/A	N/A	34.12500	N/A	N/A	N/A	N/A	N/A	N/A	N/A	N/A	N/A	N/A	N/A	N/A	N/A	N/A	N/A	N/A	N/A	N/A	N/A	N/A	N/A	N/A	N/A	N/A	N/A	N/A	N/A	N/A	N/A	N/A	N/A	N/A	N/A	N/A	N/A	N/A	N/A	N/A	N/A	N/A
mws-oxlipid-K5	352.23	C20H32O5	PGK1[9,11-dioxo-15S-hydroxy-prost-13E-en-1-oic acid]	DGLA	N/A	N/A	N/A	N/A	N/A	N/A	N/A	N/A	N/A	N/A	N/A	N/A	N/A	N/A	N/A	N/A	N/A	N/A	N/A	N/A	N/A	N/A	N/A	N/A	N/A	N/A	N/A	N/A	N/A	N/A	N/A	N/A	N/A	N/A	N/A	N/A	N/A	N/A	N/A	N/A	N/A	N/A	N/A	N/A	N/A
mws-oxlipid-K6	334.21	C20H30O4	PGJ2[11-oxo-15S-hydroxy-prosta-5Z,9,13E-trien-1-oic acid]	ARA	N/A	N/A	N/A	N/A	N/A	N/A	N/A	N/A	N/A	N/A	N/A	N/A	N/A	N/A	N/A	N/A	N/A	N/A	N/A	N/A	N/A	N/A	N/A	N/A	N/A	N/A	N/A	N/A	N/A	N/A	N/A	N/A	N/A	N/A	N/A	N/A	N/A	N/A	N/A	N/A	N/A	N/A	N/A	N/A	N/A
mws-oxlipid-K7	338.25	C20H34O4	11-deoxy PGE1[9-oxo-15S-hydroxy-prost-13E-en-1-oic acid]	DGLA	N/A	N/A	N/A	N/A	N/A	N/A	N/A	N/A	N/A	N/A	N/A	N/A	N/A	N/A	N/A	N/A	N/A	N/A	N/A	N/A	N/A	N/A	N/A	N/A	N/A	N/A	N/A	N/A	N/A	N/A	N/A	N/A	N/A	N/A	N/A	N/A	N/A	N/A	N/A	N/A	N/A	N/A	N/A	N/A	N/A
mws-oxlipid-K8	352.225	C20H32O5	11β-PGE2[9-oxo-11S,15S-dihydroxy-5Z,13E-prostadienoic acid]	ARA	N/A	N/A	6.61250	N/A	N/A	N/A	N/A	N/A	N/A	7.91250	26.75000	25.62500	8.70000	N/A	N/A	N/A	N/A	N/A	3.82500	3.53750	N/A	2.22500	5.75000	N/A	N/A	2.37500	N/A	N/A	N/A	N/A	N/A	N/A	N/A	N/A	N/A	N/A	N/A	N/A	N/A	N/A	N/A	15.37500	N/A	N/A	N/A
mws-oxlipid-K9	354.24	C20H34O5	11β-PGF2α[9S,11S,15S-trihydroxy-5Z,13E-prostadienoic acid]	ARA	N/A	N/A	N/A	N/A	N/A	N/A	N/A	N/A	N/A	N/A	N/A	N/A	N/A	N/A	N/A	N/A	N/A	N/A	N/A	N/A	N/A	N/A	N/A	N/A	N/A	N/A	N/A	N/A	N/A	N/A	N/A	N/A	N/A	N/A	N/A	N/A	N/A	N/A	N/A	N/A	N/A	N/A	N/A	N/A	N/A
mws-oxlipid-L1	350.21	C20H30O5	RvE1[5S,12R,18R-trihydroxy-6Z,8E,10E,14Z,16E-eicosapentaenoic acid]	EPA	N/A	N/A	N/A	N/A	N/A	N/A	N/A	N/A	N/A	N/A	N/A	N/A	N/A	N/A	N/A	N/A	N/A	N/A	N/A	N/A	N/A	N/A	N/A	N/A	N/A	N/A	N/A	N/A	N/A	N/A	N/A	N/A	N/A	N/A	N/A	N/A	N/A	N/A	N/A	N/A	N/A	2.32500	N/A	1.78750	N/A
mws-oxlipid-L10	439.24	C23H37NO5S	LTE4[5S-hydroxy-6R-(S-cysteinyl)-7E,9E,11Z,14Z-eicosatetraenoic acid]	ARA	N/A	N/A	N/A	N/A	N/A	N/A	N/A	N/A	N/A	N/A	N/A	N/A	N/A	N/A	N/A	N/A	N/A	N/A	N/A	N/A	N/A	N/A	N/A	N/A	N/A	N/A	N/A	N/A	N/A	N/A	N/A	N/A	N/A	N/A	N/A	N/A	N/A	N/A	N/A	N/A	N/A	N/A	N/A	N/A	N/A
mws-oxlipid-L11	336.23	C20H32O4	LTB4[5S,12R-dihydroxy-6Z,8E,10E,14Z-eicosatetraenoic acid]	ARA	0.77750	0.20250	N/A	0.53000	0.61500	N/A	0.70250	0.26375	0.33875	N/A	1.38750	16.50000	0.21375	0.49125	0.67500	0.55625	2.75000	0.26750	1.66250	0.17500	N/A	0.27375	0.53250	N/A	3.95000	N/A	0.37125	N/A	N/A	0.30000	0.53750	N/A	N/A	0.45875	1.37500	N/A	1.63750	0.32625	N/A	0.46000	0.69250	0.40500	2.48750	0.38500	N/A
mws-oxlipid-L12	368.22	C20H32O6	11-keto-TXB2[9S,15S-Dihydroxy-11-Oxo-Thromboxa-5Z,13E-Dien-1-Oic Acid]	ARA	N/A	2.80000	6.65000	7.77500	N/A	N/A	N/A	N/A	N/A	N/A	N/A	1.14875	N/A	N/A	N/A	N/A	N/A	6.97500	3.32500	N/A	N/A	12.50000	2.57500	N/A	3.55000	1.26250	N/A	3.32500	N/A	N/A	N/A	N/A	12.00000	4.50000	N/A	N/A	2.20000	1.98750	N/A	3.01250	5.38750	5.15000	21.50000	N/A	N/A
mws-oxlipid-L13	372.25	C20H36O6	TXB1[9S,11,15S-trihydroxy-thrombox-13E-enoic acid]	DGLA	N/A	N/A	N/A	N/A	N/A	N/A	N/A	N/A	N/A	N/A	N/A	N/A	N/A	N/A	N/A	N/A	N/A	N/A	N/A	N/A	N/A	3.43750	N/A	N/A	N/A	2.71250	N/A	N/A	N/A	N/A	N/A	N/A	N/A	N/A	N/A	N/A	N/A	N/A	N/A	N/A	N/A	N/A	N/A	N/A	N/A
mws-oxlipid-L14	352.22	C20H32O5	20-OH-LTB4[5S,12R,20-trihydroxy-6Z,8E,10E,14Z-eicosatetraenoic acid]	ARA	N/A	N/A	N/A	N/A	N/A	N/A	N/A	N/A	N/A	N/A	N/A	N/A	N/A	N/A	N/A	N/A	N/A	N/A	N/A	N/A	N/A	N/A	N/A	N/A	N/A	N/A	N/A	N/A	N/A	N/A	N/A	N/A	N/A	N/A	N/A	N/A	N/A	N/A	N/A	N/A	N/A	N/A	N/A	N/A	N/A
mws-oxlipid-L15	366.2	C20H30O6	20-COOH-LTB4[5S,12R-dihydroxy-6Z,8E,10E,14Z-eicosatetraene-1,20-dioic acid]	ARA	N/A	17.87500	N/A	N/A	94.25000	N/A	N/A	N/A	N/A	N/A	N/A	14.62500	N/A	N/A	93.37500	N/A	N/A	N/A	N/A	N/A	N/A	N/A	N/A	N/A	N/A	N/A	N/A	N/A	N/A	N/A	N/A	N/A	N/A	N/A	N/A	N/A	N/A	N/A	N/A	N/A	N/A	N/A	N/A	N/A	N/A
mws-oxlipid-L16	336.23	C20H32O4	6-trans-LTB4[5S,12R-dihydroxy-6E,8E,10E,14Z-eicosatetraenoic acid]	ARA	N/A	N/A	0.83500	0.48875	N/A	N/A	N/A	N/A	0.28875	0.94625	N/A	N/A	0.05975	N/A	N/A	N/A	N/A	N/A	0.44875	0.22375	N/A	0.13125	0.20875	N/A	N/A	N/A	N/A	N/A	N/A	N/A	N/A	N/A	N/A	N/A	N/A	N/A	N/A	N/A	N/A	N/A	N/A	N/A	N/A	N/A	N/A
mws-oxlipid-L17	439.24	C23H37NO5S	11-trans-LTE4[5S-hydroxy-6R-(S-cysteinyl)-7E,9E,11E14Z-eicosatetraenoic acid]	ARA	N/A	N/A	N/A	N/A	N/A	N/A	N/A	N/A	N/A	N/A	N/A	N/A	N/A	N/A	N/A	N/A	N/A	N/A	N/A	N/A	N/A	N/A	N/A	N/A	N/A	N/A	N/A	N/A	N/A	N/A	N/A	N/A	N/A	N/A	N/A	N/A	N/A	N/A	N/A	N/A	N/A	N/A	N/A	N/A	N/A
mws-oxlipid-L18	439.24	C23H37NO5S	14,15-LTE4[ 15S-hydroxy,14R-(S-cysteinyl)-5Z,8Z,10E,12E-eicosatetraenoic acid]	ARA	N/A	N/A	N/A	N/A	N/A	N/A	N/A	N/A	N/A	N/A	N/A	N/A	N/A	N/A	N/A	N/A	N/A	N/A	N/A	N/A	N/A	N/A	N/A	63.12500	N/A	N/A	N/A	N/A	N/A	N/A	86.62500	N/A	N/A	N/A	N/A	N/A	N/A	N/A	N/A	N/A	N/A	N/A	N/A	N/A	N/A
mws-oxlipid-L2	370.24	C20H34O6	TXB2[9α,11,15S-trihydroxythromba-5Z,13E-dien-1-oic acid]	ARA	5.68750	12.50000	2.93750	1.48750	22.37500	1.55000	1.00875	2.13750	0.59875	N/A	0.36000	13.25000	1.87500	2.27500	15.50000	0.19875	6.71250	2.83750	1.53750	4.40000	0.91000	34.12500	6.70000	N/A	23.87500	15.12500	2.47500	1.77500	1.86250	7.51250	6.12500	0.26375	26.12500	3.60000	2.20000	0.18750	4.82500	16.87500	0.41375	2.35000	18.50000	4.36250	28.37500	N/A	0.30125
mws-oxlipid-L20	336.5	C20H32O4	12-epi LTB4[5S,12S-dihydroxy-6Z,8E,10E,14Z-eicosatetraenoic acid]	ARA	N/A	N/A	N/A	N/A	N/A	N/A	N/A	N/A	N/A	N/A	N/A	24.50000	N/A	N/A	N/A	N/A	N/A	N/A	N/A	N/A	N/A	N/A	N/A	N/A	N/A	N/A	N/A	N/A	N/A	N/A	N/A	N/A	N/A	N/A	N/A	N/A	N/A	N/A	N/A	N/A	N/A	N/A	N/A	N/A	N/A
mws-oxlipid-L21	336.5	C20H32O4	6-trans-12-epi-LTB4[5S,12S-dihydroxy-6E,8E,10E,14Z-eicosatetraenoic acid]	ARA	N/A	N/A	N/A	N/A	15.12500	N/A	N/A	N/A	N/A	N/A	N/A	N/A	N/A	N/A	29.37500	N/A	N/A	N/A	N/A	N/A	N/A	N/A	N/A	N/A	N/A	N/A	N/A	N/A	N/A	N/A	N/A	N/A	N/A	N/A	N/A	N/A	N/A	N/A	N/A	N/A	N/A	19.75000	N/A	N/A	N/A
mws-oxlipid-L3	368.22	C20H32O6	TxB3[9α,11,15S-trihydroxythromba-5Z,13E,17Z-trien-1-oic acid]	EPA	N/A	N/A	N/A	N/A	N/A	N/A	N/A	N/A	N/A	N/A	N/A	N/A	N/A	N/A	N/A	N/A	N/A	N/A	N/A	N/A	N/A	N/A	N/A	N/A	N/A	N/A	N/A	N/A	N/A	N/A	N/A	N/A	N/A	N/A	N/A	N/A	N/A	N/A	N/A	N/A	N/A	N/A	N/A	N/A	N/A
mws-oxlipid-L4	496.26	C25H40N2O6S	LTD4[5S-hydroxy-6R-(S-cysteinylglycinyl)-7E,9E,11Z,14Z-eicosatetraenoic acid]	ARA	N/A	N/A	N/A	N/A	N/A	N/A	N/A	N/A	N/A	N/A	N/A	N/A	N/A	N/A	N/A	N/A	N/A	N/A	N/A	N/A	N/A	N/A	N/A	N/A	N/A	N/A	N/A	N/A	N/A	N/A	N/A	N/A	N/A	N/A	N/A	N/A	N/A	N/A	N/A	N/A	N/A	N/A	N/A	N/A	N/A
mws-oxlipid-L5	350.21	C20H30O5	LXA5[5S,6R,15S-trihydroxy-7E,9E,11Z,13E,17Z-eicosapentaenoic acid]	EPA	N/A	N/A	N/A	N/A	N/A	N/A	N/A	N/A	N/A	N/A	N/A	N/A	N/A	N/A	N/A	N/A	N/A	N/A	N/A	N/A	N/A	N/A	N/A	N/A	N/A	N/A	N/A	N/A	N/A	N/A	N/A	N/A	N/A	N/A	N/A	N/A	N/A	N/A	N/A	N/A	N/A	N/A	N/A	N/A	N/A
mws-oxlipid-L6	352.46	C20H32O5	LXA4[5S,6R,15S-trihydroxy-7E,9E,11Z,13E-eicosatetraenoic acid]	ARA	N/A	N/A	N/A	N/A	N/A	N/A	N/A	N/A	N/A	N/A	N/A	N/A	N/A	N/A	N/A	N/A	N/A	N/A	N/A	N/A	N/A	N/A	N/A	N/A	N/A	N/A	N/A	N/A	N/A	N/A	N/A	N/A	N/A	N/A	N/A	N/A	N/A	N/A	N/A	N/A	N/A	N/A	N/A	N/A	N/A
mws-oxlipid-L7	352.22	C20H32O5	LXB4[5S,14R,15S-trihydroxy-6E,8Z,10E,12E-eicosatetraenoic acid]	ARA	N/A	N/A	N/A	N/A	N/A	N/A	N/A	N/A	N/A	N/A	N/A	N/A	N/A	N/A	N/A	N/A	N/A	N/A	N/A	N/A	N/A	N/A	N/A	N/A	N/A	N/A	N/A	N/A	N/A	N/A	N/A	N/A	N/A	N/A	N/A	N/A	N/A	N/A	N/A	N/A	N/A	N/A	N/A	N/A	N/A
mws-oxlipid-L8	360.23	C22H32O4	Maresin 1[7R,14S-dihydroxy-4Z,8E,10E,12Z,16Z,19Z-docosahexaenoic acid]	DHA	N/A	N/A	N/A	N/A	N/A	N/A	N/A	N/A	N/A	N/A	N/A	N/A	N/A	N/A	N/A	N/A	N/A	N/A	N/A	N/A	N/A	N/A	N/A	N/A	N/A	N/A	N/A	N/A	N/A	N/A	N/A	N/A	N/A	N/A	N/A	N/A	N/A	N/A	N/A	N/A	N/A	N/A	N/A	N/A	N/A
mws-oxlipid-L9	360.23	C22H32O4	PDX[10(S),17(S)-dihydroxy-4Z,7Z,11E,13Z,15E,19Z-docosahexaenoic acid]	DHA	N/A	0.43000	1.86250	1.15875	2.15000	0.67500	0.65750	1.52500	0.89875	1.95000	1.78750	2.70000	N/A	2.52500	N/A	0.15500	N/A	1.82500	1.20125	0.71875	1.98750	0.48875	N/A	0.95250	0.68625	N/A	0.56375	1.38750	3.50000	0.50500	1.28750	1.51250	0.47625	0.92625	1.90000	0.62250	1.10500	0.45500	0.40500	0.35625	0.36125	2.31250	0.97750	0.26625	1.26250
mws-oxlipid-N1	314.25	C18H34O4	9,10-DiHOME[(±)9,10-dihydroxy-12Z-octadecenoic acid]	LA	18.12500	18.62500	34.37500	17.87500	22.00000	24.25000	35.87500	12.35000	140.00000	135.00000	25.25000	21.50000	51.00000	31.75000	77.62500	21.00000	30.75000	45.12500	78.87500	41.12500	69.00000	50.50000	13.50000	60.62500	9.27500	9.78750	12.50000	11.60000	32.37500	33.25000	31.25000	48.37500	19.25000	21.12500	143.75000	8.76250	13.62500	17.62500	38.62500	17.87500	33.00000	22.62500	148.75000	62.62500	18.75000
mws-oxlipid-N10	318.22	C20H30O3	17(18)-EpETE[(±)17,18-epoxy-5Z,8Z,11Z,14Z-eicosatetraenoic acid]	EPA	N/A	N/A	1.83750	0.29875	N/A	N/A	N/A	N/A	0.46875	0.49250	0.75250	N/A	0.58625	0.52375	N/A	0.51125	N/A	N/A	2.58750	2.52500	0.78750	N/A	N/A	N/A	N/A	N/A	N/A	0.32125	N/A	0.71125	N/A	0.62750	N/A	N/A	N/A	N/A	N/A	N/A	N/A	N/A	N/A	N/A	N/A	N/A	N/A
mws-oxlipid-N11	344.24	C22H32O3	16(17)-EpDPE[(±)16,17-epoxy-4Z,7Z,10Z,13Z,19Z-docosapentaenoic acid]	DHA	0.24500	0.16000	0.28750	0.39125	0.21250	0.32375	0.11088	0.13125	0.33250	0.95500	0.39000	0.96875	0.43375	0.35375	0.19375	0.44625	0.52375	0.17375	0.66000	0.69875	0.39625	0.23250	0.18625	0.19500	0.55875	0.39250	0.13000	0.17750	0.42250	0.31875	0.27875	0.50375	0.15500	0.17000	0.27625	N/A	0.18875	0.14125	0.19250	N/A	0.26875	0.15250	0.42250	0.13750	0.14375
mws-oxlipid-N12	322.25	C20H34O3	5-HETrE[5S-hydroxy-6E,8Z,11Z-eicosatrienoic acid]	MA	1.68750	1.68750	12.75000	4.61250	3.00000	0.37250	0.32500	1.14625	1.30000	6.23750	31.50000	40.75000	2.41250	0.66000	0.74250	2.25000	1.55000	0.30625	3.80000	4.50000	0.78625	0.96500	2.20000	0.21000	0.63125	2.73750	0.72875	0.61125	0.41875	0.51500	0.47000	0.48375	0.93125	0.27625	0.34125	0.09375	0.20500	0.13000	0.15625	0.15125	0.32625	0.33750	0.28125	0.15750	0.01925
mws-oxlipid-N13	336.5	C20H32O4	(±)5,6-DIHETE[(±)5,6-dihydroxy-8Z,11Z,14Z,17Z-eicosatetraenoic acid]	EPA	N/A	0.97875	14.25000	3.98750	3.98750	N/A	3.70000	1.86250	10.50000	5.77500	8.92500	5.00000	3.75000	7.45000	2.52500	3.93750	10.30000	2.16250	44.87500	9.18750	2.61250	6.03750	3.76250	1.63750	5.35000	3.86250	2.22500	1.30000	2.05000	7.37500	1.46250	1.36250	1.71250	1.53750	1.77500	0.74000	3.46250	1.28750	1.00500	N/A	3.36250	3.41250	1.16125	N/A	1.03500
mws-oxlipid-N14	336.23	C20H32O4	5(S),15(S)-DiHETE[5S,15S-dihydroxy-6E,8Z,10Z,13E-eicosatetraenoic acid]	ARA	N/A	0.30750	1.55000	1.17500	0.96625	N/A	N/A	N/A	0.44500	1.66250	0.33125	1.97500	0.34125	N/A	2.28750	N/A	N/A	N/A	0.60250	0.44500	N/A	0.21375	0.41125	N/A	0.32625	0.18375	N/A	N/A	N/A	0.15750	N/A	N/A	N/A	0.42875	0.19750	N/A	N/A	N/A	N/A	N/A	N/A	2.55000	0.45625	N/A	N/A
mws-oxlipid-N15	336.23	C20H32O4	(±)8(9)-DiHETE[(+/-)-8,9-dihydroxy-5Z,11Z,14Z,17Z-eicosatetraenoic acid]	EPA	N/A	N/A	0.32625	N/A	N/A	N/A	0.10050	N/A	0.11875	N/A	0.46625	N/A	N/A	0.51000	N/A	0.37000	0.64000	N/A	0.36375	0.31250	N/A	N/A	0.48125	N/A	N/A	0.31375	N/A	0.20375	N/A	0.24750	N/A	N/A	N/A	N/A	N/A	N/A	N/A	N/A	N/A	N/A	N/A	N/A	N/A	N/A	N/A
mws-oxlipid-N16	336.23	C20H32O4	(±)11(12)-DiHETE[(+/-)-11,12-dihydroxy-5Z,8Z,14Z,17Z-eicosatetraenoic acid]	EPA	0.13125	N/A	0.30875	0.13500	N/A	N/A	0.13000	0.06025	0.15125	0.13250	0.43250	0.22750	0.10412	0.16500	N/A	0.13625	0.10900	N/A	0.26250	0.18125	N/A	0.07437	N/A	0.04525	0.08088	0.10600	N/A	0.11062	0.17000	0.09288	0.12212	N/A	N/A	N/A	0.10387	N/A	0.05775	N/A	0.03138	N/A	0.09325	0.08562	0.06362	N/A	N/A
mws-oxlipid-N17	336.23	C20H32O4	(±)14(15)-DiHETE[(+/-)-14,15-dihydroxy-5Z,8Z,11Z,17Z-eicosatetraenoic acid]	EPA	N/A	0.05788	0.21125	0.04613	0.09912	0.07912	0.09050	0.05350	0.10450	0.02900	0.41750	0.08625	0.08100	0.24125	N/A	0.06512	0.09738	0.03537	0.23000	0.13500	N/A	0.11325	0.05562	0.04038	0.09575	0.10075	N/A	0.15000	0.05100	0.04625	N/A	N/A	0.11762	0.09850	0.07812	N/A	0.06688	N/A	0.02450	0.08212	0.16500	0.20125	0.05750	0.06700	N/A
mws-oxlipid-N18	336.23	C20H32O4	(±)17(18)-DiHETE[(+/-)-17,18-dihydroxy-5Z,8Z,11Z,14Z-eicosatetraenoic acid]	EPA	0.88375	0.46625	2.85000	0.49875	0.95375	0.66125	0.59875	0.66625	1.75000	0.58000	2.06250	0.65125	1.26250	2.21250	1.03625	0.31500	1.83750	0.55625	1.70000	1.05250	0.33375	0.29625	0.57750	0.84750	0.58625	0.84750	0.40375	1.17250	0.93000	0.46875	0.61875	0.56625	1.19250	0.97375	1.05375	0.53375	1.45000	0.55750	0.47625	0.90625	2.00000	2.37500	0.65000	0.68750	0.46000
mws-oxlipid-N19	338.25	C20H34O4	(±)14(15)-DiHET[(+/-)14,15-dihydroxy-5Z,8Z,11Z-eicosatrienoic acid]	ARA	1.42500	1.86250	2.40000	1.08375	1.70000	2.55000	2.15000	1.98750	2.73750	1.04875	9.30000	1.73750	1.90000	3.90000	2.20000	1.38750	3.47500	2.15000	1.28750	1.07500	0.86000	2.08750	4.52500	2.58750	1.31250	2.62500	1.06750	3.31250	1.93750	1.50000	1.30000	0.99125	1.28750	1.90000	2.13750	1.06500	2.03750	0.78000	1.57500	2.08750	3.27500	4.68750	1.66250	1.67500	0.53375
mws-oxlipid-N2	318.22	C20H30O3	5-oxoETE[5-oxo-6E,8Z,11Z,14Z-eicosatetraenoic acid]	ARA	5.08750	7.96250	24.12500	21.87500	8.01250	2.78750	3.37500	4.33750	10.73750	15.62500	26.12500	23.62500	15.62500	7.71250	6.45000	5.40000	7.73750	3.47500	11.92500	8.73750	1.65000	3.81250	9.00000	1.46250	9.97500	5.72500	3.27500	9.01250	6.07500	4.21250	1.70000	1.00500	3.48750	3.63750	5.72500	4.37500	5.81250	2.75000	3.67500	4.18750	2.81250	3.51250	8.06250	0.66500	1.56250
mws-oxlipid-N20	322.25	C20H34O3	8(S)-HETrE[8S-hydroxy-9E,11Z,14Z-eicosatrienoic acid]	DGLA	3.37500	5.25000	23.25000	11.56250	6.91250	1.58750	2.80000	4.15000	5.88750	40.62500	43.12500	68.12500	13.37500	2.20000	3.90000	5.05000	6.26250	2.33750	11.60000	10.00000	4.36250	4.55000	8.45000	1.47500	2.43750	6.98750	2.57500	2.16250	1.87500	1.95000	1.46250	1.08750	4.45000	2.73750	3.05000	0.80250	2.51250	1.31250	1.08750	1.22875	2.68750	2.36250	2.60000	0.63750	0.72375
mws-oxlipid-N21	322.25	C20H34O3	15(S)-HETrE[15S-hydroxy-8Z,11Z,13E-eicosatrienoic acid]	DGLA	3.90000	7.22500	27.25000	15.50000	7.98750	2.07500	3.86250	4.63750	8.73750	42.87500	63.62500	77.75000	14.87500	2.72500	3.73750	13.75000	7.97500	3.50000	14.37500	11.37500	5.47500	7.23750	11.30000	1.90000	3.40000	9.16250	3.48750	2.83750	2.30000	2.77500	1.56250	1.48750	6.17500	5.91250	4.48750	1.11000	2.80000	2.03750	1.20750	2.51250	4.33750	5.65000	5.02500	1.46250	0.70125
mws-oxlipid-N22	344.24	C22H32O3	(±)19(20)-EpDPE(A)[(+/-)-19(20)-Epoxy-4Z,7Z,10Z,13Z,16Z-Docosapentaenoic Acid]	DHA	0.64250	1.32500	16.37500	4.36250	1.18750	2.25000	0.49625	1.30000	3.07500	8.20000	5.88750	12.46250	4.17500	1.56250	0.40500	2.42500	2.43750	0.58375	11.91250	10.65000	1.23625	1.61250	2.60000	3.00000	0.87125	4.92500	0.71625	0.47625	0.49250	0.83250	0.28250	0.36500	1.45000	0.36000	0.44500	0.10000	0.52625	0.16250	0.23625	0.18875	0.32625	0.62875	0.42375	0.12875	0.21125
mws-oxlipid-N23	362.25	C22H34O4	(±)7(8)-DiHDPE(A)[(+/-)-7(8)-dihydroxy-4Z,10Z,13Z,16Z,19Z-Docosapentaenoic Acid]	DHA	N/A	N/A	1.26250	0.39500	0.43000	0.35750	0.18875	0.29750	1.68750	1.77500	2.37500	1.20000	0.45000	0.97875	0.30250	1.25000	1.09250	0.14875	0.94875	0.33000	0.55750	1.20625	0.91000	0.26750	0.86250	1.06000	0.28625	0.20375	0.35750	1.60000	N/A	0.13625	0.57625	0.27125	0.30875	0.13625	0.40875	N/A	0.19750	N/A	0.42875	0.24375	0.09412	0.22500	0.15125
mws-oxlipid-N24	362.25	C22H34O4	(±)13(14)-DiHDPE(A)[(+/-)-13(14)-dihydroxy-4Z,7Z,10Z,16Z,19Z-Docosapentaenoic Acid]	DHA	0.17500	0.29000	0.70625	0.17625	0.24750	0.43875	0.37750	0.25250	0.80625	0.30375	1.53750	0.43375	0.37125	0.90875	0.30750	0.39875	0.27625	0.21000	0.23000	0.23875	0.14125	0.30375	0.48125	0.38875	0.29250	0.65750	0.16625	0.30250	0.29625	0.56500	0.17875	0.13750	0.30500	0.19500	0.22625	0.17750	0.38125	0.14375	0.21000	0.27000	0.25375	0.43375	0.16125	0.12875	0.12625
mws-oxlipid-N25	362.25	C22H34O4	(±)19(20)-DiHDPE(A)[(+/-)-19(20)-dihydroxy-4Z,7Z,10Z,13Z,16Z-Docosapentaenoic Acid]	DHA	2.17500	3.27500	15.12500	1.26250	3.23750	6.77500	4.82500	5.07500	28.25000	8.86250	15.50000	6.97500	6.67500	19.12500	3.83750	2.76250	9.90000	4.28750	4.47500	4.25000	2.17500	2.50000	11.55000	12.06250	5.53750	8.12500	2.86250	4.56250	3.67500	9.02500	2.80000	1.42500	4.87500	3.92500	2.41250	1.51250	8.40000	1.51250	1.73750	1.71250	7.85000	11.62500	2.71250	2.72500	1.91250
mws-oxlipid-N26	338.25	C20H34O4	(±)8(9)-DiHET[8,9-dihydroxy-5Z,11Z,14Z-eicosatrienoic acid]	ARA	0.64875	1.56250	4.02500	1.82500	1.91250	2.30000	1.80000	0.81750	4.42500	6.10000	21.25000	3.55000	1.85000	2.53750	1.33750	3.88750	1.70000	0.88875	1.36250	1.38750	1.88750	16.87500	14.12500	3.61250	2.06250	5.76250	2.08750	1.41250	2.60000	7.02500	1.02000	1.00750	1.83750	0.53625	0.77375	0.50875	1.28750	0.93625	0.58000	0.51750	0.83000	0.56125	1.24375	0.65500	0.65375
mws-oxlipid-N27	338.25	C20H34O4	(±)11(12)-DiHET[11,12-dihydroxy-5Z,8Z,14Z-eicosatrienoic acid]	ARA	1.65000	2.46250	3.55000	1.83750	2.48750	5.06250	3.33750	2.52500	3.42500	2.52500	16.75000	3.13750	2.10000	4.56250	2.75000	2.53750	2.16250	2.42500	1.38750	1.38750	1.41250	5.96250	5.72500	3.48750	1.51250	3.55000	1.77500	4.13750	2.43750	2.62500	1.52500	1.40000	1.72500	1.41250	1.68750	1.37500	2.20000	1.07375	2.30000	1.86250	1.51250	2.26250	1.61250	0.70750	0.59875
mws-oxlipid-N28	330.24	C18H34O5	9(S),10(S),13(S)-TriHOME[9（S）,10(S),13(S)-Trihydroxy-11-Octadecenoic Acid]	LA	7.50000	8.26250	15.62500	9.13750	1.21125	3.87500	N/A	5.23750	6.71250	7.03750	1.00750	10.58750	16.12500	3.67500	1.97500	15.62500	6.38750	3.90000	2.82500	4.27500	N/A	4.66250	4.37500	13.12500	2.93750	3.30000	2.25000	0.28875	13.00000	3.75000	10.75000	5.22500	8.80000	2.21250	6.65000	3.00000	2.17500	19.37500	8.77500	6.52500	3.32500	1.03375	7.00000	4.62500	2.12500
mws-oxlipid-N29	330.24	C18H34O5	9(S),12(S),13(S)-TriHOME[9S,12S,13S-Trihydroxy-10E-Octadecenoic Acid]	LA	14.25000	20.62500	20.12500	48.50000	N/A	9.92500	N/A	6.62500	22.12500	33.25000	5.72500	27.62500	19.37500	7.97500	N/A	49.50000	16.37500	10.33750	12.22500	15.75000	N/A	13.62500	12.87500	N/A	11.83750	12.87500	7.30000	N/A	15.25000	10.86250	23.00000	2.48750	21.00000	8.03750	18.75000	7.11250	6.57500	36.75000	23.75000	20.25000	14.50000	1.98750	24.87500	19.75000	1.91250
mws-oxlipid-N3	318.22	C20H30O3	15-oxoETE[15-oxo-5Z,8Z,11Z,13E-eicosatetraenoic acid]	ARA	0.87875	2.20000	5.52500	2.43750	3.02500	0.68000	0.42625	0.88625	2.30000	1.40000	5.60000	4.32500	4.05000	1.77500	2.00000	1.77500	1.60000	0.75500	1.31250	1.38750	0.50625	0.69250	1.01500	0.29625	1.92500	1.20000	0.63000	2.15000	1.52500	0.51375	0.19250	0.24375	1.13250	0.58250	0.80125	1.09125	0.74000	0.46375	0.32125	1.07875	0.37750	0.91000	1.11000	0.16875	0.32375
mws-oxlipid-N30	318.22	C20H30O3	(±)14(15)-EpETE[(+/-)-14(15)-Epoxy-5Z,8Z,11Z,17Z-Eicosatetraenoic Acid]	EPA	N/A	N/A	0.62375	0.08225	N/A	N/A	N/A	N/A	0.17375	0.18250	0.37500	N/A	0.19500	0.13500	N/A	N/A	N/A	0.07938	1.24000	1.23125	0.11350	N/A	N/A	N/A	N/A	N/A	N/A	N/A	0.10688	N/A	N/A	0.27500	N/A	N/A	N/A	N/A	N/A	N/A	N/A	N/A	N/A	N/A	N/A	N/A	N/A
mws-oxlipid-N31	324.27	C20H36O3	11-HEDE[(+/-)11-Hydroxy-12E,14Z-Eicosadienoic Acid]	-	2.88750	2.55000	3.60000	3.38750	1.70000	0.57250	0.76875	1.78750	1.71250	7.18750	6.17500	7.06250	2.83750	1.45000	1.36250	2.48750	15.12500	2.11250	2.51250	1.68750	1.14875	6.33750	4.42500	0.48125	1.77500	6.56250	0.88750	1.01000	0.54125	1.43750	0.99000	0.29375	13.50000	5.63750	1.85000	0.57875	1.56250	1.21500	0.75000	1.97500	13.12500	18.50000	2.50000	1.10000	0.36750
mws-oxlipid-N32	324.27	C20H36O3	15-HEDE[(+/-)-15-Hydroxy-11Z,13E-Eicosadienoic Acid]	-	1.48750	1.88750	3.31250	2.95000	1.26250	0.64750	0.78750	1.17875	2.28750	7.30000	6.22500	6.56250	2.28750	0.85500	0.86750	3.87500	5.61250	1.58750	2.63750	1.66250	1.25000	2.26250	3.56250	0.46625	0.81375	2.95000	0.51375	0.83000	0.39125	0.86250	0.68000	0.23125	3.77500	5.32500	2.43750	0.48375	1.02875	0.71750	0.57750	1.56250	4.21250	6.08750	2.21250	1.28750	0.26125
mws-oxlipid-N33	292.4	C18H28O3	9-OxoOTrE[9-oxo-10E,12Z,15Z-octadecatrienoic acid]	ALA	1.70000	1.56250	1.11750	2.36250	3.73750	0.68125	0.92000	0.37625	1.40000	0.36000	1.32500	0.96500	2.22500	2.66250	3.25000	1.18500	2.36250	1.26250	1.66250	0.72500	0.69125	0.14875	0.93875	1.57500	1.60000	0.91375	0.64375	1.22375	0.96500	0.66500	0.92000	0.48750	1.48750	1.09375	2.03750	1.88750	0.67500	0.60500	0.57000	1.38750	1.08000	2.63750	0.94000	1.47500	0.40625
mws-oxlipid-N34	294.4	C18H30O3	13(S)-HOTrE(γ)[13S-hydroxy-6Z,9Z,11E-octadecatrienoic acid]	GLA	0.93000	0.60000	0.71625	0.57000	N/A	N/A	0.38750	0.58125	0.21750	0.86500	11.88750	4.42500	0.84625	0.42250	1.33750	1.07375	1.02500	0.21500	2.03750	0.50375	0.26125	0.57500	0.43000	N/A	0.25250	0.52500	0.23375	0.11362	N/A	N/A	0.44000	0.32625	0.51000	2.25000	1.04625	N/A	0.25875	N/A	0.23625	0.61125	2.63750	3.76250	0.45375	0.69625	N/A
mws-oxlipid-N35	310.4	C18H30O4	9(S)-HpOTrE[9S-hydroperoxy-10E,12Z,15Z-octadecatrienoic acid]	ALA	N/A	5.00000	3.21250	7.15000	3.52500	N/A	N/A	N/A	7.15000	1.62500	3.40000	N/A	8.73750	6.50000	4.85000	N/A	N/A	N/A	3.20000	1.26250	N/A	N/A	N/A	N/A	N/A	N/A	N/A	3.82500	N/A	N/A	N/A	N/A	N/A	N/A	N/A	5.05000	N/A	N/A	N/A	5.13750	N/A	7.62500	2.32500	N/A	N/A
mws-oxlipid-N36	314.5	C18H34O4	(±)12(13)-DiHOME[12,13-dihydroxy-9Z-octadecenoic acid]	LA	14.50000	14.25000	26.00000	8.76250	14.50000	13.25000	9.01250	11.43750	13.75000	5.65000	42.37500	8.01250	43.50000	15.12500	38.62500	14.75000	18.12500	27.25000	33.37500	19.37500	24.25000	11.32500	9.82500	49.37500	3.95000	8.86250	7.71250	5.87500	15.87500	14.75000	26.37500	37.12500	11.15000	19.50000	79.25000	9.17500	8.07500	15.62500	22.25000	13.62500	25.87500	22.50000	84.12500	24.12500	16.50000
mws-oxlipid-N37	318.5	C20H30O3	12-OxoETE[12-oxo-5Z,8Z,10E,14Z-eicosatetraenoic acid]	ARA	7.20000	0.73625	4.22500	3.17500	N/A	9.87500	5.71250	8.78750	1.10375	5.05000	15.75000	8.27500	N/A	N/A	N/A	16.12500	10.33750	7.68750	N/A	4.73750	6.15000	9.38750	3.90000	15.50000	N/A	7.20000	5.88750	N/A	3.43750	6.16250	3.41250	10.00000	6.35000	8.77500	5.03750	N/A	9.22500	3.85000	9.28750	N/A	6.07500	2.53750	2.48750	1.90000	9.38750
mws-oxlipid-N38	336.5	C20H32O4	5(S),12(S)-DiHETE[5S,12S-dihydroxy-6E,8Z,10E,14Z-eicosatetraenoic acid]	ARA	N/A	N/A	N/A	N/A	N/A	N/A	N/A	N/A	N/A	N/A	N/A	N/A	N/A	N/A	N/A	N/A	N/A	N/A	N/A	N/A	N/A	N/A	N/A	N/A	N/A	N/A	N/A	N/A	N/A	N/A	N/A	N/A	N/A	N/A	N/A	N/A	N/A	N/A	N/A	N/A	N/A	N/A	N/A	N/A	N/A
mws-oxlipid-N39	336.5	C20H32O4	8(S),15(S)-DiHETE[8S,15S-dihydroxy-5Z,9E,11Z,13E-eicosatetraenoic acid]	ARA	N/A	N/A	N/A	N/A	N/A	N/A	N/A	N/A	N/A	N/A	N/A	N/A	N/A	N/A	N/A	N/A	N/A	N/A	N/A	N/A	N/A	N/A	N/A	N/A	N/A	N/A	N/A	N/A	N/A	N/A	N/A	N/A	N/A	N/A	N/A	N/A	N/A	N/A	N/A	N/A	N/A	N/A	N/A	N/A	N/A
mws-oxlipid-N4	338.25	C20H34O4	5,6-DiHETrE[(±)5,6-dihydroxy-8Z,11Z,14Z-eicosatrienoic acid]	ARA	0.49250	0.61125	2.43750	1.93750	0.75000	0.65625	1.08750	0.54875	2.48750	4.45000	4.13750	2.57500	1.00375	1.71250	0.65875	2.93750	1.47500	0.76000	2.76250	0.73250	1.42500	6.00000	5.56250	1.62500	2.26250	2.12500	1.40000	0.35125	1.05500	6.81250	0.39000	0.42250	0.75125	0.30125	0.33750	0.35000	0.76000	0.38500	0.34000	0.23125	0.38125	0.30125	0.71125	0.22250	0.46625
mws-oxlipid-N40	344.5	C22H32O3	(±)7,8-EpDPE[(±)7(8)-epoxy-4Z,10Z,13Z,16Z,19Z-docosapentaenoic acid]	DHA	N/A	N/A	N/A	N/A	N/A	N/A	N/A	N/A	N/A	N/A	N/A	N/A	N/A	N/A	N/A	N/A	N/A	N/A	N/A	N/A	N/A	N/A	N/A	N/A	N/A	30.37500	N/A	N/A	N/A	N/A	N/A	N/A	N/A	N/A	36.75000	10.23750	11.22500	N/A	N/A	N/A	23.50000	N/A	N/A	10.52500	20.87500
mws-oxlipid-N5	296.24	C18H32O3	9,10-EpOME[(±)9,10-epoxy-12Z-octadecenoic acid]	LA	32.62500	11.88750	19.87500	21.75000	11.07500	10.80000	5.30000	14.12500	18.75000	20.12500	47.75000	34.87500	40.12500	24.25000	16.75000	26.62500	53.12500	20.50000	12.62500	12.35000	22.37500	10.80000	15.87500	10.92500	14.50000	19.25000	15.00000	6.43750	17.25000	23.50000	24.00000	43.75000	37.75000	16.25000	24.50000	8.00000	9.27500	10.08750	17.12500	7.88750	18.87500	16.50000	34.00000	12.32500	8.78750
mws-oxlipid-N6	296.24	C18H32O3	12,13-EpOME[(±)12(13)epoxy-9Z-octadecenoic acid]	LA	28.75000	9.51250	27.50000	18.62500	8.23750	9.58750	3.93750	11.51250	15.75000	16.25000	49.62500	28.12500	41.25000	22.25000	14.37500	16.62500	43.50000	15.75000	12.21250	10.05000	18.37500	8.23750	12.37500	15.12500	10.83750	15.00000	10.75000	5.81250	14.75000	19.75000	21.50000	53.62500	32.62500	14.00000	19.62500	32.25000	8.43750	10.10000	16.50000	7.97500	14.75000	15.12500	36.87500	9.27500	16.62500
mws-oxlipid-N7	354.24	C20H34O5	5-isoPGF2VI[(8β)-5,9α,11α-trihydroxy-prosta-6E,14Z-dien-1-oic acid]	ARA	N/A	N/A	N/A	N/A	N/A	3087.50000	3162.50000	N/A	2.17500	N/A	1662.50000	1.46250	1.65000	N/A	N/A	N/A	N/A	N/A	746.25000	43.37500	8175.00000	N/A	N/A	815.00000	N/A	N/A	N/A	2012.50000	N/A	N/A	N/A	N/A	N/A	N/A	N/A	N/A	N/A	N/A	N/A	N/A	2.07500	N/A	N/A	N/A	N/A
mws-oxlipid-N8	294.22	C18H30O3	9-HOTrE[9S-hydroxy-10E,12Z,15Z-octadecatrienoic acid]	ALA	5.06250	5.33750	8.08750	10.38750	7.38750	5.80000	4.61250	3.38750	4.65000	17.87500	43.75000	17.50000	13.12500	5.92500	7.52500	9.61250	11.31250	4.91250	9.47500	6.80000	5.53750	2.15000	6.80000	4.70000	3.06250	8.72500	2.28750	2.51250	2.33750	3.95000	4.03750	2.83750	10.06250	5.11250	4.31250	7.36250	2.45000	2.16250	3.45000	3.68750	5.38750	9.68750	3.81250	4.57500	2.95000
mws-oxlipid-N9	294.22	C18H30O3	13-HOTrE[13S-hydroxy-9Z,11E,15Z-octadecatrienoic acid]	ALA	7.42500	6.86250	9.88750	9.81250	9.28750	5.80000	4.93750	4.87500	6.07500	18.25000	53.50000	15.62500	13.75000	5.62500	8.41250	12.47500	17.62500	5.23750	16.12500	7.75000	6.08750	3.06250	8.16250	5.72500	4.16250	8.05000	2.53750	3.65000	3.56250	4.28750	5.01250	4.68750	14.25000	23.62500	9.78750	9.31250	3.01250	3.35000	5.01250	4.91250	21.50000	38.25000	10.45000	9.11250	4.33750
[truncated: 75 more columns]

## Sheet: log2Comparison
Class	Class	ARA	ARA	ARA	ARA	LA	LA	LA	LA	LA	LA	EPA	EPA	EPA	EPA	EPA	EPA	EPA	ARA	ARA	ARA	ARA	ARA	ARA	ARA	ARA	ARA	ARA	ARA	ARA	EPA	ARA	DHA	DGLA	LA	ALA	GLA	ARA	DHA	DHA	DHA	DHA	DHA	DHA	DHA	DHA	DHA	DHA	DHA
Compounds	Compounds	14,15-EET	11,12-EET	8,9-EET	5,6-EET	9-oxoODE	13-oxoODE	trans-EKODE-(E)-Ib	13-HODE	9-HODE	13-HpODE	18-HEPE	15-HEPE	12-HEPE	5-HEPE	11-HEPE	8-HEPE	9-HEPE	20-HETE	5-HETE	8-HETE	tetranor-12-HETE	19-HETE	18-HETE	17-HETE	16-HETE	15-HETE	12-HETE	11-HETE	9-HETE	EPA	ARA	DHA	DGLA	LA	ALA	GLA	20-COOH-AA	4-HDHA	20-HDHA	7-HDHA	14-HDHA	17-HDHA	13-HDHA	10-HDHA	8-HDHA	11-HDHA	16-HDHA	RvD3
Index	Index	mws-oxlipid-A1	mws-oxlipid-A2	mws-oxlipid-A3	mws-oxlipid-A4	mws-oxlipid-B1	mws-oxlipid-B2	mws-oxlipid-B3	mws-oxlipid-B4	mws-oxlipid-B5	mws-oxlipid-B6	mws-oxlipid-C1	mws-oxlipid-C2	mws-oxlipid-C3	mws-oxlipid-C4	mws-oxlipid-C5	mws-oxlipid-C6	mws-oxlipid-C7	mws--oxlipid-E1	mws--oxlipid-E10	mws--oxlipid-E11	mws--oxlipid-E12	mws--oxlipid-E2	mws--oxlipid-E3	mws--oxlipid-E4	mws--oxlipid-E5	mws--oxlipid-E6	mws--oxlipid-E7	mws--oxlipid-E8	mws--oxlipid-E9	mws-oxlipid-F1	mws-oxlipid-F2	mws-oxlipid-F3	mws-oxlipid-F4	mws-oxlipid-F5	mws-oxlipid-F6	mws-oxlipid-F7	mws-oxlipid-F8	mws-oxlipid-G1	mws-oxlipid-G10	mws-oxlipid-G2	mws-oxlipid-G3	mws-oxlipid-G4	mws-oxlipid-G5	mws-oxlipid-G6	mws-oxlipid-G7	mws-oxlipid-G8	mws-oxlipid-G9	mws-oxlipid-H1
JS10	ACLF-3	0.655352	1.20163	0.308885	7.47563	4.08746	2.4822	-2.74593	6.35094	6.76321	-4.36497	-4.5184	-0.150001	4.70736	1.80735	-3.78315	-2.1207	-5.38537	1.88753	4.8009	3.10224	0.981853	-3.77391	-3.78045	-3.02405	-4.09	4.29462	8.18611	3.47735	2.70044	11.9837	15.9798	14.2696	14.1257	16.9258	15.3538	11.4512	8.5068	3.11686	3.96578	1.67243	8.42522	5.39661	2.69766	3.82018	2.97039	4.09803	2.49506	-5.23341
JS148	ACLF-3	-0.967899	-1.2134	-0.489038	5.13597	3.33807	1.45286	-4.52549	5.56986	5.92184	-5.7676	1.47897	-0.112475	3.07895	1.21723	0.548437	-3.95503	0.176323	1.71699	4.35755	3.11894	0.432959	-2.98663	-0.635428	-2.226	0.596935	4.40939	7.5216	3.55152	2.8505	12.8163	15.9686	14.5582	14.5049	16.2512	15.4696	12.5447	9.02237	4.30378	5.74819	3.39746	7.77314	6.41363	3.61029	4.46761	4.64386	4.13955	4.08746	-6.584
JS25	ACLF-3	0.744161	0.00719549	0.15866	6.54168	4.09803	2.12102	-5.98091	6.16993	6.64926	-5.78697	0.89724	-1.12422	2.77347	0.00719549	-0.434403	-3.77868	-0.602197	1.64962	4.58496	3.40939	0.93546	0.89724	0.0426443	-5.79327	-0.281912	4.45121	8.03617	3.76818	3.13545	11.5204	16.0346	13.9431	14.2419	16.6258	15.4972	11.6382	10.4383	3.91886	5.44294	2.75756	8.00141	5.90689	2.94953	4.09803	3.87036	4.06609	3.50779	-2.94883
NC21	ACLF-3	-1.70722	-3.7188	-1.0514	5.11348	3.22882	1.22497	-7.99419	6.05528	5.99152	-6.60124	0.548437	-1.32644	2.56071	-2.58857	-6.13509	-4.26615	-1.62705	0.817623	2.36457	1.67243	0.253989	1.12928	0.0635029	-4.59155	-0.842956	2.89482	6.82177	1.57894	0.765535	9.74399	14.9373	13.7602	12.68	16.3962	15.6731	11.5687	8.63027	2.31832	4.96	2.66391	8.30492	5.19476	2.58797	3.91886	3.24982	4.21917	2.54226	0.847997
ZY1	ACLF-3	-1.19265	-3.86166	-2.0514	-5.91969	3.12516	1.51728	3.57743	7.5216	6.90087	-1.32362	-3.58531	-6.28327	-1.72499	-1.90915	-0.782769	-6.00313	-5.8364	1.07895	2.3147	1.42626	1.49825	1.05311	0.364572	-4.86661	0.124328	2.33628	2.62059	1.67243	0.847997	9.9531	14.8484	13.2363	12.6773	16.5011	15.528	11.8965	9.93295	2.00899	4.32193	1.45286	3.26115	4.08746	1.72247	1.79701	2.65249	1.61471	2.06609	-4.09666
ZY16	ACLF-3	0.510962	-0.0513992	0.584962	6.33047	1.72792	0.857981	-3.89424	4.62205	4.49185	-6.17456	0.107688	-1.95037	2.93074	-1.1047	-5.57467	-5.05622	-1.20091	-5.76776	2.84046	2.21723	0.419539	0.350497	-0.675189	-6.60512	-0.00904517	3.38198	8.16742	2.62644	1.16992	11.4704	15.1307	14.1053	13.8727	15.1994	12.3512	9.02237	6.89785	1.70044	4.40939	1.2555	7.64386	4.76155	1.33628	3.45943	2.07468	2.82273	1.47897	-6.14565
ZY2	ACLF-3	0.165108	0.0143553	0.0755327	-6.50714	4.27612	1.83794	2.81506	7.31061	7.43045	-5.25697	-6.44838	0.744161	-0.232345	-0.537948	0.510962	-6.44645	-1.39119	-5.90282	2.91409	2.01792	-0.635428	0.678072	0.459432	-1.96438	0.620586	4.07682	4.37504	2.19771	1.49185	11.2213	15.786	13.9083	14.0319	17.5823	17.1206	13.0405	8.6027	3.05311	4.71425	2.96347	4.94251	6.99435	2.60585	2.90929	3.74147	3.07682	3.10852	-7.31393
ZY4	ACLF-3	0.392317	0.0391384	0.906891	5.49605	3.48543	2.12516	-3.67336	5.66178	5.59619	-8.91026	0.224966	-2.66658	1.24793	-0.588574	-7.05577	-5.73353	-1.34008	0.350497	3.28355	2.50779	-0.449099	-3.55823	0.207893	-1.74299	-0.358454	3.32912	5.90087	2.21335	1.70598	10.8337	15.3321	14.2696	13.5687	15.8936	14.4736	10.263	7.64386	2.72247	4.71425	2.55766	6.67419	5.10329	2.35755	2.97957	3.2075	3.15381	2.77347	-0.556393
ZY5	ACLF-3	-1.9928	-1.74299	-2.94342	3.69794	4.44294	1.96809	1.58496	6.37938	6.21432	-9.30463	-0.393558	-3.17462	-3.82113	-1.46395	-4.89077	-9.92136	-2.42469	0.176323	2.12928	1.36457	-1.30401	-4.97526	-0.0816138	-1.82368	0.655352	2.33985	2.38198	1.60881	0.837943	9.84745	14.7987	13.3786	12.9658	16.417	15.8081	11.1357	8.75238	2.01346	3.67243	1.62059	2.78398	4.06609	1.49825	2.04002	2.65821	1.79181	2.30012	-6.26447
ZY8	ACLF-3	-1.51973	-5.05823	-3.85454	-5.54819	3.75489	2.16591	-5.05416	5.62571	5.70044	-4.39394	-6.18247	-1.60494	-0.136062	-1	-5.62236	-5.43235	-5.40186	-4.74864	2.91648	1.41954	-0.292917	0.916477	-0.0439433	-6.9403	-0.0645402	2.62059	6.47573	2.06178	0.807355	9.8746	14.734	13.1417	13.0362	16.1002	15.3012	11.0362	8.57459	1.76022	3.62205	1.34341	3.71425	4.05528	1.49185	1.80219	2.26303	1.61471	1.91648	1.56071
JS4	ACLF-2	0.678072	0.523562	0.711495	6.80985	2.61471	1.78136	-4.98779	5.75489	6.37069	-4.86261	0.722466	-1.51457	1.07039	0.797013	-6.3124	-4.43728	-1.39593	0.916477	4.93074	3.41278	-1.65517	0.887525	-0.136062	-5.79797	0.392317	4.52356	6.27612	4.11894	3.24031	11.7207	16.3145	14.4334	14.3408	16.5601	15.2232	11.7576	9.60733	4.96	5.50779	3.58496	6.02237	5.86419	3.87036	4	4.57743	4	4.10852	-6.17561
NC2	ACLF-2	-0.548459	-6.92766	-0.604937	-4.26924	1.73335	-3.42988	3.33807	7.56033	8.17368	-5.45724	2.03122	0.827819	6.98014	-0.142019	0.70044	-6.59257	2.42962	2.54226	3.36457	3.56529	2.6837	3.5744	0.754888	-2.70599	-0.572394	5.12928	10.4893	4.18982	2.45615	11.9926	15.9373	14.528	13.4087	16.9459	16.6024	13.2732	11.3304	3.50462	6.96578	3.42962	11.9926	7.92184	5.16993	6.91439	4.13955	7.79766	4.26679	-5.01644
NC5	ACLF-2	-1.59401	-2.76454	-1.71904	-4.94216	2.30012	0.57289	-6.24299	5.27146	5.99718	-4.76915	-5.52427	-2.21759	3.40429	-0.84944	-6.41145	-5.18551	-0.441732	-4.38291	2.44626	1.66676	0.608809	3.22497	2.8679	0.70044	1.57894	2.52982	6.99435	1.848	0.596935	10.2303	14.6311	12.7471	12.6269	16.0769	14.977	11.2213	7.96578	0.689299	3.46434	0.837943	7.38802	4.17991	1.8125	2.49825	1.52982	3.18587	1.1127	-6.3534
ZY13	ACLF-2	1.59096	1.2854	0.944858	7.08872	1.76553	0.847997	-7.26631	4.44294	4.35755	-5.27981	-6.74819	-2.4344	-0.919342	-1.31743	-5.64653	-7.29685	-5.64604	-5.24635	1.99095	1.03562	-0.34694	0.196922	-0.46893	-2.12816	0.215679	1.39232	3.75489	1.36457	0.523562	10.9476	14.9826	13.5937	12.9499	15.0795	12.4383	8.98014	7.83763	2.07895	5.24793	1.29278	3.46761	3.07039	1.12102	1.87283	2.68089	1.60288	1.45286	-7.04653
JS31	ACLF-2	0.24184	0.229588	-0.0273074	5.54168	4.02237	2.41616	-5.1449	6.21189	5.92778	-3.37371	-0.0683169	-2.84944	-0.0873501	-0.304006	-5.95016	-5.16202	-1.66658	-5.24061	3.71425	2.54226	-2.02915	-2.77722	-0.308466	-1.27317	0.174726	3.30195	4.80735	2.7252	2.2854	11.4186	15.624	14.1053	13.8238	16.1079	15.2042	11.4252	8.02929	3.64386	4.82018	2.93074	5.39232	5.14975	2.84298	3.27984	3.75489	3.08321	3.06393	-5.10275
ZY7	ACLF-2	-0.522323	-3.84333	-0.710166	5.55842	0.857981	-4.51321	2.90689	6.52748	6.7039	-3.48562	1.14568	-0.830075	4.94251	-0.892312	-4.24334	-2.15796	0.70044	1.1375	3	2.67807	1.35755	3.50621	-0.0740006	-1.80465	-0.499198	3.78136	9.27903	2.79961	1.69488	10.9385	15.5842	14.185	13.734	16.6417	15.9083	12.0575	9.64836	3.05311	6.21675	3.07253	10.4767	6.54496	3.33092	5.49585	4.02237	6.08746	3.28725	-5.36354
ZY9	ACLF-2	-0.638232	-0.537948	-1.90239	5.1871	2.60881	0.981853	-4.67425	4.65821	4.36632	-4.34338	-0.545824	-6.9444	-3.43253	-2.31294	-0.798366	-7.49962	-8.51553	-0.384113	1.7761	0.722466	-1.59946	0.954196	-0.624265	-5.68184	-0.150001	1.49825	0.963474	0.620586	0.177918	10.4512	14.4815	13.3163	13.0511	14.7471	12.4576	8.56033	9.49436	1.3147	3.01792	0.722466	1.49185	2.44626	0.111031	1.05311	1.70598	0.57289	1.22497	-4.47057
JS15	ACLF-2	0.485427	0.0600474	-0.297342	5.80752	3.27612	1.99095	-4.44595	5.90989	6.38586	-4.05713	0.786596	-0.575078	1.87774	0.944858	0.655352	-1.66658	-0.823677	2.43962	5.21432	3.74147	0.560715	2.38543	0.0426443	-1.73697	0.266037	4.79442	6.49386	4.35755	3.52042	11.7046	16.0769	14.2787	14.0319	16.4536	14.9431	11.9431	10.4767	5.40088	5.53916	3.6865	7.21675	6.32193	4.17991	4.2854	4.81378	4.24793	4.46761	-4.67196
JS18	ACLF-2	3.1334	2.41278	2.82528	7.39403	3.27984	2.04439	1.92125	9.14848	9.57932	-1.40207	5.14975	3.80735	4.7211	4.81378	3.75489	2.7761	3.29829	1.96347	8.09671	6.41151	0.89724	1.20945	1.37156	-0.422269	2.01792	7.16742	7.95128	7.09011	6.44915	14.185	17.2066	14.9992	15.8113	17.2989	16.0585	14.4415	7.90689	8.10329	8.29921	6.40939	8.82177	9.17368	7.14211	6.93074	7.44087	6.94398	6.93369	-3.27171
NC17	ACLF-2	0.258519	-0.0402298	-0.17829	6.04781	3.87036	2.40939	-7.62871	5.49585	5.53138	-5.65504	1.08746	-3.43051	-2.58857	-1.29071	-4.02644	-6.8344	-2.8625	0.510962	2.92362	1.70044	-0.982078	0.678072	-0.652334	-6.35833	-1.1047	2.70321	2.50779	1.95884	1.19377	10.9658	15.5988	14.0743	13.392	16.1407	15.3495	10.7207	8.72281	2.48543	3.87036	1.69488	3.56529	3.91886	1.87283	2.09592	2.95187	2.1127	2.22497	-6.12081
ZY20	ACLF-2	1.77083	1.51096	1.24793	7.01583	1.69488	0.0840642	-5.81466	3.79442	3.78136	-7.74745	-4.10187	-3.89711	-0.624265	-2.66658	-2.09753	-6.83954	-6.05216	-0.422269	2.34341	0.954196	-0.798366	-4.79733	-1.70134	-3.97834	-0.872367	2.01346	4.77479	1.18587	-0.0236364	9.39071	13.68	12.7524	12.2438	13.5657	10.1674	6.84078	7.17991	1.19377	2.76818	0.336283	4.56224	3.3345	0.536053	1.29278	1.24031	0.786596	0.754888	1.98641
ZY6	ACLF-1	-1.152	-1.58316	-1.5043	-4.77707	3.05094	-0.351535	2.54844	5.97154	6.10852	-4.8249	0.678072	-1.72499	3.17393	-1.4491	-4.94398	-5.75527	-0.17829	1.60881	2.97269	2.53916	0.70044	1.26303	-0.349235	-6.44682	-0.678072	3.74147	7.70563	3.00225	1.94953	10.7834	15.5878	13.8484	13.4672	16.4696	15.5242	11.4956	9.73344	2.75489	5.224	2.20555	8.71425	5.70044	2.55152	4.15987	3.18982	4.40088	2.70044	-3.98147
JS20	ACLF-1	1.71699	1.36457	1.26303	6.6934	0.0874628	-4.94901	3.67243	7.4818	8.07012	-3.29003	3.29094	1.853	3.33985	3.15987	1.81762	1.27798	1.64386	1.22497	6.71253	5.53528	0.234195	1.40599	-0.50943	-2.20923	0.722466	6.2854	7.26444	6.02791	5.52748	12.6937	16.3386	14.6168	14.392	16.4893	15.0532	11.4252	9.06002	7.46148	7.56986	5.84549	8.0634	8.57932	6.32418	6.45327	7.0634	6.28771	6.62753	-3.9017
JS30	ACLF-1	0.276497	0.321928	2.34341	6.10211	2.60585	1.89724	-3.86273	6.99435	7.51175	-3.4564	1.93074	0.321928	3.1334	1.94953	0.378512	-0.635428	0.364572	2.18982	6.96578	5.31741	0.15056	1.51728	0.584962	-1.68385	0.548437	5.96	8.94031	5.73471	5.51964	11.1196	16.2466	14.185	13.7471	16.7651	15.6662	11.6325	10.8918	6.51964	6.90689	5.27146	8.57932	7.98726	5.52356	5.82337	6.41363	5.94837	5.79116	-2.22457
JS9	ACLF-1	0.226508	-3.47445	0.596935	5.56396	4.34873	2.50144	-3.86191	7.16742	8.02237	-3.24299	-3.95461	-0.61595	4.08746	1.2555	-4.92992	-4.22741	0.336283	1.37851	5.23362	4.19967	1.85798	-3.29845	-0.27535	-1.71318	2.6893	5.55075	9.99612	5.24317	3.94251	11.4186	16.3983	14.5878	14.392	17.1825	15.8697	11.9748	8.69262	5.46352	6.1472	3.88264	8.82575	6.96578	4.52356	5.24793	4.97154	5.43463	4.52356	0.472488
JS12	ACLF-1	0.523562	-2.94868	0.678072	-1.74982	2.66107	1.56682	1.92125	7.3443	8.16742	-1.9203	6.43879	5.43463	6.71596	7.21675	5.15987	5	5.35755	0.350497	8.44087	6.61287	-0.335517	1.23266	0.887525	-0.176251	0.744161	7.25267	9.01193	7.0634	6.67419	14.2967	16.0399	14.5356	14.3836	15.9024	14.1556	10.3718	6.16993	8.75656	8.02237	6.71596	8.78136	9.19537	6.95128	7.17991	8.00843	7.21675	7.31061	-2.15636
JS13	ACLF-1	0.523562	0.523562	0.31034	-4.72597	1.82273	1.12928	2.90929	7.38802	7.72281	-4.50217	3.21723	1.88264	2.64386	3.89482	1.70044	1.62059	1.93074	0.1127	7.32193	5.40939	-1.90915	-5.42989	-0.340075	-2.77349	0.240314	5.98584	6.32643	5.91588	5.77808	12.641	16.6852	15.0532	14.4415	16.9882	16.2208	12.1556	7.40939	7.76487	8.09011	6.7039	7.98726	9.17055	6.98014	6.94837	8.02929	7.0634	7.07682	-3.41816
JS11	SAE	0.405992	0.270529	0.596935	6.6182	-0.663717	-6.04134	2.66676	6.74987	7.19229	-4.26388	2.12102	0.432959	3.6865	1.64962	0.523562	-3.62338	0.536053	2.07468	5.84862	4.62205	0.797013	2.17393	-0.251539	-2.34008	0.925999	5.58496	9.00843	5.15482	4.42626	11.9246	16.2967	14.392	14.0426	16.68	15.3878	11.5922	9.12928	5.68299	6.38154	4.33985	8.77314	7.21675	5.01123	5.41363	5.56986	5.44294	5.02791	-4.61194
JS145	SAE	0.744161	0.733354	0.857981	6.3784	3.75489	2.1375	-4.62054	5.61839	5.82018	-3.38406	-2.40223	-1.9551	1.54844	0.107688	-0.410237	-4.61053	-3.4027	-4.09082	4.57743	2.89966	0.0373822	-3.71443	0.147307	-3.27604	0.446256	4.2854	6.31515	3.40429	2.82018	11.8727	16.5011	15.4656	14.2787	16.6222	15.5394	11.0951	8.47167	4.19967	5.66888	3.27426	6.91289	5.97728	3.54844	3.91886	4.42626	4.12928	3.61765	-5.92415
JS22	SAE	0.00539994	-0.0458037	-0.21969	5.73081	1.54226	-3.29927	2.49185	6.56415	6.89026	-2.23223	1.37156	-0.236588	3.10852	0.847997	-5.95247	-5.89001	-0.186475	-2.49736	4.33985	3.27984	2.07039	5.09276	0.632268	-0.491571	1.12102	4.02237	7.14211	3.43463	2.87283	10.5864	15.3012	13.624	13.3735	16.9882	15.2967	11.7099	7.68825	4.02237	5.56224	3.39403	8.5265	5.92481	3.20163	4.5157	4.3837	4.29462	3.82018	-3.37907
JS24	SAE	1.19377	1.70598	1.29278	6.52757	4.87036	3.52826	-3.43865	7.60733	8.60733	-2.50648	-4.68741	1.2854	5.91289	2.65821	1.57894	-2.89338	1.73335	3.75489	6.39874	4.48382	1.30743	3.46597	1	-4.83094	0.744161	5.58871	8.97656	5.19476	4.5157	12.508	16.8113	15.0585	14.7923	18.0625	16.9601	12.7207	10.8337	5.74147	6.35975	4.73471	9.57932	7.60733	5.29921	5.57743	5.6865	5.85487	5.14466	-3.77811
JS26	SAE	0.419539	0.689299	-0.0570164	6.42784	1.22497	-1.4491	1.88264	7.20457	7.44087	-3.9459	6.53333	5.72792	8.21067	6.9629	5.35755	5.0607	5.51175	1.1375	7.38802	5.67948	-0.739974	-4.28653	-0.108581	-1.70722	-0.0588937	6.20701	8.26444	6.12153	5.84862	14.6937	15.7796	15.0426	13.1397	16.2466	15.4087	12.726	7.93664	9.00843	8.88798	7.43045	10.6551	9.89558	7.82177	7.90689	8.63027	7.97298	7.89936	-4.19712
JS5	SAE	0.0703893	0.142413	-0.358454	6.02791	-1.52492	-4.62305	2.31107	5.47978	5.56986	-8.47231	0.70044	-1.92961	1.52356	0.253989	-0.567041	-5.93904	-1.14401	-4.2319	4.08746	2.78136	0.350497	-5.60728	0.174726	-1.75511	0.744161	3.6865	6.59059	3.19967	2.59694	11.7987	15.5768	13.9316	14.1556	15.7273	14.2512	10.863	8.22882	3.75489	4.61471	2.79442	6.12412	5.06609	2.7866	3.19377	3.67243	3.01123	3.04002	-4.98178
JS7	SAE	1.23266	1.47897	0.419539	6.6756	2.56986	1.32193	-1.31552	5.2384	5.29921	-3.75026	-4.62363	-0.960862	2.47897	0.485427	-5.96676	-5.08685	-6.0624	-2.89831	2.93782	1.73877	0.0772429	-3.10803	1.04439	-4.1026	0.817623	2.84298	6.33539	2.20163	1.1127	11.0189	14.5204	12.6154	13.1556	15.7796	14.5805	10.0413	6.56224	1.49185	2.87036	0.678072	5.44294	3.56224	0.459432	1.64386	1.48543	1.07039	0.536053	-5.05886
NC13	SAE	-0.733963	-5.95917	-1.86907	5.01987	-4.46849	-4.71945	2.92837	6.55842	6.76984	-5.60936	-0.134081	-2.48398	-3.07097	-1.8365	-7.24358	-4.97168	-8.27612	-0.761213	2.80735	1.72792	-2.26882	-8.82762	-0.936497	-4.6547	-0.415038	2.6865	1.93074	1.89239	1.20163	10.3718	15.2042	13.5612	12.8509	15.8081	14.7471	9.16428	8.68387	2.01792	3.33092	1.70044	2.47249	3.71425	1.58496	1.78136	2.58496	1.56682	2.17393	-7.11732
NC18	SAE	-1.05889	-6.90559	-2.31294	-6.37072	-5.67884	-2.86677	2.80219	5.87652	6.15482	-5.86769	-5.6488	-0.830075	3.36107	-1.47393	-4.71422	-5.57665	-0.77967	1	2.93546	2.33271	0.419539	1.1375	-0.795233	-5.2067	-0.767339	3.79442	8.49185	2.848	1.40599	10.464	15.4933	13.7207	13.1115	16.4716	15.2741	11.1908	9.61195	2.16591	4.62205	1.32193	8.71425	5.35315	2.2211	3.96578	2.16992	4.07682	2.06609	-8.50806
NC19	SAE	-0.00180454	-2.68485	-0.335517	5.76487	3.47897	2.4363	-3.63511	6.86728	7.49185	-3.58944	1.57289	-0.230228	5.75822	-0.277534	-3.5071	-3.94008	1.19377	2.14568	3.43796	3.08958	2.05311	2.04439	0.238787	-5.16561	0.261531	4.71425	9.97298	4	1.79181	11.2363	15.6628	13.92	13.6096	16.6505	16.1257	12.6937	9.18301	2.54535	5.76155	2.67525	10.7524	6.73978	3.82018	5.57743	3.18388	6.27146	3.01123	-3.66772
NC7	SAE	-0.44664	-0.0988918	-0.126187	5.99138	3.56224	1.64386	-3.76071	5.79766	6.22641	-4.4125	-3.9937	-1.226	3.88264	0.0478874	-4.94302	-3.1907	-0.0683169	1.2555	4.63662	3.2891	0.498251	-2.8035	-0.836501	-3.4653	-0.922757	4.31288	8.68387	3.6865	2.70321	11.3786	16.0717	14.0532	13.4987	16.4395	15.4087	11.464	8.87652	3.12516	4.97728	2.73335	8.84549	5.60733	3.11478	4.30378	3.44956	4.53916	3.04658	-2.83759
NC9	SAE	-1.16408	-4.03304	-1.86907	5.34341	2.61471	1.20163	-3.49693	5.75822	5.69	-3.3052	1.29278	-0.575078	4.02237	-0.156016	0.301588	-6.30551	0.165108	1.6893	3.47735	3.31651	0.754888	1.20945	-0.174214	-2.07926	0.176323	4.64386	9.08348	3.53761	2.1819	11.4318	15.4972	13.9882	13.0806	16.0156	14.734	10.3987	8.63027	3.29094	5.78136	2.50462	9.79563	6.47168	3.10643	5.11894	3.3906	4.97154	3.36632	-7.0472
ZY11	SAE	0.129283	-0.234465	0.0373822	5.11348	3.79442	2.42962	-5.20058	6.62388	6.88417	-5.28451	1.27798	-0.830075	3.62059	0.00539994	-6.15572	-6.4379	-0.158027	0.807355	4.25739	3.4446	0.655352	1.12928	0.116032	-1.43929	0.655352	4.69349	9.20762	4.26679	2.74953	11.3581	15.977	14.1752	14.2604	16.7715	16.0346	12.1155	8.8572	3.41785	5.65821	2.7866	8.92184	6.00562	3.03122	4.58496	3.96578	4.66534	3.48704	-4.41674
ZY12	SAE	-1.73697	-1.18033	-1.56171	-5.92782	3.12928	1.88264	-5.52245	5.46761	5.7039	-6.56287	1.47249	0.548437	3.36982	-0.284107	0.234195	-7.52306	-0.627048	2.24031	3.46434	2	0.817623	2.29278	0.283922	-1.59401	0.584962	3.85798	7.5411	2.71973	1.16189	11.2732	15.4004	14.2787	13.3339	16.4004	15.8606	11.9431	9.72281	2.94953	5.65464	2.88996	8.16113	6.20212	2.72792	3.96578	3.54381	4.50779	3.1918	-7.14656
ZY14	SAE	-0.591288	-5.8341	-1.33097	5.09064	1.64962	0.419539	-3.87321	4.88874	5.42626	-4.24789	1.04439	-1.47393	3.48864	-0.200913	-0.419855	-4.60178	-0.524915	0.655352	4.53138	3.02901	1.07039	1.16189	0.0214797	-3.00578	0.321928	4.90689	9.71425	5.41785	2.39917	10.92	15.2741	13.8361	13.3373	15.0102	12.1674	8.94764	9.61884	2.88264	5.36194	2.12516	7.80574	5.43045	3.02901	3.9542	3.07468	3.29094	2.88509	-5.18271
ZY17	SAE	-0.0476665	0.137504	-0.733963	5.76005	3.37156	2.05311	-4.53542	5.56224	5.82655	-5.48538	0.643856	-1.20506	3.83289	-0.236588	-5.4922	-5.45733	0.0548485	1.23266	3.12309	2.23649	-0.174214	0.620586	-0.319676	-5.44878	-0.466437	3.59842	8.37178	3.05745	1.45943	11.8533	15.4004	14.0211	13.5716	16.2442	15.265	11.464	9.30777	2.78136	5.08215	1.94953	8.61655	5.55842	2.48864	4.12928	2.97957	4.19967	2.59991	-5.93935
ZY18	SAE	-0.58316	-4.59057	0.392317	-7.86708	3.02459	0.944858	-2.89586	5.24793	5.50779	-4.39892	-3.43296	-0.136062	3.89482	1.45943	-1.48682	-4.94115	0.446256	0.560715	3.34341	2.27798	-0.77967	-3.61898	-4.6654	-4.71391	-0.12422	2.99095	6.48985	2.41616	1.16189	12.9613	15.2512	14.6168	13.0362	16.6222	14.2877	10.2091	7.78953	3.6865	4.61471	3.06824	7.91439	5.26679	2.94017	3.78136	3.42794	3.79442	2.66959	0.765535
ZY3	SAE	-1.39119	-2.99002	-2.08927	-2.03815	0.847997	-3.79361	2.67243	6.05528	6.15228	-5.00975	2.30378	1.20163	1.7761	1.32193	0.847997	-4.90754	-0.46893	1.15381	2.83542	2.01792	1.33628	1.76553	0.817623	-1.84944	0.378512	3.03562	4.87036	2.0268	1.35755	12.7808	15.6417	15.1507	13.7471	16.8995	16.3836	12.5864	9.98014	4.48382	6.28771	4.30378	6.59991	7.39874	3.91886	4.42626	5.17493	4.56986	4.27612	-3.63485
JS14	SAE	0.596935	0.392317	0.277985	6.6524	-0.649503	-3.90277	2.67243	6.11114	6.56796	-1.79483	2.95187	1.67243	3.96578	2.80993	1.33628	1.45286	1.40599	1.17792	5.33092	4.42626	0.963474	3.22497	1.47897	-0.156016	1.57894	5.5812	7.65284	5.07146	4.20945	11.9703	15.3452	13.24	13.2042	15.8423	15.2558	10.8918	7.66178	5.15482	5.27146	3.61912	6.80896	6.32418	4	4.17991	4.94251	4.03342	4.14975	-1.34915
JS16	SAE	0.536053	0.223423	1.00899	5.96651	0.124328	-1.24725	3.10014	6.88111	7.12928	-5.3837	2.8505	1.57894	5.17991	3.04876	1.09592	0.510962	1.91169	0.666757	6.35315	4.86419	-0.624265	1.3147	0.906891	-1.06266	0.70044	5.53138	8.70131	5.04985	4.89482	12.2949	15.8965	14.3836	13.7073	16.4025	15.0265	11.0701	7.76487	6.67419	7.09011	5.37938	9.34707	8.15482	5.7039	6.06878	6.54496	6.15735	5.96578	2.65821
JS17	SAE	1.61471	1.56071	1.9542	6.87813	1.55459	1.37156	0.877744	7.73978	8.32755	1.24793	3.64386	2.41278	2.8505	4.2854	2.18587	2.09592	2.33985	-0.704277	8.07682	6.35535	-1.92276	-5.37125	0.0738202	-1.34008	0.446256	6.79116	6.61839	6.70736	6.42836	11.4448	15.417	14.2877	13.92	15.3321	13.624	9.77931	5.59619	7.93664	8.59339	7.22882	8.30492	9.67066	7.47168	7.5411	8.47167	7.60733	7.83763	-1.91052
JS19	SAE	2.63227	2.75756	2.19771	8.07715	3.32733	2.21723	-0.647168	8.2703	8.84156	-1.9912	3.3906	1.96347	3.70044	4.34873	1.60881	1.47249	1.74416	1.08746	9.28193	6.68475	1.07039	0.990955	-3.80294	-1.36773	1.17792	7.82177	9.8396	7.27612	6.63844	11.7524	16.2349	15.2137	15.2419	16.3056	14.4972	11.7366	9.03617	8.65285	8.77726	6.67596	9.41996	9.70347	7.50184	7.40939	7.87652	7.5216	7.82177	-0.535816
JS21	SAE	0.857981	0.536053	0.229588	6.23649	-0.621488	-5.42343	2.9331	5.77149	6.35094	-5.08846	1.67243	-0.407842	0.57289	1.54226	0.260026	-1.226	-0.403065	1.42626	4.61471	2.97957	-0.00723156	2.16992	0.733354	-1.70722	0.0478874	3.91886	5.75489	3.44128	2.94017	12.4219	15.9965	14.8175	13.624	16.5356	15.9937	11.8037	10.3853	5.51175	6.07948	4.10852	5.36632	6.45943	4.15987	4.44294	5.2384	4.58496	4.69349	-4.94617
JS23	SAE	0.666757	0.70044	0.584962	5.79815	3.76818	2.20945	-5.30434	7.29921	7.4818	-2.87959	2.79701	2.50779	4.76155	3.09592	2.17792	-0.604937	1.48543	1.08746	5.45943	4.24793	-0.839725	-2.41022	-1.16408	-3.72933	0.212569	5.46352	8.99081	4.53138	4.17991	13.4496	16.7257	15.2967	15.0426	17.3101	16.3277	13.0909	9.37721	6.5812	7.03617	5.09803	10.2258	8.97298	5.61839	6.21675	6.31288	6.39232	5.13955	-5.05764
JS27	SAE	1.14568	1.05311	0.722466	6.8914	1.70044	0.847997	0.944858	6.39017	6.9571	-1.66406	5.47978	4.39232	6.76818	6.15735	4.18982	3.79442	4.27612	0.548437	6.96578	5.17493	-0.367732	-4.71306	-0.494109	-1.95736	0.350497	5.95128	8.12283	5.74147	5.29921	13.9992	15.3056	14.4656	12.8337	15.2832	14.2042	10.2497	7.66178	8.55555	7.86882	6.20457	9.52894	8.91812	6.77149	6.85019	7.31061	7.00843	6.96145	-4.35099
JS28	SAE	0.786596	1.41954	0.906891	-5.48402	2.58496	1.80219	-5.13276	6.11374	6.52943	-6.5616	1.64962	-0.184425	1.52982	1.30743	-0.328707	-0.607683	-0.663717	-0.277534	4.65821	3.32193	-1.69549	-6.31415	-0.888969	-6.41177	-0.384113	4.11894	6.04712	3.74147	3.32733	11.9613	15.4536	13.9882	13.4799	16.2185	15.4456	10.9385	7.51175	5	5.74819	3.9542	6.10852	6.43671	4.19967	4.33092	5.24317	4.35755	4.32193	-9.55374
JS29	SAE	0.722466	1.17792	3.46923	7.30258	2.59694	1.54844	-2.98367	5.93074	6.28309	-4.35272	2.02237	0.311794	5.06609	1.74416	0.632268	-0.142019	1.16992	1.8125	5.77149	5.06609	2.62352	0.944858	-0.00904517	-1.63263	0.106013	5.95128	10.9106	5.60733	4.57743	12.601	16.2302	14.7796	14.3836	16.2989	14.4334	11.6662	8.33316	5.71768	6.67419	4.40088	9.5216	7.26444	4.94837	5.7039	5.59619	5.78464	5.15482	-4.83994
JS32	SAE	0.786596	0.350497	0.459432	6.40333	0.15056	-1.81731	2.27798	5.40088	5.70044	-3.86417	1.49185	-0.501749	4.49985	1.12928	0.0125686	-2.26596	0.419539	0.689299	4.83289	3.36982	0.152183	-6.09324	-0.504305	-6.13239	-0.374729	4.76818	9.40939	4.39232	3.23266	11.9613	15.6766	14.5432	13.9545	15.8269	14.977	11.2363	8.32755	4.75489	5.9571	3.70044	8.73556	6.48784	3.97728	4.81378	4.86419	4.83289	4.24793	-6.50627
JS33	SAE	0.925999	1.23266	1.91169	6.79815	3.31107	1.83794	1.73877	7.12928	7.98014	-3.85002	2.65821	1.10434	2.59991	2.60288	1.10434	0.666757	0.584962	0.857981	6.65464	5.54689	-0.77967	1.20945	0.472488	-1.65517	0.776104	6.15987	7.81378	6.11114	5.37938	11.7419	16.1531	14.7796	13.9431	16.786	15.7602	11.6991	9.32193	7.83763	8.17368	6.50383	8.3443	9.28193	7.04985	6.90839	7.59805	6.92035	7.37721	1.00899
JS51	SAE	1.63227	1.6893	1.41278	7.45492	2.68089	1.42626	-4.12961	5.09276	5.33985	-4.57887	-4.79685	-5.82923	-1.58857	-0.878985	-5.05931	-4.2779	-5.73343	-4.52785	3.62498	1.90207	-1.04023	-4.07747	-0.317427	-5.1853	-0.417444	3.10643	3.84549	1.96809	1.56682	11.0868	15.5242	14.1257	14.1257	15.4933	13.0596	9.88035	8.17991	2.52669	3.53916	1.62059	2.79961	3.88264	1.50462	1.65535	2.36457	1.51096	2.03122	-4.00461
JS6	SAE	0.643856	0.472488	0.744161	6.64196	2.72792	1.83794	-6.16352	6.07414	6.24317	-6.90749	0.472488	-1.97852	0.786596	0.432959	-1.17625	-5.6778	-2.56704	-0.441732	4.88874	2.44626	-2.21759	-6.87001	0.224966	-2.42469	0.0321009	3.90689	6.74315	3.13955	2.2891	12.0785	16.2512	14.7471	14.8965	16.5933	15.4252	11.8386	8.66622	4.56224	5.11894	3.37678	5.90087	5.45121	2.75489	3.25361	3.96578	3.25739	3.33092	-5.77285
JS8	SAE	2.03122	1.9542	1.18587	7.32069	3.48864	1.89724	-4.10613	5.43879	5.42206	-3.6076	-3.88516	-1.96438	0.0285691	-1.05889	-3.34239	-4.89507	-1.42469	-6.25893	2.47573	1.82782	-0.277534	-5.01346	0.0478874	-1.2863	1.0268	2.56986	5.52748	1.48543	1.24031	11.5142	15.1002	13.2175	13.253	15.4334	13.7207	11.2732	7.82177	1.61471	2.77873	0.754888	4.18982	3.29646	0.776104	1.27053	1.98185	1.05311	1.15381	-4.74036
NC1	SAE	-0.0328314	-4.83091	-0.436842	5.95391	4.37504	2.66391	-3.68849	7.33316	7.15482	-6.22326	1.43962	0.153805	6.06609	0.140779	-3.79171	-5.18897	1.67807	2.62352	3.56377	3.80735	2.38198	1.92125	-0.0328314	-4.09809	-0.46893	5.224	10.0802	4.13955	2.38543	11.464	15.805	14.1053	12.9992	16.7569	15.9686	12.3092	9.87843	3.10434	6.44708	2.66391	11.412	7.39874	4.05528	6.23362	3.20163	6.8392	3.67243	-5.18072
NC10	SAE	0.584962	0.226508	0.0925457	6.01179	3.9542	1.89724	0.0626212	6.54303	6.45327	-3.17875	1.6837	0.142413	4.87652	0.364572	-1.93469	-2.738	0.867896	1.00899	4.12928	3.1416	1.2854	1.32193	-0.126187	-1.1321	0.277985	4.53916	8.7936	3.56986	2.18587	11.6382	15.83	14.1655	13.1615	16.786	15.6971	11.887	9.664	3.43129	6.21189	3.16992	10.7834	6.82972	3.49825	5.65464	3.71425	6.0954	3.53916	-5.09077
NC15	SAE	-0.200913	-0.277534	-0.168123	6.3626	3.83289	1.74953	-7.54026	5.43045	5.91289	-3.18728	-4.47192	-1.84944	3.31832	-0.14003	-6.26898	-5.09844	-1.09696	2.1334	4.32193	2.86295	0.00898882	1.81762	0.140779	-5.25421	-0.0273074	4.33985	8.36085	3.60881	2.21335	11.392	16.1507	14.6453	13.9658	16.4775	15.2466	11.2438	9.23781	3.82018	5.45533	3.20555	8.93295	6.03067	3.4363	4.45121	3.94251	4.59991	3.67243	-5.6878
NC16	SAE	-0.0476665	-0.0181473	-0.429537	6.02389	2.50779	1.39232	-4.64653	5.12412	5.39232	-5.79474	0.887525	-1.94342	2.95652	-1.20091	-2.91182	-3.33476	-0.405451	-5.12454	3	2.55766	-0.253687	-5.48992	-4.76348	-5.41996	-0.607683	3.83289	8.37721	2.97039	1.12928	10.8533	15.5842	14.0102	13.5775	16.1655	13.7731	9.25267	6.69523	1.79181	4.2854	1.2555	7.59805	4.96	1.84298	3.20359	1.6837	2.82273	1.52356	-5.36268
NC20	SAE	1.34341	0.733354	0.827819	6.8005	1.56682	0.711495	-5.47548	6.47573	6.09803	-3.93104	0.446256	-1.04023	4.16993	-0.627048	-0.333243	-2.55057	-0.335517	0.419539	4.30378	3.60437	1.72792	1.26303	0.127633	-5.61085	0.378512	5.26209	9.88226	4.32193	2.78921	10.6211	15.9024	14.0743	13.5142	15.977	14.977	10.7524	8.25267	2.79961	6.20457	2.17393	9.75656	7.00843	3.11894	5.08215	3.06609	5.07682	3.21529	-1.80609
NC22	SAE	-0.209228	-0.0420854	-0.594008	5.5076	3.22304	1.51096	-4.73614	5.47978	5.53916	-4.85954	-5.8767	-7.21769	-3.46196	-1.98564	-6.55302	-4.8677	-3.94637	-6.6863	2.40599	1.16992	-2.97143	-5.28527	-1.77349	-7.42141	-0.742989	2.1819	1.93074	1.19377	0.722466	10.4767	14.8545	13.6662	12.5417	15.1155	13.7207	9.21371	8.22882	2.07895	2.91169	1.16189	1.90207	3.14975	1.29278	1.53605	2.1334	1.24031	1.62059	-4.4242
NC23	SAE	0.228049	-0.21969	-0.194708	6.21553	3.64386	2.09592	-3.63367	6.16993	6.26444	-4.2072	-2.93613	-0.692572	4.35755	-0.312939	-0.340075	-5.09824	0.114367	1.88753	3.85798	3.04221	0.916477	2.42626	0.485427	-4.4021	0.192194	4.57743	9.04644	3.44626	2.10852	11.5805	15.724	13.734	13.3937	16.3878	15.417	11.3853	10.043	2.48864	5.33985	1.7761	9.28482	5.97728	2.61176	4.52356	2.45286	4.69349	2.61765	-4.08103
NC25	SAE	-0.561707	-3.30383	-1.16812	5.31741	2.51096	1.65535	-4.51859	5.66178	5.65821	-3.24076	-3.26475	-1.29956	3.23458	-0.564371	-5.64435	-4.28174	-0.919342	0.459432	3.47735	2.20555	0.689299	-5.65753	-0.527512	-4.55387	-0.365407	3.22689	7.59805	2.1375	0.981853	10.6096	15.1801	13.7073	13.6039	15.9112	14.9882	11.0701	7.79766	2.04439	4.66534	2.25172	8.70563	5.21917	2.20555	4.03342	2.48543	4	2.24031	-5.59403
NC26	SAE	-1.0145	-4.65113	-7.20696	-6.13741	3.13134	1.87774	-7.11328	6.05257	6.11114	-5.70184	-4.23429	-1.9694	-4.54304	-0.602197	-3.65028	-5.77835	-6.16423	-5.19814	3.13955	1.89239	-2.00723	-5.22765	-3.84996	-6.22644	-7.63609	2.23266	1.33628	1.54226	0.857981	10.9293	15.185	13.7471	12.5657	16.3408	13.5507	7.86109	7.46148	1.12928	2.05311	0.817623	0.722466	-5.3634	-4.63945	0.678072	1.55459	-5.43435	0.877744	-5.97135
NC27	SAE	-0.192645	-0.00361125	0.405992	5.56396	3.31832	1.64962	-4.08224	5.08746	5.17991	-5.41669	-4.29396	-4.01402	-5.1899	-1.83008	-6.54666	-3.72008	-5.2158	-4.92963	2.50779	1.79181	-2.26015	-7.0171	-1.46893	-4.05525	-1.42469	2.36107	2.49825	1.58496	1.27053	9.33595	14.9083	13.5402	12.8287	15.6311	14.0426	10.0481	8.81778	2.26303	3.63952	2.17792	3.20945	3.6865	1.27798	1.94486	3.20359	1.71149	1.92125	-6.25251
NC3	SAE	0	-0.629836	-0.481465	5.81682	3.93074	2.63227	-4.92623	6.04985	5.99718	-4.56432	-4.56807	-0.98922	3.63227	0.145678	-5.57609	-0.829449	-0.335517	1.03562	3.24413	2.71149	-0.221791	1.14568	-0.602197	-3.27273	-0.967899	4.14975	8.72281	2.76022	1.57289	11.0951	15.562	14.417	13.2042	16.4795	15.6903	11.1357	9.18611	3.49185	5.46352	2.91648	9.89558	6.55075	3.15583	5.11894	3.48864	5.33539	3.35403	-5.52487
NC4	SAE	-0.190586	-6.09291	-0.213404	6.34983	2.20555	0.744161	2.57894	6.10066	6.34873	-5.13359	0.765535	-2.27753	3.05961	-0.553744	-5.35427	-4.42186	-0.405451	1.07895	3.70044	2.71973	0.419539	0.847997	-0.168123	-4.33339	0.165108	4.21917	8.38262	3.0917	1.76022	10.8238	15.8636	14.2137	13.2931	16.4252	15.5805	11.2137	8.75238	3.40259	5.18488	2.66676	8.76072	5.71768	2.57289	4.15987	3.28725	4.25739	3.07468	-4.85568
NC6	SAE	0.157044	0.0268	-0.315181	6.07908	2.20945	0.827819	-6.30849	4.75489	4.76818	-7.10542	0.392317	-2.26882	-3.49818	-1.14003	-7.85772	-7.15987	-5.73464	-4.49628	2.50779	1.22497	-1.95736	-6.11277	-0.658014	-7.69296	-0.895663	2.58496	2.42626	1.87283	0.89724	10.7834	14.8846	13.4972	12.768	15.209	12.2023	8.23482	8.22279	1.33628	2.97957	0.711495	1.62059	3.44626	0.990955	1.24031	1.70044	1.07895	1.3147	-3.40757
NC8	SAE	-0.400682	-5.15034	-0.77967	-2.26965	2.12928	1.26303	2.04876	7.41996	7.86109	-3.1487	1.94953	0.485427	5.75822	0.972693	-1.61977	-2.86639	1.30012	2.3505	4.58496	3.55459	2.14568	3.74147	1.59096	-3.28868	-0.463947	5.08215	9.47927	4.13955	2.97039	11.8484	15.7923	14.6096	12.9792	16.7747	15.8207	11.3304	9.73132	4.94837	7.12928	4.39232	10.9012	7.90689	5.00562	6.21432	4.97728	6.99435	4.94837	-3.51827
ZY15	SAE	1.45286	1.69488	1.87774	7.51619	2.97499	1.54844	-3.4769	5.19967	5.51175	-2.52978	-2.73895	-0.915936	3.3837	-0.444184	-3.75353	-2.76189	-3.63857	0.93546	3.96578	3.67243	1.80735	-4.49886	0.255501	-3.97873	0.643856	5.00562	9.95128	4.77479	2.41616	11.0276	15.7955	13.6662	14.4815	15.9258	11.9293	8.65732	6.73471	1.62644	4.35755	1.83794	6.89936	4.87036	1.59694	3.00675	1.97728	2.80735	1.94486	-4.02672
ZY19	SAE	-0.882305	-3.42193	-0.698412	-2.66352	3.89482	1.89724	-4.27532	7.56033	8.22882	-5.68797	-5.23491	-0.755113	5.45943	-1.60494	-2.84537	-5.22176	0.837943	3.07682	4.14975	3.79442	2.59395	2.19771	-0.247251	-3.95845	-7.04232	5.47978	10.4767	4.40088	2.1127	10.3304	15.5204	13.6382	12.6523	16.8018	15.3538	11.8679	10.4383	2.32553	6.44501	2.42291	10.9837	7.27612	4.21917	6.10066	2.63517	6.56796	3.12309	-1.63316
ZY41	AD	-0.0816138	-0.391191	0.689299	-5.4761	2.62936	1.26303	1.0268	5.81698	5.6865	-5.88986	-4.05329	-6.77397	-3.17462	-1.14401	-5.48501	-7.6484	-2.84944	0.228049	2.36457	1.70044	-0.922757	0.584962	-0.431968	-2.08927	-0.363085	2.2891	2.21335	1.43962	1.07895	10.1357	15.2326	13.4624	13.5034	16.2279	15.6168	11.5507	7.20457	1.80219	3.33628	1.77083	2.2854	3.62205	1.23266	1.49185	2.45615	1.53605	1.57289	-5.27302
ZY42	AD	-0.441732	-0.730967	-0.449099	5.28425	2.14975	0.837943	0.733354	6.22641	6.22641	-4.77739	-6.11772	-3.66658	0.786596	-1.73097	-5.58129	-4.19003	-2.06643	-0.846195	1.853	1.51728	-0.892312	-4.10741	-0.785875	-2.55639	-0.749038	2.47573	4.88874	1.62059	1.09592	10.3987	14.9882	13.8484	13.472	15.9316	15.3495	11.1437	6.81538	1.926	4.24793	2.18587	6.31061	4.87036	2.19377	2.72792	3.2555	2.81506	2.38198	-7.49699
ZY43	AD	-0.982078	-1.17218	0.711495	-6.26359	3.3147	0.419539	1.34341	6.74147	6.95274	-3.66489	1.54226	-0.675189	2.59694	1.27798	-3.4952	-1.39593	-0.501749	2.04876	3.75489	2.47897	0.548437	1.62644	0.57289	-1.66086	0.350497	3.22497	5.5157	2.37156	1.88753	12.5597	15.963	14.8113	14.6869	16.9214	16.5318	12.7808	8.89936	4.65105	5.71081	3.80735	6.55267	5.85798	3.38716	3.76818	4.61471	4.08746	3.90689	-5.1439
ZY44	AD	-0.439285	-0.97852	0.776104	5.59134	3.3733	0.446256	3.1639	6.53138	6.48382	-4.00354	0.733354	-2.0218	-1.41985	-0.846195	-4.32142	-6.98538	-1.36773	1.37156	2.77873	1.83289	-0.451563	1.49825	-0.158027	-1.62149	0.0874628	2.67525	2.62352	1.63227	1.62059	10.5387	15.3794	14.1053	13.2823	16.7089	16.1332	12.2512	7.5411	3	4.98868	3.09803	3.91886	4.61471	2.46597	2.64674	3.57743	2.84549	2.98185	-3.23805
ZY45	AD	-1.68966	-1.5511	0.378512	5.29094	2.06178	-0.196773	-7.10573	4.75489	4.36632	-7.21876	-7.40269	-2.81097	-0.245112	-1.14401	-1.58316	-6.00722	-3.26534	-4.22528	2.26303	1.44626	-1.43929	-7.33293	-0.610433	-2.90239	-0.284107	2.34696	4.72792	1.50462	0.867896	11.2363	14.83	13.68	13.0469	14.7073	13.68	9.2906	6.2503	1.60881	3.74147	1.64386	4.5157	3.65821	1.39232	1.83794	2.41616	1.97269	1.85798	-6.41555
ZY46	AD	-0.915936	-2.53211	2.26679	5.72588	3.48864	1.65535	-2.28456	6.72451	6.82814	-5.67231	1.34341	-0.739974	2.54226	0.925999	-3.11105	-1.26015	-0.417444	2.69209	4.15987	3.12928	0.765535	1.79181	0.786596	-0.92618	1.17792	3.52669	6.04439	2.39232	2.19771	12.2438	16.0238	14.9882	14.5432	17.002	15.8995	13.0189	8.73978	4.37504	6.00562	4.33092	7.15482	6.20212	3.30743	4.04439	4.91289	4.3837	3.90689	-6.16783
ZY47	AD	-0.391191	-0.463947	0.655352	5.17268	2.08746	0.807355	-7.07527	5.13955	5.19967	-5.51111	-0.100824	-4.76611	-0.236588	-0.84944	-1.9365	-8.23584	-3.46594	0.817623	2.46597	1.6893	-1.58316	0.226508	-0.288505	-1.90239	-0.12422	2.19377	4.39232	1.40599	0.963474	11.4704	15.4129	14.1556	14.1655	15.8515	14.9545	11.5447	7.63481	2.19771	3.76818	2.11686	4.76818	3.76818	1.27798	1.86295	2.51728	2.29278	2.0917	0.017922
ZY48	AD	-0.504305	-0.575078	-0.42711	-4.04236	4.30378	2.8125	1.16189	6.68475	6.69174	-6.48304	0.689299	-1.5511	-0.929611	0.22033	-5.8414	-3.63011	-1.76121	-0.223896	2.99548	1.81762	-0.915936	0.0125686	-0.0476665	-2.03653	-0.128156	2.56071	3.27984	1.90207	1.44626	11.464	15.3365	14.4496	13.7073	16.668	16.4334	12.392	8.09011	3.84549	5.03342	3.2384	4.39232	5.14466	3.05745	3.26491	4.06609	3.28355	3.52826	-4.87772
ZY49	AD	-0.312939	-0.489038	0.350497	4.98726	1.67243	0.207893	-3.51892	5.35755	5.36632	-5.90827	-0.0892673	-3.30757	-0.415038	-1.4491	-1.15602	-6.44149	-8.59955	-5.44625	1.99095	1.39232	-1.04767	-7.04642	-0.683854	-2.20923	-0.946889	2.16591	4.87036	1.52982	0.847997	11.0532	14.9258	13.4153	13.5597	15.606	15.0847	10.6991	6.7039	1.44626	3.34518	1.36457	3.59544	3.29829	1.35755	1.38543	2.10434	1.7761	1.46597	-6.89996
ZY50	AD	0.678072	0.655352	1.41954	6.21201	0.925999	-1.00361	2.26679	5.65821	5.73471	-9.21053	-0.328707	-6.71124	-0.281912	-1.2134	-4.9009	-5.70711	-2.12816	-0.106638	2.86047	2.07895	-1.68966	-0.152003	-0.75816	-3.05589	-0.733963	2.7761	5.19476	2.12516	1.67807	11.1437	15.2372	13.68	13.8113	15.624	14.8906	10.9293	6.04985	1.853	3.42291	1.85798	3.93074	3.67243	1.69488	1.853	2.6893	1.87283	1.89239	-6.01541
ZY51	AD	-1.0218	-0.727977	1.66107	-5.38499	2.66959	-5.47571	2.65821	6.67066	6.8857	-3.09813	0.523562	-2.88897	-0.326444	-0.436842	-4.91274	-7.38556	-1.68385	1.48543	3.42122	2.76022	-0.604937	0.867896	-0.788988	-3.60566	0.193772	3.04002	3.83289	2.27798	2.06609	11.768	15.9345	14.2696	14.92	16.9009	16.3667	12.7961	8.81778	2.926	4.33092	2.70874	3.83289	4.41785	2.35403	2.58496	3.54998	2.71425	2.53916	-7.52485
ZY52	AD	-0.44664	-0.788988	-0.236588	5.46087	3.22497	2.08746	-4.50568	6.62571	6.25974	-6.14364	0.972693	-0.992805	3.83289	-0.0740006	-5.15997	-7.16479	0.00360232	0.906891	3.26679	2.43962	1.24793	0.548437	-0.537948	-2.2863	0.28244	3.74147	8.35535	2.60881	1.62059	11.2438	15.8144	14.5805	14.2877	16.5564	15.9373	11.7628	6.58496	3.38198	5.98868	2.73877	9.17055	6.25503	3.12928	4.67243	3.65821	5.30378	3.17792	-4.45923
ZY53	AD	-1.06643	-1.14003	0.285402	-3.56042	2.31832	-1.67807	2.29646	7.51175	7.45121	-5.27498	0.378512	-0.770412	-0.695489	0.0992952	-0.535332	-5.66775	-1.71312	1.48543	3.34518	2.37851	1.29278	0.754888	0.666757	-1.03653	0.916477	4.20945	3.65821	2.33271	1.926	11.1196	15.8995	13.9658	14.3321	16.9316	16.3794	12.6579	8.23482	2.92837	4.56224	2.76818	3.75489	5.11894	1.96809	2.56377	3.6014	2.77083	2.6865	-4.47159
ZY54	AD	0.244887	-0.188529	-0.221791	5.77446	2.67243	1.38543	-5.30942	4.98299	5.20945	-5.6517	0.228049	-2.38647	2.8505	-1.11638	-6.41219	-4.93326	-0.982078	1.67807	3.04002	1.8125	-0.960862	0.655352	-0.0144996	-1.8823	-0.527512	3.24031	7.55075	2.41278	1.32912	11.8918	15.5394	14.2419	14.1752	15.734	14.7987	11.1908	7.63481	2.32193	4.59246	2.06178	7.21675	4.90689	2.07895	3.01346	2.79181	3.23074	2.21335	-6.60605
ZY55	AD	3.84549	3.93074	3.47897	9.45044	1.47897	-2.54221	4.90689	7.04985	7.64386	-2.76626	3.57289	-3.55707	1.96809	1.15381	-2.47649	-0.381583	1.73335	2.42962	5.01123	5.51964	1.8679	7.82972	4.25739	3.48543	5.04985	5.90989	6.43254	5.9629	5.06609	10.8435	16.4191	14.3752	13.9992	17.4375	14.786	10.8533	5.42626	4.20945	6.48583	5.07682	6.50581	7.26444	5.20457	5.224	5.87036	5.05528	5.29921	-1.32639
ZY56	AD	-1.04394	-8.35754	0.0772429	-6.31036	0.678072	-0.540568	0.207893	5.72451	6.00282	-5.14391	-0.0273074	-2.62149	2.2555	-1.26882	-6.697	-5.77626	-1.57239	1.12928	3.36632	2.32553	-0.277534	2.39232	-0.209228	-1.74904	-0.0931094	3.67243	7.46148	2.50779	1.79181	10.3987	15.786	14.4815	13.8361	16.3189	15.0102	11.1033	6.83763	3.20945	4.98868	2.74685	7.94398	5.60363	2.47573	3.74147	3.30012	4.03342	2.9331	-4.42524
ZY57	AD	-0.190586	-5.42395	-0.535332	5.6858	2.65249	1.58496	-8.05239	6.49386	6.64746	-5.6876	2.84046	1.29278	7.00843	1.51728	1.07895	-4.62724	2.57592	2.16591	3.33271	3.24413	2.22497	1.60288	0.0583165	-1.29956	-0.0835233	5.14975	10.3987	4.41785	2.08321	13.5296	16.1307	15.2604	15.1605	16.5657	15.8606	12.5981	6.7879	4.05528	7.36632	3.55612	11.412	8.04985	4.59991	6.41785	4.33092	7.24079	4.11894	-8.19615
ZY58	AD	0.0373822	-0.211314	-0.388828	-5.0457	1.12102	-3.64968	1.926	5.79442	5.89482	-4.47398	1.57894	0.510962	0.765535	0.608809	1.10434	-5.29142	-1.02915	0.797013	2.91409	1.91648	-0.419855	1.55459	1.6893	-0.196773	0.485427	2.99774	4.60733	1.90689	1.3147	11.8918	15.1307	14.417	13.3304	16.4616	15.6024	11.8037	8.97656	3.40088	5.69	3.32373	5.7211	6.3837	2.61176	3.34341	4.12928	3.1918	3.58346	-2.00364
ZY59	AD	-0.176251	-0.295128	-0.842956	5.1871	1.78136	0.807355	-6.22564	4.9542	4.96	-5.31437	0.139142	-2.31294	3.11686	-0.770412	-4.61514	-4.45202	-0.755113	0.017922	2.76288	2.15785	-1.35384	-6.907	-1.51457	-2.39593	-1.32644	3.34163	8.47167	2.82273	1.36457	11.7471	15.3012	14.185	13.68	15.2787	13.8361	10.1244	6.19967	2.30012	4.59246	1.6893	7.67066	5	1.94017	3.30743	2.49506	3.2384	2.30378	-6.41111
ZY60	AD	0.629165	0.591363	0.678072	5.3296	1.67807	-0.0489047	3.82103	5.7866	6.18851	-6.41128	0.415034	-8.6927	1.52607	-0.802562	-5.02075	-5.14693	-1.74338	-0.0689524	2.666	1.61667	0.047301	0.804607	-0.26304	-2.26534	-0.298087	2.29474	5.90689	1.63537	0.804607	10.4512	15.2635	13.7171	13.5265	16.5785	15.7628	12.1293	8.27922	2.26303	3.69599	1.88492	5.89724	3.96347	1.93105	2.18481	3.0072	2.61039	1.89012	-6.51387
ZY21	control	0.608809	0.472488	0.148934	6.56396	1.81762	1.0268	-5.63452	5.224	5.13955	0.925999	0.632268	-2.05889	1.41278	0.15056	-0.826872	-4.89941	-1.90915	-0.257994	3.6865	2.49825	-2.35845	0.744161	0.981853	-0.301782	0.432959	3.72792	6.91588	3.20359	2.18587	12.5234	15.68	14.4815	14.5356	15.2604	13.5981	11.4831	5.69697	2.46271	4.8392	2.77873	5.94837	5.04439	2.56682	2.98868	3.56529	3.04658	2.98641	-5.60419
ZY22	control	0.678072	0.432959	0.300124	5.97484	3.54689	1.80219	-4.34152	6.53722	6.59991	-8.05815	0.510962	-3.2327	2.09592	-1.29071	-4.75052	-6.01464	-1.32644	0.308885	3.55459	2.62352	-0.627048	0.378512	0.240314	-1.38647	0.221877	4.12928	8.21067	3.35755	2.49185	11.6039	16.3581	14.4496	14.5582	16.7488	15.963	12.2622	7.12928	2.45286	5.26209	2.72247	7.11634	5.45943	2.86542	3.49825	3.60585	3.58195	3.16591	-6.44564
ZY23	control	0.392317	0.300124	0.350497	6.20139	2.2891	1.70598	0.722466	5.89482	6.40301	-3.48056	1.07039	-1.47895	0.733354	0.916477	-0.804652	-4.77999	-1.96438	1.14568	4.03342	2.11686	-2.06643	0.201634	-0.321928	-1.57239	0.0426443	3.53294	4.96578	2.44626	1.92125	13.1437	16.3645	14.5582	15.2967	16.597	15.5545	12.7419	7.4818	3.26115	4.88874	2.61471	4.96	4.94251	2.61765	2.79701	3.4545	2.90689	2.80735	-6.38034
ZY24	control	-0.215496	-0.950369	-0.865779	5.39403	3.20945	1.93074	-4.00996	6.19229	6.17243	1.853	2.65821	0.70044	6.04439	1.50462	-3.68967	-5.16719	1.82273	0.279471	3.10643	2.64386	0.135863	0.459432	-0.519735	-2.46395	-0.496651	3.96578	8.77314	2.84549	1.9542	13.601	15.8995	15.4252	14.2042	16.4913	15.7537	12.0319	5.32193	4.61471	7.16742	4.5157	10.7207	7.58871	4.49985	6.04439	5.26209	6.48382	4.65821	-4.8326
ZY25	control	-0.268817	-0.561707	-0.106638	5.83526	2.2817	0.666757	2.89239	6.41785	6.77479	-5.59311	3.21917	0.722466	4.16993	2.92837	0.596935	0.117695	1.08746	1.43962	3.74147	2.1127	-1.67807	0.70044	0.231125	-1.4992	0.200065	3.4822	5.96867	2.33628	1.64962	14.5507	16.0399	15.6488	14.8965	16.7844	16.0873	12.4512	7.82177	5.39661	6.94983	4.88874	7.77314	7.00843	4.64386	4.96	5.62571	5.10329	4.77479	-3.69326
ZY26	control	-1.22179	-4.42156	-1.20091	-8.06226	2.97957	1.35755	-4.73325	5.57365	5.49185	-6.47891	2.93782	1.30012	6.89633	1.69488	0.954196	-3.28888	2.46597	0.93546	2.94953	2.38543	0.017922	-4.80712	-0.431968	-1.90239	-1.07021	3.82018	8.90689	2.53605	1.47249	13.6382	15.5088	15.209	13.8361	15.9742	15.0102	10.6325	6.90689	4.39232	7.12928	4.03342	11.0362	7.79766	4.26679	6.15987	4.73471	6.79442	4.39232	-6.00944
ZY27	control	-1.02327	-1.38082	-1.16272	5.38405	0.27739	-1.63187	4.09311	5.59694	5.67807	-4.48635	-6.18799	-7.84674	0.970854	-1.27928	-5.7761	-3.60754	-6.46246	1.03797	3.01673	1.62916	-2.21981	-0.0469211	-0.215362	-2.34132	-0.812663	3.13093	6.32433	2.11103	1.26303	10.5825	15.4977	14.5825	14.2288	16.1517	14.8598	10	7.67243	2.95853	4.8679	2.666	5.58496	4.73697	2.38589	2.75702	3.44184	2.85864	2.65076	-5.04248
ZY28	control	0.148934	0.298658	-0.288505	5.60214	1.33628	-6.56444	4.11894	6.24317	6.47776	-4.158	1.53605	-0.971431	2.37851	1.09592	-0.635428	-3.83882	-0.939953	0.176323	3.54071	2.20163	-1.85595	-5.2918	-0.473931	-2.62149	-0.46893	3.49985	6.34873	2.66676	1.94486	13.0806	15.9488	15.3365	14.7471	16.4972	16.0074	11.7731	6.40514	4.27612	6	3.94251	6.39232	5.81698	3.96578	4.08746	4.7211	4.22882	4.16993	-4.68075
ZY29	control	-1.11638	-3.91825	-0.489038	-1.19885	3.30561	1.95884	-5.45214	5.71768	5.92481	-3.32946	2.16189	0.560715	5.86419	1.1375	0.536053	-4.90703	1.33628	0.972693	2.90689	2.16591	-0.698412	-5.50902	-0.624265	-2.17625	-0.407842	3.63227	8.55075	2.94251	1.05311	13.093	15.7173	15.0265	14.1457	16.3079	15.6488	11.1908	7.20457	3.84549	6.56224	3.5345	10.1066	6.89482	3.82018	5.3837	4.24793	5.93664	3.76818	-4.57163
ZY30	control	0.0703893	0.00898882	0.253989	5.43692	-0.360768	-7.83732	3.60733	5.64746	5.65464	-5.80289	-0.471429	-6.07122	-2	-1.34924	-1.62705	-5.07786	-3.43628	0.122673	2.32553	1.37156	-2.62149	-0.724993	-0.403065	-2.48398	-0.919342	2.71425	2.39575	1.60288	1.3505	10.4767	15.1457	14.0102	13.6082	15.6276	14.7923	10.6551	6.39232	2.50779	3.98868	2.20163	3.4822	4.15987	1.926	2	2.8802	2.06178	2.39917	-7.50796
ZY31	control	-0.419855	-0.454032	-0.277534	5.24341	4.34873	2.76553	1.52356	6.96434	7.09011	3.08321	1.40599	-1.226	1.853	1.05311	-0.00361125	-8.11428	-1.074	1.72247	3.49665	2.62352	-1.40068	0.963474	0.523562	-0.865779	0.0373822	3.87036	5.58871	2.89482	2.65535	13.2251	16.4536	15.3752	14.9316	17.1704	16.6258	12.6382	7.78953	4.15987	6.46148	4.49985	6.71939	6.45533	4.41785	4.41785	5.29002	4.48382	4.74147	-3.07944
ZY32	control	-0.100824	-0.692572	-1	5.70096	2.77347	1.7761	-0.577767	5.71081	5.72792	1.79701	-5.89962	-4.10482	-3.81868	-0.588574	-5.29477	-6.04876	-9.06352	-4.03214	3.13955	1.40599	-1.67231	-0.0950343	-0.273169	-2.84944	-0.713119	2.66391	2.40599	1.75489	1.43962	10.9293	15.6593	14.9714	15.1946	16.0951	14.5356	10.9837	4.50779	3.05094	5.02791	2.61176	3.25739	4.74147	2.55766	2.70874	3.70044	2.97957	3.15178	-5.46647
ZY33	control	1.43296	1.52982	0.754888	7.00976	2.51728	1.3505	-0.817308	4.67948	4.65105	1.37851	0.620586	-2.14401	-0.862496	-0.491571	-4.47798	-6.34602	-4.71541	-1.20091	2.6865	0.89724	-3.22594	-6.69423	-4.55355	-3.07558	-1.30847	2.32193	2.72247	1.30743	1.07895	12.2732	15.4046	14.528	14.4334	15.5842	14.1357	10.4252	4.05528	2.18587	3.74147	1.65535	4.02237	3.78136	1.48543	2.01346	2.77347	1.89239	1.97728	-5.79551
ZY34	control	0.130931	-0.268817	0.906891	6.48734	3.11894	0.620586	3.42122	6.56033	6.73978	-3.29785	1.32193	-0.567041	3.64386	1.19377	-5.08229	-1.32644	-0.405451	0.224966	3.14975	2.03562	-0.328707	1.32193	0.307428	-1.09311	0.275007	3.10434	6.55075	2.23649	1.42626	12.68	15.5694	14.9431	14.8175	16.6766	16.002	12.7936	6.81378	3.76818	5.7039	3.82018	8.25267	6.07682	3.46923	4.21917	4.31288	4.59991	3.67243	-5.60436
ZY35	control	-0.0931094	-0.379414	-1	4.99548	-5.82768	-6.48527	2.62059	4.96	4.97154	-4.97957	-5.30022	-4.45366	-1.31743	-1.85595	-1.90239	-4.74044	-4.83	-0.0816138	2.848	1.49185	-2.63263	-5.84023	-0.672313	-2.05889	-0.68966	2.75489	5.18982	1.94953	1.26303	10.8727	15.0951	14.185	13.8606	15.185	13.4301	9.21977	7.11634	2.46597	4.03342	2.31107	3.20945	4.13955	2.01346	1.99095	3.01792	2.03562	2.33628	-6.19985
ZY36	control	-0.939953	-1.40068	0.523562	5.33695	1.48543	-6.52843	3.32012	6.05528	6.02237	-5.55101	1.05311	-2.19265	2.31832	-0.820489	-5.57443	-6.52814	-1.42954	-0.627048	1.99095	1.96809	-0.44664	0.321928	0.311794	-1.14003	0.765535	2.97269	7.03617	1.92125	1.23266	11.2061	14.9258	12.8411	14.2967	15.9083	15.1307	11.3304	6.53528	0.733354	3.58195	0.754888	5.99152	3.89482	0.0321009	1.90207	1.56682	1.81762	1.14568	0.485427
ZY37	control	-0.0740006	-0.678072	-0.42711	4.72588	4.58496	2.79961	1.58496	6.62753	6.85331	-3.34185	1.22497	-1	4.67243	0.786596	-5.45152	-4.74496	0.272023	1.67243	3.70044	1.74416	-1.05514	0.280956	-0.0383767	-1.45898	-0.321928	3.12309	7.62571	2.20163	1.38543	12.5234	16.2349	14.9992	14.5878	17.265	16.7106	12.5387	8.17991	4	5.73132	3.62352	7.80574	5.9571	3.25361	3.94251	4.41785	4.55459	3.58646	-3.79949
ZY38	control	0.0806577	0.132577	-0.58316	5.66017	3.65821	1.97728	0.523562	6.61471	6.68825	2.08746	2.21723	0.711495	5.16993	1.7761	-1.65376	-4.73812	1	0.963474	3.30925	2.1416	-0.527512	0.253989	0.0214797	-1.76121	-0.0873501	3.70044	7.87652	2.82528	1.83794	13.7073	16.2208	15.7406	15.0426	16.8995	16.5165	12.906	7.53138	4.97154	7.16742	4.8009	9.79969	7.59805	4.8009	5.74483	5.67948	6.2384	4.94837	-6.52818
ZY39	control	0.336283	0.405992	0.247928	5.85347	3.93074	2.44956	0.548437	5.99718	6.07146	-4.15348	0.536053	-2.0145	3.40939	0.0285691	-3.76145	-5.0842	-0.764273	1.23266	2.98641	1.6837	-0.540568	0.711495	0.260026	-1.79837	-0.205064	3.05745	7.4818	2.47897	1.00899	11.8484	15.7504	14.5657	14.3836	16.7223	16.0664	11.6607	7.41996	2.74416	5.02237	2.56986	7.67948	5.35755	2.2211	3.40939	3.36457	3.79442	2.52982	-3.32194
ZY40	control	0.89724	0.620586	0.57289	6.21905	3.37851	1.98641	1.09592	5.84862	6.17742	-3.43141	0.678072	-3.67412	3.26491	-1.29513	-3.65832	-2.8666	-1.47393	1.44626	3.53761	2.54535	-0.0797067	0.584962	0.198494	-1.33097	-0.649503	3.98868	9.03273	3.51412	1.80735	11.2512	16.0585	15.0743	14.5507	16.5951	15.265	11.183	8.40939	3.14364	5.32193	2.76288	8.18611	5.66888	2.84298	4.03342	3.56529	4.14975	2.97728	-5.76286
meanACLF-3		-0.49124	-1.43842	-0.835487	2.18162	3.55648	1.77534	-2.58908	6.12671	6.166	-5.78848	-1.78708	-1.76488	1.13846	-0.616112	-3.32196	-5.27136	-2.50334	-0.874169	3.25065	2.22563	0.18406	-1.02694	-0.407858	-3.95779	-0.364971	3.41347	6.04873	2.47565	1.6313	10.9265	15.355	13.8571	13.5705	16.3893	15.2576	11.3597	8.70021	2.69165	4.55712	2.16848	6.15246	5.19799	2.28577	3.12922	3.13318	3.05974	2.62762	-3.67346
meanACLF-2		0.441457	-0.735579	0.0263719	4.29451	2.54764	0.471451	-3.45812	5.88871	6.10682	-4.58484	-0.551391	-1.82345	1.39492	-0.292708	-2.76141	-4.62693	-1.90689	-0.560542	3.61827	2.58462	-0.118468	0.822057	0.0974177	-2.8352	0.131542	3.53046	5.84475	2.93265	2.01044	11.2678	15.4652	13.9103	13.5831	15.9653	14.4845	11.0201	8.92722	3.31163	5.06524	2.54528	6.39977	5.26602	2.90815	3.61083	3.53252	3.67465	2.99074	-4.69154
meanACLF-1		0.35252	-0.966038	0.614581	1.18443	2.42946	0.299039	0.554462	7.0579	7.6005	-3.53947	1.93353	1.19188	3.84908	2.67123	-0.136243	-0.453256	1.57579	1.14422	6.27457	4.93563	0.116418	-0.551563	-0.000267167	-2.50047	0.711101	5.79602	8.20748	5.49789	4.89857	12.1588	16.2161	14.4711	14.1372	16.6329	15.4149	11.5092	8.65953	6.45349	6.99341	5.10417	8.49189	7.93312	5.47571	5.96879	6.27935	6.05862	5.67169	-2.53496
meanSAE		0.251212	-0.829979	-0.0350688	4.40943	2.15112	0.498525	-2.04569	6.15111	6.42267	-4.32325	-0.255102	-0.546873	2.80639	0.677493	-2.04791	-3.25954	-0.643984	-0.146942	4.38078	3.25446	0.158854	-1.32263	-0.384818	-3.49738	-0.193393	4.40402	7.50648	3.71667	2.67385	11.5733	15.6565	14.1828	13.5732	16.2556	14.9046	10.9905	8.62293	3.96692	5.51996	3.1861	7.72051	6.041	3.39149	4.40806	4.05449	4.33206	3.63973	-4.35379
meanAD		-0.21347	-1.04201	0.516332	1.95346	2.31412	-0.0410227	-0.928249	6.06151	6.134	-5.41528	-0.15811	-2.77218	1.07625	-0.352132	-3.55291	-5.11642	-1.57946	0.416822	3.03067	2.26272	-0.228226	-0.139727	0.0469244	-1.70963	0.144286	3.19163	5.52134	2.34049	1.65256	11.3565	15.5274	14.2045	13.9513	16.3006	15.4457	11.631	7.38544	2.8851	4.7947	2.69849	5.82753	5.08364	2.48304	3.09684	3.46721	3.31277	2.81662	-5.17243
meanControl		-0.0348451	-0.545205	-0.167085	4.7182	2.23257	-0.143645	0.225307	5.95317	6.0655	-2.75087	0.296272	-1.95207	2.34497	0.264776	-2.64418	-4.60008	-1.59052	0.374066	3.18535	2.0143	-1.29409	-1.10432	-0.272579	-1.80908	-0.308763	3.35967	6.44356	2.45664	1.62112	12.3405	15.7766	14.7976	14.5078	16.3271	15.3847	11.5451	6.81959	3.36959	5.47243	3.16543	6.90223	5.65604	3.03263	3.75294	3.9614	3.97745	3.34199	-4.99205
Log2FC_ACLF-AD		0.289719	-0.00509564	-0.678454	0.867373	0.580901	0.957082	-1.31632	0.175169	0.326668	0.616953	-0.29874	1.6405	0.769054	0.598297	1.16726	1.1783	0.225589	-0.714686	1.04173	0.711386	0.274002	-0.0282773	-0.158354	-1.46696	-0.0678466	0.798956	0.924012	0.99295	0.859265	-0.0170743	0.063843	-0.189279	-0.249729	-0.0299644	-0.468095	-0.376445	1.39822	0.895097	0.510824	0.275874	0.945562	0.749875	0.765171	0.8596	0.527816	0.66391	0.635402	1.3372
Pvalue_ACLF-AD		0.202652	0.497069	0.0452941	0.290476	0.0331633	0.0577094	0.141507	0.283045	0.174487	0.119129	0.37637	0.0186924	0.163397	0.147136	0.102882	0.0937866	0.393619	0.169611	0.0143906	0.0474139	0.217226	0.487821	0.321626	0.00624104	0.426975	0.0297669	0.0920165	0.0187674	0.0399791	0.478782	0.372134	0.131216	0.116373	0.44819	0.106835	0.171903	9.72436e-05	0.0536383	0.110924	0.273678	0.0958185	0.0705353	0.0640858	0.0431036	0.134417	0.110086	0.0914745	0.0370641
Log2FC_ACLF-SAE		-0.174963	-0.217124	-0.127053	-1.5886	0.743907	0.417535	-0.19888	0.0855741	0.0379948	-0.475077	-0.201748	-0.584813	-0.96109	-0.431328	-0.337743	-0.678585	-0.709887	-0.150922	-0.308376	-0.280351	-0.113078	1.15463	0.273389	0.320786	0.269833	-0.413437	-1.06113	-0.383227	-0.162024	-0.233935	-0.0652829	-0.167578	0.128331	0.0150993	0.0729856	0.264111	0.160728	-0.186719	-0.214436	-0.211728	-0.947421	-0.20749	-0.143279	-0.451614	-0.0594652	-0.355379	-0.187709	0.518556
Pvalue_ACLF-SAE		0.239932	0.357357	0.366821	0.0791689	0.0457956	0.22504	0.410769	0.358404	0.44438	0.135803	0.400599	0.153584	0.086193	0.199831	0.338325	0.182647	0.15605	0.4091	0.225975	0.211489	0.36243	0.0808237	0.189145	0.253779	0.227811	0.112949	0.0371495	0.162302	0.348622	0.183234	0.327393	0.125648	0.224096	0.464155	0.405402	0.207153	0.2806	0.359238	0.286391	0.30905	0.0698634	0.351203	0.388711	0.150851	0.448104	0.25645	0.337358	0.190511
Log2FC_ACLF-DvS		-0.932697	-0.702837	-0.861859	-2.11289	1.00884	1.30389	0.86904	0.238001	0.059175	-1.20364	-1.23569	0.0585794	-0.256456	-0.323404	-0.560546	-0.64443	-0.596452	-0.313627	-0.367612	-0.358993	0.302528	-1.84899	-0.505276	-1.12259	-0.496512	-0.116991	0.203979	-0.456994	-0.379145	-0.341289	-0.110207	-0.0532191	-0.0125991	0.423987	0.77314	0.339584	-0.227017	-0.619977	-0.508115	-0.376796	-0.247312	-0.0680335	-0.622379	-0.481609	-0.399343	-0.614909	-0.363121	1.01807
Pvalue_ACLF-DvS		0.00754429	0.108905	0.0322192	0.0931816	0.0600441	0.25934	0.183267	0.168964	0.0746949	0.0214792	0.0374058	0.00728014	0.0402	0.00395606	0.0188804	0.00213629	0.00994682	0.0516508	0.000814946	0.00105648	0.406276	0.118765	0.27489	0.457656	0.436474	0.000654374	0.0215849	0.000588724	0.00247966	0.0150989	0.0158488	0.0172965	0.229302	0.439484	0.366933	0.310261	0.211163	0.00414328	0.0191199	0.00735787	0.0330709	0.0391008	0.0187515	0.00750175	0.0141612	0.0364365	0.0079847	0.271945
Log2FC_ACLF-S-AD		0.654926	0.306427	-0.48996	2.34105	0.233518	0.512474	-2.52987	-0.1728	-0.027177	0.83044	-0.393281	0.948726	0.318669	0.0594241	0.791501	0.489494	-0.327431	-0.977364	0.587596	0.321901	0.109758	0.961784	0.0504933	-1.12557	-0.0127441	0.338828	0.323413	0.592154	0.357882	-0.0886823	-0.0621927	-0.294196	-0.368201	-0.335347	-0.96121	-0.610912	1.54179	0.426526	0.270533	-0.153213	0.572244	0.182385	0.425114	0.513983	0.0653141	0.361883	0.174126	0.480894
Pvalue_ACLF-S-AD		0.0185121	0.305077	0.131563	0.0329966	0.436617	0.158889	0.15405	0.230737	0.0744812	0.00436948	0.404726	0.000119786	0.00904567	0.00985014	0.0144611	0.00306006	0.0580905	0.291754	9.13885e-05	0.000700152	0.141495	0.139212	0.126278	0.00041266	0.284067	7.51878e-05	0.000997276	7.18707e-05	0.00166741	0.150464	0.100142	0.492898	0.0479274	0.426707	0.0352147	0.0381043	3.28384e-05	0.00519614	0.0176841	0.0614131	0.00245049	0.0236517	0.0161009	0.000925634	0.0414574	0.0205516	0.013202	0.0363139
Log2FC_SAE-Control		0.286057	-0.284774	0.132016	-0.308768	-0.0814527	0.64217	-2.271	0.19794	0.357169	-1.57238	-0.551374	1.4052	0.461419	0.412717	0.596273	1.34054	0.946533	-0.521009	1.19543	1.24016	1.45294	-0.218313	-0.112239	-1.6883	0.11537	1.04436	1.06292	1.26003	1.05273	-0.767194	-0.120089	-0.614776	-0.93456	-0.0715438	-0.480046	-0.554575	1.80334	0.597327	0.047536	0.020663	0.818281	0.38497	0.358858	0.655121	0.0930924	0.354613	0.297734	0.638259
Pvalue_SAE-Control		0.105842	0.320313	0.359496	0.388528	0.443627	0.196142	0.0069705	0.172166	0.0694988	0.00600363	0.252423	0.0108984	0.275797	0.196732	0.23091	0.0290342	0.102534	0.205203	0.000567751	5.12201e-05	4.30237e-05	0.406963	0.373115	0.000127869	0.379905	0.000340521	0.0452873	0.000204942	0.00215874	0.00351486	0.169661	0.000186346	8.65634e-08	0.327021	0.0474494	0.038456	2.99873e-08	0.114041	0.451852	0.48017	0.121222	0.250509	0.243469	0.0714385	0.417514	0.268503	0.247829	0.134828
Log2FC_AD-Control		-0.178624	-0.496802	0.683417	-2.76474	0.0815529	0.102622	-1.15356	0.108345	0.0684955	-2.66441	-0.454382	-0.820106	-1.26872	-0.616908	-0.908732	-0.516342	0.0110561	0.0427554	-0.154675	0.248423	1.06586	0.964595	0.319504	0.0994479	0.453049	-0.168038	-0.922227	-0.116149	0.0314412	-0.984055	-0.249215	-0.593075	-0.5565	-0.02648	0.061035	0.0859815	0.565852	-0.484489	-0.677725	-0.466939	-1.0747	-0.572396	-0.549593	-0.656094	-0.494189	-0.664677	-0.525377	-0.180383
Pvalue_AD-Control		0.273592	0.215416	0.00936534	0.031357	0.441611	0.455812	0.169283	0.310971	0.389109	0.00111753	0.301539	0.148068	0.0635866	0.0525518	0.115275	0.208993	0.49463	0.468772	0.221657	0.148541	0.00191746	0.174306	0.193817	0.39196	0.079444	0.252547	0.0856109	0.339187	0.44593	0.00215134	0.0410122	0.00132127	0.000787479	0.447869	0.414	0.393925	0.0578235	0.0770817	0.0346161	0.0819944	0.0751348	0.0824002	0.0686917	0.0649035	0.066421	0.0817722	0.0562578	0.386376
Log2FC_ACLF1SAE-AD		0.475938	0.19691	-0.479218	2.09764	-0.132078	0.517382	-0.828536	0.19035	0.419543	1.17912	0.146189	2.4185	1.846	1.25115	1.71741	2.16869	1.18212	-0.420302	1.56053	1.17853	0.382365	-1.09723	-0.389015	-1.67698	-0.23718	1.36706	2.06303	1.57409	1.26848	0.281917	0.191295	0.0103357	-0.315395	-0.00314222	-0.484379	-0.582915	1.24156	1.3581	0.888976	0.700721	1.97869	1.1676	1.14003	1.48463	0.834488	1.21113	1.04888	1.02073
Pvalue_ACLF1SAE-AD		0.0318538	0.38005	0.102477	0.0492449	0.390059	0.199328	0.195229	0.195186	0.0525071	0.00302312	0.429526	8.20572e-05	0.00513517	0.0073965	0.0200136	0.00261225	0.0436314	0.256059	7.00788e-05	0.00043034	0.137265	0.12659	0.125564	0.000351741	0.277829	3.61837e-05	0.000434967	4.06277e-05	0.0011965	0.135255	0.0678619	0.472021	0.0302272	0.492253	0.0364031	0.0253804	3.51014e-05	0.00487392	0.0127045	0.0520231	0.00148488	0.020641	0.0146545	0.000499686	0.0379666	0.0151995	0.0111401	0.04475
[truncated: 93 more columns]
