# Supplementary material for: Hepatic and extrahepatic metabolic modulation in hbv-related decompensated cirrhosis and acute-on-chronic liver failure
Source: Virulence. 2024 Sep 23;15(1):2404953. doi: 10.1080/21505594.2024.2404953 (PMC11421379; doi:10.1080/21505594.2024.2404953)
Supplement: Suppl_Table1.xlsx [file KVIR_A_2404953_SM9979.xlsx]

## Sheet: ALLGene
gene_id	ACLF1	ACLF2	ACLF3	ACLF4	ACLF5	ACLF6	ACLF7	ACLF8	ACLF9	ACLF10	D_LC1	D_LC2	D_LC3	D_LC4	D_LC5	D_LC6	D_LC7	D_LC8	D_LC9	D_LC10	Control1	Control2	Control3	Control4	Control5	Control6	Control7	Control8	Control9	Control10	gene_name	gene_description
ENSG00000121410	0.0354019	0.303656	0.143404	0.0709295	0.0628136	0.0323266	0.14432	0.169544	0.147981	0.0534589	0.236149	0.388822	0.554189	0.948572	0.196458	0.493126	0.114107	0.643751	0.663122	0.21853	0.647718	0.792736	0.391413	0.319333	0.756318	0.500932	0.901757	1.01909	0.121819	0.158464	A1BG	alpha-1-B glycoprotein [Source:HGNC Symbol;Acc:HGNC:5]
ENSG00000148584	3.4484	10.7863	8.94119	6.9492	3.33657	4.70641	5.2378	8.78028	5.77635	5.85773	14.3089	19.1502	23.0856	25.5864	11.5966	8.40586	11.6623	26.0855	30.1239	17.412	30.3978	21.2048	35.4707	41.4703	34.8576	26.8642	34.2113	35.3278	30.491	30.0263	A1CF	APOBEC1 complementation factor [Source:HGNC Symbol;Acc:HGNC:24086]
ENSG00000175899	12.8958	42.5776	123.033	28.4792	53.0735	149.285	92.5539	24.3785	97.4091	35.8213	519.962	969.451	421.068	334.784	251.401	205.478	474.339	1044.21	295.197	357.968	39.2447	105.489	121.492	312.536	79.3451	518.466	333.935	282.093	255.097	530.131	A2M	alpha-2-macroglobulin [Source:HGNC Symbol;Acc:HGNC:7]
ENSG00000166535	0.0582583	0.00832841	0.0484081	0.0111165	0	0.0118217	0.0139704	0.013286	0	0	0	0.0344008	0	0	0	0.0279828	0.0156481	0.0095439	0.0125431	0	0	0	0.0126298	0	0	0	0.0137403	0	0.0371239	0	A2ML1	alpha-2-macroglobulin like 1 [Source:HGNC Symbol;Acc:HGNC:23336]
ENSG00000184389	0.20164	0.0576515	0.0418868	0.0384758	0	0	0	0	0.0802724	0.0676639	0	0.0476264	0	0	0	0.129136	0	0.132131	0.0868269	0	0	0	0	0	0	0	0.0951142	0.096741	0	0	A3GALT2	alpha 1,3-galactosyltransferase 2 [Source:HGNC Symbol;Acc:HGNC:30005]
ENSG00000128274	1.44567	0.826672	1.30635	1.76547	5.54335	1.83345	2.99294	2.76939	1.5539	1.73431	1.36614	1.14389	1.32911	1.21372	1.75732	1.64338	2.291	1.04205	0.342381	0.826285	0.538799	1.01367	0.877536	0.869349	0.876979	0.492459	0.37506	0.416154	1.06862	0.886766	A4GALT	alpha 1,4-galactosyltransferase (P blood group) [Source:HGNC Symbol;Acc:HGNC:18149]
ENSG00000118017	0.760752	0.068687	0.499046	0.985575	0.710421	0.316866	0.19203	0	0.406461	0.483696	0.133542	0.0567429	0	0.38622	0.0634841	0.384638	0.279619	0.0787116	0.103447	0	0	0.217354	0.156243	0.277819	0.126725	0.0629504	0.0566604	0.403406	0.0612345	0.119481	A4GNT	alpha-1,4-N-acetylglucosaminyltransferase [Source:HGNC Symbol;Acc:HGNC:17968]
ENSG00000094914	11.4985	12.8171	6.52499	6.09173	5.9695	4.53784	4.75857	10.5281	4.80946	4.9856	8.31589	3.77633	6.38704	4.75686	3.96685	7.88525	4.78691	4.31198	7.39371	4.91288	6.53183	6.04656	6.75382	7.13414	8.51512	6.54686	8.48742	7.81865	4.67803	4.29544	AAAS	aladin WD repeat nucleoporin [Source:HGNC Symbol;Acc:HGNC:13666]
ENSG00000081760	2.05824	0.782537	0.867935	0.92845	0.888871	0.837097	0.727139	0.657344	0.786921	0.958373	0.338092	0.315422	0.341684	0.363725	0.54856	0.359882	0.487731	0.359564	0.227739	0.39902	0.219514	0.430655	0.275175	0.342507	0.237138	0.67907	0.224528	0.463081	0.202212	0.284959	AACS	acetoacetyl-CoA synthetase [Source:HGNC Symbol;Acc:HGNC:21298]
ENSG00000114771	22.3188	81.4976	82.0492	46.0675	18.4047	96.6078	86.1223	42.6968	61.8909	42.0695	148.24	245.837	245.218	142.112	190.788	75.7971	167.581	292.252	211.707	167.336	149.944	218.717	188.784	296.509	119.144	292.615	111.776	288.747	150.187	354.107	AADAC	arylacetamide deacetylase [Source:HGNC Symbol;Acc:HGNC:17]
ENSG00000109576	2.75933	3.97865	2.07537	1.96083	0.928528	1.25982	1.69986	1.17175	1.875	1.65233	12.0195	7.19724	16.8099	13.2827	9.39119	4.84445	4.86861	19.0322	14.0738	6.2976	17.6504	14.5916	21.9991	27.0024	15.208	18.2879	10.6708	17.8377	12.7327	15.2614	AADAT	aminoadipate aminotransferase [Source:HGNC Symbol;Acc:HGNC:17929]
ENSG00000158122	2.39126	1.59747	1.64783	2.43499	2.57016	3.90517	2.44809	2.67424	2.37531	2.39572	2.33895	2.72083	2.36529	2.76004	2.38787	2.18671	2.51975	4.13584	2.31679	2.94902	2.99151	3.18282	1.1664	1.91447	1.3099	3.68725	1.8221	1.68779	4.25487	4.43696	AAED1	AhpC/TSA antioxidant enzyme domain containing 1 [Source:HGNC Symbol;Acc:HGNC:16881]
ENSG00000103591	3.77398	2.64997	3.6201	3.28294	2.47276	5.15795	4.87104	3.61987	4.34153	4.0507	2.25211	3.47382	2.53746	2.69657	4.48783	2.45251	3.64728	3.98229	2.67662	3.07062	3.08389	3.48981	2.2379	2.74698	1.93222	2.09416	2.61794	2.50295	2.71611	3.80916	AAGAB	alpha and gamma adaptin binding protein [Source:HGNC Symbol;Acc:HGNC:25662]
ENSG00000115977	0.669859	0.334144	0.233891	0.250198	0.410225	0.245825	0.446581	0.799571	0.527665	0.444784	0.34859	0.407326	0.191236	0.20367	0.184547	0.406179	0.35219	0.238152	0.23321	0.355167	0.188328	0.238552	0.0617951	0.19119	0.225543	0.141915	0.221855	0.321379	0.461366	0.585971	AAK1	AP2 associated kinase 1 [Source:HGNC Symbol;Acc:HGNC:19679]
ENSG00000087884	0.218971	0.626067	0.500356	0.668524	0.949715	0.933097	0.875155	0.649181	1.02427	1.01034	3.10387	2.50841	2.2308	2.07307	1.09942	1.22706	1.25473	0.825054	1.03719	1.65204	1.40963	2.22877	1.18676	2.6842	1.96362	1.66396	1.49769	2.78398	1.08837	1.30686	AAMDC	adipogenesis associated Mth938 domain containing [Source:HGNC Symbol;Acc:HGNC:30205]
ENSG00000127837	14.1549	13.4407	18.7838	16.7882	18.6824	18.2523	19.0973	12.7782	16.257	14.2498	30.2416	24.0334	26.5981	19.6058	25.9027	16.0741	21.9616	28.6264	22.7545	24.3641	32.7746	31.5766	33.0883	30.657	21.3982	29.2222	20.7987	27.338	22.2875	29.0817	AAMP	angio associated migratory cell protein [Source:HGNC Symbol;Acc:HGNC:18]
ENSG00000129673	0.291411	0.222182	0.060535	0.0556054	0.0957501	0.0985544	0.139761	0.177219	0.174015	0.0814902	0	0.0458866	0.0482732	0	0.025669	0	0.0173939	0	0.0836551	0.0222078	0.131647	0.0439422	0	0.134799	0	0	0	0	0	0	AANAT	aralkylamine N-acetyltransferase [Source:HGNC Symbol;Acc:HGNC:19]
ENSG00000131043	7.50032	4.6877	6.29868	6.17846	6.23465	6.15277	6.72275	3.97372	5.61215	5.23708	7.85546	7.04835	6.78424	5.41629	7.06995	4.08584	6.67022	7.19243	5.70115	6.0539	6.27561	8.06858	6.96004	7.99668	4.48716	7.19027	5.01566	6.22047	6.87188	6.8464	AAR2	AAR2 splicing factor homolog [Source:HGNC Symbol;Acc:HGNC:15886]
ENSG00000090861	11.2403	9.91169	15.8567	11.4159	9.89257	12.6487	13.4885	18.5729	11.6826	10.2523	26.8419	21.6153	17.604	14.666	16.4971	10.9342	16.2178	23.0419	16.1088	14.2078	16.2485	16.4525	17.5735	18.0487	14.0955	28.2307	14.3669	21.1702	19.2156	22.4241	AARS	alanyl-tRNA synthetase [Source:HGNC Symbol;Acc:HGNC:20]
ENSG00000124608	3.56365	3.52368	2.65267	2.22887	2.45894	1.86809	1.97816	2.82188	2.39403	2.48304	3.02644	2.16274	2.01696	1.5207	1.83111	2.6151	1.83462	2.78926	2.38703	2.13868	1.66021	2.0599	2.12455	1.64846	2.37589	2.07511	2.54483	1.37729	2.25825	1.75596	AARS2	alanyl-tRNA synthetase 2, mitochondrial [Source:HGNC Symbol;Acc:HGNC:21022]
ENSG00000266967	0.306307	0.45978	0.178957	0.186302	0.203805	0.163158	0.11936	0.235758	0.0800232	0.134908	0.127701	0.135653	0.114167	0.287255	0.0303538	0.422987	0.0514211	0.112904	0.247307	0.0525217	0.0778365	0.155886	0.0747047	0.212535	0.363548	0.120394	0.216729	0.192881	0.219586	0.0952131	AARSD1	alanyl-tRNA synthetase domain containing 1 [Source:HGNC Symbol;Acc:HGNC:28417]
ENSG00000157426	1.00798	1.63748	1.32296	1.49499	0.8581	0.976205	1.14265	1.12847	1.29503	1.29149	0.840468	1.50424	1.02462	0.916643	1.05335	0.792256	1.23065	1.62126	1.16402	1.14177	1.56789	1.20214	1.17206	1.01731	1.32928	0.648309	0.756427	0.769365	1.58827	1.38242	AASDH	aminoadipate-semialdehyde dehydrogenase [Source:HGNC Symbol;Acc:HGNC:23993]
ENSG00000149313	1.76616	2.50844	2.5801	2.55382	2.19765	2.33183	2.09563	2.71483	2.50652	2.17054	3.34692	2.91739	3.65902	4.47418	2.77303	2.33565	2.71079	2.97599	3.86677	2.79241	4.39477	3.71984	4.84821	4.23344	2.95828	3.498	5.07976	4.68794	2.68353	2.08761	AASDHPPT	aminoadipate-semialdehyde dehydrogenase-phosphopantetheinyl transferase [Source:HGNC Symbol;Acc:HGNC:14235]
ENSG00000008311	1.77623	7.33949	9.86611	4.3324	1.7265	1.30695	2.08155	1.64848	4.3349	4.05051	3.94085	6.47909	12.4808	8.16114	7.08965	3.8281	6.33081	18.218	3.63137	7.69094	5.32214	1.5721	10.0051	2.65782	5.10847	10.709	9.74822	4.37947	27.5899	18.0675	AASS	aminoadipate-semialdehyde synthase [Source:HGNC Symbol;Acc:HGNC:17366]
ENSG00000108270	3.92608	3.52238	3.78722	3.9352	3.62981	3.92842	4.35026	5.00164	4.23976	3.63439	4.41499	3.96509	3.85735	3.15993	4.19765	3.67041	4.86462	4.68702	3.61435	4.0237	5.19857	4.65448	4.73503	3.46521	3.95157	4.65901	3.53359	3.16101	3.76134	4.38405	AATF	NA
ENSG00000181409	2.55162	1.72941	0.901558	1.72149	1.38785	0.67264	1.40405	1.48074	1.48968	0.756858	0.512898	0.25022	0.407588	0.451724	0.686322	1.12712	0.544619	1.01889	0.441457	0.695346	0.56735	0.417398	0.222254	0.553273	0.252371	0.591006	0.64479	0.459073	0.513923	0.339922	AATK	apoptosis associated tyrosine kinase [Source:HGNC Symbol;Acc:HGNC:21]
ENSG00000183044	1.58645	15.3367	13.3334	4.31164	3.03865	6.48566	8.84417	5.91486	10.1601	5.6997	52.1719	52.3549	60.0198	38.6627	32.1633	12.5207	24.0894	82.1096	36.5131	25.7051	51.5868	65.4395	69.2996	58.5635	46.883	51.3033	40.5234	50.9261	64.5514	45.6834	ABAT	4-aminobutyrate aminotransferase [Source:HGNC Symbol;Acc:HGNC:23]
ENSG00000165029	1.58689	5.93219	6.34631	3.69798	4.09778	5.00507	5.68707	6.96718	4.80144	3.38059	5.86568	13.3295	9.61244	10.8006	4.97269	10.3109	6.15525	16.4269	6.83588	8.62577	8.80795	6.34208	7.3707	5.14993	8.10717	9.14473	13.3057	6.55533	12.6887	23.0804	ABCA1	ATP binding cassette subfamily A member 1 [Source:HGNC Symbol;Acc:HGNC:29]
ENSG00000154263	0.388086	1.96108	1.204	1.03351	0.548868	0.297879	0.178034	0.854259	0.307313	0.581785	0.942634	0.520093	1.28296	1.41962	0.601947	1.33726	0.552922	0.870721	2.77913	0.653869	0.831818	1.14495	1.26199	1.10053	3.17754	1.83045	2.99664	1.40859	1.9741	0.469946	ABCA10	ATP binding cassette subfamily A member 10 [Source:HGNC Symbol;Acc:HGNC:30]
ENSG00000144452	0.0602465	0.0452163	0.070397	0.0258657	0.00890793	0.0320909	0.0722356	0.175177	0.0989339	0.170579	0	0	0.0112275	0	0.0417912	0	0.00809106	0	0	0.0103303	0	0.0102202	0	0	0	0.01184	0	0.0216784	0.00575862	0	ABCA12	ATP binding cassette subfamily A member 12 [Source:HGNC Symbol;Acc:HGNC:14637]
ENSG00000179869	0.0190824	0.0392825	0.0166487	0.0240318	0.00451437	0.0162631	0.023795	0.0365551	0.0205109	0.0153682	0.0891022	0.105468	0.0227596	0.020452	0.0363069	0.0293302	0.0164016	0.0675234	0.093673	0.0183232	0.00775851	0	0.0397138	0	0	0.00600028	0.0702094	0.0164793	0.0875509	0.0303698	ABCA13	ATP binding cassette subfamily A member 13 [Source:HGNC Symbol;Acc:HGNC:14638]
ENSG00000107331	13.2048	12.6211	11.8771	12.7123	8.14864	5.8291	7.98497	9.21543	8.86024	8.45795	4.39795	3.73307	5.0342	3.75111	7.25893	7.78389	6.25941	4.54849	3.40683	3.70215	3.41343	4.29822	3.38228	3.58282	3.91017	5.70601	4.61268	6.18153	3.08622	4.67039	ABCA2	ATP binding cassette subfamily A member 2 [Source:HGNC Symbol;Acc:HGNC:32]
ENSG00000167972	2.66231	1.03657	0.792757	0.967466	1.39186	0.768861	1.35529	1.88983	1.39446	1.67853	0.575801	0.328362	0.257387	0.311633	1.13093	1.1522	0.873731	0.428698	0.281709	0.704225	0.277076	0.431595	0.319113	0.378281	0.618305	0.385712	0.295739	0.640829	0.354354	0.406718	ABCA3	ATP binding cassette subfamily A member 3 [Source:HGNC Symbol;Acc:HGNC:33]
ENSG00000198691	0.171774	0.266611	0.0968532	0.0796012	0.0338643	0.0149383	0.0706141	0.26862	0.068383	0.107049	0.109126	0.0695524	0.134145	0.16657	0.142662	0.196445	0.1494	0.144721	0.243033	0.0673228	0.124714	0.0999078	0.106397	0.136215	0.142389	0.141462	0.173628	0.176598	0.187645	0.138318	ABCA4	ATP binding cassette subfamily A member 4 [Source:HGNC Symbol;Acc:HGNC:34]
ENSG00000154265	2.61313	3.88661	2.09184	1.89065	1.73031	1.01349	1.0517	4.12115	1.15825	1.54313	3.66587	2.37466	3.06849	3.40124	1.84095	3.3229	1.84082	2.94981	4.48929	1.99921	5.04936	3.3489	3.98768	2.87113	8.33023	3.76954	8.61564	4.12559	4.36719	2.11693	ABCA5	ATP binding cassette subfamily A member 5 [Source:HGNC Symbol;Acc:HGNC:35]
ENSG00000154262	0.546195	3.67058	3.0291	2.26037	1.13804	1.25373	1.57414	2.03641	1.50811	1.56633	6.31744	7.36058	9.24129	6.90124	3.43623	2.64275	4.78615	10.1758	8.65468	4.91816	6.06114	6.64405	10.1093	8.33069	9.0638	9.19392	8.07671	7.45755	13.7867	9.08153	ABCA6	ATP binding cassette subfamily A member 6 [Source:HGNC Symbol;Acc:HGNC:36]
ENSG00000064687	12.1136	6.92204	3.11156	3.30947	7.89136	1.99192	2.66295	12.3532	2.26778	2.67535	0.791641	0.876974	1.45339	1.32647	1.18949	3.24921	0.933533	0.85822	1.89447	1.09305	1.887	1.71414	0.882107	1.43518	1.811	1.62596	1.76339	1.29331	0.87509	0.87693	ABCA7	ATP binding cassette subfamily A member 7 [Source:HGNC Symbol;Acc:HGNC:37]
ENSG00000141338	0.345504	2.85576	2.10618	1.66136	1.9877	2.06503	1.58172	1.11743	1.73306	1.50195	2.99609	5.84005	5.38519	5.46028	3.39642	4.86394	3.74583	5.45836	8.18806	5.34263	6.63426	4.4502	6.34894	3.89674	8.75811	4.11847	8.68511	5.86801	5.94207	7.80447	ABCA8	ATP binding cassette subfamily A member 8 [Source:HGNC Symbol;Acc:HGNC:38]
ENSG00000154258	1.06299	5.43734	2.54341	1.78553	1.96867	0.727398	1.0159	3.03643	1.25562	1.70282	1.24216	1.90229	1.88555	2.12889	0.719682	3.81629	1.10039	1.94477	3.89904	3.10256	1.89281	1.35837	3.54247	2.08888	5.7096	1.42726	3.75513	1.47414	3.12084	1.5513	ABCA9	ATP binding cassette subfamily A member 9 [Source:HGNC Symbol;Acc:HGNC:39]
ENSG00000085563	9.98769	10.2758	21.9918	22.9134	7.0099	12.1601	11.4914	7.06037	16.0772	17.8078	7.02863	10.4347	8.3592	8.00788	14.0234	7.79103	10.1681	9.00113	7.88652	7.47222	6.0886	7.15857	2.70792	6.77057	3.21365	4.89957	5.94627	8.51127	6.55327	8.30857	ABCB1	ATP binding cassette subfamily B member 1 [Source:HGNC Symbol;Acc:HGNC:40]
ENSG00000135776	2.19928	3.1583	2.87612	2.78497	2.28612	3.02249	2.6689	3.00932	2.59674	2.70044	2.30612	4.27373	3.03046	4.01783	3.68516	2.81697	3.62489	4.20881	3.57284	4.77666	3.57335	3.00729	4.29102	5.08665	3.63855	4.87224	5.51712	5.32371	5.1089	6.49654	ABCB10	ATP binding cassette subfamily B member 10 [Source:HGNC Symbol;Acc:HGNC:41]
ENSG00000073734	0.633249	3.10547	1.84449	1.26874	0.211687	1.0643	1.88826	1.94018	3.25531	1.80854	3.21398	8.54501	3.30434	2.81808	5.09658	2.12914	10.3755	14.2077	2.16958	7.98783	4.91145	2.39136	5.99861	3.70614	2.39636	9.3716	4.9676	3.15042	29.0748	22.2104	ABCB11	ATP binding cassette subfamily B member 11 [Source:HGNC Symbol;Acc:HGNC:42]
ENSG00000005471	3.42533	27.2459	7.63634	4.9291	1.54457	10.4778	14.0273	16.5726	7.89354	3.91982	26.4148	17.9957	20.427	12.1291	22.0765	17.8979	10.7202	10.2586	33.5166	21.8125	13.6767	23.9877	6.83088	26.3539	11.2455	12.3327	14.6354	17.3235	7.3079	25.2243	ABCB4	ATP binding cassette subfamily B member 4 [Source:HGNC Symbol;Acc:HGNC:45]
ENSG00000115657	0.0817407	0.0233708	0	0.0545905	0.0644588	0.0331734	0.0457367	0.0932062	0.0244056	0.0617165	0	0.0482669	0.0812436	0.0146013	0	0.0523492	0.00731849	0	0	0.0186878	0.0553903	0	0.0354411	0	0	0	0	0	0.0729226	0	ABCB6	ATP binding cassette subfamily B member 6 (Langereis blood group) [Source:HGNC Symbol;Acc:HGNC:47]
ENSG00000131269	2.41482	2.99905	3.77791	3.62865	2.82665	4.01196	3.0522	3.75169	3.42475	3.48191	3.35584	5.25808	4.61275	3.45085	3.66924	3.04471	5.21596	6.72514	4.32179	5.64161	5.11363	3.68684	4.6134	2.16425	4.17971	4.35026	4.20034	3.29465	5.50118	6.38033	ABCB7	ATP binding cassette subfamily B member 7 [Source:HGNC Symbol;Acc:HGNC:48]
ENSG00000197150	3.40162	4.46773	2.39904	1.95158	2.10164	1.92284	1.6824	3.52204	1.98139	1.80776	4.55836	2.04986	4.46011	2.62853	2.28135	2.38516	1.7009	3.13456	2.87392	1.40609	2.6858	3.05012	3.0913	2.33918	2.63145	2.73371	3.22343	3.31135	1.76505	2.94552	ABCB8	ATP binding cassette subfamily B member 8 [Source:HGNC Symbol;Acc:HGNC:49]
ENSG00000150967	0.674453	0.265926	0.257611	0.286451	0.228399	0.168866	0.224341	0.193505	0.136414	0.246402	0.154198	0.042395	0.0973091	0.116591	0.150919	0.125402	0.10811	0.192465	0.105395	0.0783415	0.0995151	0.125486	0.141498	0.11322	0.0258223	0.162477	0.207818	0.101772	0.0623876	0.0162309	ABCB9	ATP binding cassette subfamily B member 9 [Source:HGNC Symbol;Acc:HGNC:50]
ENSG00000103222	6.86166	3.15554	3.09188	4.71027	5.4091	3.16842	3.58717	3.84268	3.96326	4.48574	1.3113	2.043	1.18628	1.56514	2.27829	2.89564	2.94684	0.671688	1.01579	2.31779	1.22744	0.940102	0.633167	0.805416	1.7036	0.912486	1.47041	0.700622	2.14029	1.4712	ABCC1	ATP binding cassette subfamily C member 1 [Source:HGNC Symbol;Acc:HGNC:51]
ENSG00000124574	3.72842	2.79167	1.7276	1.62207	1.74333	1.6502	1.50625	2.80892	1.48253	1.71332	0.936297	0.733515	0.653954	1.20351	0.813704	1.8709	1.03679	0.672588	0.736627	0.962714	0.784701	0.702433	0.673251	0.718275	0.9718	0.799968	1.17937	0.643963	1.03979	0.907525	ABCC10	ATP binding cassette subfamily C member 10 [Source:HGNC Symbol;Acc:HGNC:52]
ENSG00000121270	0.0587166	0.42809	0.146367	0.0504178	0.0983929	0.0834027	0.225284	0.133905	0.0759686	0.211812	0.473267	0.332846	0.364747	0.304166	0.139646	0.169217	0.183997	0.605996	0.429821	0.375872	0.298413	0.159371	0.318229	0.190126	0.278757	0.415415	0.138484	0.140853	0.733352	0.622988	ABCC11	ATP binding cassette subfamily C member 11 [Source:HGNC Symbol;Acc:HGNC:14639]
ENSG00000023839	10.2633	60.5198	11.3313	4.81997	1.97849	4.84865	14.9469	21.797	4.93285	6.35734	18.5195	19.5597	31.7053	24.9877	13.9816	15.6417	10.8863	32.7693	33.616	10.8165	30.8801	15.9514	22.2448	17.6375	21.5355	22.0037	29.5787	19.849	31.723	28.9854	ABCC2	ATP binding cassette subfamily C member 2 [Source:HGNC Symbol;Acc:HGNC:53]
ENSG00000108846	73.9489	32.9228	19.08	19.1771	11.7824	8.83183	12.1297	33.6377	11.0154	13.6586	19.5446	10.8185	17.869	14.2845	9.68884	24.8415	10.2384	14.833	18.9703	8.85793	14.1019	17.497	19.5715	11.0031	19.0371	13.0341	20.1547	14.1511	10.451	16.5073	ABCC3	ATP binding cassette subfamily C member 3 [Source:HGNC Symbol;Acc:HGNC:54]
ENSG00000125257	1.18593	0.467169	2.00916	1.70474	1.0547	1.94657	1.601	0.384649	2.16125	2.1092	0.527385	0.441954	0.20955	0.489591	1.74105	0.565411	1.02877	0.267675	0.136178	0.500089	0.196443	0.429187	0.297091	0.32915	0.111214	0.441963	0.372939	0.518401	0.342589	0.629143	ABCC4	ATP binding cassette subfamily C member 4 [Source:HGNC Symbol;Acc:HGNC:55]
ENSG00000114770	3.73113	3.78512	2.23251	2.6574	3.15611	2.1242	2.75552	3.63822	2.28725	3.61888	1.10593	1.31752	1.58933	1.26212	1.07605	1.66116	1.61813	0.554376	1.67336	1.71313	0.957577	1.1187	0.790059	0.79989	2.33434	0.652872	0.877069	1.22214	1.69196	0.850771	ABCC5	ATP binding cassette subfamily C member 5 [Source:HGNC Symbol;Acc:HGNC:56]
ENSG00000091262	3.78988	12.9868	5.34332	2.92666	1.69774	2.6783	3.24384	7.95835	3.03615	2.9984	20.6029	12.4568	16.9927	13.8748	7.92025	8.27273	10.2501	12.8905	19.1833	11.3947	20.1765	19.1346	17.7418	21.1023	20.145	19.4977	21.1603	26.3019	15.7024	18.3823	ABCC6	ATP binding cassette subfamily C member 6 [Source:HGNC Symbol;Acc:HGNC:57]
ENSG00000006071	0.11412	0.053392	0.0452573	0.0475107	0.079766	0.00631556	0.0248782	0.0425871	0.0247805	0.0365544	0.0173009	0	0	0	0.0246738	0.0797301	0	0.0203948	0	0.0426936	0.0105452	0	0	0.028794	0.0164177	0.0652437	0.0440434	0.0149322	0.0237995	0	ABCC8	ATP binding cassette subfamily C member 8 [Source:HGNC Symbol;Acc:HGNC:59]
ENSG00000069431	0.316646	0.942611	1.97331	1.02715	1.91314	1.5383	1.72112	0.696635	1.31617	1.61885	1.50131	2.59566	4.30426	2.72164	1.68828	1.64617	4.19584	2.90489	2.39814	3.88366	5.88805	4.27198	7.6883	3.53257	6.37664	4.37312	3.19812	3.99454	11.2662	8.2447	ABCC9	ATP binding cassette subfamily C member 9 [Source:HGNC Symbol;Acc:HGNC:60]
ENSG00000101986	5.64533	9.00913	3.84175	2.83846	3.0317	3.46722	5.77655	6.78483	4.83156	3.58361	4.35795	4.29695	4.39556	2.74697	3.24037	4.57026	3.16764	4.28107	3.13781	3.69962	3.71195	3.63745	4.33613	3.30104	3.97644	5.21476	3.98253	5.2803	2.44664	3.56585	ABCD1	ATP binding cassette subfamily D member 1 [Source:HGNC Symbol;Acc:HGNC:61]
ENSG00000173208	0.102307	0.146255	0.113345	0.156173	0.181523	0.179919	0.234429	0.0155543	0.495526	0.120158	0	0.0483288	0.0169475	0.0121833	0.0811055	0.120121	0.201516	0	0.0146846	0.148135	0	0.015427	0.0591442	0.157749	0.0899448	0	0	0.0163613	0.113001	0.0678428	ABCD2	ATP binding cassette subfamily D member 2 [Source:HGNC Symbol;Acc:HGNC:66]
ENSG00000117528	6.13031	12.2136	8.64334	7.87068	4.02487	6.22539	5.96003	6.76878	5.60975	5.75719	13.3224	14.6629	13.151	16.0145	11.9409	11.2629	10.0335	18.1314	25.0715	14.8017	15.2349	15.4596	15.1661	17.7586	16.2419	8.98394	19.81	10.5136	12.7056	17.1897	ABCD3	ATP binding cassette subfamily D member 3 [Source:HGNC Symbol;Acc:HGNC:67]
ENSG00000119688	3.72785	3.95356	2.67592	2.83297	3.58694	2.40226	2.26879	3.47436	2.2309	2.86958	4.086	3.46661	3.85789	3.83941	2.59632	3.31702	2.91049	3.99007	3.85463	2.85078	4.46318	4.93842	4.62807	5.68943	5.1955	5.04728	5.27532	6.28502	3.38238	3.14503	ABCD4	ATP binding cassette subfamily D member 4 [Source:HGNC Symbol;Acc:HGNC:68]
ENSG00000164163	3.41817	4.04835	3.36455	2.73421	2.7245	4.65775	4.12011	4.66166	3.88629	3.63479	3.00111	4.49125	4.57297	4.92511	5.32092	5.24079	3.75759	5.01745	4.85427	4.49477	4.30274	4.02444	4.01919	5.78013	3.79722	3.77252	4.83709	3.95866	5.59974	4.42455	ABCE1	ATP binding cassette subfamily E member 1 [Source:HGNC Symbol;Acc:HGNC:69]
ENSG00000204574	8.60704	7.69189	8.20695	6.40784	6.95421	8.87578	9.06042	6.52142	8.62228	7.21272	10.4839	10.6646	8.39108	6.56994	9.30912	8.78037	8.45569	10.6483	7.67572	8.86035	8.84424	9.06377	8.01426	9.07237	7.34373	8.70092	7.29907	7.53673	10.8015	14.7212	ABCF1	ATP binding cassette subfamily F member 1 [Source:HGNC Symbol;Acc:HGNC:70]
ENSG00000033050	5.21304	3.84242	3.82495	3.40396	4.98774	4.76504	5.18386	4.45001	4.16012	4.06839	2.44585	3.61481	3.04225	2.93883	3.60192	4.88536	3.4513	3.29065	2.4095	3.36772	3.74319	3.89434	3.11045	3.00874	2.82556	2.95757	2.27853	3.23532	4.31542	3.17149	ABCF2	ATP binding cassette subfamily F member 2 [Source:HGNC Symbol;Acc:HGNC:71]
ENSG00000161204	8.70204	11.4122	7.72295	7.44485	7.40186	6.06839	6.30271	9.70835	5.54607	5.31244	10.651	6.33018	8.58821	7.07889	7.21178	8.69971	5.46481	8.83453	8.58497	7.2014	9.88337	7.87313	8.98086	7.78611	9.35306	11.4761	10.0211	10.0748	8.17461	10.1053	ABCF3	ATP binding cassette subfamily F member 3 [Source:HGNC Symbol;Acc:HGNC:72]
ENSG00000160179	0.532636	0.794544	1.19785	1.00751	2.3147	1.96661	3.38753	0.839723	2.15037	1.67856	1.17788	3.9793	1.48461	1.09209	2.26733	1.77974	2.54408	3.94931	0.43378	3.407	0.788558	0.879992	0.527145	0.723083	0.916191	1.21971	0.901209	1.26661	1.62917	2.18835	ABCG1	ATP binding cassette subfamily G member 1 [Source:HGNC Symbol;Acc:HGNC:73]
ENSG00000118777	0.146267	1.3675	0.783908	0.988005	0.735308	0.899309	1.25568	0.940656	1.41495	1.01601	3.5612	4.5499	6.36752	6.88197	1.75093	2.10765	3.64584	8.36734	5.44172	4.02283	6.05098	3.09662	6.71598	7.63196	6.59681	7.17479	9.9559	7.97884	8.91417	5.97967	ABCG2	ATP binding cassette subfamily G member 2 (Junior blood group) [Source:HGNC Symbol;Acc:HGNC:74]
ENSG00000172350	0.101817	0.0582218	0.0211505	0.0518085	0.0133818	0.0413212	0.0162772	0.092879	0.0540443	0.0512499	0.0565977	0.0160325	0.0337327	0	0.0358744	0.0108678	0	0	0	0.0698335	0.0114991	0.0614125	0.0147153	0.0313987	0.0895143	0.0177864	0	0	0.0346032	0.033759	ABCG4	ATP binding cassette subfamily G member 4 [Source:HGNC Symbol;Acc:HGNC:13884]
ENSG00000138075	7.49131	40.2049	8.39858	5.84873	1.71362	4.42112	5.12871	23.7874	5.9304	5.17161	24.8582	11.4674	18.1881	18.4891	11.4395	16.3157	6.67647	14.2209	33.3167	11.4659	36.4064	20.2297	19.8356	24.6538	41.3869	18.0115	29.4023	27.1616	14.8968	13.8792	ABCG5	ATP binding cassette subfamily G member 5 [Source:HGNC Symbol;Acc:HGNC:13886]
ENSG00000143921	1.70291	16.9344	8.15825	3.76218	1.3691	2.15429	7.15902	8.04619	6.30786	4.47331	35.4532	18.8728	25.4676	16.2265	13.8165	6.13458	9.24803	22.6489	23.6826	16.2421	29.4797	23.3993	23.4309	29.7611	27.8327	28.823	25.8677	32.1696	9.88835	24.4023	ABCG8	ATP binding cassette subfamily G member 8 [Source:HGNC Symbol;Acc:HGNC:13887]
ENSG00000143994	0.34153	0.622505	0.319257	0.439889	0.25249	0.0779654	0.450444	0.876228	0.101972	0.0859548	0.711929	0.242003	0.572826	0.549064	0.304597	0.451122	0.25227	0.629432	1.76477	0.263526	2.43004	1.44843	0.72189	2.54747	1.55385	0.671193	1.93321	2.02772	0.652898	1.48626	ABHD1	abhydrolase domain containing 1 [Source:HGNC Symbol;Acc:HGNC:17553]
ENSG00000144827	3.96683	8.19421	5.69021	6.11365	5.5807	5.35835	4.79564	8.1579	5.14404	4.00524	12.7607	10.1124	14.6977	10.2389	7.42464	6.67439	7.79255	11.5358	13.3416	8.43588	12.2394	10.6077	18.1051	13.6482	14.4866	13.5066	13.6518	14.4596	7.82566	9.19906	ABHD10	abhydrolase domain containing 10 [Source:HGNC Symbol;Acc:HGNC:25656]
ENSG00000106077	28.8411	15.0661	5.63724	8.1042	7.51193	5.94039	6.04695	12.2503	6.43758	7.71861	11.5203	4.82922	5.3575	6.408	7.17118	11.0408	3.82758	4.75014	6.20287	4.24947	6.45509	7.23117	7.13222	8.81291	11.3735	7.01349	8.41692	7.0003	5.02198	3.26631	ABHD11	abhydrolase domain containing 11 [Source:HGNC Symbol;Acc:HGNC:16407]
ENSG00000100997	13.5037	15.077	11.8177	10.5949	12.1327	15.4464	15.462	14.9687	11.2497	10.8046	17.8981	9.92021	13.9663	10.2618	13.9677	12.9325	12.4198	14.2285	8.89577	11.1766	10.2576	13.05	13.2341	12.9713	12.3374	17.7193	12.642	15.6858	8.36514	10.0586	ABHD12	abhydrolase domain containing 12 [Source:HGNC Symbol;Acc:HGNC:15868]
ENSG00000131969	0.0159564	0.109491	0.0397755	0.0182682	0.0471856	0.0582811	0.0306107	0	0.0476414	0.0562217	0.0266092	0.0452258	0.166523	0.10261	0.0885477	0.183941	0.0771455	0.0470516	0.0824504	0.153216	0.0973131	0.303165	0.186795	0.0442861	0.0505019	0.125433	0.06774	0.0229662	0.146417	0.0793585	ABHD12B	abhydrolase domain containing 12B [Source:HGNC Symbol;Acc:HGNC:19837]
ENSG00000139826	1.5808	1.92562	2.50838	2.47141	2.15271	3.1053	2.90519	2.16304	3.22853	3.2296	2.61402	3.83103	3.36682	3.43123	3.45421	2.51396	3.43248	4.03466	3.43209	3.26178	3.68619	4.07432	3.16206	3.55787	2.37548	4.05173	2.98894	2.37086	3.39276	3.72622	ABHD13	abhydrolase domain containing 13 [Source:HGNC Symbol;Acc:HGNC:20293]
ENSG00000248487	2.42611	7.13853	2.6411	3.63904	3.86873	2.13123	2.15039	4.20215	2.329	1.66947	8.29654	2.21961	7.27986	5.66129	2.38592	6.22485	1.81472	2.86766	5.55406	2.67504	7.17956	8.3355	8.18893	7.45805	8.60203	6.42162	6.90989	9.37076	1.2681	1.46627	ABHD14A	abhydrolase domain containing 14A [Source:HGNC Symbol;Acc:HGNC:24538]
ENSG00000114786	0	0	0.0204208	0.0750313	0	0	0.0314312	0.179349	0	0.0329877	0.218579	0.0928758	0.0488531	0.0351199	0.0259774	0.0944354	0.0528088	0.0644169	0.12699	0	0.0999213	0.13341	0.0852452	0.045473	0	0	0	0	0.125285	0	ABHD14A-ACY1	ABHD14A-ACY1 readthrough [Source:HGNC Symbol;Acc:HGNC:38856]
ENSG00000114779	10.7004	36.1163	15.4059	16.8609	13.9574	11.4574	14.051	23.2056	11.9489	7.36212	65.1673	23.6049	50.2003	38.2041	24.0439	27.7348	18.7391	30.9798	48.3079	20.1249	48.2487	46.1835	62.3559	61.8564	68.3728	50.2583	47.4268	66.868	22.0255	21.5328	ABHD14B	abhydrolase domain containing 14B [Source:HGNC Symbol;Acc:HGNC:28235]
ENSG00000168792	1.95437	1.57474	2.01761	1.6499	1.99652	1.77859	2.59419	2.78225	1.87435	1.98735	7.90098	7.148	7.94653	5.75498	3.16132	2.88256	4.05106	10.3423	7.72704	3.49328	9.15003	9.2697	9.37247	8.68428	5.87318	7.07645	5.08432	7.41596	6.82318	9.60219	ABHD15	abhydrolase domain containing 15 [Source:HGNC Symbol;Acc:HGNC:26971]
ENSG00000204427	0.0682977	0.336844	0.148969	0.224805	0.191869	0.12473	0.0982669	0.0233633	0.132547	0.292211	0.0854212	0.120987	0.0763676	0.182999	0.0406081	0.196829	0.100896	0.0671313	0.176455	0.0351325	0.208264	0.046344	0.066628	0	0.108081	0.107378	0.169135	0.245754	0.156677	0.0849192	ABHD16A	abhydrolase domain containing 16A [Source:HGNC Symbol;Acc:HGNC:13921]
ENSG00000183260	5.27034	2.63701	2.04033	2.03417	2.29056	1.7014	1.37872	6.11886	1.26364	2.39157	1.99749	1.04679	1.30957	1.49774	0.791317	1.41915	0.836495	0.745655	1.90838	1.45139	1.37984	0.379298	2.07737	1.38519	1.26368	1.50656	2.03403	0.574672	1.74027	0.39715	ABHD16B	abhydrolase domain containing 16B [Source:HGNC Symbol;Acc:HGNC:16128]
ENSG00000129968	18.3079	17.5958	11.0854	12.1663	15.9584	13.0717	12.7913	15.2519	12.8362	11.5526	12.0967	9.34692	11.2279	11.4637	10.7595	14.3695	10.35	11.2286	11.0717	10.8694	13.0792	12.7601	12.6506	11.2846	11.6255	12.0765	12.7169	10.2743	9.3537	10.0763	ABHD17A	abhydrolase domain containing 17A [Source:HGNC Symbol;Acc:HGNC:28756]
ENSG00000107362	1.38992	2.21994	3.2258	2.74363	1.9559	4.02638	3.09169	1.34442	3.6634	2.83467	2.47772	4.44894	2.42948	2.15747	2.9257	1.35824	4.40274	3.39191	2.78615	4.60217	4.38452	2.60178	3.64702	3.5251	1.93409	3.88069	3.1199	2.17299	4.58121	7.43716	ABHD17B	abhydrolase domain containing 17B [Source:HGNC Symbol;Acc:HGNC:24278]
ENSG00000136379	1.09483	1.02293	1.81538	1.98091	1.51474	1.5948	2.0347	1.41783	1.54104	1.26947	1.27152	0.983582	1.31164	1.23628	2.58835	1.27712	1.2288	1.86402	1.36381	1.0191	1.11285	1.61848	0.890057	1.35654	0.928165	0.245901	1.9643	1.46325	0.732544	1.47796	ABHD17C	abhydrolase domain containing 17C [Source:HGNC Symbol;Acc:HGNC:26925]
ENSG00000140526	2.7281	9.60106	11.6403	7.38856	3.57967	13.987	15.8652	10.2421	12.6233	9.50196	13.6255	31.1529	13.1624	10.8949	12.9439	5.30073	15.8741	15.4288	15.5666	17.2632	14.0112	13.9629	7.86385	19.3763	10.0554	11.7035	14.8506	16.9889	27.1457	50.6317	ABHD2	abhydrolase domain containing 2 [Source:HGNC Symbol;Acc:HGNC:18717]
ENSG00000158201	9.956	11.1447	7.09518	6.21988	6.96414	7.39551	4.43217	7.64487	6.67258	6.3521	5.41692	6.11098	6.9252	7.11952	6.99149	7.09902	4.93827	6.06635	9.77707	7.63057	5.61293	6.54634	6.33775	9.30845	8.55878	4.90269	6.2285	6.2649	6.011	7.09216	ABHD3	abhydrolase domain containing 3 [Source:HGNC Symbol;Acc:HGNC:18718]
ENSG00000100439	5.09588	4.40996	8.1094	7.18856	8.01905	6.79978	7.56109	7.34633	6.24899	5.57663	5.31126	6.19005	6.3085	2.63329	6.85331	3.51852	6.39156	5.36663	4.4082	5.63275	4.71724	4.32232	4.23152	4.4198	3.81611	4.93582	4.08851	4.02746	3.58357	5.02359	ABHD4	abhydrolase domain containing 4 [Source:HGNC Symbol;Acc:HGNC:20154]
ENSG00000011198	1.67663	1.59151	1.85288	1.80437	1.83779	3.70157	3.32366	2.23298	2.80333	2.57681	2.08767	4.57788	2.59963	3.16265	2.85329	2.4267	2.58195	4.52649	2.07925	3.48051	2.45406	2.09335	2.03546	3.28839	1.48582	6.08037	2.02463	5.27684	7.84629	4.84754	ABHD5	abhydrolase domain containing 5 [Source:HGNC Symbol;Acc:HGNC:21396]
ENSG00000163686	1.97576	5.60942	3.12744	2.36381	2.15009	4.24572	5.62861	8.13745	2.96135	2.2078	12.2568	16.6319	17.5559	10.9902	7.92557	9.1294	7.75864	14.4875	22.3072	11.9115	12.873	19.8419	14.3917	19.1653	13.5071	14.5064	12.1622	13.5362	9.2613	19.358	ABHD6	abhydrolase domain containing 6 [Source:HGNC Symbol;Acc:HGNC:21398]
ENSG00000127220	3.59363	4.65112	2.99936	3.65511	4.07999	3.2424	5.13975	6.7173	4.08109	3.35932	11.2901	5.88854	6.36223	6.12123	5.11278	3.63714	4.53321	6.40223	6.2588	8.05451	7.33811	8.22991	7.22023	8.32646	7.0071	5.29681	6.03889	9.32872	5.64314	7.0853	ABHD8	abhydrolase domain containing 8 [Source:HGNC Symbol;Acc:HGNC:23759]
ENSG00000136754	7.36554	9.24684	7.79281	8.09731	6.93035	9.416	8.52622	8.93314	9.66628	8.35864	5.63899	7.27117	6.78833	7.28419	7.81651	7.39729	8.18328	7.38784	6.0333	7.93363	8.32046	6.02026	7.8387	6.9691	6.83463	7.02704	8.64639	7.61367	7.21952	7.1433	ABI1	abl interactor 1 [Source:HGNC Symbol;Acc:HGNC:11320]
ENSG00000138443	1.04136	0.654849	0.928724	0.998191	1.06743	0.81054	0.607818	0.442934	0.877146	1.03758	0.656952	0.804972	0.783098	0.9099	0.752925	0.871294	0.746434	0.789443	0.757436	0.829436	0.605294	0.654818	0.504474	0.686537	0.715239	0.590555	0.695763	0.527451	0.915396	0.51336	ABI2	abl interactor 2 [Source:HGNC Symbol;Acc:HGNC:24011]
ENSG00000108798	10.0186	4.11096	3.47263	5.27233	7.42804	9.01653	10.9531	5.17533	8.37909	6.11834	2.93703	9.02215	3.78795	4.20844	4.02845	4.16038	6.06444	2.5825	1.79027	5.12887	4.13795	2.19425	2.02798	3.4858	3.83798	4.63009	2.04286	3.69849	3.70908	6.66281	ABI3	ABI family member 3 [Source:HGNC Symbol;Acc:HGNC:29859]
ENSG00000154175	0.368179	0.387827	1.36863	1.04272	2.29214	1.32119	1.18959	0.247474	1.11086	1.10219	0.32315	1.20374	0.50076	1.10766	1.00878	0.980403	2.58509	0.660294	0.534027	0.620233	0.525244	0.753878	0.949407	0.457149	0.541756	0.528077	0.30164	0.520628	0.750767	0.771002	ABI3BP	ABI family member 3 binding protein [Source:HGNC Symbol;Acc:HGNC:17265]
ENSG00000097007	8.30448	7.44289	6.73842	6.36432	5.82034	7.79974	8.14449	7.8692	7.83318	6.36964	4.5032	6.14863	3.908	3.6813	5.6878	6.69689	7.25315	6.88551	2.77318	6.00577	4.6627	4.76873	4.08563	4.04527	3.28993	3.99684	3.91725	3.36628	3.48183	6.90054	ABL1	ABL proto-oncogene 1, non-receptor tyrosine kinase [Source:HGNC Symbol;Acc:HGNC:76]
ENSG00000143322	1.16606	0.69278	0.936678	0.979816	0.920579	1.73553	1.13901	1.28814	1.5044	1.31118	1.12391	1.36445	0.717707	1.0491	0.843842	1.54665	1.29591	1.27758	1.58233	1.21432	0.788346	1.23404	0.960133	0.935269	1.08347	1.05119	1.26406	1.01623	1.66469	1.37269	ABL2	ABL proto-oncogene 2, non-receptor tyrosine kinase [Source:HGNC Symbol;Acc:HGNC:77]
ENSG00000099204	6.03429	5.45929	7.21661	8.99347	5.19186	5.42264	6.54262	6.0845	8.56226	8.95301	6.45704	5.04443	3.81275	5.05842	5.70637	6.59042	6.59126	5.42285	4.32446	5.5873	3.08138	4.56258	3.26108	3.93774	4.12664	5.15016	4.37125	3.82564	7.29494	11.5401	ABLIM1	actin binding LIM protein 1 [Source:HGNC Symbol;Acc:HGNC:78]
ENSG00000163995	1.03176	0.412321	0.606451	0.469814	1.44233	1.12057	0.916566	1.07488	0.574104	0.655075	0.293282	0.373853	0.192278	0.276453	0.418268	0.619472	0.919566	0.218962	0.121167	0.361869	0.178761	0.350055	0.305011	0.113893	0.241203	0.258068	0.165915	0.236254	0.349653	0.314883	ABLIM2	actin binding LIM protein family member 2 [Source:HGNC Symbol;Acc:HGNC:19195]
ENSG00000173210	10.1511	13.5957	9.9392	6.51406	6.10829	6.47263	8.54926	18.3809	6.64261	6.21754	21.5822	11.6562	15.7786	15.9456	7.69686	10.0631	6.37166	20.1486	10.1555	12.4688	19.3176	13.1227	6.04591	8.29121	11.4143	11.062	11.9174	7.56694	23.2793	31.5917	ABLIM3	actin binding LIM protein family member 3 [Source:HGNC Symbol;Acc:HGNC:29132]
ENSG00000159842	4.09993	1.77132	2.50221	2.92245	3.70351	3.49862	4.59488	2.01364	3.63804	3.78906	1.33309	1.92246	0.875794	1.23972	2.18927	2.08855	2.78156	1.20243	0.649329	2.09344	0.726368	1.59444	0.559289	0.65552	0.96795	1.01878	0.694166	0.688605	1.27813	1.42164	ABR	active BCR-related [Source:HGNC Symbol;Acc:HGNC:81]
ENSG00000146386	11.0502	15.7124	16.0191	8.45666	11.4632	14.7846	20.3201	19.729	15.7025	11.035	8.9674	9.5467	18.3245	13.3633	10.1187	6.35781	9.07876	8.82856	11.374	12.7667	10.331	11.147	11.9137	14.1045	9.44477	18.3951	15.5536	14.4587	29.8227	25.6861	ABRACL	ABRA C-terminal like [Source:HGNC Symbol;Acc:HGNC:21230]
ENSG00000146109	6.06902	6.23059	7.83868	8.2984	7.64379	9.34165	8.68688	6.49719	8.46874	7.61339	10.3306	11.0296	9.42322	7.5494	10.4453	7.18954	10.4734	12.858	9.18055	10.5466	11.7944	11.3517	11.1255	9.94946	6.91703	14.4362	9.65631	9.64042	10.8927	11.6983	ABT1	activator of basal transcription 1 [Source:HGNC Symbol;Acc:HGNC:17369]
ENSG00000114626	5.21974	6.82942	6.50579	7.98779	9.3227	4.58043	5.1781	9.27076	5.305	6.57131	3.42034	3.37204	4.32905	3.17385	4.43035	4.6601	4.5991	3.79415	4.28688	3.91199	6.33627	4.56616	5.05091	3.53383	5.63446	4.74636	4.43516	4.62711	3.49799	3.46136	ABTB1	ankyrin repeat and BTB domain containing 1 [Source:HGNC Symbol;Acc:HGNC:18275]
ENSG00000166016	1.4259	1.57774	1.86608	1.07745	1.02886	1.50168	2.11998	0.936523	1.76255	1.77997	2.37787	4.18294	3.33757	2.32293	1.59387	2.32863	2.56607	3.30766	2.74457	3.2958	2.62334	2.20603	3.31995	2.65154	2.956	5.78387	3.26885	3.6326	6.70566	8.93552	ABTB2	ankyrin repeat and BTB domain containing 2 [Source:HGNC Symbol;Acc:HGNC:23842]
ENSG00000215611	0	0.103264	0.150053	0.4135	0.142406	0	0.230958	0.494199	0.215673	0.181797	0.200766	0	0	0	0.477208	0.231305	0.452715	0	0	0.247717	0	0	0	0	0.571554	0	0	0	0	0.59876	AC002321.1	NA
ENSG00000215616	0	0.0752287	0.0546574	0.125516	0	0.0266956	0	0	0.654665	0.0220734	0	0.155367	0	0.0470003	0	0.126381	0.141346	0	0.509846	0.12031	0	0	0.057041	0	0	0.551566	0.0620566	0.063118	0.0335332	0.567063	AC002321.2	NA
ENSG00000227782	0.875433	1.50179	0.545562	1.00227	1.03552	0	0	1.19787	0.522762	0.881302	1.45989	0.620319	2.61033	0	0	0	1.88112	0	0	1.20087	0	0	0	0	0	0	0	0	0	0	AC002553.1
ENSG00000268948	3.26023	0.699108	1.52381	0.933148	1.12479	0.661561	0.130301	0	0.811182	0.410261	0	0.192513	0	0.291186	0.430767	0.260994	0.437847	0.534093	0	0.559024	0	0.36871	0	0.754051	0	0	0	0.391041	0	0	AC004017.1	NA
ENSG00000005189	1.25917	0.724957	0.537467	0.572691	0.408062	0.472515	0.363993	0.283223	0.412004	1.03319	0.431469	0.232223	0.360023	0.0924344	0.191441	0.364541	0.138991	0.322132	0.133694	0.402237	0.315587	0.351131	0.448725	0.28724	0.163778	0.406781	0.195272	0.297918	0.237416	0.154416	AC004381.6	RNA exonuclease 5 [Source:HGNC Symbol;Acc:HGNC:24661]
ENSG00000213888	0.118447	0.0338655	0.19684	0.226013	0.21016	0.216315	0.378714	0.108049	0.306497	0.476963	0.395049	0.503577	0.0588631	0.084632	0.406903	0	0.169678	0.232848	0.0510035	0.352036	0.280922	0.0535821	0.102712	0.0547904	0.124961	0.124148	0.167615	0.113655	0.332102	0.70691	AC005003.1	long intergenic non-protein coding RNA 1521 [Source:HGNC Symbol;Acc:HGNC:26029]
ENSG00000214871	1.09938	0	0	0.629333	0.487657	0	0.263632	0	0	0	0.916677	0	0.409761	0.589144	0	0.528057	0.442939	0	0	0	0	0.372998	0.715003	0	0	0	0	0	0.420335	0	AC005082.1	NA
ENSG00000222012	0	0.0175991	0.0255732	0.0469814	0.012135	0.0249808	0	0	0.0245045	0.0309833	0	0.0290774	0.0611795	0	0	0	0.0220444	0	0	0	0	0.0278453	0	0	0	0	0	0	0.0156896	0	AC005481.5
ENSG00000267985	3.63641	0	1.13309	1.04082	0	0	0.436007	1.24394	0.542868	0.915198	1.51604	0	0	0	0.720707	0.873325	0.488368	0	0	0	0.924059	1.23376	0	1.26158	0	1.4293	2.57296	0	2.08551	0	AC005488.1	NA
ENSG00000206044	0.0755166	0.842056	0.658858	0.77812	0.491293	0.321797	0.651921	0.103331	0.721511	0.646194	0.251867	0.856159	0.112586	0.161873	0.359202	0.435268	0.730212	0.371135	0.780425	0.310768	0.153518	0.307455	1.27695	0.104796	0.119505	0.118728	0.534321	0.217384	1.21266	0.525812	AC005841.1	NA
ENSG00000268891	21.8185	11.6966	6.79854	6.76532	2.15069	4.42737	3.92406	3.73183	4.88581	3.66079	1.51604	3.86506	5.42145	6.82047	5.04495	7.85993	4.39531	3.57431	5.87195	4.98822	7.39247	1.23376	0	8.83109	2.87731	2.85859	2.57296	6.54242	2.08551	6.32996	AC006014.1	NA
ENSG00000267710	0.160068	0.109837	0.33916	0.219911	0.189339	0.0194884	0.24566	0.262829	0.210285	0.257826	0.0533866	0.068053	0.0477283	0.0686226	0.126897	0.153768	0.103186	0.220268	0.206777	0.1537	0	0.0434462	0.166565	0.310982	0.0506615	0.0503319	0.181211	0.0460775	0.56304	0.0955312	AC006116.20	epididymal protein 13 [Source:HGNC Symbol;Acc:HGNC:53168]
ENSG00000204957	0.064493	0.0829773	0.120574	0	0	0.0196302	0.108258	0.308865	0.173303	0.048694	0.10755	0.0913976	0.240378	0.034561	0.0766919	0.0309774	0.121259	0.190175	0.0416564	0	0	0	0.125833	0	0	0.202793	0.228162	0	0.0246581	0.0641509	AC006486.1	NA
ENSG00000234409	0.546609	0.383603	0.185805	0.284457	0.382061	0.272251	0.238322	0.543953	0.207713	0.300149	0.414336	0.0704216	0.296337	0.585841	0.157576	0.334152	0.266943	0.439588	0.128385	0.17041	0.0505092	0.202313	0.517087	0	0.235911	0.0781256	0.562554	0.286088	0.683964	0	AC006547.14	coiled-coil domain containing 188 [Source:HGNC Symbol;Acc:HGNC:51899]
ENSG00000258881	0	0.0273298	0	0	0	0	0	0.0435981	0	0	0	0	0.0950063	0.0682989	0	0	0.0171165	0	0	0	0.0161933	0	0	0.0221082	0	0	0.0225445	0.0458601	0.0243645	0	AC007040.11
ENSG00000268461	0.299199	0	0	0.171274	0.530867	0	0	0.818799	0	0.451807	0	0.212008	0	0	0.474389	0	0.160729	0	0	0	0	0	0	0	0	0	0	0	0.22879	0.297611	AC007204.1
ENSG00000268688	1.73799	0	0.433241	1.19388	0.205581	0.211602	0.166709	0	0.622702	0.349929	1.73899	0.246303	0	0.372547	0.275564	1.33567	0	0.341662	0	0.476815	0.353317	0	0	0	0	0	0	0	0.5316	0	AC007382.1	NA
ENSG00000217075	0	0	0.513843	0.471999	0.0975315	0	0	0.451291	0.393895	0.166013	0.275003	0.116851	0.245856	0	0.261466	0	0.0885877	0	0	0	0	0	0	0	0	0	0	0	0.1261	0	AC007401.2	NA
ENSG00000267893	0.300043	0	0.810264	0.343514	0.35491	0.0608841	0.527636	0	0.537508	0.453081	0	0.0708686	0	0	0.237864	0.192156	0.322364	0	0	0	0	0.135731	0.130092	0	0	0	0.141531	0	0.0764784	0	AC007461.1	NA
ENSG00000228157	0.183171	0.0392783	0.0285376	0.131069	0.148958	0	0.0329434	0.187977	0.0820349	0.0345748	0.114548	0	0	0.171778	0.0181515	0.0439906	0.098399	0.0225054	0.0887333	0.0785197	0	0.0310731	0.0595643	0	0.181167	0	0.0324009	0	0.0175083	0	AC007952.5
ENSG00000161103	0.0184446	0.0158206	0.0114945	0	0.0109087	0	0	0.012619	0.0165211	0.0092841	0	0.0326738	0.0137493	0.0197684	0.0146222	0.026578	0.0198167	0.0271944	0.0119134	0.0126506	0	0	0.0719745	0.012798	0.0145942	0	0.0522021	0.0132737	0	0	AC008132.13
ENSG00000269746	0	0	0.115986	0	0.22015	0.113299	0.267784	0	0.222277	0	0	0.131879	0	0.398948	0	0	0	0.182937	0	0	0.378355	0	0	0.258277	0	0	0	0	0.142318	0	AC009060.1	NA
ENSG00000216895	2.27519	4.80652	2.12682	2.29129	1.42038	1.12854	2.04092	3.63205	1.86181	1.39971	5.48046	3.16462	5.77901	5.37371	3.20657	2.38802	1.5391	4.01712	5.76937	2.45632	4.88219	4.34565	5.97365	5.37916	4.6673	2.8484	4.53135	6.12492	2.96407	2.38885	AC009403.2
ENSG00000226180	0.489035	0.163125	0.152381	0.0933148	0.0964104	0.0826951	0.0651505	0.408929	0.0324473	0.0410261	0.045307	0.0962563	0.0405051	0.116474	0.0646151	0.234894	0.0145949	0.106819	0.0350967	0.0931707	0.165693	0	0.141357	0.15081	0.0859886	0.128144	0.11534	0.0782082	0.0831007	0.108098	AC010536.1
ENSG00000267216	0.0503265	0.014389	0.0209087	0.0480151	0.0198432	0.0204243	0.0241366	0.137726	0.0300523	0.0422199	0	0.0832081	0.0500204	0.0898977	0.0132991	0.0644612	0.00901176	0.016489	0	0.0230117	0	0.0227664	0	0	0	0	0.0237392	0.0241452	0.0897947	0.0500595	AC010642.1
ENSG00000215781	26.0686	17.5141	19.1012	15.2029	13.313	12.2676	12.5452	4.80877	22.8454	24.3176	22.8491	7.65981	22.2181	8.58213	10.051	14.9999	12.5462	4.80985	24.2511	11.5333	15.6452	22.9415	10.1841	22.5328	8.9406	14.128	12.2756	22.218	17.3827	26.417	AC011043.1	NA
ENSG00000224361	0	0.104148	0.454012	0.20852	0	0.665242	0.0582338	0.166143	0.507544	0.427824	0.202485	0	0	0.130136	0	0	0.130455	0	0	0.249838	0	0	0	0	0	0	0	0	0.0928479	0	AC011239.1
ENSG00000233539	0.0508134	0	0.110833	0.0436316	0	0.123732	0.0243701	0	0.0758576	0.0767311	0.0423688	0	0	0	0	0.0244068	0.0136484	0	0	0	0.0258246	0	0	0	0.0804121	0	0	0	0	0	AC011294.3
ENSG00000226104	2.6263	1.50179	0	1.50341	0.51776	0.532924	0	1.19787	0	1.7626	1.45989	0	0	0.938266	0.694014	0	0.47028	0	0	0	0	0	0	1.21486	0	0	0	0	0	0.870789	AC011475.1	NA
ENSG00000268423	0.0839173	0	0.0522965	0	0	0.051085	0.12074	0	0	0	0	0	0	0	0.0665268	0.0806146	0.0450801	0	0	0.0575564	0	0	0.109154	0.698724	0	0	0	0	0	0	AC011551.3
ENSG00000212884	0.665822	0.317279	1.31396	1.01639	0.546929	0.810645	0.762841	0.607372	1.3474	1.48952	0.246743	0.996005	0.220591	0.753256	0.703789	0.248741	0.576259	0.872602	0.621195	0.811854	0.338388	0.1506	0.481144	0.307993	0.585368	0.0581561	0.471106	0.319442	1.38599	0.625496	AC011841.1	NA
ENSG00000268412	0	0	0	0	0.411162	0.105801	0.0833543	0	0.103784	0.0874822	0.869495	0.123151	0.518227	0.186273	0.413347	0.333918	0	0.512494	0	0	0	0	0	0.723556	0.550074	0.546496	0.245945	0	0.3987	0	AC013449.1	tRNA methyltransferase subunit 11-2 pseudogene 6 [Source:HGNC Symbol;Acc:HGNC:44025]
ENSG00000205147	0.069931	0.119965	0.0435804	0.0200158	0.103399	0	0	0.143532	0.0417591	0.0527999	0	0	0	0	0.055439	0.0335894	0.0375668	0.0343684	0.225844	0.0479636	0.106622	0.0949047	0	0	0.0553329	0	0.0989601	0	0	0.06956	AC016586.1	NA
ENSG00000186235	0.219611	0.0627898	0.13686	0.0279366	0.158749	0.133689	0.175543	0.166944	0.276851	0.0614121	0.0406921	0.0172904	0.0363793	0	0.0580335	0.0937638	0.183516	0.0239846	0.0630436	0.0669444	0.173619	0.132462	0.0634792	0.169311	0.193075	0.0767276	0.241713	0.140484	0.167931	0.0242718	AC016757.3
ENSG00000233538	0	0.321245	0	0	0.147671	0	0.0598742	0.170823	0	0.125679	0.208189	0	0.186124	0	0	0.119928	0.0670646	0.245419	0.483815	0	0	0	0	0	0	0	0.529994	0	0	0.124179	AC017104.2
ENSG00000167765	0.501131	0.42984	0.286276	0.33468	0.296385	0.177955	0.200286	0.514281	0.149624	0.189184	0.417849	0.0887735	0.186781	0.358066	0.331067	0.16047	0.246773	0.0410478	0.215789	0.171856	0.382031	0.283373	0.2716	0.115905	0.660867	0.328284	0.236385	0.60107	0	0.290776	AC018755.1	NA
ENSG00000235978	0.170048	0.145857	0.141297	0	0.268192	0.0345059	0.0543702	0.23268	0.169239	0.142657	0	0.080329	0.253521	0	0.134809	0.326712	0.0913494	0	0.0732233	0.194385	0.403306	0.0769252	0.368646	0	0.0897003	0.178234	0	0.407921	0.0433439	0.112764	AC018816.3
ENSG00000213953	0	1.06706	0	0	0	0	0.596641	0	0	0.626188	0	0	0	0	0.986231	0	0	1.22279	6.42824	0.853248	2.529	0	0	0	0	0	0	0	4.75642	1.23744	AC018867.1	NA
ENSG00000269210	0.196972	0.0844755	0.0613757	0	0.174744	0.179862	0.0472341	0	0.117621	0.14872	0.164238	0	0	0	0.0780766	0.0946102	0.15872	0	0	0.202646	0	0.400972	0	0	0	0	0	0.141752	0	0	AC019171.1
ENSG00000268328	0.369323	1.26713	0	0.422833	0.873719	0.449655	0.177128	0.505352	0	0.1859	0	0.785091	0	0	0	0.354788	0.1984	0	0	0.253308	0	0	0	0	0	0	0.522633	0	0.282412	0	AC019206.1	NA
ENSG00000179066	0.0558787	0	0	0	0	0	0.0267995	0.30584	0	0	0.186369	0	0.0833083	0	0.0442988	0	0	0	0	0.0383256	0	0.075834	0	0	0.088428	0	0	0.160854	0.0427291	0.0555823	AC020907.1
ENSG00000204876	0.19573	0.0479672	0.0174253	0.0160063	0.0661491	0.0340432	0.509592	0.0765202	0	0.112595	0	0.0990651	1.25061	0	0.0443337	0.0805828	0	0	0.939141	0.115067	0	0.49331	0	0	0.486738	0.879221	0	0	0.62006	0.250317	AC021218.2
ENSG00000196355	0.261799	0.0962379	0.489452	0.107046	0.353912	0.0455346	0.053811	0	0.111666	0.225903	0.0623689	0.026501	0	0.320673	0.0592987	0.646703	0.221002	0.0367611	0.096627	0.0513029	0.0380151	0	0.243237	0.259503	0.11837	0.0588002	0.211699	0.10766	0.371783	0	AC021860.1	NA
ENSG00000213132	0.719106	0.0268176	0.0194844	0.0178977	0.147931	0.019033	0.0449848	0.128343	0.0373401	0.0314751	0.260695	0.0221542	0.046613	0.0335095	0	0.390455	0.0503872	0.0307315	0.201945	0	0.0953394	0.0424309	0.366013	0	0	0.294934	0.044244	0.225004	0.262987	0	AC022498.1	NA
ENSG00000197604	0.122965	0	0.127718	0.0234636	0	0	0.0196581	0.0560853	0.0244761	0	0.0683534	0	0	0.0878608	0	0	0.0220189	0	0.158848	0.0843384	0.0833255	0	0	0	0.259457	0	0.116006	0.11799	0.125372	0	AC022532.1	NA
ENSG00000225885	0.175411	0.112843	0.109315	0	0.181552	0.160174	0.147223	0.120009	0.209493	0.198661	0	0.279661	0.0653792	0.423003	0.0695302	0.084254	0.0706729	0	0	0.210542	0.31202	0	0.057041	0.0608557	0.0693971	0.0689457	0.124113	0.126236	0.201199	0.174481	AC023590.1
ENSG00000204533	1.08788	0.593803	0.924488	0.79259	0.935867	0.301024	0.474317	0	0.767738	0.846271	2.30895	0.700778	0.884671	2.75591	0.156807	0.285018	0.478151	0.291628	1.66085	0.678314	0.100525	0.8053	0.900485	1.37244	0	1.71037	1.67942	0	1.28563	0.393494	AC024580.1	NA
ENSG00000268885	5.62325	1.79851	0.475167	1.2003	1.07101	0.34812	0.274262	3.9124	0.910617	0.81556	1.27152	0.337673	0.710472	0.51075	0.528906	2.47207	0.2048	0.281045	1.7237	0.849807	1.35628	0.776076	1.36369	0.529052	1.65909	0.599383	0.944111	0.685899	0.655926	0.379214	AC026740.1	NA
ENSG00000268798	0	0.0552931	0	0.110705	0.152504	0.0392426	0.0618337	0	0.0384943	0.0973438	0	0.091356	0.288322	0	0	0.18578	0.138519	0.126726	0	0.0442138	0.0655242	0	0.0838503	0.0894578	0	0.10135	0	0.0927834	0.197175	0.320609	AC027307.3
ENSG00000215067	0.308592	0.378131	0.302204	0.302831	0.417169	0.228112	0.306574	0.271448	0.236925	0.332851	0.257308	0.281139	0.164312	0.54336	0.0698976	0.508195	0.213139	0.194993	0.455592	0.3326	0.246454	0.269226	0.286712	0.550595	0.244173	0.34655	0.28073	0.285532	0.168552	0.153478	AC027763.2	ALOX12 antisense RNA 1 [Source:HGNC Symbol;Acc:HGNC:51342]
ENSG00000222020	3.47031	1.78598	2.37894	1.45681	1.7788	1.69006	0.998619	3.00738	0.828914	1.16453	0.578718	0.655737	1.20722	1.36378	0.641935	0.666747	0.807839	0.454807	1.3449	0.793395	2.23402	0.784938	2.55791	2.72897	2.19671	2.90989	2.61913	1.33196	0.884554	0.34519	AC062017.1
ENSG00000269165	0.0449082	0.231117	0.251878	0.282781	0.451523	0.382733	0.236918	0.49159	0.455885	0.203442	0.82379	0.509141	0.334763	0.818235	0.0712035	0.905957	0.31362	0.220707	0.580129	0.369615	0.502117	0.42662	0.292069	0.249281	0.355336	1.20028	1.0168	0.129274	0.892845	0.40203	AC069547.1	NA
ENSG00000198580	0.438318	0	0.151753	0.446065	0.201628	0.0889427	0.046715	0.19992	0.116329	0.367714	0.162433	0.103528	0	0.0521975	0.0772186	0	0.209301	0.143611	0	0.167016	0.198013	0.0660943	0.253394	0.0675849	0.154142	0.153139	0.137837	0.0700974	0.186206	0.0968872	AC073343.1
ENSG00000269657	0.118118	0.219514	0.0981467	0.146501	0.174647	0.0239683	0.151065	0.242434	0.0705337	0.0990914	0.393952	0.153444	0.352198	0.337588	0.109247	0.510612	0.126905	0.387002	0.203448	0.175529	0.240122	0.3206	0.384101	0.136596	0.0623071	0.154755	0.222866	0.226678	0.49677	0.587456	AC079210.1	NA
ENSG00000182329	0	0.00762472	0.022159	0.00508862	0.00525743	0.0270571	0.0341066	0.0608171	0.00530822	0	0.103768	0.100781	0.0265058	0.0476367	0.0493301	0.0170789	0.0191013	0.1398	0.0803832	0.0853569	0.0271067	0.0482554	0.034688	0.0123359	0.0281347	0.083855	0.0377381	0.0127945	0.061177	0.0707372	AC079354.1	KIAA2012 [Source:HGNC Symbol;Acc:HGNC:51250]
ENSG00000272214	1.84857	1.65992	1.94402	1.20701	1.02497	0.369248	0.457141	0.355702	0.620926	1.07587	2.16754	0.225134	0.688999	1.67168	0.274779	0.582691	0.217229	0.170344	2.49994	0.396213	0.792696	0.705581	1.46525	1.4029	2.42257	0.817407	1.1036	1.78764	0.530084	0.316038	AC079602.1	NA
ENSG00000268484	0	0	0.320221	0.392193	0	0.208535	0.0821462	0	0.818236	0.0862143	0.285631	0.121367	0	0	0.814712	0.329079	0.736091	0	0.221262	0.117476	0	0.464895	0	0.95076	0	0	0.24238	0	0.261948	0	AC087477.1	NA
ENSG00000214708	0.532158	0.190189	0.110545	0.0761575	0.13114	0.107985	0.14888	0.0606802	0.0529627	0.0446438	0.0739533	0.0314233	0.330576	0.0475294	0.0703129	0.0852025	0.0714685	0.130768	0.0572873	0.0608319	0.045076	0.0601835	0.230733	0	0.210535	0	0	0	0.101732	0.0441112	AC090616.2
ENSG00000203691	0.173268	0.111464	0.404922	0.371948	0.204953	0.0263695	0.124649	0.0592716	0.4656	0.828542	0.144473	0.276245	0	0.417835	0.103021	0.249674	0.139619	0.170309	0.615532	0.445649	0	0.117573	0.507097	0.180337	0	0.272413	0.36779	0.0623468	0.960582	0.344698	AC092811.1	NA
ENSG00000203443	1.43253	0	0.223185	0	0.423622	0.218014	0	0.490039	0.641571	0	0	0	0	0	0	0	0	0	0	0	0.364023	0.486027	0	0	0	0	1.01359	0	0.547709	0	AC092964.1	NA
ENSG00000267979	0	0	0.354944	0.16302	0.168428	0	0.13658	0	0	0	0	0.403581	0	0	0.225764	0.273572	0	0	0.735762	0	0.578928	0	0	0	0.450663	0	0	0	0.217764	0	AC092964.2	NA
ENSG00000269175	0.449509	0.417692	0.0466884	0.0428864	0.310163	0.228034	0.0718617	0.307536	0.111843	0.131986	0.0624677	0.106172	0.167541	0.281034	0.0296963	0.467803	0.0603688	0.0368194	0.14517	0.0256921	0.0380753	0.152509	0.0974489	0	0.296395	0	0.212035	0.0539153	0.028644	0.0372604	AC093157.1	NA
ENSG00000269559	0	0	0	0	0	0	0	0.383508	0	0.141078	0	0	0	0.500656	0	0.179498	0.050188	0.459151	0.362065	0.192234	0	0	0.121522	0	0.295692	0.146884	0	0	0.214321	0.18586	AC093677.1
ENSG00000269690	0	0.0837774	0.182606	0	0.115533	0.0594585	0.515281	0	0.699896	0.0491635	0	0.138418	0	0	0.154863	0	0.104939	0.192009	0	0.0669905	0.099279	0	0	0	0	0	0.276434	0	0.149375	0.0971541	AC096677.1	NA
ENSG00000234949	0.556661	1.5426	0.373591	0.343169	0.379878	0.417071	0.780389	1.81634	0.715956	0.215536	1.8566	0.819225	2.7451	2.20289	0.577088	0.822698	0.552068	1.22058	1.71478	0.323059	1.17516	2.03392	3.00767	2.85228	3.04932	1.81769	2.18142	3.45136	0.884074	1.10742	AC104667.3
ENSG00000226321	0.120687	0.494584	0.100281	0.153525	0.126894	0.048979	0.186507	0.330276	0.136128	0.202493	0.134173	0.180535	0.159937	0.129349	0.0744149	0.128819	0.0360181	0.158167	0.25984	0.229932	0.231714	0.254778	0.348848	0.316351	0.551739	0.274075	0.360545	0.173706	0.471684	0.226754	AC104809.3	ciliary rootlet coiled-coil, rootletin family member 2 [Source:HGNC Symbol;Acc:HGNC:51677]
ENSG00000203392	0.731937	0.326462	0.2007	0.653628	0.138525	0.106937	0.224664	0.240366	0.122381	0.176843	0.146472	0.0207456	0	0.125515	0.185682	0.309378	0.110095	0.0287775	0.189105	0.0602417	0.0595182	0.158932	0.114247	0.0812582	0.0463316	0.184121	0.124293	0.126418	0.134327	0.0873665	AC105020.1
ENSG00000222001	0.261661	0.224437	0.10871	0.0499286	0.0515849	0.106191	0.669295	0.596726	0.15625	0.131707	1.74541	0.432621	0.910243	0.841323	1.45205	0.335151	0.281127	1.1145	1.01405	0.418753	0.35462	0.473473	0.680704	1.33141	0.69013	0.685641	0.617131	0.87876	0.600257	0.780818	AC106876.2
ENSG00000232013	0	0.135236	0.0491279	0.0451272	0.0233121	0.0239949	0.0567124	0	0.164761	0.0396806	0	0.0279299	0.11753	0	0.062496	0.302921	0.0635232	0.0774865	0.101837	0.0811036	0.0400648	0	0.102541	0	0	0.0619706	0	0	0.0602815	0.0784145	AC107021.1	NA
ENSG00000234295	0.51467	0.0327002	0.0237584	0.0763827	0.0450952	0.0696239	0.0639946	0.0260827	0.102444	0.211086	0	0.0135069	0	0.06129	0	0.0366233	0.02048	0	0	0.0261479	0	0	0.0247944	0	0	0	0.107898	0	0.0145761	0	AC109135.1	NA
ENSG00000268537	0	0	7.68531	0	0.607805	0.625606	1.97151	0	1.22735	0.517286	0	0	0	1.10144	0	0.987237	0.552068	0	0	0	1.04459	0	0	0	1.62631	1.61573	0	0	2.35753	0	AC109583.1	NA
ENSG00000233438	0.0859516	0.147448	0.0535643	0.0492024	0.101669	0.0523234	0.0412225	0.235219	0	0.0865278	0.143335	0.121808	0	0.0921207	0.0681396	0.165138	0	0	0.222066	0	0	0.34994	0	0.119277	0	0	0.364893	0.247422	0	0	AC109829.1	NA
ENSG00000268656	0	0.965435	2.80575	3.8659	0.665691	0	1.61945	0	0.672122	2.2662	0	0	0	4.82537	0	3.24378	0.604646	1.10634	1.45401	0	0	0	0	0	5.34358	0	0	0	6.0248	0	AC110084.1	NA
ENSG00000269302	0.198628	0.511112	0.557024	0.341109	0.352425	0.181373	0.190524	0.543572	0.177915	0.499898	0.165618	0.211117	0	0.212884	0.314931	0.0954053	0.213405	0.390471	0.769768	0.476815	0.40379	0	0.258362	0	0.157164	0.468425	0.56216	0.571775	0.0759428	0.197574	AC110771.1	NA
ENSG00000268950	0.502908	0.143788	0.522347	0.191924	0.198291	0	0	0	0.30031	0.25314	0.279554	0.593922	0	0	0.265793	0.966232	0	0	0.216554	0	0	0.227502	0	0.465265	0	0	0	0	0.128187	0	AC114494.1	NA
ENSG00000204620	0.237157	0.10171	0.147794	0.0226265	0.116886	0.0721853	0.0568705	0	0.023603	0.238747	0	0.140038	0	0.0423632	0.0313351	0.0759413	0.169867	0.0777025	0.459544	0.135549	0.120529	0	0.0514132	0	0	0.0621434	0	0	0.332472	0.235899	AC115618.1
ENSG00000269402	0.139862	0.479861	0.261482	0.160126	0.082719	0	0.268312	0	0.250554	0.2112	0.699712	0.297312	0	0.299801	0	0.403073	0.150267	0.412421	0.361351	0.383709	0.142163	0.189809	0.363848	0	0.442663	0	0	0	0	0.27824	AC116407.2	NA
ENSG00000268175	0.0482381	0.0827515	0.210431	0.0276136	0.399415	0.117461	0.0462701	0	0.0864157	0.145685	0	0.0341808	0.287669	0.0517004	0.114725	0	0.259134	0	0	0.13234	0.147095	0	0.188235	0.0669412	0.305347	0.303361	0	0.13886	0.073773	0.0479822	AC117395.1	NA
ENSG00000251695	0	0.150271	0.027295	0.0250722	0.0518079	0.0533253	0.0840236	0	0	0.0661385	0	0.0310351	0	0	0	0.0841499	0.0235285	0	0	0.0600805	0	0	0.0569706	0	0	0	0	0	0.100475	0	AC124890.1	NA
ENSG00000175911	0.118315	0.135311	0.442397	0.316066	0.513152	0.120041	0.264805	0.0539642	0.259055	0.29777	0.131537	0.279454	0.411584	0	0.0625308	0.227317	0.233048	0.387648	0.254734	0.162297	0.0400871	0.0535225	0.256494	0.273647	0.0624111	0.12401	0.0558095	0.510876	0.0904725	0.470749	AC127496.1	NA
ENSG00000216921	0.105208	0.812168	0.393388	0.66248	0.124447	0.128092	0.90824	0	0.125649	0.0529566	0	0.0745487	0.78426	0.563795	0.0834053	0	0.0565174	0	0.543634	0.216477	0.534693	0.571118	0.410543	0	0	1.15786	0.446642	0.302854	0.241349	0.418599	AC131097.4
ENSG00000183562	0.0482054	0.0413476	0.0600823	0.165569	0.0285102	0.0586905	0.0231193	0.131921	0.0287857	0.097057	0.241165	0	0.0718683	0	0	0.138925	0	0.0473821	0.124544	0	0	0	0.0627025	0	0	0	0	0	0.110584	0	AC131971.1
ENSG00000268403	0.805796	0.230388	0.669554	0.307515	1.27086	0.490532	0.12882	1.10259	0.160393	0	0.447922	0	0	0.575754	0	0.516056	0.432872	0	0.346979	0.184224	0.546035	0	0.698753	1.49096	0	0	0.760193	0.773195	0.410782	0	AC132192.1
ENSG00000268852	0.109092	0.031191	0.113309	0.0832655	0.172056	0.110684	0.261604	0.0497578	0.217147	0.311167	0.121283	0.0257671	0.108429	0.0779483	0.0288283	0.139732	0.0781389	0.142973	0.281853	0.0997644	0.147849	0	0	0	0	0.0571719	0	0	0.278068	0.144685	AC132872.2	NA
ENSG00000198150	1.96101	1.37927	0.488833	0.493929	0.904648	0.358132	0.11286	1.77097	0.351303	0.769921	0.327023	0.222327	0.350835	0.462387	0.217647	0.45212	0.21069	0.115651	0.455985	0.2152	0.358788	0.372585	0.510151	0.544268	1.42752	0.431635	0.388506	0.508051	0.479851	0.0780242	AC135178.1	NA
ENSG00000267824	0.32594	1.21148	0.85763	0.165851	0.0214191	0	0.0694761	0.0991089	0.064878	0.127604	1.50985	0.744192	1.78177	1.24208	0.057421	0.243532	0.0778196	0.391568	1.96491	0.273231	1.43564	1.62191	1.88428	1.60823	3.03749	0.455506	5.73989	1.72014	1.6062	0.216141	AC137056.1	NA
ENSG00000268218	0.716851	0.53178	0.253552	0.377084	0.194796	0.200502	0.195131	0.371144	0.115693	0.282811	0.420019	0.123555	0.115539	0.311474	0.0614373	0.763086	0.124894	0.114261	0.525587	0.093018	0.236317	0.0262933	0.226808	0.134431	0.183959	0.152302	0.164501	0.0836572	0.340747	0.0770862	AC137932.1
ENSG00000267270	0.509922	0.834999	0.327409	0.459965	0.59403	0.310417	0.400188	0.317153	0.0922722	0.241115	0.541137	0.306577	0.714157	0.347786	0.1225	0.385945	0.207522	0.440461	0.479071	0.264955	0.534017	0.46135	1.18585	0.407424	0.195625	1.09323	0.306131	0.311367	0.271766	0.414996	AC139100.2	PARD6G antisense RNA 1 [Source:HGNC Symbol;Acc:HGNC:44109]
ENSG00000215750	3.9036	4.87022	0.402098	1.75443	0.59149	1.13907	0.37134	2.86933	1.23294	1.16919	1.66779	0.137159	0.529072	0.31119	0.0767268	1.8285	2.11434	1.68064	0.0416753	0.464667	1.34447	0.525387	1.42675	1.0297	0.561586	0.710097	0.867409	0.696509	0.616733	1.09106	AC145212.1	NA
ENSG00000249852	0.212306	0	0.0220512	0.0202555	0	0.0215403	0	0.532587	0.126778	0.0356215	0.118015	0.0501455	0	0	0	0	0.057025	0.10434	0.0457098	0	0.179832	0.192083	0.0920512	0	0	0	0	0.203716	0.10823	0.0703931	AC145676.2
ENSG00000269396	0.424611	0	0.352819	0	0.0837096	0.344645	0.135763	0	0	0.213729	0.944123	0.200582	0.633043	0.606783	0.224412	0.271934	0.380167	0.97384	0.731356	0.388304	0.719327	0.76833	1.84102	0.196414	0.895929	1.33515	0.400581	0.611148	0.10823	0.281572	AC187652.1	NA
ENSG00000255748	0.269108	0.807887	0.419265	1.00132	0.397899	0.573374	0.193597	1.10468	0.964183	0.338641	1.5707	0.0953431	2.00604	1.44212	0.42668	0.517035	0.578258	1.05805	1.04291	0.461434	1.91475	3.28691	3.15035	2.80086	2.12932	2.53856	1.52327	1.74299	0.514451	0.401521	AC226150.4	NA
ENSG00000060971	7.15487	21.3041	12.2634	10.3679	6.65728	9.90177	18.129	9.08013	9.77254	7.73527	48.6085	51.0802	46.328	32.6201	20.6001	16.747	25.1146	61.9308	52.0146	38.711	36.6672	35.4273	39.1604	46.0722	22.8189	45.1683	32.3518	34.8153	24.7537	86.336	ACAA1	acetyl-CoA acyltransferase 1 [Source:HGNC Symbol;Acc:HGNC:82]
ENSG00000167315	11.812	49.7312	42.9026	42.1548	21.4851	29.6974	39.6645	25.2428	27.4215	22.2746	185.376	96.9717	172.032	83.884	75.7402	39.6331	47.514	138.336	141.151	79.2076	117.327	170.801	111.595	250.193	85.7516	124.124	79.391	169.412	64.8648	166.754	ACAA2	acetyl-CoA acyltransferase 2 [Source:HGNC Symbol;Acc:HGNC:83]
ENSG00000132142	1.83379	1.55966	1.1107	0.940639	0.786005	1.40168	1.60334	1.9242	1.37188	1.23677	1.86405	1.34685	1.71256	1.20906	1.49461	1.16782	1.129	4.11127	0.958212	1.3496	1.36132	1.42609	1.53435	2.08016	1.12492	3.12606	2.97406	1.70523	1.78827	2.0905	ACACA	NA
ENSG00000076555	3.00488	4.51904	3.54548	3.99641	2.11781	2.17069	2.71895	10.1694	2.25789	2.15533	10.3394	7.22867	7.01851	7.18719	3.73603	2.23232	6.20396	16.6236	7.86697	6.41644	10.0334	8.4414	11.8169	11.7314	8.76545	16.3618	11.9558	8.376	14.2767	21.6947	ACACB	acetyl-CoA carboxylase beta [Source:HGNC Symbol;Acc:HGNC:85]
ENSG00000111271	3.65434	3.5365	2.41102	2.39204	1.57869	1.95861	1.45163	3.91328	1.52752	1.67147	4.99448	3.29868	3.95585	3.59308	2.46878	3.17473	2.74834	3.62317	4.93622	2.96409	4.40082	4.49578	4.51567	5.58936	7.0653	4.44642	5.42985	5.54559	3.62055	3.72187	ACAD10	acyl-CoA dehydrogenase family member 10 [Source:HGNC Symbol;Acc:HGNC:21597]
ENSG00000240303	0.0124952	0.0107176	0	0.0357638	0	0	0.00599269	0	0	0	0.22921	0.00885389	0	0	0.0891518	0.0120034	0	0.294763	0.306686	0.137121	0.0508029	0.135659	0.0650117	0.173398	0.0593208	0.23574	0	0.0359689	0.038219	0.0124289	ACAD11	acyl-CoA dehydrogenase family member 11 [Source:HGNC Symbol;Acc:HGNC:30211]
ENSG00000151498	3.70662	4.90038	3.43102	3.31005	2.1396	2.25642	2.66892	3.62467	2.53803	2.64685	4.63181	3.80311	3.90512	3.09337	3.3773	4.38683	3.36112	4.68288	5.22238	3.52527	3.56666	4.46692	4.42277	3.88183	4.34845	3.43438	4.89558	4.13995	3.71112	3.67712	ACAD8	acyl-CoA dehydrogenase family member 8 [Source:HGNC Symbol;Acc:HGNC:87]
ENSG00000177646	10.1113	10.0644	4.98382	3.87439	3.41169	4.12015	4.25991	4.86596	3.80673	3.81921	6.77752	4.90033	5.35066	7.25394	5.04079	4.1876	4.525	6.04048	4.69973	4.58589	7.94558	5.33765	4.17798	5.98108	5.34234	6.23513	8.3486	5.18918	5.20051	5.98242	ACAD9	acyl-CoA dehydrogenase family member 9 [Source:HGNC Symbol;Acc:HGNC:21497]
ENSG00000115361	1.24574	3.73288	2.12736	2.15787	0.688929	1.12275	1.46649	3.25418	1.41049	1.60426	4.18183	5.58287	6.65714	5.93015	2.30863	2.51776	2.95495	5.56575	6.58333	3.73946	8.28807	4.28143	11.2795	5.25358	9.54968	4.22235	7.87562	4.86674	5.05984	7.32213	ACADL	acyl-CoA dehydrogenase, long chain [Source:HGNC Symbol;Acc:HGNC:88]
ENSG00000117054	3.0566	4.74717	10.4489	8.44285	3.24697	9.06874	8.24773	2.88301	7.69966	7.05788	15.5639	43.9795	19.9314	13.8673	15.8094	5.08864	24.4227	47.6912	24.1896	35.0185	28.8819	20.177	22.0215	27.9212	17.5637	24.6578	13.6692	22.7872	33.0059	60.9995	ACADM	acyl-CoA dehydrogenase, C-4 to C-12 straight chain [Source:HGNC Symbol;Acc:HGNC:89]
ENSG00000122971	13.0145	25.0823	17.7063	19.8974	12.0684	16.0408	19.2903	19.4202	12.5368	9.46235	119.323	40.8911	88.0719	46.4665	40.9301	21.5317	29.0299	80.3856	77.7306	51.6473	134.354	131.303	113.762	77.0729	97.6373	126.179	81.436	104.49	43.5342	86.4626	ACADS	acyl-CoA dehydrogenase, C-2 to C-3 short chain [Source:HGNC Symbol;Acc:HGNC:90]
ENSG00000196177	1.72288	7.70974	9.46536	6.24192	2.47368	4.49885	5.25132	2.94681	7.48596	6.50411	56.177	58.5907	56.4247	65.6735	35.3771	10.2789	36.5826	106.231	64.2066	53.5562	81.6046	55.285	118.154	80.6922	68.4125	70.3554	85.3001	80.6901	112.355	80.681	ACADSB	acyl-CoA dehydrogenase, short/branched chain [Source:HGNC Symbol;Acc:HGNC:91]
ENSG00000072778	231.11	387.35	116.712	99.3397	98.0232	79.0667	95.154	246.448	67.2799	70.0502	194.89	118.576	183.252	119.865	96.935	212.913	86.1608	180.344	265.393	153.613	162.835	171.321	129.641	145.087	245.582	165.177	185.428	141.46	125.9	134.805	ACADVL	acyl-CoA dehydrogenase, very long chain [Source:HGNC Symbol;Acc:HGNC:92]
ENSG00000157766	0.0130015	0.00557594	0.00810241	0.0148852	0.0884292	0.0118721	0.0187066	0	0.0194095	0.00654432	0.0108408	0.00460633	0.0290754	0	0.0103071	0.0312245	0.00349218	0.00638973	0.00839772	0.00891733	0.019823	0.0529336	0	0	0.0411497	0.020441	0.00919926	0	0.0198838	0	ACAN	aggrecan [Source:HGNC Symbol;Acc:HGNC:319]
ENSG00000072818	8.99156	6.5322	3.50737	3.66482	6.75334	2.92588	3.27666	7.4526	2.95567	3.3764	1.37038	0.907282	1.65251	2.03799	1.86349	4.31426	1.99677	0.835901	2.41936	1.3173	2.37957	2.03593	1.14346	1.64426	2.19259	2.0281	2.37984	1.98045	1.4175	0.845912	ACAP1	ArfGAP with coiled-coil, ankyrin repeat and PH domains 1 [Source:HGNC Symbol;Acc:HGNC:16467]
ENSG00000114331	1.57962	1.4317	2.23583	2.07572	1.78526	2.32419	2.75123	1.56637	3.09711	2.5366	1.07715	2.68268	1.73527	1.58332	1.79475	2.15023	2.84115	2.04923	1.37965	2.6537	1.33909	1.41469	1.7552	1.72171	1.3865	1.20655	1.55659	1.1782	2.29353	2.06105	ACAP2	ArfGAP with coiled-coil, ankyrin repeat and PH domains 2 [Source:HGNC Symbol;Acc:HGNC:16469]
ENSG00000131584	17.645	11.8068	4.77071	3.89838	5.34646	3.2048	3.57111	7.55602	3.23983	4.13288	3.54392	1.85948	2.32822	4.26198	2.52072	5.80743	2.46052	2.73764	4.22188	1.92685	5.07294	4.66473	4.06259	3.15017	6.6496	2.97412	6.51579	3.76547	2.99769	2.282	ACAP3	ArfGAP with coiled-coil, ankyrin repeat and PH domains 3 [Source:HGNC Symbol;Acc:HGNC:16754]
ENSG00000075239	3.1366	12.5261	16.7614	9.79179	6.72939	22.6889	16.718	11.2597	14.0362	9.21721	74.0553	51.1816	71.1478	36.3665	49.903	12.3454	30.9844	78.761	56.2016	54.5839	95.659	93.6655	55.8797	64.4805	41.5984	67.3224	37.0905	96.5602	53.7765	91.9441	ACAT1	acetyl-CoA acetyltransferase 1 [Source:HGNC Symbol;Acc:HGNC:93]
ENSG00000120437	4.52307	1.73818	1.76803	1.16004	1.26563	3.70086	2.01377	1.97427	2.10073	0.995545	10.9762	6.50186	8.2902	5.57747	4.00986	2.41392	5.48661	12.3655	5.94766	7.2052	7.05276	6.11634	9.27836	10.2138	2.59116	14.6047	6.1024	6.27677	7.09091	10.6107	ACAT2	acetyl-CoA acetyltransferase 2 [Source:HGNC Symbol;Acc:HGNC:94]
ENSG00000182827	3.82494	3.3488	5.65659	5.54764	5.39176	7.49206	7.11917	4.09479	7.56222	6.88317	4.0651	8.819	5.25932	6.30852	7.54144	6.8919	9.092	10.6555	6.40039	8.84893	4.87494	5.75571	4.6659	5.83051	3.35579	6.0136	4.99203	4.56397	8.01679	12.1236	ACBD3	acyl-CoA binding domain containing 3 [Source:HGNC Symbol;Acc:HGNC:15453]
ENSG00000181513	10.122	22.6312	10.0646	8.46024	6.06421	6.49332	8.75432	9.53317	5.85366	5.64316	31.0974	15.0365	25.3657	19.7245	12.4459	12.9347	10.8851	15.4128	36.0975	17.6199	23.7456	26.0972	33.1715	32.0802	28.4996	23.4721	21.8177	26.8128	13.6707	14.4393	ACBD4	acyl-CoA binding domain containing 4 [Source:HGNC Symbol;Acc:HGNC:23337]
ENSG00000107897	2.84359	4.90616	6.01904	5.75341	3.65355	5.95919	5.82354	6.39546	7.32891	6.54792	9.86564	12.1475	13.9609	11.1924	9.82049	4.12892	10.4384	13.0756	13.4902	13.1704	18.123	13.1741	17.9624	18.1885	12.6465	15.5447	14.3152	16.089	13.7964	18.6291	ACBD5	acyl-CoA binding domain containing 5 [Source:HGNC Symbol;Acc:HGNC:23338]
ENSG00000135847	4.24377	3.89821	5.68325	5.47888	4.28998	6.24783	5.02333	4.98317	5.15817	5.4842	5.62146	5.01179	4.3077	3.80643	7.7785	3.2961	5.3679	4.61505	3.1882	5.82135	4.61951	4.45222	5.52003	6.05625	4.00088	5.34713	4.85543	4.67855	3.5443	3.89194	ACBD6	NA
ENSG00000176244	0	0	0.0589994	0.0541949	0.0559927	0.0288163	0.0227026	0.0647715	0.141334	0.0238269	0.157879	0.0335419	0	0	0.11258	0	0.0254291	0.139584	0.0611498	0	0.0481152	0.0642412	0	0	0	0.0744227	0.0669863	0.136264	0.0723941	0.0941707	ACBD7	acyl-CoA binding domain containing 7 [Source:HGNC Symbol;Acc:HGNC:17715]
ENSG00000110455	10.2482	14.0624	5.31712	5.76899	6.64423	3.65281	2.71438	11.6247	3.26336	4.25789	2.63863	2.2596	4.33688	2.36113	2.74032	4.67692	2.98805	3.8642	2.53141	2.72143	5.80225	2.6759	4.86032	2.66869	4.29522	3.75062	6.35556	5.81608	4.96069	0.677978	ACCS	1-aminocyclopropane-1-carboxylate synthase homolog (inactive) [Source:HGNC Symbol;Acc:HGNC:23989]
ENSG00000102977	3.43753	3.13751	2.47181	2.77509	3.37541	2.65601	2.4624	2.50258	2.57904	2.30705	1.7271	1.29596	1.37979	1.84213	1.7469	2.2015	2.26094	1.62444	1.30942	1.78339	1.63505	1.73447	1.7484	1.22317	1.70868	1.8015	1.37203	1.52236	1.87035	1.5343	ACD	ACD, shelterin complex subunit and telomerase recruitment factor [Source:HGNC Symbol;Acc:HGNC:25070]
ENSG00000159640	0.216747	0.174293	0.143517	0.317942	0.420627	0.408207	0.500269	0.574622	0.558165	0.204562	0.112954	0.311967	0.0807857	0.166968	0.402726	0.292805	0.429357	0.106523	0.0962485	0.501728	0.172119	0.0735378	0.105724	0.0375981	0.0857504	0.127789	0.11502	0.107238	0.181279	0.249284	ACE	angiotensin I converting enzyme [Source:HGNC Symbol;Acc:HGNC:2707]
ENSG00000130234	1.22819	1.84357	2.75769	1.66462	3.57856	1.20946	3.59489	0.271855	1.72567	1.93646	2.74093	1.70216	2.93512	1.25827	5.68452	1.37072	2.20251	1.42026	0.839961	0.66895	0.403893	2.91691	0.869258	0.350904	0.428738	1.56182	0.306711	1.55978	0.276226	1.18575	ACE2	angiotensin I converting enzyme 2 [Source:HGNC Symbol;Acc:HGNC:13557]
ENSG00000167769	0	0.673466	0.244653	0.140457	0.0870696	0.119493	0.070606	0.0671472	0.0586072	0.247008	0.245505	0.0695444	0.0731614	0	0.155613	0.141424	0	0.144704	0.633926	0.0673151	0	0.0665975	0.255323	0.136199	0.388288	0.30861	0.277773	0.423786	0.450296	0.244062	ACER1	alkaline ceramidase 1 [Source:HGNC Symbol;Acc:HGNC:18356]
ENSG00000177076	0.0872918	0.199663	0.616528	0.71623	0.636736	0.407401	0.586113	0.159258	1.35528	0.966648	0.242617	2.10303	0.303663	0.249486	0.461347	0.503139	1.3599	0.715009	0.225529	3.63217	0.295759	0.276419	0.113544	0.040379	0.138139	0.228735	0.411758	0.0418801	1.4685	1.6208	ACER2	alkaline ceramidase 2 [Source:HGNC Symbol;Acc:HGNC:23675]
ENSG00000078124	1.71353	1.43374	1.29295	1.35114	1.24196	1.94818	2.04647	0.781554	1.59504	1.40369	1.06457	1.18443	0.763896	1.13432	1.49827	1.36368	1.62442	0.866904	0.618495	1.15798	0.913551	1.21973	0.884987	0.990797	0.598162	1.3206	0.653755	1.31778	1.49656	1.24491	ACER3	alkaline ceramidase 3 [Source:HGNC Symbol;Acc:HGNC:16066]
ENSG00000087085	1.69196	5.23431	0.604214	0.359124	1.23679	1.40032	1.34028	3.01748	1.11252	0.5263	3.51901	1.52219	1.64388	3.36191	0.467204	3.7073	1.95059	1.06511	1.98922	2.8164	0.347823	1.28999	1.28585	1.95224	1.71482	3.4671	2.82474	0.766147	3.18361	0.397108	ACHE	acetylcholinesterase (Cartwright blood group) [Source:HGNC Symbol;Acc:HGNC:108]
ENSG00000100813	30.8237	21.9722	11.8116	12.6722	15.9744	8.67601	9.1013	19.9594	10.4813	12.7765	9.61847	7.01015	7.85634	9.98589	7.4789	16.0241	7.08332	8.45417	10.8696	7.29794	10.7363	8.97896	8.51481	8.65217	11.3816	8.62756	10.6073	8.42486	8.88641	6.82111	ACIN1	apoptotic chromatin condensation inducer 1 [Source:HGNC Symbol;Acc:HGNC:17066]
ENSG00000144648	0.194487	0.51158	0.387849	0.259777	0.299068	0.639333	1.05091	3.31764	0.511005	0.169686	1.96761	0.900364	1.83639	1.07002	0.411155	0.934166	0.661695	1.69501	0.80397	0.871502	0.843463	1.14375	1.19742	1.06159	0.492442	1.69195	0.788966	0.727813	1.20959	1.71531	ACKR2	atypical chemokine receptor 2 [Source:HGNC Symbol;Acc:HGNC:1565]
ENSG00000144476	3.48584	5.81826	4.44254	4.02684	7.74507	12.8851	5.15098	29.177	16.2399	6.35451	4.08486	5.11804	3.60509	1.88484	17.6015	15.0237	18.8777	8.51947	2.47464	3.89856	2.4898	29.9184	1.51139	0.74086	1.24242	1.72807	1.51096	1.8532	1.03259	4.1858	ACKR3	atypical chemokine receptor 3 [Source:HGNC Symbol;Acc:HGNC:23692]
ENSG00000129048	0	0.214069	0.116649	0.196441	0.350564	0.246885	0.299239	0.170748	0.260806	0.219841	0.364171	0.420005	0.232552	0.534973	0.222585	0.239751	0.754145	0.459959	0.403002	0.192572	0.190259	0.127013	0.202893	0.346339	0.148106	0	0.529761	0.449018	0.572528	0.217218	ACKR4	atypical chemokine receptor 4 [Source:HGNC Symbol;Acc:HGNC:1611]
ENSG00000131473	16.6232	10.0729	9.43612	8.87779	9.75913	13.1644	13.709	9.95012	12.7753	10.7619	4.87331	11.0662	6.20084	6.24953	9.25605	9.23143	10.6969	11.7301	7.6028	13.1353	4.17235	8.74346	4.04867	5.26253	4.00077	7.60758	6.71278	5.5951	8.58508	9.24768	ACLY	ATP citrate lyase [Source:HGNC Symbol;Acc:HGNC:115]
ENSG00000153086	1.73138	5.24143	7.29898	4.40171	2.90633	2.47996	3.19937	2.05552	3.11686	3.38344	24.457	10.825	32.6834	18.0652	12.9991	3.66891	14.0061	27.6044	19.6032	17.8474	22.4641	12.5086	42.6237	21.7654	17.0841	19.8952	19.2404	23.1609	21.1052	31.3287	ACMSD	aminocarboxymuconate semialdehyde decarboxylase [Source:HGNC Symbol;Acc:HGNC:19288]
ENSG00000196636	1.84742	2.66742	4.01034	2.36184	2.4584	3.54257	4.10524	2.23294	2.73956	3.45613	5.80217	3.75262	8.12511	4.58703	4.39372	1.15356	2.97729	8.56485	4.8128	3.56897	5.00749	3.88611	5.72716	4.91377	2.0952	6.1479	4.48788	5.45097	2.87244	5.05345	ACN9	succinate dehydrogenase complex assembly factor 3 [Source:HGNC Symbol;Acc:HGNC:21752]
ENSG00000122729	3.12479	12.9976	10.118	6.53544	4.16379	7.79226	9.52907	5.82114	9.22299	6.09723	24.14	20.5812	27.068	15.2725	22.4219	8.84268	17.3323	31.5098	13.1312	19.5922	15.1539	15.8771	19.9431	15.3601	10.4559	19.7844	16.1427	17.2451	16.7549	28.676	ACO1	aconitase 1 [Source:HGNC Symbol;Acc:HGNC:117]
ENSG00000100412	3.10594	5.23786	7.38149	6.11742	3.5805	7.57369	8.09607	3.09739	6.76912	5.89138	8.95445	13.9883	5.23228	4.30683	7.4564	6.25397	11.5098	12.2978	4.64699	13.6843	4.47692	3.73884	5.91164	2.8491	2.44369	7.58684	4.59389	3.03079	7.19219	15.8138	ACO2	aconitase 2 [Source:HGNC Symbol;Acc:HGNC:118]
ENSG00000184227	0.289767	1.31373	2.55392	0.497625	1.02827	1.76397	1.98532	1.13284	1.11236	1.16684	24.3682	10.0902	5.80123	2.26268	2.59253	2.82339	2.35717	22.2972	4.11756	4.54269	5.25953	10.5053	25.4145	18.7271	5.96122	6.89868	3.39757	14.2994	2.53231	3.62346	ACOT1	acyl-CoA thioesterase 1 [Source:HGNC Symbol;Acc:HGNC:33128]
ENSG00000162390	0.210523	0.118307	0.389065	0.353226	0.201793	0.216541	0.337718	0.327796	0.320786	0.168086	0.290544	0.0977345	0.0432917	0.108926	0.161141	0.167369	0.120892	0.214064	0.0281334	0.164308	0.0147577	0.0591114	0.0566556	0.181333	0.0229761	0.0913065	0.0616373	0.0417943	0.116573	0.07943	ACOT11	acyl-CoA thioesterase 11 [Source:HGNC Symbol;Acc:HGNC:18156]
ENSG00000172497	2.43717	27.5493	10.3967	4.88299	1.5787	7.48885	9.54577	9.56778	2.42558	2.78941	24.3373	18.9141	29.9333	30.5988	9.66054	16.779	11.0974	16.5977	54.8715	15.8402	35.0651	35.3984	25.4364	54.4763	31.2219	33.254	39.6209	42.0942	15.0866	31.0822	ACOT12	acyl-CoA thioesterase 12 [Source:HGNC Symbol;Acc:HGNC:24436]
ENSG00000112304	1.42014	3.80659	2.78579	2.06932	2.31931	2.71144	3.67639	3.46685	2.82356	2.34756	9.82288	8.11892	16.9861	13.3527	6.02579	5.34847	5.04551	12.0078	12.9461	6.38654	9.57959	9.76788	11.986	21.0513	11.2624	12.3562	12.7887	18.5356	7.67565	8.52378	ACOT13	acyl-CoA thioesterase 13 [Source:HGNC Symbol;Acc:HGNC:20999]
ENSG00000119673	2.49432	5.37417	11.9729	6.9863	2.75727	8.87559	9.85507	4.34755	7.30553	5.53028	46.8945	28.3422	17.3098	9.64316	15.2779	8.07277	13.7025	34.7912	19.1797	19.5518	15.7253	25.4285	47.3923	26.4552	9.1163	22.129	8.06798	28.1653	18.801	35.5623	ACOT2	acyl-CoA thioesterase 2 [Source:HGNC Symbol;Acc:HGNC:18431]
ENSG00000177465	1.08076	2.88404	2.35733	1.28891	0.834509	1.29756	2.79325	5.58669	2.07954	0.997341	12.0654	4.76506	8.50401	5.34121	5.85475	2.33602	3.25772	9.76732	7.2134	6.65078	6.16404	7.90401	8.16138	8.74884	5.13092	7.69352	6.45746	6.74074	5.07338	6.00225	ACOT4	acyl-CoA thioesterase 4 [Source:HGNC Symbol;Acc:HGNC:19748]
ENSG00000205669	0.119882	0.0514137	0.0747093	0.0343127	0	0	0.0287477	0	0.0357935	0	0.89963	0.297312	0.893645	0.128486	0.142557	0.172746	0	0.412421	0	0.0822234	0.060927	0.162694	0.311869	0.249544	0.379426	0	0	0.345095	0.366683	0.0596229	ACOT6	acyl-CoA thioesterase 6 [Source:HGNC Symbol;Acc:HGNC:33159]
ENSG00000097021	1.44951	2.8223	2.72803	2.4395	1.98891	2.44424	2.87807	1.74539	2.76983	2.38584	5.55965	2.49586	5.92126	3.04495	4.10237	1.99122	2.35159	3.36243	3.23941	2.3562	4.81787	4.2884	3.63888	5.27019	1.88096	5.33269	1.96917	6.21717	2.54933	3.66222	ACOT7	acyl-CoA thioesterase 7 [Source:HGNC Symbol;Acc:HGNC:24157]
ENSG00000101473	1.38016	1.47256	1.67825	1.45487	1.76196	1.58815	2.30867	1.8885	1.45736	1.5758	3.31205	2.07519	2.78536	1.40707	1.98815	1.42286	1.7993	2.82899	1.65245	1.90477	1.65949	2.10146	3.04313	1.35471	1.14532	2.64622	1.52436	1.72001	1.89196	1.94207	ACOT8	acyl-CoA thioesterase 8 [Source:HGNC Symbol;Acc:HGNC:15919]
ENSG00000123130	8.69864	7.18394	4.52765	4.6577	4.04758	6.03104	5.56699	8.03757	5.4545	4.81703	3.89016	3.52497	3.60355	3.59966	3.75436	6.42585	4.1369	2.98355	2.99532	4.08666	2.38541	3.18489	1.88273	2.69118	2.29056	3.31407	2.32668	2.32602	3.61058	3.78809	ACOT9	acyl-CoA thioesterase 9 [Source:HGNC Symbol;Acc:HGNC:17152]
ENSG00000161533	4.29959	12.4307	8.36946	6.85164	3.79474	7.15489	7.82638	13.3451	6.68637	5.92442	32.9576	26.0022	32.1251	24.9803	19.5434	13.4437	20.0296	23.1297	40.767	23.5348	31.3263	38.063	34.0093	38.0115	36.0302	29.3361	27.3093	36.175	24.1126	25.7928	ACOX1	acyl-CoA oxidase 1 [Source:HGNC Symbol;Acc:HGNC:119]
ENSG00000168306	3.10542	16.3759	7.36318	4.12336	1.78231	3.61308	6.16895	3.34405	4.9048	3.13548	44.5243	29.96	47.9143	33.48	15.9075	11.5092	18.3899	50.2831	50.8691	19.27	50.6721	39.3761	69.6725	55.87	53.2724	41.63	42.3849	49.7217	34.8046	48.4726	ACOX2	acyl-CoA oxidase 2 [Source:HGNC Symbol;Acc:HGNC:120]
ENSG00000087008	1.78842	4.41223	2.9874	2.53304	2.36627	2.30088	3.23638	3.45626	2.56528	2.01386	5.31916	4.36352	5.82742	3.00362	3.8003	3.11727	4.12027	4.16817	4.76351	4.02131	4.55398	6.43057	5.7797	3.86348	4.40574	5.53658	6.07917	5.91778	4.31417	4.43817	ACOX3	acyl-CoA oxidase 3, pristanoyl [Source:HGNC Symbol;Acc:HGNC:121]
ENSG00000153093	0.0246772	0.105833	0.0768932	0.141263	0.145949	0.0525784	0.0650938	0	0.0515758	0.0683174	0.0411524	0.0174859	0	0	0	0.0474121	0.0132566	0.0363837	0	0.0423135	0.0250832	0.0502349	0	0	0	0	0.034921	0	0.0188701	0	ACOXL	acyl-CoA oxidase like [Source:HGNC Symbol;Acc:HGNC:25621]
ENSG00000143727	7.63647	10.834	13.6927	11.397	8.90186	12.6595	12.3608	8.32665	10.0668	10.5877	16.3448	14.6631	23.8374	16.022	13.77	9.77578	12.3527	24.1936	18.871	13.5266	14.7618	21.1667	20.9303	24.0095	14.7282	20.8231	17.4157	26.2515	13.8426	17.4131	ACP1	acid phosphatase 1, soluble [Source:HGNC Symbol;Acc:HGNC:122]
ENSG00000134575	6.18733	11.6966	9.32263	6.15171	8.76328	10.482	11.9381	7.57506	7.93641	7.18157	27.73	13.5998	20.118	11.0815	13.1502	6.6086	8.96556	20.6457	13.9875	11.7819	19.8811	14.7499	19.0613	13.9528	11.9172	14.7836	11.4055	21.8536	8.21752	14.6777	ACP2	acid phosphatase 2, lysosomal [Source:HGNC Symbol;Acc:HGNC:123]
ENSG00000102575	7.7613	12.4498	11.0555	14.3096	11.8036	21.7522	48.3177	6.72366	22.3606	16.7175	6.17731	6.24948	9.39217	6.56286	10.6078	5.13195	8.39285	6.16741	4.1667	12.6514	10.5784	5.98466	7.30934	8.81227	6.8988	13.2324	5.09929	11.8601	14.7987	17.1948	ACP5	acid phosphatase 5, tartrate resistant [Source:HGNC Symbol;Acc:HGNC:124]
ENSG00000162836	1.57819	1.25414	1.16672	0.87685	0.681741	0.405013	0.868208	1.11149	0.53126	0.954039	1.53523	0.827746	1.0611	1.24372	0.975148	0.76547	0.839486	1.19384	1.63897	0.864884	1.36824	0.976402	2.03268	1.74992	1.11407	1.38657	1.75161	1.69249	1.21272	0.846468	ACP6	acid phosphatase 6, lysophosphatidic [Source:HGNC Symbol;Acc:HGNC:29609]
ENSG00000155893	0.512821	1.05223	1.13422	0.713755	0.915844	0.771274	0.554592	0.550355	0.60045	0.749082	0.268296	0.363377	0.509702	0.61429	0.685551	0.357405	0.367315	0.395344	0.610509	0.372419	0.521257	0.668666	0.680125	0.669792	0.588763	0.885305	0.483799	0.607855	0.499788	0.370073	ACPL2	2-phosphoxylose phosphatase 1 [Source:HGNC Symbol;Acc:HGNC:26303]
ENSG00000014257	0.0507346	0.0580228	0.126469	0.251703	0.120024	0.133835	0.41365	0.138842	0.121184	0.170249	0.0564042	0.0958661	0	0.054376	0.0804414	0.0324919	0.054509	0.0498682	0.0218465	0.0463965	0	0.0688529	0.0219975	0	0	0.0531768	0	0	0.0517273	0.0336436	ACPP	acid phosphatase, prostate [Source:HGNC Symbol;Acc:HGNC:125]
ENSG00000142513	0.052643	0.180616	0.0328066	0.0904052	0	0.0320466	0.0252476	0	0	0.0264979	0	0	0	0	0	0.101142	0.084839	0	0	0.0361063	0.160527	0	0.136949	0	0.0833074	0.0827656	0.0744955	0	0	0	ACPT	acid phosphatase 4 [Source:HGNC Symbol;Acc:HGNC:14376]
ENSG00000100312	0.103317	0.118159	0	0	0.0611052	0	0.049551	0.0471237	0.0411304	0	0.114863	0	0.102689	0.0369109	0.0546043	0.26467	0.0740024	0.169255	0.845287	0.377932	0.420068	0.0934758	0.627147	0.764671	0.109	0.0541453	0.146205	0.594823	0.237012	0.0342564	ACR	acrosin [Source:HGNC Symbol;Acc:HGNC:126]
ENSG00000111644	0.598608	0.791568	0.388591	0.442614	0.413042	0.835095	0.789505	0.477801	0.700019	0.753276	0.249563	0.742288	0.260298	0.187125	0.296598	0.431287	0.401963	0.220644	0.322203	0.547423	0.456341	0.203095	0.356873	0.0692252	0.315765	0.235284	0.494139	0.50259	1.16342	0.521003	ACRBP	acrosin binding protein [Source:HGNC Symbol;Acc:HGNC:17195]
ENSG00000147174	0.881235	0.87345	0.536974	0.706239	0.79916	0.309952	0.112704	0.428733	0.222185	0.404143	0.195943	0.0971336	0.175175	0.29384	0.124198	0.470308	0.336638	0.307977	0.556546	0.161177	0.437914	0.186035	0.509447	0.407637	0.526832	0.123154	0.193985	0.281861	0.22462	0.194791	ACRC	germ cell nuclear acidic peptidase [Source:HGNC Symbol;Acc:HGNC:15805]
ENSG00000103740	0.0516963	0.0591226	0.0161083	0.0443897	0.0407665	0.0209802	0.0289259	0.0353685	0.0102901	0.0043369	0.0718417	0.0183156	0.0513819	0.0369378	0.013661	0.124154	0.0277711	0	0.0890424	0.0177285	0.0262734	0.011693	0.0112072	0	0.0272698	0	0.0243853	0	0.0658848	0.0171407	ACSBG1	acyl-CoA synthetase bubblegum family member 1 [Source:HGNC Symbol;Acc:HGNC:29567]
ENSG00000130377	0.0205298	0	0.012794	0	0	0	0.00984613	0.0842742	0.0122593	0.0103337	0	0.0145471	0	0	0	0.0197219	0.0110286	0	0	0.0140808	0	0	0.0267039	0	0	0	0.029052	0	0	0	ACSBG2	acyl-CoA synthetase bubblegum family member 2 [Source:HGNC Symbol;Acc:HGNC:24174]
ENSG00000167107	5.48003	6.26375	7.02841	8.21362	4.39859	3.78278	4.5466	4.33503	3.81291	3.63885	9.95457	6.11929	10.3767	5.89957	8.46573	4.99409	6.8471	9.83507	8.20107	4.81569	14.4476	10.1595	10.9149	10.9149	7.0074	13.0774	9.03577	14.7714	7.15555	8.84563	ACSF2	acyl-CoA synthetase family member 2 [Source:HGNC Symbol;Acc:HGNC:26101]
ENSG00000176715	2.26224	2.12347	1.37561	1.53585	1.29469	1.49965	1.33355	2.38627	1.52567	1.34435	2.42014	1.32214	1.81818	1.70573	1.71609	1.7046	1.65094	1.93592	1.922	1.38014	2.26847	2.22605	1.99081	2.14086	2.05536	2.3296	2.07957	2.36965	1.65994	1.74682	ACSF3	acyl-CoA synthetase family member 3 [Source:HGNC Symbol;Acc:HGNC:27288]
ENSG00000151726	15.56	80.8222	44.2698	25.9076	19.0686	38.9022	39.2756	45.3819	29.4211	21.2387	200.434	193.021	170.469	193.443	89.4549	93.9723	79.1166	251.958	163.627	156.918	157.643	161.356	112.129	254.528	153.12	224.588	139.77	169.415	228.941	327.797	ACSL1	acyl-CoA synthetase long chain family member 1 [Source:HGNC Symbol;Acc:HGNC:3569]
ENSG00000123983	2.52691	5.94782	5.8351	3.17335	3.93898	6.21269	6.74064	7.15646	5.41578	3.56927	4.42626	6.51669	7.82665	4.69224	7.91981	6.03101	6.89247	11.1384	5.42782	7.37588	4.98762	8.48023	3.66903	5.35511	4.41731	8.49998	5.43307	4.05991	8.36565	9.45972	ACSL3	acyl-CoA synthetase long chain family member 3 [Source:HGNC Symbol;Acc:HGNC:3570]
ENSG00000068366	4.48784	38.4845	8.2388	3.56247	6.36106	29.5742	14.3085	13.9302	17.921	7.82291	13.2353	4.3784	3.13117	6.62256	20.6371	12.8168	8.5627	6.44296	1.88488	3.94236	1.33704	2.49022	2.25736	2.05551	1.46938	4.27519	1.07932	1.17733	2.7978	2.37495	ACSL4	acyl-CoA synthetase long chain family member 4 [Source:HGNC Symbol;Acc:HGNC:3571]
ENSG00000197142	8.42447	20.7765	11.1244	8.43237	7.43005	11.7364	12.6331	22.7626	9.28659	6.12513	26.1807	26.752	23.3814	20.2407	15.245	16.8169	12.9328	25.0839	39.8612	20.0037	22.0002	22.9997	20.6344	25.4099	28.1188	28.3231	26.7944	19.6654	19.778	29.0107	ACSL5	acyl-CoA synthetase long chain family member 5 [Source:HGNC Symbol;Acc:HGNC:16526]
ENSG00000164398	0.0596175	0.362216	0.278648	0.156418	0.111656	0.127024	0.335963	0.0883738	0.246236	0.125036	0.0911347	0.0844882	0.281461	0.186365	0.362348	0.32931	0.245536	0.0488328	0.404326	0.327119	0.146446	0.182043	0.982258	0.45503	0.298758	0.210895	0.239035	0.564904	0.284925	0.316273	ACSL6	acyl-CoA synthetase long chain family member 6 [Source:HGNC Symbol;Acc:HGNC:16496]
ENSG00000166743	1.43253	0.571997	1.33911	2.14907	1.24165	0.751774	2.35726	0.135183	2.19757	2.23779	16.2282	15.926	26.6965	9.66208	7.94962	1.96932	10.5481	23.84	6.41312	2.20222	1.88288	2.94968	3.79093	2.53635	1.83703	5.43641	2.4466	2.87949	6.66694	1.44949	ACSM1	acyl-CoA synthetase medium chain family member 1 [Source:HGNC Symbol;Acc:HGNC:18049]
ENSG00000183747	5.38207	57.0224	14.9854	13.4233	5.5628	2.42303	11.3542	7.08024	4.34029	5.23958	24.7902	40.8711	132.603	94.1022	14.4053	26.2835	16.6641	57.8345	90.9988	17.4066	68.453	63.1418	96.0958	90.1783	209.998	55.3549	132.035	65.6956	62.1433	42.4839	ACSM2A	acyl-CoA synthetase medium chain family member 2A [Source:HGNC Symbol;Acc:HGNC:32017]
ENSG00000066813	3.89549	36.2249	16.7875	5.90338	3.46616	3.98585	9.11621	7.15066	3.37503	5.04206	47.5906	20.5111	63.5865	40.1572	11.6842	10.2576	13.4107	29.7685	40.8195	20.6945	66.4731	53.0434	75.9825	58.7284	88.2172	77.4176	70.5556	62.2758	54.6288	47.432	ACSM2B	acyl-CoA synthetase medium chain family member 2B [Source:HGNC Symbol;Acc:HGNC:30931]
ENSG00000005187	2.58867	1.03858	1.83007	2.04752	0.707893	1.40642	0.87441	0.895054	2.82568	4.07016	4.92037	8.91506	7.44904	5.05669	2.93488	1.17655	3.74572	10.7524	5.60941	4.59146	4.2864	4.38197	6.48091	6.85639	2.75307	7.30835	4.17532	7.03114	7.15171	11.9195	ACSM3	acyl-CoA synthetase medium chain family member 3 [Source:HGNC Symbol;Acc:HGNC:10522]
ENSG00000215009	0	0.0736646	0	0.0327751	0.0338624	0.104562	0.137297	0.0391714	0.0341895	0.0288193	0	0.0405699	0.0426799	0	0.0226949	0	0.123029	0.056277	0.147925	0.0392694	0.087295	0	0.0372367	0	0.0453028	0.0450082	0	0.0412038	0.0875627	0	ACSM4	acyl-CoA synthetase medium chain family member 4 [Source:HGNC Symbol;Acc:HGNC:32016]
ENSG00000183549	1.07358	10.5284	3.47904	4.49656	1.60854	3.51827	9.80867	4.40701	4.23117	3.3324	26.0493	25.611	41.7484	22.5333	18.8235	13.012	17.8304	60.0084	31.528	16.494	37.5933	42.2523	60.6524	7.99545	48.5614	31.2822	19.7247	41.8497	46.78	21.8027	ACSM5	acyl-CoA synthetase medium chain family member 5 [Source:HGNC Symbol;Acc:HGNC:26060]
ENSG00000154930	2.81646	1.87961	3.97872	4.78853	3.78427	2.39436	2.3647	1.54729	2.69262	3.25251	0.831601	1.1596	0.994773	1.25712	1.88201	1.12678	1.49035	0.704171	0.680485	1.15614	0.863834	1.01991	0.539014	1.02341	0.789152	1.01591	0.9144	0.727857	0.929141	1.29247	ACSS1	acyl-CoA synthetase short chain family member 1 [Source:HGNC Symbol;Acc:HGNC:16091]
ENSG00000131069	15.1189	7.35873	4.77248	5.20487	4.74717	4.30947	3.99469	9.8486	4.57303	3.60967	31.7078	7.81332	16.9494	12.904	6.68657	7.9382	9.9738	37.4169	9.04295	8.25777	12.5857	9.69655	11.3989	26.2945	10.6197	46.1539	20.1845	17.9351	9.88071	10.353	ACSS2	acyl-CoA synthetase short chain family member 2 [Source:HGNC Symbol;Acc:HGNC:15814]
ENSG00000111058	2.86143	7.07491	6.75023	6.85043	2.87081	4.76027	5.106	8.81349	5.23676	4.39089	5.98888	7.74907	12.919	11.6216	11.0943	5.41972	6.49088	6.35388	9.2186	7.81849	12.4465	7.87664	10.0357	10.1281	9.56973	12.4945	10.3608	14.3897	15.4582	8.43503	ACSS3	acyl-CoA synthetase short chain family member 3 [Source:HGNC Symbol;Acc:HGNC:24723]
ENSG00000143632	0.379452	0.0813677	0.0591178	0.0543036	0.392735	0	0.0909927	0.129803	0.0566471	0.143248	0.0790979	0	0	0.254179	0.0376021	0.410083	0	0.0466215	0.122545	0.0650637	0.144635	0	0	0	0.150121	0.149144	0.201362	0.0682687	0.0725394	0	ACTA1	actin, alpha 1, skeletal muscle [Source:HGNC Symbol;Acc:HGNC:129]
ENSG00000107796	5.71591	2.19017	10.2046	9.74904	29.0951	9.76851	12.8979	1.98735	9.90398	7.88848	8.75068	5.07936	6.21666	9.79182	5.92423	7.02122	13.0373	7.78272	1.90649	7.82468	2.07158	5.21383	5.21052	2.73073	3.67007	3.83035	1.92271	1.51727	5.35604	2.65638	ACTA2	actin, alpha 2, smooth muscle, aorta [Source:HGNC Symbol;Acc:HGNC:130]
ENSG00000075624	657.552	593.672	324.724	284.605	459.147	457.388	486.826	561.068	457.588	321.366	825.581	347.107	550.085	511.363	395.181	506.648	299.419	315.487	438.966	306.195	396.222	512.112	389.366	602.329	478.5	651.86	412.076	499.651	316.513	292.035	ACTB	actin beta [Source:HGNC Symbol;Acc:HGNC:132]
ENSG00000159251	0.0458569	0.0131111	0.00952588	0.0612511	0.64187	0.0744416	0.036655	0	0.0182555	0.0307762	0.203926	0.0216623	0.068367	0.147445	0	0	0.0246342	0.36059	0	0.0209679	0.0155371	0.0829777	0.0596478	0	0	0	0	0.0220008	0.0233771	0.0304091	ACTC1	actin, alpha, cardiac muscle 1 [Source:HGNC Symbol;Acc:HGNC:143]
ENSG00000184009	329.889	198.204	262.753	215.89	289.511	341.389	301.094	245.862	268.547	240.266	433.39	250.284	228.204	312.987	290.804	356.322	244.044	307.486	303.864	203.774	162.1	294.618	156.577	278.777	174.884	310.743	192.801	175.933	221.102	164.01	ACTG1	actin gamma 1 [Source:HGNC Symbol;Acc:HGNC:144]
ENSG00000163017	0.893121	0.0957581	0.150742	0.436702	8.92473	0.702268	0.392646	0.789257	0.222218	0.52448	0.868811	0.158213	0.416104	0.518496	0.177009	0.714976	0.129941	0.530379	0.144218	0.344568	0.189128	1.01006	0.629262	0.697166	0.618346	0.351042	0.052661	0.348151	0.213421	0.296128	ACTG2	actin, gamma 2, smooth muscle, enteric [Source:HGNC Symbol;Acc:HGNC:145]
ENSG00000182584	0.979035	0.389887	0.719077	0.580457	0.765151	0.659848	0.955861	1.14826	0.584627	0.299199	0.349856	0.148656	0.156388	0.262326	0.609829	0.201537	0.262967	0.20621	0.135506	0.167873	0.142163	0.711785	0.136443	0.19409	0.331997	0.714649	0.19792	0.150979	0.187161	0.20868	ACTL10	actin like 10 [Source:HGNC Symbol;Acc:HGNC:16127]
ENSG00000136518	2.27684	2.36669	3.77574	2.72822	2.84155	3.72351	3.82191	1.74254	3.09944	3.56442	2.05934	3.13096	2.09998	2.62638	3.10522	2.24284	3.01632	3.50866	1.81958	3.49379	2.41236	2.33055	2.68549	2.46344	3.17561	1.8505	2.83971	2.41616	2.99519	3.07086	ACTL6A	actin like 6A [Source:HGNC Symbol;Acc:HGNC:24124]
ENSG00000072110	9.52274	9.75928	8.35902	6.284	14.3781	10.7328	13.3941	9.91643	11.4128	9.52948	10.2048	12.1808	10.2475	7.83884	9.12584	13.5264	11.3246	12.0757	6.99992	9.87715	5.49426	8.16888	5.13865	5.58417	5.33302	6.20062	5.60938	5.04258	7.58798	9.58507	ACTN1	actinin alpha 1 [Source:HGNC Symbol;Acc:HGNC:163]
ENSG00000077522	0.0785127	0.0112239	0.114166	0.0749067	0.139305	0.0398292	0.181998	0.179051	0.0546975	0.197598	0	0.0185443	0.15607	0.0701232	0.0518686	0.125705	0.0140589	0.334412	0	0.0448746	0.0532029	0.0532755	0.0510622	0.199749	0.289908	0.123438	0.055552	0.207175	0.170104	0.013016	ACTN2	actinin alpha 2 [Source:HGNC Symbol;Acc:HGNC:164]
ENSG00000130402	26.0844	21.1976	32.656	34.28	36.4892	33.5546	37.3631	34.7061	36.7585	33.3358	31.4278	28.4037	23.6623	24.9181	31.4926	34.8577	42.4494	34.5583	18.4466	30.8721	21.1872	22.5012	22.9266	18.8971	17.155	27.9307	20.3059	15.469	24.9482	24.5014	ACTN4	actinin alpha 4 [Source:HGNC Symbol;Acc:HGNC:166]
ENSG00000131966	5.65629	3.96629	6.81834	6.61761	5.66506	7.90449	8.12839	4.7737	7.18672	6.7333	5.40479	7.48933	5.38594	7.43402	9.63922	4.36281	8.05104	7.60907	4.58679	6.83865	5.83327	5.91128	5.55829	5.47164	4.54087	5.84202	4.6156	5.3185	6.9614	7.67967	ACTR10	actin related protein 10 homolog [Source:HGNC Symbol;Acc:HGNC:17372]
ENSG00000138107	11.2548	14.4035	10.7906	11.3893	14.0568	11.6941	13.1146	13.992	10.5347	10.3518	12.3945	10.2552	12.883	10.5044	11.7325	11.8005	10.1879	9.37671	9.15813	10.5202	13.3328	12.5917	10.5175	11.4022	10.3142	10.1444	11.1418	11.1678	8.99348	11.52	ACTR1A	ARP1 actin related protein 1 homolog A [Source:HGNC Symbol;Acc:HGNC:167]
ENSG00000115073	19.3056	18.8556	14.6792	14.5945	14.3088	15.0867	17.2693	19.1904	13.0243	14.0447	16.9984	12.9661	16.7348	12.7938	15.4996	13.992	15.7807	19.1691	14.6906	16.2735	16.5774	16.4	17.3161	13.7363	12.9823	15.2148	14.2159	18.065	14.5371	18.0793	ACTR1B	ARP1 actin related protein 1 homolog B [Source:HGNC Symbol;Acc:HGNC:168]
ENSG00000138071	18.2758	20.0936	27.2205	22.6166	21.6964	41.7509	41.8174	20.665	41.9369	31.5364	18.6465	36.8838	29.4019	29.4525	32.7439	24.6749	37.816	31.6161	21.2265	37.5931	24.9093	26.1102	22.2592	30.4111	16.1171	20.9753	23.135	26.8307	32.041	35.8454	ACTR2	ARP2 actin related protein 2 homolog [Source:HGNC Symbol;Acc:HGNC:169]
ENSG00000115091	5.585	3.7607	5.49402	5.03315	6.01111	9.40793	8.26716	4.98466	8.95793	7.07101	5.50577	6.75977	6.59807	6.91306	7.24093	5.65918	6.34826	7.02834	5.06326	7.13643	5.83241	5.87032	5.90202	7.09708	3.92087	5.7459	3.83926	4.7181	6.71883	7.52814	ACTR3	ARP3 actin related protein 3 homolog [Source:HGNC Symbol;Acc:HGNC:170]
ENSG00000133627	1.0241	1.59527	0.902297	0.714267	0.543029	0.673586	0.649233	1.07916	0.548275	0.592509	1.25632	0.984231	0.754629	0.845281	0.755881	1.09688	0.834701	1.41157	1.04923	0.968827	0.921298	0.67095	1.0871	0.947445	0.894144	0.999369	0.949484	1.20292	1.17916	1.14746	ACTR3B	ARP3 actin related protein 3 homolog B [Source:HGNC Symbol;Acc:HGNC:17256]
ENSG00000106526	0.439889	1.05647	0.664777	0.371421	0.292685	0.33473	0.443039	1.11353	0.426852	0.348735	2.20071	0.927303	2.36095	1.41438	0.680022	0.665558	0.886152	1.30794	1.22174	0.920206	1.34138	1.6417	0.815356	1.20563	1.25302	1.34861	0.902612	1.77278	1.0848	0.820416	ACTR3C	ARP3 actin related protein 3 homolog C [Source:HGNC Symbol;Acc:HGNC:37282]
ENSG00000101442	6.02545	4.65144	2.98424	3.39476	3.01972	2.93442	2.44874	7.11652	3.06784	2.52212	3.27888	2.17972	2.88408	2.68514	1.91071	3.2902	2.36802	2.30668	2.58093	2.93638	2.57877	2.32406	2.76376	2.81656	3.1617	3.04141	4.66723	2.51046	2.40076	2.55512	ACTR5	ARP5 actin related protein 5 homolog [Source:HGNC Symbol;Acc:HGNC:14671]
ENSG00000075089	1.30178	1.27611	2.42219	2.45915	2.27676	3.31704	2.79168	2.16296	2.8318	2.8176	1.7057	3.17578	2.21806	2.13269	3.11078	1.39347	2.51754	3.01609	1.8258	2.86989	3.27019	2.27144	3.09628	2.68397	1.91293	3.04077	2.34218	3.31908	2.67347	3.60716	ACTR6	ARP6 actin related protein 6 homolog [Source:HGNC Symbol;Acc:HGNC:24025]
ENSG00000113812	2.40669	3.20118	3.14094	3.05488	2.22792	3.10003	3.04454	2.50563	3.71783	3.59912	2.44297	2.92874	2.02804	1.77569	2.30889	2.16119	2.51078	2.60557	1.8699	2.84682	1.75494	1.68042	1.54255	1.5005	1.49031	1.64513	2.31984	1.9579	2.65382	3.00107	ACTR8	ARP8 actin related protein 8 homolog [Source:HGNC Symbol;Acc:HGNC:14672]
ENSG00000184378	0.141466	0.303354	0.374683	0.445398	0.334672	0.344474	0.72936	0.387143	0.464619	0.676471	0.235913	0.501205	0.316364	0.492765	0.420562	0.135899	0.284983	1.32098	0.593931	0.436625	0.718968	0.28798	0.966056	0.687108	0.167903	0.166811	0.150143	0.610843	0.946539	1.72377	ACTRT3	actin related protein T3 [Source:HGNC Symbol;Acc:HGNC:24022]
ENSG00000115170	1.47581	1.93692	3.71209	2.58534	3.14434	4.12401	4.06772	2.21402	3.41893	3.45471	2.4018	4.24595	3.60524	3.25876	3.79184	1.60562	4.04998	4.10714	2.25101	3.37812	2.33146	3.98157	3.05293	3.33112	3.65797	6.20605	2.84329	2.25211	4.29652	5.05835	ACVR1	activin A receptor type 1 [Source:HGNC Symbol;Acc:HGNC:171]
ENSG00000135503	3.71374	6.37085	6.18202	4.84392	4.35601	4.55186	5.9769	11.0328	5.90877	4.21538	11.0978	8.52148	6.70725	4.55463	6.07598	6.71616	5.45616	8.24385	5.13553	6.41061	6.24495	8.71005	5.4628	6.81389	6.38975	3.97742	6.48983	5.77573	5.56526	12.5325	ACVR1B	activin A receptor type 1B [Source:HGNC Symbol;Acc:HGNC:172]
ENSG00000123612	0.0308472	0.138909	0.10573	0.0706331	0.132269	0.145533	0.107259	0.0527611	0.142757	0.0504628	0.514416	0.420764	0.540376	0.570307	0.122273	0.0666747	0.173996	0.886873	0.328752	0.211572	0.391934	0.177919	0.591831	0.481584	0.305098	0.412235	0.414696	0.277493	0.288954	0.383545	ACVR1C	activin A receptor type 1C [Source:HGNC Symbol;Acc:HGNC:18123]
ENSG00000121989	1.1525	1.11436	1.22099	1.36746	1.20834	0.822772	0.74871	0.501768	1.05108	0.880716	0.82119	1.21754	0.671673	1.04432	1.27913	1.57013	1.36206	1.12252	0.920355	1.30786	1.07561	1.02376	1.09025	1.20678	1.72435	1.1366	0.978547	1.16116	1.16971	1.12554	ACVR2A	activin A receptor type 2A [Source:HGNC Symbol;Acc:HGNC:173]
ENSG00000114739	0.310772	0.285878	0.401375	0.391894	0.415549	0.219344	0.179288	0.129419	0.27433	0.244843	0.413099	0.443608	0.658053	0.835107	0.30707	0.661983	0.302438	1.48748	0.552733	0.420121	0.691283	0.654025	0.620995	0.318762	0.491797	0.325732	0.560874	0.706601	0.427063	2.32066	ACVR2B	activin A receptor type 2B [Source:HGNC Symbol;Acc:HGNC:174]
ENSG00000139567	1.87124	0.941299	1.85004	2.39203	3.74451	3.68288	4.39277	1.73264	3.73868	2.42909	1.73623	4.1373	1.46831	2.24681	2.95576	2.58151	6.19007	1.79779	0.708828	3.50289	1.34429	1.20292	1.17124	1.30814	1.49175	1.37144	0.915852	1.43777	1.87199	2.36512	ACVRL1	activin A receptor like type 1 [Source:HGNC Symbol;Acc:HGNC:175]
ENSG00000243989	1.59962	3.80947	0.609848	0.700233	0.456338	0.229123	0.505435	1.80253	0.528173	0.303123	1.38085	0.533395	1.15033	1.14967	0.477411	1.844	0.272957	0.425446	1.45864	0.361408	0.879916	1.17482	0.783315	0.313387	2.50161	0.325461	1.01198	1.13763	0.892207	0.205911	ACY1	aminoacylase 1 [Source:HGNC Symbol;Acc:HGNC:177]
ENSG00000132744	7.52738	13.802	6.39063	5.7141	2.41953	3.38694	5.99073	3.80647	4.62524	2.88287	19.557	6.14545	17.8908	15.6676	3.89182	6.49754	4.71764	13.2964	15.1496	10.2882	19.7379	11.1779	25.4711	21.346	21.0619	21.5252	13.9712	23.3172	12.9301	11.2854	ACY3	aminoacylase 3 [Source:HGNC Symbol;Acc:HGNC:24104]
ENSG00000119640	7.24122	3.56807	1.99229	2.64586	3.64485	1.75856	1.05295	4.00549	1.84003	1.82244	0.835018	0.81878	1.43561	2.4769	0.641238	2.25708	0.78627	0.832906	1.24392	1.1888	1.25282	1.30681	0.450906	1.55008	1.52383	1.15058	2.01672	0.776135	1.17812	0.536379	ACYP1	acylphosphatase 1 [Source:HGNC Symbol;Acc:HGNC:179]
ENSG00000170634	1.18564	2.24224	1.6113	1.47191	1.55453	1.86094	1.89089	2.09145	1.93635	1.66096	3.78766	2.7532	4.79182	3.52133	3.54459	2.01723	2.32516	3.11708	3.83829	2.73352	4.63184	4.18743	4.71954	5.55057	4.72461	5.45747	4.42701	6.78493	2.56697	3.14021	ACYP2	acylphosphatase 2 [Source:HGNC Symbol;Acc:HGNC:180]
ENSG00000196839	2.18797	2.51649	1.82836	1.59407	2.61748	2.75469	1.78867	2.89178	1.9895	1.92731	1.07803	1.67369	1.18618	1.06591	0.985539	1.76747	1.40243	0.855354	0.835085	1.31308	1.3647	1.07976	1.0349	1.0006	1.25908	1.71997	1.1259	1.00201	2.14839	0.593553	ADA	adenosine deaminase [Source:HGNC Symbol;Acc:HGNC:186]
ENSG00000140955	0	0.014795	0.0107493	0.029622	0.0102015	0.0105003	0	0	0.0309003	0	0	0.0366669	0.0514319	0	0.041023	0.01657	0	0	0	0.0354915	0	0	0	0	0.0272963	0	0.024409	0	0.0131898	0	ADAD2	adenosine deaminase domain containing 2 [Source:HGNC Symbol;Acc:HGNC:30714]
ENSG00000168803	0.729585	0.770208	0.577083	0.867418	0.356818	0.503926	0.430658	0.671937	0.552965	0.84041	0.748723	0.536857	0.794874	0.616538	0.656251	0.390871	0.391931	1.03432	1.28686	1.02005	0.984029	0.761641	1.33225	1.40187	0.643894	0.639705	1.0523	0.747187	1.06215	0.781539	ADAL	adenosine deaminase like [Source:HGNC Symbol;Acc:HGNC:31853]
ENSG00000137845	2.52077	3.23269	6.00737	6.12921	5.15733	7.40274	7.49007	5.41539	8.5266	7.10465	3.8203	6.49891	4.99456	4.58497	6.18393	4.17267	6.25028	5.06037	3.50032	6.75801	4.91583	4.39045	5.07316	5.10477	3.44338	4.32463	4.92664	4.76272	5.68854	5.30883	ADAM10	ADAM metallopeptidase domain 10 [Source:HGNC Symbol;Acc:HGNC:188]
ENSG00000073670	0.133793	0.0892572	0.111171	0.119138	0.0967136	0.0995462	0.0285187	0.0813649	0.0798938	0.119724	0.0991626	0.073736	0	0.0637313	0.082496	0.142808	0.127774	0.029224	0.0768154	0.0611763	0.120883	0.0806988	0.0773462	0.0412594	0.188201	0.0467443	0.231405	0.149776	0.113675	0.014787	ADAM11	ADAM metallopeptidase domain 11 [Source:HGNC Symbol;Acc:HGNC:189]
ENSG00000148848	0.0431501	0.0370116	0.12549	0.0617525	0.131855	0.109449	0.131067	0.0295216	0.206136	0.076019	0.0599652	0.305755	0.0536096	0.0693708	0.0798187	0.10363	0.150671	0.0282755	0.0185806	0.616571	0.05848	0.0780798	0.0280635	0.0199602	0.0113808	0.0452273	0.0508851	0.103511	0.115485	0.0214606	ADAM12	ADAM metallopeptidase domain 12 [Source:HGNC Symbol;Acc:HGNC:190]
ENSG00000143537	10.0469	8.35904	5.39547	8.09373	10.4448	6.78476	8.79522	9.81327	6.35959	6.19541	5.85421	4.94446	5.12135	4.76656	5.87335	6.66194	4.99804	3.37646	4.07585	4.557	5.53846	5.50949	4.23008	3.72096	4.49883	4.41878	5.31824	5.02172	2.76674	4.43448	ADAM15	ADAM metallopeptidase domain 15 [Source:HGNC Symbol;Acc:HGNC:193]
ENSG00000151694	0.724496	0.787883	1.16906	1.45897	1.01767	2.11069	2.05379	0.601886	1.8155	2.05782	0.798267	1.82429	0.540068	1.09541	1.08718	1.19311	1.61934	1.14448	1.22003	1.68595	0.683814	0.895439	0.437533	0.287257	0.53231	0.508508	0.86047	0.484146	2.32484	2.58663	ADAM17	ADAM metallopeptidase domain 17 [Source:HGNC Symbol;Acc:HGNC:195]
ENSG00000135074	0.772561	1.94852	1.32973	1.20038	1.40883	2.00437	2.06874	1.73668	1.57622	1.29623	1.5184	1.02968	2.76979	1.49831	1.44366	4.24973	1.56126	2.60355	2.17422	1.46978	1.41162	1.58517	1.20827	1.82513	1.44089	0.694071	1.35356	0.33094	0.949433	1.79308	ADAM19	ADAM metallopeptidase domain 19 [Source:HGNC Symbol;Acc:HGNC:197]
ENSG00000134007	0.0253703	0.0435223	0.0158106	0.0580922	0	0	0	0	0	0.0383106	0.0423082	0	0	0	0.0201128	0	0.0954022	0.0249371	0	0.0348015	0.0773631	0	0.0330001	0.035207	0	0	0.107705	0	0.0582002	0	ADAM20	ADAM metallopeptidase domain 20 [Source:HGNC Symbol;Acc:HGNC:199]
ENSG00000139985	0	0	0.0331761	0.0457117	0	0.0162038	0.012766	0	0.0158948	0.0401945	0	0.018861	0.039684	0	0	0	0.0142991	0.0261633	0	0	0	0	0	0.110815	0	0	0	0.153246	0.0407081	0	ADAM21	ADAM metallopeptidase domain 21 [Source:HGNC Symbol;Acc:HGNC:200]
ENSG00000008277	0.0754548	0.0945916	0.104897	0.103	0.144178	0.0989336	0.094646	0.015884	0.107445	0.0993331	0.00967925	0.0699172	0.00865337	0.0746496	0.0368111	0.0501821	0.127838	0.0798713	0.0374897	0.187104	0.0530973	0.039385	0.0452985	0.0483279	0.0275555	0.0547525	0.041068	0.0417704	0.10652	0.0461874	ADAM22	ADAM metallopeptidase domain 22 [Source:HGNC Symbol;Acc:HGNC:201]
ENSG00000114948	0.132584	0.113722	0.261645	0.259313	0.280984	0.127792	0.153669	0.15118	0.151746	0.116788	0.331649	0.0782889	0.0658886	0.130258	0.0613129	0.477621	0.219606	0.130319	0.228364	0.0682013	0.0673823	0.149943	0.0862281	0.12266	0.15736	0.0694828	0.06254	0.190829	0.0675889	0.03297	ADAM23	ADAM metallopeptidase domain 23 [Source:HGNC Symbol;Acc:HGNC:202]
ENSG00000042980	1.60005	0.689463	0.808104	1.05918	1.5473	0.983268	0.77102	0.747085	1.18187	1.05731	0.316146	0.188066	0.169583	0.471391	0.510992	0.677478	0.533648	0.260878	0.235104	0.447291	0.0924948	0.854173	0.157819	0.18942	0.396011	0.143067	0.354123	0.163718	0.336322	0.0301717	ADAM28	ADAM metallopeptidase domain 28 [Source:HGNC Symbol;Acc:HGNC:206]
ENSG00000197140	0.211798	0.0847783	0.0483966	0.0363727	0.0918606	0.0343822	0.0203157	0.183545	0.0548057	0.0959482	0.0235467	0	0.042102	0	0.0391782	0.0271284	0.0379258	0.00693938	0.0182402	0.0338954	0.0143522	0.0191624	0.0275494	0.00979725	0.0111724	0	0.00999059	0	0.0107971	0	ADAM32	ADAM metallopeptidase domain 32 [Source:HGNC Symbol;Acc:HGNC:15479]
ENSG00000149451	2.43564	0.474293	1.25532	2.0198	2.70194	0.88161	1.04185	1.17096	0.676116	0.927772	0.285419	0.503764	0.274797	0.719639	0.532301	1.37858	0.792125	0.349401	0.20409	0.117389	0.374702	0.875498	0.633626	0.146162	0.458361	0.165593	0.540293	0.0378989	0.302023	0.0785747	ADAM33	ADAM metallopeptidase domain 33 [Source:HGNC Symbol;Acc:HGNC:15478]
ENSG00000151651	3.78286	3.76641	1.48843	2.07206	3.51827	3.72969	3.472	3.89734	4.70387	3.85302	1.03903	1.57675	1.39336	1.78074	2.86956	3.84775	1.67353	1.73519	2.75957	1.43463	2.9856	1.63073	1.33143	1.35871	2.5354	1.3061	1.46949	2.07113	1.65619	0.973899	ADAM8	ADAM metallopeptidase domain 8 [Source:HGNC Symbol;Acc:HGNC:215]
ENSG00000168615	4.77999	1.44291	6.89099	6.81132	4.04643	11.3896	11.0099	2.63868	14.5413	13.894	1.06055	4.49908	0.948145	1.83595	6.96896	2.35506	6.88237	3.23643	0.8878	4.37597	1.21987	1.83752	0.86725	0.654791	0.633067	0.596695	0.754805	0.383857	3.65514	3.9894	ADAM9	ADAM metallopeptidase domain 9 [Source:HGNC Symbol;Acc:HGNC:216]
ENSG00000134028	1.3961	0.149686	0.38064	0.765886	0.619273	1.00923	3.54314	0.119394	1.37209	1.62506	0	0.0412189	0	0.405248	0.207521	0.111763	0.296867	0.0571773	0	0.179539	0.0886915	0.0394723	0	0.0403624	0	0.0914563	0	0	0.0889634	0	ADAMDEC1	ADAM like decysin 1 [Source:HGNC Symbol;Acc:HGNC:16299]
ENSG00000154734	10.9231	5.06351	20.5906	11.569	16.6139	20.9753	19.4094	4.53336	16.8823	19.0264	3.71681	15.8428	6.24161	7.96258	11.3338	21.7581	14.8099	16.1049	5.47306	5.89433	4.09213	4.5235	4.62287	2.50781	4.73455	11.4595	3.38132	2.52878	10.0954	10.2061	ADAMTS1	ADAM metallopeptidase with thrombospondin type 1 motif 1 [Source:HGNC Symbol;Acc:HGNC:217]
ENSG00000142303	22.7347	6.54961	8.03114	7.38421	9.67531	5.07712	3.21182	8.45336	6.07967	13.7509	4.01795	1.99617	3.00263	2.15855	2.46841	6.18404	3.67055	1.8703	3.09651	2.20337	1.73315	3.68903	2.05717	2.28048	2.93296	2.60307	4.89576	2.45418	1.70067	1.02009	ADAMTS10	ADAM metallopeptidase with thrombospondin type 1 motif 10 [Source:HGNC Symbol;Acc:HGNC:13201]
ENSG00000151388	0.348096	0.590931	1.52755	1.27031	1.00364	1.81444	1.42601	0.883152	2.17825	1.82515	0.120936	0.354567	0.17299	0.272038	0.81063	0.780259	1.04406	0.171076	0.0843139	0.656559	0.132683	0.246046	0.245257	0.181148	0.390194	0.273639	0.112886	0.177444	0.149727	0.24526	ADAMTS12	ADAM metallopeptidase with thrombospondin type 1 motif 12 [Source:HGNC Symbol;Acc:HGNC:14605]
ENSG00000160323	9.87387	17.9957	14.456	8.65296	11.245	3.98696	5.28491	4.32748	4.02247	6.39273	7.62041	7.817	5.94027	8.02032	5.11316	12.4038	9.64525	6.51096	5.40446	7.69451	12.4916	4.93418	11.7744	10.2637	12.8077	10.6689	11.823	8.24379	15.929	7.91416	ADAMTS13	ADAM metallopeptidase with thrombospondin type 1 motif 13 [Source:HGNC Symbol;Acc:HGNC:1366]
ENSG00000138316	0.551777	1.13126	0.150964	0.130967	0.15919	0.237586	0.225906	0.0920741	0.353601	0.392898	0.224428	0.0286084	0	0.100967	0.010669	0.168068	0.0795255	0.092597	0.0695406	0.0369217	0.177832	0.237433	0	0.0373519	0.468539	0.0846348	0.20949	0.154962	0.010291	0.227572	ADAMTS14	ADAM metallopeptidase with thrombospondin type 1 motif 14 [Source:HGNC Symbol;Acc:HGNC:14899]
ENSG00000166106	1.17579	0.321868	1.65257	0.995287	1.21325	1.71327	1.34978	0.581926	0.754404	0.560355	0.312889	0.850873	0.261079	0.603277	0.902378	1.22564	1.13559	0.221306	0.0969508	0.240216	0.127142	0.254631	0.113891	0.225657	0.0989726	0.334318	0.123905	0.0720139	0.392159	0.535007	ADAMTS15	ADAM metallopeptidase with thrombospondin type 1 motif 15 [Source:HGNC Symbol;Acc:HGNC:16305]
ENSG00000145536	0.0120945	0.0103739	0.0829091	0.0138468	0	0.0294503	0	0	0	0	0.0201691	0.0257099	0.0180314	0.0129626	0.15341	0.023237	0.0519771	0.011888	0.0624952	0.0414763	0.0245869	0.0820684	0.0314635	0.0335677	0	0.019015	0.0855752	0.0522233	0.00924837	0.0240607	ADAMTS16	ADAM metallopeptidase with thrombospondin type 1 motif 16 [Source:HGNC Symbol;Acc:HGNC:17108]
ENSG00000140470	0.518189	0.444471	0.294604	0.265409	0.376371	0.188163	0.226724	2.62472	0.228005	0.302015	1.94054	0.418715	0.623466	1.10102	0.583773	0.427929	0.327207	0.366367	0.962999	0.941526	1.42305	0.666231	0.780453	0.66864	0.690555	0.571719	1.6081	1.51784	0.966285	1.82665	ADAMTS17	ADAM metallopeptidase with thrombospondin type 1 motif 17 [Source:HGNC Symbol;Acc:HGNC:17109]
ENSG00000140873	0	0	0.00661733	0.0182354	0.0251204	0.0193921	0.0101852	0.0290589	0	0	0	0	0	0.0227612	0.0336719	0.0408023	0.308027	0	0	0	0	0.0144105	0	0	0	0	0	0	0	0	ADAMTS18	ADAM metallopeptidase with thrombospondin type 1 motif 18 [Source:HGNC Symbol;Acc:HGNC:17110]
ENSG00000087116	4.61234	13.2453	18.2465	13.2701	13.3721	17.4756	15.0952	8.15401	14.0026	15.3878	2.90744	4.54938	2.46176	3.42082	5.39701	7.1602	6.75431	2.20332	1.84706	3.98597	2.71916	2.35357	2.05181	1.80498	2.2043	4.17689	2.93713	1.85881	4.02071	4.00062	ADAMTS2	ADAM metallopeptidase with thrombospondin type 1 motif 2 [Source:HGNC Symbol;Acc:HGNC:218]
ENSG00000156140	0.0538421	0.0646555	0.134216	0.061643	0.222908	0.117996	0.0981264	0	0.0578729	0.0921452	0	0.144977	0.0321088	0.219285	0.0512211	0.103446	0.138835	0.0635072	0	0.059086	0.0656734	0.131526	0.0700344	0.0448308	0.0852051	0.135441	0.0152385	0.0464974	0.115281	0.0428452	ADAMTS3	ADAM metallopeptidase with thrombospondin type 1 motif 3 [Source:HGNC Symbol;Acc:HGNC:219]
ENSG00000158859	5.88744	0.506166	1.4924	1.473	2.32541	4.47792	3.65952	3.57727	7.34684	5.61951	1.02986	4.22524	1.96419	0.992833	2.41528	8.81979	2.88994	5.30803	2.53515	2.12726	1.45771	0.72636	0.455197	0.380893	0.499506	3.20409	0.301017	0.395052	1.56363	5.07811	ADAMTS4	ADAM metallopeptidase with thrombospondin type 1 motif 4 [Source:HGNC Symbol;Acc:HGNC:220]
ENSG00000154736	0.0861319	0.201488	0.444052	0.380998	0.801167	0.700698	0.428111	0.203569	0.73877	0.55967	0.35256	0.743478	0.210129	0.520315	0.62075	0.398667	0.706667	0.292465	0.303453	0.955947	0.294483	0.244409	0.376845	0.814959	0.59478	0.221592	0.321336	0.405723	0.227527	0.22587	ADAMTS5	ADAM metallopeptidase with thrombospondin type 1 motif 5 [Source:HGNC Symbol;Acc:HGNC:221]
ENSG00000049192	0.471796	0.212988	0.118639	0.322196	0.13707	0.075581	0.055576	0.147235	0.202649	0.137488	0.0966219	0.105571	0.0246803	0.088712	0.0853037	0.206736	0.0489109	0.0325431	0.0213849	0.15328	0.0841328	0.0449321	0.129196	0.0229727	0.222675	0.03904	0.11713	0.0357401	0.139245	0.041166	ADAMTS6	ADAM metallopeptidase with thrombospondin type 1 motif 6 [Source:HGNC Symbol;Acc:HGNC:222]
ENSG00000136378	0.559575	0.991413	0.800346	0.561881	0.732432	0.876739	0.805118	0.577396	0.701164	0.780346	0.53542	0.60451	0.191469	0.353944	0.399978	0.634488	0.404088	0.279518	0.177754	0.918594	0.344998	0.435727	0.22671	0.203682	0.479056	0.374983	0.363477	0.3961	0.736537	0.355863	ADAMTS7	ADAM metallopeptidase with thrombospondin type 1 motif 7 [Source:HGNC Symbol;Acc:HGNC:223]
ENSG00000134917	0.0627107	0.0537894	0.0781615	0.0987202	0.305985	0.0858947	0.23309	0.0429041	0.10298	0.0631311	0.0261445	0.133307	0.0934939	0.0504087	0.0248575	0.436759	0.109486	0.0924596	0.162021	0.0537642	0.127485	0.319147	0.0611775	0.0435125	0.0248099	0.098594	0.0665568	0.112825	0.0719299	0.0155945	ADAMTS8	ADAM metallopeptidase with thrombospondin type 1 motif 8 [Source:HGNC Symbol;Acc:HGNC:224]
ENSG00000163638	4.50275	1.05229	1.4175	1.13884	1.85513	1.69147	2.1468	3.99253	2.50269	2.69039	0.364939	0.780025	0.484447	0.518841	1.06721	1.66269	1.22546	0.573602	0.736725	0.563991	1.04478	0.674975	0.250147	0.21166	0.545702	0.78195	0.797659	0.305431	0.750494	0.857515	ADAMTS9	ADAM metallopeptidase with thrombospondin type 1 motif 9 [Source:HGNC Symbol;Acc:HGNC:13202]
ENSG00000178031	0.123818	0.18932	0.28852	0.23729	0.254713	0.350657	0.366627	0.036831	0.331112	0.344137	0.10773	0.225061	0.176572	0.121165	0.136569	0.212033	0.780826	0.0899548	0.041726	0.265846	0.109439	0.211871	0.0980333	0.156884	0.0511153	0.126957	0.106653	0.116226	0.403422	0.208839	ADAMTSL1	ADAMTS like 1 [Source:HGNC Symbol;Acc:HGNC:14632]
ENSG00000197859	8.55105	6.06013	25.2274	10.762	12.5269	10.4294	22.0834	2.82142	7.79515	9.82943	7.00356	6.58556	3.16454	7.08484	6.00975	7.69019	24.8006	6.94458	1.97816	7.37274	2.1267	2.77774	6.21213	3.17703	4.41471	3.93309	3.54009	4.23348	5.70404	5.06722	ADAMTSL2	ADAMTS like 2 [Source:HGNC Symbol;Acc:HGNC:14631]
ENSG00000156218	0.0726985	0.280604	0.792838	0.391188	0.369768	1.07983	1.12967	0.397899	0.690245	0.596464	0.569798	1.89568	1.04049	0.997329	1.01434	0.621553	2.34321	2.18658	0.788866	2.23879	1.08625	1.32205	1.55081	0.948323	0.805317	1.22298	0.936174	1.04636	4.28048	2.4514	ADAMTSL3	ADAMTS like 3 [Source:HGNC Symbol;Acc:HGNC:14633]
ENSG00000143382	3.42738	5.34681	2.34328	1.82229	2.78147	2.14045	2.95773	6.79937	2.66925	1.89825	5.41962	4.55851	6.97843	4.81461	3.62281	5.06127	3.2593	4.82977	4.32722	3.01259	6.67438	5.31368	5.13621	3.97124	5.98551	6.55693	4.41062	6.1783	5.99653	3.2768	ADAMTSL4	ADAMTS like 4 [Source:HGNC Symbol;Acc:HGNC:19706]
ENSG00000203804	0.723572	0.993018	0.270554	0.331363	0.342355	0.440478	0.416431	0.396031	0.259247	0.291369	0	0.102542	0.215751	0.310202	0.114725	0.278038	0.15548	0.284486	0.747774	0.297766	0.29419	0.589184	0.188235	1.00412	0.458021	0	0.819147	0	1.43857	0.719733	ADAMTSL4-AS1	ADAMTSL4 antisense RNA 1 [Source:HGNC Symbol;Acc:HGNC:32041]
ENSG00000185761	1.68703	2.67386	0.399966	0.220437	0.650714	0.535818	0.527673	2.45894	0.657001	0.378433	0.917388	0.428785	0.546771	0.471681	0.421577	1.74394	1.03433	0.450602	0.284259	0.716887	0.50325	0.647031	0.357779	0.432599	1.07369	0.893727	0.493035	0.580646	0.364573	0.383039	ADAMTSL5	ADAMTS like 5 [Source:HGNC Symbol;Acc:HGNC:27912]
ENSG00000105963	4.27422	3.37769	1.68553	1.74882	1.72396	1.2114	1.0216	2.2627	1.23851	1.03692	0.677725	0.60573	0.71036	0.720944	1.15541	1.9655	0.96361	0.275491	0.434478	0.499808	1.12531	1.99694	1.14838	0.447289	1.19755	1.49822	0.713921	2.13805	0.235753	0.473943	ADAP1	ArfGAP with dual PH domains 1 [Source:HGNC Symbol;Acc:HGNC:16486]
ENSG00000184060	5.16225	2.30314	1.60264	1.30977	3.75769	4.73109	6.13967	4.94194	5.26191	3.86433	1.95509	8.03933	2.56543	1.68212	1.85885	2.65211	4.18512	2.15603	1.73434	4.09832	3.07527	1.95033	1.64794	1.49574	3.65073	2.31889	1.17739	2.34062	2.2846	4.25084	ADAP2	ArfGAP with dual PH domains 2 [Source:HGNC Symbol;Acc:HGNC:16487]
ENSG00000160710	7.10289	7.51181	11.6717	10.4686	10.4043	15.2344	15.4862	7.65213	17.0571	12.1781	13.4865	18.6828	11.8294	10.7869	13.1792	10.7608	15.2261	15.3061	8.24377	15.2727	14.543	11.4015	9.97855	8.74987	10.0182	15.3165	8.61031	10.3698	17.7997	20.3684	ADAR	adenosine deaminase, RNA specific [Source:HGNC Symbol;Acc:HGNC:225]
ENSG00000197381	1.59309	1.79765	1.5267	1.67394	2.18172	1.92667	1.87446	1.53074	1.87302	1.84611	0.861942	1.32952	0.823367	0.948572	1.30785	1.78886	1.96264	1.78858	1.03356	1.17521	1.1443	1.69117	1.22489	0.962911	1.36697	0.623382	1.21236	1.10062	1.11532	1.54942	ADARB1	adenosine deaminase, RNA specific B1 [Source:HGNC Symbol;Acc:HGNC:226]
ENSG00000185736	0.323563	0.064046	0.317973	0.370442	0.272328	0.189395	0.0954961	0.0510851	0.126333	0.16913	0.0207531	0.132272	0	0.0933655	0.18745	0.0956397	0.120335	0.0244644	0.0321525	0.102426	0.0252989	0	0.0323746	0.0345397	0	0	0	0	0.161775	0.198059	ADARB2	adenosine deaminase, RNA specific B2 (inactive) [Source:HGNC Symbol;Acc:HGNC:227]
ENSG00000065457	2.78203	1.89816	1.98985	2.45217	1.65473	2.30942	2.88838	2.85503	2.82228	2.41877	1.47617	2.49773	1.39041	1.62638	1.96741	1.63997	1.82567	2.23733	1.85818	1.91895	1.18896	1.00824	1.11028	1.42582	1.5509	1.54081	1.87896	1.72909	2.76797	2.78299	ADAT1	adenosine deaminase, tRNA specific 1 [Source:HGNC Symbol;Acc:HGNC:228]
ENSG00000189007	3.86423	3.96723	0.979275	1.21069	0.724791	0.715938	0.592483	2.7046	0.690483	0.870554	0.873494	0.43418	0.58937	0.752051	0.485762	1.50954	0.435345	0.252568	0.868148	0.372813	0.87396	0.710853	0.60419	0.672025	1.2199	0.54383	1.94398	0.625884	0.619693	0.265424	ADAT2	adenosine deaminase, tRNA specific 2 [Source:HGNC Symbol;Acc:HGNC:21172]
ENSG00000213638	2.50644	1.52396	0.889742	1.1442	1.08834	0.869131	1.00428	0.824843	0.776775	1.26162	0.740724	0.606996	1.08793	0.71409	0.603653	0.761962	0.477224	1.40334	0.737737	0.979231	1.28996	0.861149	0.660298	0.132085	0.502081	1.3468	0.538768	0.593648	0.994698	0.883646	ADAT3	adenosine deaminase, tRNA specific 3 [Source:HGNC Symbol;Acc:HGNC:25151]
ENSG00000142920	0.313522	0.343105	0.343607	0.470344	0.492341	0.164533	0.222956	0.458585	0.251777	0.277531	0.288462	0.222157	0.16118	0.19698	0.239979	0.342726	0.464616	0.21253	0.23742	0.244696	0.0769227	0.190735	0.281248	0.450085	0.307954	0.475924	0.290679	0.326772	0.132272	0.129045	ADC	antizyme inhibitor 2 [Source:HGNC Symbol;Acc:HGNC:29957]
ENSG00000063761	2.5206	2.52807	1.22174	0.961931	0.891302	0.990475	1.15131	2.84678	0.565432	0.933099	0.667207	0.548102	0.914621	0.728978	0.866963	0.94806	0.508667	0.524349	1.36103	0.750062	0.85402	1.01355	0.728585	0.925368	1.03414	0.670966	1.26446	0.902182	0.642479	0.650021	ADCK1	aarF domain containing kinase 1 [Source:HGNC Symbol;Acc:HGNC:19038]
ENSG00000133597	1.16845	1.10662	2.01762	2.29923	1.68445	2.75628	2.63849	1.86528	2.9363	2.35256	2.11091	2.53558	1.99605	1.2784	3.14558	1.02892	2.57613	3.03872	1.91821	3.07204	2.27636	2.80805	1.64649	2.77003	1.3868	2.48765	1.61903	2.7679	2.30816	3.60781	ADCK2	aarF domain containing kinase 2 [Source:HGNC Symbol;Acc:HGNC:19039]
ENSG00000163050	3.80151	7.08307	7.17522	7.33019	5.64774	3.68167	4.08259	7.19276	3.96446	2.89314	12.133	7.6751	12.0402	8.13898	6.72678	6.21173	6.32192	10.3159	14.9087	6.33124	16.0663	13.8358	17.8745	16.0031	15.932	12.4826	14.4527	16.3885	9.17281	10.7922	ADCK3	coenzyme Q8A [Source:HGNC Symbol;Acc:HGNC:16812]
ENSG00000123815	3.92796	3.53541	3.75233	3.32102	3.35478	3.48449	3.41449	5.25095	2.7545	2.94621	4.6973	2.38961	3.39038	1.6064	3.4315	3.51272	2.42938	6.03263	2.80415	2.49025	2.83683	3.48951	2.78992	2.2772	1.9425	3.51438	3.12665	3.79384	2.53924	3.54726	ADCK4	coenzyme Q8B [Source:HGNC Symbol;Acc:HGNC:19041]
ENSG00000173137	11.5597	12.4661	4.22244	3.68614	5.73558	2.6448	2.84025	12.9158	2.79512	3.5146	5.26137	2.43716	6.28449	5.48793	2.43968	6.08652	2.50062	3.3299	5.6124	2.97983	5.36237	5.3697	9.14953	6.24443	13.7507	7.11521	7.7217	7.55599	3.83636	2.13505	ADCK5	aarF domain containing kinase 5 [Source:HGNC Symbol;Acc:HGNC:21738]
ENSG00000164742	0.0681324	0.220273	0.558506	0.888043	0.505246	0.376474	0.432333	0.315537	0.475702	0.506504	1.75673	1.15866	1.75806	0.769545	0.955616	0.367532	1.03889	1.38574	3.5815	0.941789	6.31802	4.35291	9.67346	1.41096	7.01656	2.76859	3.06302	2.74579	3.93148	6.41738	ADCY1	adenylate cyclase 1 [Source:HGNC Symbol;Acc:HGNC:232]
ENSG00000143199	0.127058	0.852048	0.107975	0.105794	0.109304	0.0281263	0.271448	0.221272	0.0689749	0.0581409	0.269672	0.38468	0.602726	0.829446	0.219769	0.155346	0.155126	0.726624	1.76072	0.34066	1.56152	0.360542	0.43571	1.20219	1.68167	0.490324	1.71629	0.648381	1.47504	0.907668	ADCY10	adenylate cyclase 10, soluble [Source:HGNC Symbol;Acc:HGNC:21285]
ENSG00000138031	0.795953	0.47188	1.4808	1.38701	1.43303	1.83128	2.05466	0.432444	1.50978	1.83236	0.644156	1.128	0.279216	0.439086	1.00219	0.663427	2.38944	0.839887	0.105846	1.32466	0.273648	0.349477	0.137028	0.178679	0.259328	0.312851	0.248462	0.101085	1.13674	1.04788	ADCY3	adenylate cyclase 3 [Source:HGNC Symbol;Acc:HGNC:234]
ENSG00000129467	2.28544	1.52301	0.575184	1.29319	1.49725	1.05951	0.956978	1.27494	0.866085	1.04419	0.674298	0.548113	0.458676	0.800789	0.801381	1.15686	0.8783	0.622082	0.340656	0.54863	0.35739	0.882765	0.548816	0.561121	1.2102	0.290218	0.88317	0.417508	0.430183	0.306023	ADCY4	adenylate cyclase 4 [Source:HGNC Symbol;Acc:HGNC:235]
ENSG00000173175	1.31863	1.11047	2.11664	2.08152	2.66104	1.07029	1.52929	0.546758	0.787413	1.41999	0.959551	0.906044	0.571901	0.676656	1.1404	1.32815	2.03493	0.777664	0.485215	1.12366	0.463019	0.780886	1.11227	0.720865	0.885277	1.00516	0.7464	0.345075	0.879988	0.953912	ADCY5	adenylate cyclase 5 [Source:HGNC Symbol;Acc:HGNC:236]
ENSG00000174233	3.50673	2.34989	3.09418	2.85186	2.762	1.91921	2.19932	1.15344	2.54707	3.30535	1.63067	1.91737	0.879728	2.12314	1.67068	1.99208	2.13287	1.56599	2.09078	1.4801	0.993923	1.67024	1.38156	1.40376	1.64081	0.728921	1.62232	1.01916	1.74685	2.30585	ADCY6	adenylate cyclase 6 [Source:HGNC Symbol;Acc:HGNC:237]
ENSG00000121281	0.320451	0.500393	0.558142	0.536209	0.485962	1.36553	2.39597	0.652098	1.97735	1.46824	0.123321	1.27507	0.355252	0.387483	0.469002	0.513066	1.18736	0.306902	0.275975	1.23419	0.150334	0.278776	0.117565	0.0798175	0.208047	0.206693	0.104648	0.118264	0.860785	1.19327	ADCY7	adenylate cyclase 7 [Source:HGNC Symbol;Acc:HGNC:238]
ENSG00000155897	0.725636	0.132644	1.16388	1.02144	0.443236	0.934159	0.49635	0.0813854	0.57538	1.43705	0.0198375	0.0252873	0.10641	0.0254989	0.38665	0.331398	0.236442	0.0350776	0	0.00815889	0	0	0	0.0165079	0.0188249	0	0.0336673	0.0856079	0.0181926	0.0354977	ADCY8	adenylate cyclase 8 [Source:HGNC Symbol;Acc:HGNC:239]
ENSG00000162104	2.97113	2.91252	3.98901	4.62822	2.77755	3.00059	3.67403	3.03504	3.83865	3.93867	3.09385	2.9251	2.86801	2.09113	2.80587	2.16367	3.29882	4.3604	2.01635	3.40887	2.90867	3.04736	3.06323	3.16358	2.88176	2.37867	2.34443	3.10383	2.56511	3.45247	ADCY9	adenylate cyclase 9 [Source:HGNC Symbol;Acc:HGNC:240]
ENSG00000141433	0	0	0	0.0320042	0.132263	0.204206	0.151944	0	0.0222569	0.0281414	0	0.0792312	0	0	0.265932	0.125318	0.550617	0.16486	0	0.0639095	0	0.0505826	0	0.0258617	0	0	0	0.0268231	0.0712525	0.0185372	ADCYAP1	adenylate cyclase activating polypeptide 1 [Source:HGNC Symbol;Acc:HGNC:241]
ENSG00000078549	0.114237	0.00890779	0.168271	0.0237797	0.116701	0.0126441	0.059769	0	0.0868207	0	0	0.0588703	0.0464491	0	0	0	0.167367	0	0.0134157	0.0142458	0	0	0	0	0.0493037	0.048983	0	0.0149475	0.0635304	0.0413204	ADCYAP1R1	ADCYAP receptor type I [Source:HGNC Symbol;Acc:HGNC:242]
ENSG00000087274	7.25008	7.50882	9.82536	7.52001	8.28787	7.72036	8.65912	5.36739	7.46653	7.64183	6.73093	6.54047	6.23533	5.03339	6.56258	5.96161	9.09738	7.47194	3.48069	6.53119	5.04855	5.52905	5.7779	5.02304	6.4644	7.12838	4.90013	5.36552	7.94771	8.00274	ADD1	adducin 1 [Source:HGNC Symbol;Acc:HGNC:243]
ENSG00000075340	0.0279768	0.0239968	0.0313828	0.0384363	0.0992785	0.0510931	0.0375696	0.0765625	0.0434363	0.0337973	0.0279929	0.0634367	0.025026	0.0239879	0.0177433	0.0161255	0.0450873	0.0164994	0.0144563	0.0498901	0.0341245	0.053155	0.0072781	0.0232945	0.0177093	0.0351883	0	0.0966418	0.0385077	0.0111314	ADD2	adducin 2 [Source:HGNC Symbol;Acc:HGNC:244]
ENSG00000148700	6.65629	5.08635	8.74893	10.3512	8.50825	7.47055	8.59962	4.92481	9.52911	10.1005	2.22365	6.33738	3.71735	5.61195	5.68082	5.19669	6.92436	5.61557	3.5571	6.75137	3.74653	4.67852	4.79438	6.39375	4.64918	3.05089	6.50459	4.79024	5.42149	5.38089	ADD3	adducin 3 [Source:HGNC Symbol;Acc:HGNC:245]
ENSG00000187758	2.95197	25.7243	23.4848	21.6442	4.36473	27.5098	23.1493	6.40262	18.4152	9.32627	358.996	97.1093	529.153	514.663	255.906	216.667	97.3237	202.09	497.2	91.9932	684.791	551.658	198.318	660.629	1051.93	879.736	598.74	1272.07	249.72	146.191	ADH1A	alcohol dehydrogenase 1A (class I), alpha polypeptide [Source:HGNC Symbol;Acc:HGNC:249]
ENSG00000196616	6.3877	24.1394	51.634	37.9309	26.5229	34.0114	40.891	70.3125	27.2168	27.4013	179.94	352.232	556.019	479.959	209.305	83.0399	212.433	655.406	582.31	169.522	795.889	484.744	1268.12	673.298	541.984	683.717	649.003	784.252	633.499	514.616	ADH1B	alcohol dehydrogenase 1B (class I), beta polypeptide [Source:HGNC Symbol;Acc:HGNC:250]
ENSG00000198099	8.29645	101.511	77.4821	74.7633	11.2668	57.3153	75.6978	49.3247	52.2866	36.1874	336.532	388.939	1313.87	1163.6	504.538	259.231	202.902	656.814	1272.09	208.994	2074.41	1169.24	1305.13	1830.6	1439.54	1880.16	1735.16	2707.49	846.439	589.833	ADH4	alcohol dehydrogenase 4 (class II), pi polypeptide [Source:HGNC Symbol;Acc:HGNC:252]
ENSG00000197894	8.4573	15.0211	20.555	17.2117	13.3586	16.972	16.9029	14.3856	16.1782	14.2976	46.7364	30.6352	57.5874	51.2446	27.3735	15.4925	24.4552	42.5246	48.1463	25.5227	54.3946	50.5606	51.8172	66.7356	35.0975	52.9343	53.2782	70.035	28.1653	39.0888	ADH5	alcohol dehydrogenase 5 (class III), chi polypeptide [Source:HGNC Symbol;Acc:HGNC:253]
ENSG00000172955	3.23857	11.7747	14.3185	7.61848	4.65984	7.2288	8.43065	13.3383	7.81256	4.67955	54.8938	51.8213	86.1167	98.8288	25.5721	16.1128	18.7737	53.5928	88.6052	16.919	140.173	96.7363	96.0078	133.441	129.095	144.366	111.199	157.302	90.6923	85.8715	ADH6	alcohol dehydrogenase 6 (class V) [Source:HGNC Symbol;Acc:HGNC:255]
ENSG00000196344	0	0	0.0284366	0	0	0	0	0	0	0	0.0760948	0	0	0.0489058	0.0180872	0.153422	0.036769	0.0672771	0.147365	0	0.115953	0.0619262	0.148384	0.158307	0.0722105	0.394574	0.0322862	0.131354	0	0	ADH7	alcohol dehydrogenase 7 (class IV), mu or sigma polypeptide [Source:HGNC Symbol;Acc:HGNC:256]
ENSG00000147576	2.68298	10.6638	4.35665	4.05595	1.88852	1.29972	1.80328	5.14482	2.69655	1.78797	9.76763	7.06896	11.3803	9.61892	5.1377	8.313	4.95317	9.13721	9.90956	4.44494	13.7892	7.30789	16.7611	9.85872	15.2192	8.9711	14.2243	8.70231	10.6915	5.9389	ADHFE1	alcohol dehydrogenase, iron containing 1 [Source:HGNC Symbol;Acc:HGNC:16354]
ENSG00000182551	8.26434	38.0468	20.9905	14.6014	10.7713	17.8645	25.0048	16.1596	19.702	13.4939	122.462	50.1826	152.588	87.5088	55.649	31.2908	29.2958	108.309	73.1501	48.1015	144.322	122.611	122.743	162.101	116.171	139.256	103.486	143.199	76.3513	87.4442	ADI1	acireductone dioxygenase 1 [Source:HGNC Symbol;Acc:HGNC:30576]
ENSG00000182035	0.13729	0.0588794	0.0855577	0.157181	0.0405988	0.125364	0.131688	0	0	0.069105	0	0	0.204682	0	0.163258	0.263773	0	0	0	0	0	0	0	0	0	0.323771	0.19428	0	0	0	ADIG	adipogenin [Source:HGNC Symbol;Acc:HGNC:28606]
ENSG00000159346	11.0152	12.9912	15.4314	13.5264	13.2396	20.7249	22.1008	17.8071	18.6456	14.3866	23.591	25.3983	21.7529	20.065	20.9156	15.4458	20.9731	27.1986	20.3401	24.4623	23.386	23.9001	27.6157	24.963	24.2494	28.491	21.9044	26.0189	21.8387	32.5388	ADIPOR1	adiponectin receptor 1 [Source:HGNC Symbol;Acc:HGNC:24040]
ENSG00000006831	5.54927	12.1272	8.90878	8.61836	8.10517	13.2923	10.5763	10.9936	7.42708	6.18156	22.3507	20.3787	21.2587	17.7263	23.9761	13.5474	19.7398	29.0986	27.6615	27.1887	24.3648	27.6683	27.9468	25.2957	17.5444	28.8101	25.4363	23.5273	16.5861	26.8072	ADIPOR2	adiponectin receptor 2 [Source:HGNC Symbol;Acc:HGNC:24041]
ENSG00000156110	3.55744	11.2224	8.36198	7.32568	3.44546	7.64504	9.33231	7.70994	6.90046	6.2252	30.18	16.9347	37.9447	24.7702	16.2967	10.9633	10.0555	24.5238	32.7239	11.7412	36.4509	37.1001	47.2357	38.9307	26.1457	32.7324	42.1316	47.3539	16.8329	30.4222	ADK	adenosine kinase [Source:HGNC Symbol;Acc:HGNC:257]
ENSG00000148926	3.49593	4.36364	10.0803	3.91284	12.9148	20.9164	4.10405	4.99774	6.13812	3.49311	4.22016	11.2212	6.22329	3.24354	4.36402	19.3982	7.27377	12.8474	4.85311	14.7444	10.6073	5.98361	3.22383	5.14103	3.42673	23.4619	10.3004	4.05543	26.5729	24.8607	ADM	adrenomedullin [Source:HGNC Symbol;Acc:HGNC:259]
ENSG00000128165	0.563831	1.2944	0.237695	0.341747	0.588473	0.33314	0.644222	7.03428	0.505035	0.191986	0.746676	0.105756	0.469749	0.533205	0.341813	0.605364	0.231621	0.603103	0.642673	0.636943	0.47197	1.53037	0.345128	1.0586	1.41712	0.808242	0.445876	1.24116	0.342382	0.494859	ADM2	adrenomedullin 2 [Source:HGNC Symbol;Acc:HGNC:28898]
ENSG00000224420	1.36207	0.743463	0.231499	0.307157	0.366169	0.0753786	0.21775	0.169431	0.320412	0.166206	0.275323	0.0292467	0.307678	0.132712	0.26177	0.594756	0.221727	0.324559	0.213277	0.113237	0.251723	0.11203	0.107375	0.114556	0.391904	0.0648924	0.233633	0.118815	0.0315618	0.0821116	ADM5	adrenomedullin 5 (putative) [Source:HGNC Symbol;Acc:HGNC:27293]
ENSG00000101126	7.91314	6.09673	5.08008	5.61675	5.26216	5.15606	4.50078	4.58409	5.05774	5.13399	4.01189	4.29692	3.97203	4.33644	4.66555	5.40524	4.53396	4.53391	5.70187	4.78647	4.87045	5.01876	5.30163	5.53201	5.5376	4.39189	5.4161	4.32113	4.62186	4.54866	ADNP	activity dependent neuroprotector homeobox [Source:HGNC Symbol;Acc:HGNC:15766]
ENSG00000101544	2.83977	1.98166	1.82221	1.86669	1.50873	2.16823	1.68513	2.22276	1.95444	1.82915	1.50498	2.26801	1.45311	1.48311	1.49767	2.2772	1.51259	2.36549	1.78759	1.74139	1.56555	1.42072	1.56517	2.1207	2.93248	2.08101	2.00929	1.29894	2.23591	2.56139	ADNP2	ADNP homeobox 2 [Source:HGNC Symbol;Acc:HGNC:23803]
ENSG00000181915	3.19981	2.04212	3.57275	3.91418	3.447	4.84656	4.15629	2.111	4.31057	4.40047	2.28689	3.63044	3.03837	3.53154	4.24294	3.40322	3.64249	3.14517	3.81369	3.31811	2.30382	3.1535	3.19591	2.82815	3.19495	2.84477	2.66833	2.05604	3.72848	4.28167	ADO	2-aminoethanethiol dioxygenase [Source:HGNC Symbol;Acc:HGNC:23506]
ENSG00000163485	1.86116	0.464404	1.80305	2.85722	2.15146	1.22569	1.99621	0.393574	1.88935	2.38463	0.564311	0.491548	0.302701	0.580288	1.4084	0.308821	0.608974	0.116415	0.0655708	0.499	0.120386	0.252581	0.264095	0.187838	0.481955	0.106404	0.191545	0.121763	0.06469	0.151469	ADORA1	adenosine A1 receptor [Source:HGNC Symbol;Acc:HGNC:262]
ENSG00000128271	0.388965	0.319125	0.210782	0.164575	0.120024	0.0411799	0.121662	0.740492	0.111085	0.0680996	0.564042	0.179749	0.529474	0.181253	0.21451	0.487379	0.163527	0.332455	0.764627	0.231982	0.601641	0.642627	0.747914	0.258154	0.776112	0.452003	0.957267	0.511161	0.297432	0.117753	ADORA2A	adenosine A2a receptor [Source:HGNC Symbol;Acc:HGNC:263]
ENSG00000170425	1.05628	0.190741	0.554331	0.938818	0.937082	0.592254	0.626578	0.190176	1.06233	1.87488	0.139065	0.413627	0.124326	0.208544	0.50684	0.774387	0.657028	0.382512	0.179542	0.533823	0.113017	0.0754476	0.180783	0.115724	0.351909	0.480728	0.118007	0.0400085	0.191301	0.331794	ADORA2B	adenosine A2b receptor [Source:HGNC Symbol;Acc:HGNC:264]
ENSG00000121933	5.73793	4.20306	2.90598	3.1851	5.15117	5.22505	9.29435	5.68842	3.29424	5.84801	0.869883	4.22262	1.72034	0.762367	1.57894	1.3059	3.20128	0.559333	0.428812	3.42593	1.81557	0.386135	0.842989	0.46065	1.32577	0.720702	0.31316	1.38782	1.78891	4.21379	ADORA3	transmembrane and immunoglobulin domain containing 3 [Source:HGNC Symbol;Acc:HGNC:51375]
ENSG00000159322	10.4614	12.4085	5.56573	6.37179	6.44882	5.58236	5.43586	11.8279	5.16178	5.84347	4.80502	4.4053	4.474	6.25321	3.74389	6.69594	3.67375	2.96142	7.41344	4.81349	5.28635	5.0299	4.61877	4.99401	7.88968	6.25941	7.69806	5.90241	6.15279	4.41208	ADPGK	ADP dependent glucokinase [Source:HGNC Symbol;Acc:HGNC:25250]
ENSG00000144843	1.72089	0.948908	1.80018	1.92625	2.55357	2.39452	2.97713	1.70298	2.77092	2.21968	0.768698	1.28472	0.664318	1.00454	2.59455	1.12179	1.8159	0.966575	0.496221	1.34893	0.67157	1.04262	0.59958	0.91687	0.802405	1.15954	0.761017	0.774033	0.928197	1.48251	ADPRH	ADP-ribosylarginine hydrolase [Source:HGNC Symbol;Acc:HGNC:269]
ENSG00000153531	0.307236	0.632468	0.2872	0.298987	0.254393	0.0935157	0.147351	0.504476	0.31189	0.201042	0.204942	0.391865	0.412246	0.26343	0.43842	0.619804	0.693195	0.84557	0.43658	0.484665	0.468435	0.500347	0.639413	0.255815	0.340341	0.193215	0.521727	0.397988	0.446378	0.427848	ADPRHL1	ADP-ribosylhydrolase like 1 [Source:HGNC Symbol;Acc:HGNC:21303]
ENSG00000116863	12.4985	12.3978	4.90123	9.88029	11.5658	13.1726	12.7022	12.4484	11.7537	9.65073	13.8952	8.8864	12.2958	9.9328	11.5598	13.5994	9.31764	8.77507	11.5876	9.82616	11.2782	13.0965	9.78756	11.799	8.54396	15.1053	11.6107	10.2184	8.51707	8.79559	ADPRHL2	ADP-ribosylhydrolase like 2 [Source:HGNC Symbol;Acc:HGNC:21304]
ENSG00000170222	2.53876	4.12991	3.43704	3.80863	4.40096	3.8637	2.83404	5.09096	2.09105	2.20325	2.26283	2.94651	5.41643	5.34812	3.29657	2.56499	3.73873	2.40935	4.74975	4.14299	9.1208	4.93047	5.57967	7.41064	3.7405	20.2325	11.645	5.35509	9.87397	6.74861	ADPRM	ADP-ribose/CDP-alcohol diphosphatase, manganese dependent [Source:HGNC Symbol;Acc:HGNC:30925]
ENSG00000120907	0.10913	0.644834	1.01257	0.548352	0.222314	0.428125	0.604803	1.12823	0.318591	0.543203	4.4688	10.1557	4.82674	9.05809	1.15353	1.07165	1.76524	10.0115	6.7668	6.76966	4.437	3.02786	4.40042	2.91105	4.66284	6.72953	5.49086	3.14144	16.6063	23.9415	ADRA1A	adrenoceptor alpha 1A [Source:HGNC Symbol;Acc:HGNC:277]
ENSG00000170214	0.448798	1.32983	5.08522	3.153	3.32999	3.10463	4.52012	0.558272	1.90035	2.56708	2.65351	2.42845	2.06814	2.44878	2.65227	1.68535	8.83278	3.04783	3.26775	6.68803	4.47887	4.48498	7.27057	2.32137	3.35741	4.16947	2.19398	2.29022	4.11822	5.03234	ADRA1B	adrenoceptor alpha 1B [Source:HGNC Symbol;Acc:HGNC:278]
ENSG00000171873	0.132443	0.204483	0.033015	0.0151632	0.219327	0.0967505	0.0635199	0.0724898	0.0632704	0.0399993	0	0	0	0	0.104997	0.178123	0.0142296	0.130181	0	0.0363355	0	0.215689	0	0	0.0419182	0	0	0	0.0202552	0	ADRA1D	adrenoceptor alpha 1D [Source:HGNC Symbol;Acc:HGNC:280]
ENSG00000150594	3.09739	0.801742	6.19056	5.83332	5.01875	3.8492	2.53152	0.877738	3.0097	2.07569	0.427893	0.675312	0.300569	0.844658	1.93244	0.774684	2.81585	0.306251	0.449844	1.23191	0.24218	0.870553	0.405273	0.356074	0.232029	0.69156	0.933688	0.369311	0.126133	0.565146	ADRA2A	adrenoceptor alpha 2A [Source:HGNC Symbol;Acc:HGNC:281]
ENSG00000222040	2.293	1.29883	1.05151	1.15163	2.98099	0.368722	0.892231	0.562393	0.465032	0.99086	2.16445	2.7744	2.45106	1.62293	1.88641	1.89105	11.0281	1.21197	1.8164	5.96441	2.94639	1.76144	5.93705	3.72241	7.53122	2.21066	2.99996	2.95786	1.98499	3.03395	ADRA2B	NA
ENSG00000184160	4.75557	1.03373	3.4102	1.47302	4.66198	1.46732	1.49969	0.80225	1.16703	2.96756	1.41228	0.80781	1.74821	1.39641	1.93667	2.03388	1.17235	1.56879	0.589083	0.982979	0.463515	0.972501	0.550785	0.768425	1.08246	0.870578	0.507028	0.5157	0.199258	0.874789	ADRA2C	adrenoceptor alpha 2C [Source:HGNC Symbol;Acc:HGNC:283]
ENSG00000043591	0.0247764	0	0.0463213	0.0567323	0.131882	0.0904965	0.0356484	0.0678041	0.0591806	0.0124713	0.826355	2.35253	0.627956	0.716977	0.255345	0.54743	1.03817	0.267886	1.08822	1.20653	0.100736	0.168123	0.709007	0.24068	0.58813	0.818026	0.911594	0.320949	1.04202	0.0985798	ADRB1	adrenoceptor beta 1 [Source:HGNC Symbol;Acc:HGNC:285]
ENSG00000169252	0.555885	0.596006	0.779451	1.13363	1.37672	0.930593	1.39967	1.23602	1.03733	1.31159	2.43339	2.19102	1.13954	2.12248	1.54241	0.967889	1.95969	2.97101	2.55822	2.40674	4.52024	1.83885	2.30475	2.5071	2.41914	4.26058	4.12985	2.85033	3.69281	8.22492	ADRB2	adrenoceptor beta 2 [Source:HGNC Symbol;Acc:HGNC:286]
ENSG00000173020	25.417	26.9754	11.7488	13.8189	18.8834	15.0776	18.1957	28.7662	15.4826	14.245	14.0518	14.0824	9.65977	10.6502	12.2889	16.6696	13.9797	11.8065	12.3007	13.7842	11.5712	13.4279	8.23406	9.64105	13.0988	9.618	11.2164	9.1266	8.57483	12.6252	ADRBK1	G protein-coupled receptor kinase 2 [Source:HGNC Symbol;Acc:HGNC:289]
ENSG00000100077	2.51009	1.0765	1.82498	1.56549	1.39291	2.85327	2.55631	1.18727	2.37787	2.12916	0.633051	1.37239	0.658357	0.597833	1.62756	1.20565	1.65222	0.502583	0.690546	1.65252	0.5591	0.567748	0.332543	0.526798	0.833675	0.621189	0.613935	0.903201	0.764207	1.16362	ADRBK2	G protein-coupled receptor kinase 3 [Source:HGNC Symbol;Acc:HGNC:290]
ENSG00000130706	10.8252	7.38273	6.2923	6.10206	9.12388	8.94775	10.0819	13.9517	7.90732	7.83174	17.5555	11.9164	12.0426	9.50881	10.3665	8.84089	10.0478	12.1697	11.2472	11.2165	13.0895	14.3766	13.3057	11.3013	9.79656	12.9598	11.4306	8.57662	10.4801	10.0104	ADRM1	adhesion regulating molecule 1 [Source:HGNC Symbol;Acc:HGNC:15759]
ENSG00000239900	3.6038	4.88923	4.25685	2.75737	3.69861	4.77481	4.67116	4.04483	3.5726	3.32563	5.45987	3.54666	4.23154	3.48379	4.13608	3.60905	3.51761	4.14421	3.57525	4.10341	3.62717	4.34736	3.92165	4.42906	3.95111	4.1476	3.39985	4.84798	3.4852	5.17787	ADSL	adenylosuccinate lyase [Source:HGNC Symbol;Acc:HGNC:291]
ENSG00000035687	2.92074	3.46751	4.41182	4.46224	3.40908	6.3349	4.95378	2.67316	6.13325	4.96544	3.67721	6.08542	3.57585	4.18765	5.45897	3.60479	6.42152	5.22838	4.29777	5.79748	3.57827	3.99004	3.64815	4.05318	2.72426	3.77091	5.41964	3.36865	5.76842	5.23328	ADSS	adenylosuccinate synthase [Source:HGNC Symbol;Acc:HGNC:292]
ENSG00000185100	2.99603	5.25547	2.37978	2.13679	2.0116	1.45011	2.43213	2.95703	2.30232	2.15702	10.5044	7.01266	8.73205	3.55323	5.61665	4.05767	6.99191	6.42077	4.42547	16.3212	2.13422	2.7162	7.04343	1.29501	2.66207	2.87641	5.02162	3.3402	5.09839	3.63967	ADSSL1	adenylosuccinate synthase like 1 [Source:HGNC Symbol;Acc:HGNC:20093]
ENSG00000111863	0.153781	0.087936	0.117132	0.0684683	0.111162	0.114418	0.0655586	0.0233802	0.0510165	0.120409	0.142472	0.145289	0.127371	0.146505	0.0948207	0.196972	0.201937	0.20154	0.176583	0.0820352	0.0868393	0.231888	0.133352	0.0474234	0.135199	0.161183	0.120898	0.0245932	0.222119	0.0849806	ADTRP	androgen dependent TFPI regulating protein [Source:HGNC Symbol;Acc:HGNC:21214]
ENSG00000106624	25.6307	27.054	71.3024	37.3233	108.812	61.749	45.5735	28.0607	29.0381	33.7982	17.7795	19.0234	14.4229	25.7064	31.2559	46.6319	76.3776	13.5319	7.63507	19.778	5.62939	13.4979	7.37138	9.47296	14.6752	16.5372	9.74091	9.51615	16.5679	7.71531	AEBP1	AE binding protein 1 [Source:HGNC Symbol;Acc:HGNC:303]
ENSG00000139154	2.64894	2.08388	2.77412	3.70568	3.7359	3.41594	2.93929	2.70236	4.27743	4.66278	1.77743	3.95391	2.8743	3.30944	3.65324	4.05042	3.62066	3.66675	3.68515	3.5369	2.94743	2.65897	3.07859	3.48023	2.33161	3.22824	3.57109	2.66209	3.82343	3.41444	AEBP2	AE binding protein 2 [Source:HGNC Symbol;Acc:HGNC:24051]
ENSG00000181026	5.24343	3.16341	2.72428	4.72831	3.77015	4.05989	3.9558	7.23918	3.89101	3.92632	1.80776	2.71351	4.02284	2.33631	3.88593	4.41452	2.65218	4.0652	3.36393	2.69926	1.94025	2.76643	1.83919	2.01124	2.83428	2.76027	1.91754	3.29013	3.82932	5.52035	AEN	apoptosis enhancing nuclease [Source:HGNC Symbol;Acc:HGNC:25722]
ENSG00000104964	17.1988	11.8706	14.5467	18.8096	21.1355	18.8947	19.8287	14.9259	18.1587	17.5499	28.2348	17.5168	20.2936	17.6299	18.1972	18.7206	21.642	20.4177	12.9848	19.4706	17.6994	18.3821	18.5585	15.9548	11.1198	25.6302	12.7089	14.3326	14.3899	19.8501	AES	amino-terminal enhancer of split [Source:HGNC Symbol;Acc:HGNC:307]
ENSG00000215346	0	0	0.0405604	0	0	0	0.0312148	0.089057	0.116596	0.0655213	0	0	0	0	0	0	0.0349635	0	0.0420387	0.0223199	0	0	0.0423292	0	0	0	0.0460512	0	0.0497689	0	AF131215.5	NA
ENSG00000196526	1.52249	0.613774	1.20024	1.51648	1.52176	1.9834	1.74515	0.468733	1.99104	2.32204	0.774378	0.771353	0.533415	0.750613	1.7803	1.17737	1.86476	0.576149	0.393354	1.21131	0.309508	0.433902	0.366367	0.63384	0.457775	0.299209	0.398581	0.438268	0.640317	0.545189	AFAP1	actin filament associated protein 1 [Source:HGNC Symbol;Acc:HGNC:24017]
ENSG00000157510	1.54707	1.03067	1.32918	1.49608	2.38963	1.86529	2.31238	1.7264	2.11674	3.05441	0.726391	2.82041	0.940514	1.09468	1.50034	1.57276	2.54973	1.44684	0.36866	3.82199	0.870232	0.896901	0.683804	0.812909	0.855697	1.01543	1.57288	0.735035	1.65392	2.49506	AFAP1L1	actin filament associated protein 1 like 1 [Source:HGNC Symbol;Acc:HGNC:26714]
ENSG00000169129	0.762987	0.531736	0.631506	0.859883	1.01532	0.805568	0.806188	0.358878	0.62647	0.990131	0.298213	0.557536	0.586533	0.71553	0.850599	0.813126	0.550769	0.644494	0.385013	0.621431	0.399887	0.614806	0.666799	0.479776	0.622579	0.412353	0.438632	0.326021	0.382881	0.415045	AFAP1L2	actin filament associated protein 1 like 2 [Source:HGNC Symbol;Acc:HGNC:25901]
ENSG00000172493	3.80548	3.02043	5.28244	5.62758	4.41931	4.53266	4.3885	3.2002	5.03801	5.32747	4.66042	7.92098	5.575	6.23121	3.98058	3.90323	5.4408	6.37702	4.89035	6.36657	4.46575	4.68031	6.14444	5.02424	5.39486	5.50519	7.10543	5.42973	8.063	9.26607	AFF1	AF4/FMR2 family member 1 [Source:HGNC Symbol;Acc:HGNC:7135]
ENSG00000155966	0.0101257	0	0.0378614	0.0753527	0.0269489	0.0154101	0.0145688	0.00692758	0.0181395	0.0152903	0.0253287	0	0	0.0108524	0.00401365	0	0.0244777	0	0	0.0138898	0	0.0206126	0.0131708	0	0.00801193	0	0	0	0	0	AFF2	AF4/FMR2 family member 2 [Source:HGNC Symbol;Acc:HGNC:3776]
ENSG00000144218	0.0519065	0.366072	0.273158	0.148568	0.146674	0.143948	0.248944	0.236749	0.203195	0.136442	0.201975	0.465882	0.352537	0.494507	0.384065	0.199455	0.362493	0.396823	0.268214	0.344144	0.175868	0.367871	0.390097	0.264117	0.401583	0.580321	0.359106	0.315441	0.357225	0.206525	AFF3	AF4/FMR2 family member 3 [Source:HGNC Symbol;Acc:HGNC:6473]
ENSG00000072364	4.68884	6.51995	5.79715	6.29163	5.01169	6.01439	6.05091	6.46736	7.399	6.86241	7.79829	10.5722	10.6589	12.6812	6.94665	12.4517	7.01699	11.3893	22.7688	8.57153	15.5229	23.6047	16.4598	12.43	15.7838	10.1548	13.9544	12.1422	13.1034	10.1021	AFF4	AF4/FMR2 family member 4 [Source:HGNC Symbol;Acc:HGNC:17869]
ENSG00000141385	1.15614	1.18449	3.2756	2.64117	1.34857	3.3105	3.45528	0.952113	2.81269	2.52716	2.58853	5.05947	1.50023	1.64069	4.1754	1.78937	4.76159	5.60834	1.61798	5.27908	1.79539	1.19129	1.53169	0.921048	0.74539	2.25529	1.48458	0.909064	4.73962	7.60284	AFG3L2	AFG3 like matrix AAA peptidase subunit 2 [Source:HGNC Symbol;Acc:HGNC:315]
ENSG00000079557	28.4024	206.116	66.6745	38.0652	10.1016	38.6107	43.9334	22.3203	25.7844	30.4282	142.68	137.434	285.635	236.397	126.985	100.842	125.584	128.678	181.304	74.6748	324.686	279.454	194.913	176.301	243.462	297.746	232.827	345.27	151.443	165.915	AFM	afamin [Source:HGNC Symbol;Acc:HGNC:316]
ENSG00000183077	9.68707	19.9536	10.3053	6.81881	6.41303	8.72294	7.55278	12.7517	6.74696	5.8371	26.8753	15.466	27.2653	21.7034	14.4426	7.9596	8.48805	21.9015	34.2151	12.0627	21.4556	24.0821	22.3297	23.191	27.7766	22.1428	24.3179	28.0872	13.7701	25.5093	AFMID	arylformamidase [Source:HGNC Symbol;Acc:HGNC:20910]
ENSG00000081051	0.261099	17.8791	1.09832	0.435937	0.115817	0.225172	1.75312	0.387039	0.896507	0.317609	2.17707	2.29722	3.37364	1.51579	1.43168	0.418038	0.397408	1.83925	0.983763	0.238773	1.87987	1.06303	4.18866	3.17041	2.82346	3.55767	2.2169	4.00856	0.232932	1.08214	AFP	alpha fetoprotein [Source:HGNC Symbol;Acc:HGNC:317]
ENSG00000119844	4.00189	5.22303	4.73388	5.57158	5.52995	4.69188	4.78643	4.88434	5.4875	4.54475	6.01453	6.25775	5.28499	7.83692	6.10034	5.93271	4.75081	6.39809	7.99387	6.09104	6.57867	7.29168	6.57103	8.77594	6.27435	7.96184	8.35484	7.32441	5.40248	6.03242	AFTPH	aftiphilin [Source:HGNC Symbol;Acc:HGNC:25951]
ENSG00000038002	2.86291	5.50244	6.21145	5.66011	2.79068	6.61623	5.3778	5.83979	5.22371	5.09705	8.88543	5.46599	8.10177	5.73903	10.0872	4.73652	7.66126	8.38995	5.27356	6.10894	4.63446	6.76332	5.17208	6.84227	4.7403	7.58516	5.66436	6.7914	4.90542	5.45814	AGA	aspartylglucosaminidase [Source:HGNC Symbol;Acc:HGNC:318]
ENSG00000157985	0.898113	0.730954	1.2307	1.11003	0.59757	0.925714	0.812524	0.80996	1.04519	1.05311	0.850974	0.842492	0.722743	0.530509	0.954719	0.607858	0.94848	1.48467	0.586688	0.734987	0.554994	0.844881	0.796506	0.651492	0.492597	0.513461	0.418828	0.572885	0.52678	0.827362	AGAP1	ArfGAP with GTPase domain, ankyrin repeat and PH domain 1 [Source:HGNC Symbol;Acc:HGNC:16922]
ENSG00000204172	0.0237515	0.213912	0.148017	0.0611836	0.0140474	0.0289177	0.00569562	0.0162498	0.0425494	0.0358661	0.158434	0.0168299	0.0177053	0.0381843	0	0.0684502	0	0.0233459	0.153412	0.0570166	0	0	0.0617889	0.0329605	0.0563801	0	0.033611	0.0512787	0.0181622	0.0236255	AGAP10	ArfGAP with GTPase domain, ankyrin repeat and PH domain 9 [Source:HGNC Symbol;Acc:HGNC:23463]
ENSG00000135439	0.576178	1.01141	0.57618	0.467897	0.974762	0.848328	1.11819	0.935074	1.20822	0.863316	0.312834	0.398776	0.619287	0.344669	0.286812	0.592118	0.849384	0.355608	0.138477	0.459516	0.204299	0.127293	0.139434	0.223137	0.296865	0.189601	0.0758469	0.231433	0.32788	0.319882	AGAP2	ArfGAP with GTPase domain, ankyrin repeat and PH domain 2 [Source:HGNC Symbol;Acc:HGNC:16921]
ENSG00000255737	0.0945468	0	0	0.0270613	0.0838771	0.0287779	0	0.0646851	0.0564583	0.0237952	0.0788342	0.0669944	0	0	0	0.0454129	0	0	0	0	0	0	0	0	0	0	0	0	0	0	AGAP2-AS1	AGAP2 antisense RNA 1 [Source:HGNC Symbol;Acc:HGNC:48633]
ENSG00000133612	5.95845	6.69862	3.68121	3.52126	5.48561	3.18899	3.59137	6.40284	3.68089	3.65922	6.89228	4.24029	5.96054	5.04276	4.70838	6.17471	3.888	5.7872	7.07444	4.43941	7.55916	8.49631	6.58824	5.1735	9.54113	4.73954	7.21302	5.28257	3.83376	4.61616	AGAP3	ArfGAP with GTPase domain, ankyrin repeat and PH domain 3 [Source:HGNC Symbol;Acc:HGNC:16923]
ENSG00000188234	3.24541	1.46813	0.332468	0.432641	2.05091	0.41949	0.778252	1.09498	0.902624	0.895115	0.704319	0.551286	1.0605	0.428838	0.334824	0.469789	0.107472	0.524382	0.804033	0.350661	1.06194	1.38769	0.491536	1.38814	0.914606	0.244638	2.79961	0.735868	0.577927	0.24322	AGAP4	ArfGAP with GTPase domain, ankyrin repeat and PH domain 4 [Source:HGNC Symbol;Acc:HGNC:23459]
ENSG00000172650	0	0.17103	0.0776635	0.0856069	0.0589645	0.0455186	0.0717227	0.170523	0.133952	0.0752746	0.0415646	0.0353222	0.0371593	0.0534268	0.0197593	0.167605	0.0669468	0.0734964	0.128791	0.0341899	0.126672	0.236778	0.0648403	0	0.0394429	0	0.0705417	0	0.171532	0.0247922	AGAP5	ArfGAP with GTPase domain, ankyrin repeat and PH domain 5 [Source:HGNC Symbol;Acc:HGNC:23467]
ENSG00000204149	24.2251	22.5999	5.53179	7.27785	8.80528	2.7719	2.85858	20.7566	3.13148	4.67405	4.1806	1.63136	3.47055	8.06056	2.94055	15.4571	2.11626	2.9167	11.4338	2.68441	6.42241	4.65197	5.65657	5.64436	16.8404	2.97616	12.3803	6.62739	5.6727	2.26462	AGAP6	ArfGAP with GTPase domain, ankyrin repeat and PH domain 6 [Source:HGNC Symbol;Acc:HGNC:23466]
ENSG00000204169	0.380922	0.251332	0.146084	0.369018	0.0866499	0.0535126	0.0421593	0.160376	0.087487	0.0442472	0.0977284	0.0415255	0.0873704	0.0628096	0.185835	0.168891	0.0629632	0	0	0.0401943	0.0893511	0.0795317	0.0762276	0.325301	0.324589	0	0.0829302	0	0.0224063	0.0582925	AGAP7	NA
ENSG00000174194	1.87126	2.90145	0.728847	0.700394	0.255398	0.60243	0.0431471	3.12675	0.204144	0.480009	0.270049	0.101996	0.134126	0.308549	0.27102	0.846955	0.280307	0.0353713	1.2319	0.259157	0.530378	0.122093	0.74893	0.3246	2.3918	0.226308	0.254619	0.362564	0.454038	0.0357949	AGAP8	NA
ENSG00000198035	1.08853	3.22341	1.98664	1.721	0.781749	0.331324	0.783091	2.65975	0.541678	0.730553	0.518646	0.440753	1.08191	0.888884	0.431476	1.21997	0.389838	0.68782	1.7075	0.586608	1.10644	0.984844	2.12384	0.359662	2.82999	0.122243	3.37419	0.932582	0.812555	0.283579	AGAP9	NA
ENSG00000165923	1.15101	0.95399	0.233727	0.370162	0.267709	0.188948	0.0744305	0.566275	0.355245	0.247369	0.431338	0.137459	0.7134	0.73463	0.205053	0.409983	0.21537	0.483051	0.601438	0.204014	0.788728	0.473883	0.723349	0.96914	1.84194	0.426991	1.64711	0.912097	0.28679	0.21869	AGBL2	ATP/GTP binding protein like 2 [Source:HGNC Symbol;Acc:HGNC:26296]
ENSG00000146856	0.873462	0.821706	0.755044	0.811839	0.699901	0.514572	0.477471	0.514054	1.1329	0.794222	0.297586	0.319444	0.434075	0.503308	0.349949	0.685705	0.489403	0.249255	0.230523	0.315645	0.162292	0.1657	0.219899	0.638646	0.668832	0.206728	0.584795	0.50017	0.208274	0.233556	AGBL3	ATP/GTP binding protein like 3 [Source:HGNC Symbol;Acc:HGNC:27981]
ENSG00000186094	0.0376181	0.0161333	0.0351649	0.0161506	0.0111243	0.0171751	0.0270625	0	0.0168476	0.0615392	0.109782	0.0466473	0.0560839	0.171352	0.0596447	0.0722752	0.0404167	0.16639	0.0728931	0.0258011	0.105152	0.102104	0.0122328	0.0522035	0.0297653	0	0.0133084	0.203041	0.0143828	0.112256	AGBL4	ATP/GTP binding protein like 4 [Source:HGNC Symbol;Acc:HGNC:25892]
ENSG00000084693	1.53014	1.19734	1.64784	2.20517	1.73851	2.15712	1.60934	1.10196	2.01179	1.91875	1.41015	1.69293	1.36075	1.09331	2.10687	1.43124	1.93961	1.75468	1.17906	1.56501	1.80089	1.83978	1.67605	1.41561	1.63554	1.09734	0.911714	2.08644	1.24191	1.68224	AGBL5	ATP/GTP binding protein like 5 [Source:HGNC Symbol;Acc:HGNC:26147]
ENSG00000204305	13.2807	6.35458	2.55314	2.13025	3.17012	1.30935	1.01518	5.1854	1.34554	2.50897	1.70801	0.483831	1.22159	1.28069	1.10969	3.44368	0.71527	0.604037	2.42568	0.88981	2.91499	2.64097	1.50987	2.03724	4.64637	1.39558	4.20321	2.80092	0.548236	0.305635	AGER	advanced glycosylation end-product specific receptor [Source:HGNC Symbol;Acc:HGNC:320]
ENSG00000173744	3.07345	3.30833	3.15748	3.18343	2.50164	4.17729	4.59358	2.98755	4.39746	4.5645	2.14403	3.9028	3.22111	3.15544	3.88398	3.90256	4.09902	4.14261	2.43723	3.49071	2.63685	3.10763	2.20668	2.21701	2.1309	3.09781	3.22966	1.86144	3.91505	5.25164	AGFG1	ArfGAP with FG repeats 1 [Source:HGNC Symbol;Acc:HGNC:5175]
ENSG00000106351	5.79914	9.03786	11.3663	8.78825	7.90845	6.48527	7.89063	5.10112	6.43117	5.54482	14.2472	12.1808	10.1897	7.6166	12.0065	5.81962	7.4892	17.1767	10.0833	14.6846	11.9207	11.4187	12.2913	12.6283	11.2871	8.75112	9.48868	10.2285	10.5615	14.4724	AGFG2	ArfGAP with FG repeats 2 [Source:HGNC Symbol;Acc:HGNC:5177]
ENSG00000164252	2.61122	3.08266	3.867	3.27082	2.77321	3.88852	4.03309	3.38089	4.30898	4.25401	3.0669	4.39688	3.72557	3.44563	3.73952	2.14432	4.12527	4.04313	3.02863	4.22705	3.8243	3.02932	3.25042	4.13019	3.06587	2.42791	2.70184	3.92001	4.34773	4.13344	AGGF1	angiogenic factor with G-patch and FHA domains 1 [Source:HGNC Symbol;Acc:HGNC:24684]
ENSG00000006530	2.05788	3.65101	1.95742	2.10803	1.76799	1.95164	1.81289	3.48274	1.87562	1.63008	1.71588	1.42748	1.87312	2.14754	1.64	1.7792	1.47204	1.30945	2.39255	1.38172	1.91558	1.95495	1.94417	2.28461	2.38245	2.00936	2.66689	2.60338	1.44109	0.958838	AGK	acylglycerol kinase [Source:HGNC Symbol;Acc:HGNC:21869]
ENSG00000162688	1.47134	3.04328	2.72982	2.35832	1.27297	1.82719	2.16535	2.87609	1.92791	2.33183	8.10402	7.05372	10.7548	10.0384	4.21914	2.51187	4.76498	10.2474	8.33045	6.66614	10.6055	6.09303	16.9401	9.77736	11.2827	9.02827	12.1238	10.3344	12.3246	10.2782	AGL	amylo-alpha-1, 6-glucosidase, 4-alpha-glucanotransferase [Source:HGNC Symbol;Acc:HGNC:321]
ENSG00000116771	2.35421	10.4371	10.7471	3.45843	1.45946	8.99597	13.1953	5.35593	4.30212	4.16891	21.6637	26.2886	27.7405	16.9935	21.047	5.69478	17.5227	34.3477	18.7602	14.0847	16.6641	19.2852	23.5385	13.6584	10.2789	21.6281	10.8775	12.7781	14.1414	51.0665	AGMAT	agmatinase [Source:HGNC Symbol;Acc:HGNC:18407]
ENSG00000187546	0.850051	3.15388	3.11687	2.59146	0.736584	2.35871	3.31837	1.02789	2.34915	1.38313	13.7471	14.1899	20.1003	15.7635	7.41282	7.40634	8.31519	19.7614	20.7618	11.1995	18.2452	23.3407	18.8482	23.8671	21.0227	23.3413	16.589	29.7052	18.4876	18.4446	AGMO	alkylglycerol monooxygenase [Source:HGNC Symbol;Acc:HGNC:33784]
ENSG00000092847	1.24915	1.11393	1.35116	1.37029	1.51663	1.29976	1.5624	0.752969	1.62987	1.4902	1.53251	1.66108	1.29625	1.30932	1.28257	1.02554	1.59631	1.66594	1.28667	1.66067	1.57734	1.49361	1.44587	1.81748	1.58491	0.968985	1.18365	1.89297	1.34232	1.96505	AGO1	argonaute 1, RISC catalytic component [Source:HGNC Symbol;Acc:HGNC:3262]
ENSG00000123908	0.970163	0.857364	1.07179	1.16963	1.14757	1.24382	1.91051	0.965449	1.82577	1.63518	1.07858	1.61445	0.657452	0.88225	0.885645	1.285	1.27923	1.19922	0.930455	1.12917	1.13553	0.498722	0.592723	0.693558	0.651332	1.59463	0.748847	0.465456	1.98953	3.09975	AGO2	argonaute 2, RISC catalytic component [Source:HGNC Symbol;Acc:HGNC:3263]
ENSG00000126070	0.967805	0.666962	0.865176	0.846302	0.83885	0.593219	0.664229	0.744329	0.860904	0.91214	0.545399	0.756714	0.616955	0.869159	0.571464	1.04192	0.724278	0.708538	0.909643	0.739324	0.858216	0.588777	0.816088	0.764147	0.691838	0.556167	0.963408	0.725307	1.06925	0.959351	AGO3	argonaute 3, RISC catalytic component [Source:HGNC Symbol;Acc:HGNC:18421]
ENSG00000134698	2.82977	3.8919	2.91887	3.07219	2.97788	2.60177	2.77984	3.49818	3.51942	3.01573	2.61985	2.6689	1.99304	1.9243	2.13505	2.27783	3.21327	1.98537	2.35718	3.10537	2.34073	2.13205	2.64001	2.16659	2.56333	1.31935	2.38885	2.35948	3.64124	3.22241	AGO4	argonaute 4, RISC catalytic component [Source:HGNC Symbol;Acc:HGNC:18424]
ENSG00000204310	0.585872	1.45732	1.70385	1.58746	1.55927	2.4609	2.80048	1.04216	2.13409	1.70059	2.24713	2.3663	2.0672	1.56981	2.13652	1.50084	2.52832	2.55301	0.983887	2.21008	1.27042	1.72271	1.62574	0.975635	0.525381	2.02645	0.690894	1.82705	1.77707	1.96197	AGPAT1	1-acylglycerol-3-phosphate O-acyltransferase 1 [Source:HGNC Symbol;Acc:HGNC:324]
ENSG00000169692	31.5112	96.2063	36.5961	32.5548	39.8393	51.4257	60.6593	180.133	30.592	28.0698	277.082	131.93	150.522	96.7113	61.9993	106.877	48.135	95.3227	168.991	85.3684	123.829	150.023	122.963	178.637	125.883	162.019	142.091	141.626	30.9114	91.8353	AGPAT2	1-acylglycerol-3-phosphate O-acyltransferase 2 [Source:HGNC Symbol;Acc:HGNC:325]
ENSG00000160216	4.87758	6.26208	6.00109	4.49544	3.65329	6.10664	6.56928	6.49371	5.27047	5.04931	10.7615	8.60264	9.29339	6.25032	7.33544	5.15599	6.33305	10.6005	8.62827	6.863	10.9429	10.4701	10.6231	8.25838	9.96386	7.55999	7.62185	10.9868	8.07875	11.5142	AGPAT3	1-acylglycerol-3-phosphate O-acyltransferase 3 [Source:HGNC Symbol;Acc:HGNC:326]
ENSG00000026652	1.91974	0.690943	0.85857	1.27133	1.29569	0.687443	0.57409	0.618076	0.80021	1.15957	0.225982	0.27206	0.112239	0.201719	0.387938	0.672587	0.408468	0.118397	0.486264	0.46988	0.420874	0.36781	0.127302	0.177605	0.154878	0.236724	0.234377	0.1517	0.650517	0.217166	AGPAT4	1-acylglycerol-3-phosphate O-acyltransferase 4 [Source:HGNC Symbol;Acc:HGNC:20885]
ENSG00000155189	1.72693	2.46876	2.49227	2.34134	1.69331	3.19993	3.14584	2.17644	2.88563	2.29513	3.08196	2.69423	4.29106	3.78293	2.78614	2.06643	2.18905	3.15664	4.01164	2.73254	2.55602	3.22765	6.14771	4.01519	3.76368	2.42929	3.02258	4.29527	5.13157	4.4451	AGPAT5	1-acylglycerol-3-phosphate O-acyltransferase 5 [Source:HGNC Symbol;Acc:HGNC:20886]
ENSG00000158669	6.35949	5.65398	4.5198	4.04948	4.55888	4.44772	4.24518	6.53858	3.54687	4.11372	5.54094	3.51892	4.59413	3.58028	3.85908	4.539	3.30114	5.93483	4.16532	3.46125	4.00375	4.75167	3.60158	4.13992	5.04608	3.93196	4.06994	5.00088	3.736	6.26356	AGPAT6	glycerol-3-phosphate acyltransferase 4 [Source:HGNC Symbol;Acc:HGNC:20880]
ENSG00000138678	0.449833	2.03443	1.27424	0.784216	0.556278	2.51433	1.71612	1.70666	2.01462	1.18358	2.04587	2.39059	2.74355	3.08995	4.16589	2.80884	4.3387	2.55242	5.4412	4.71205	3.26298	1.60944	2.44684	1.44711	1.84437	8.22959	3.38536	1.26547	5.70688	14.0742	AGPAT9	glycerol-3-phosphate acyltransferase 3 [Source:HGNC Symbol;Acc:HGNC:28157]
ENSG00000018510	3.07101	2.90125	4.02173	4.12506	2.93677	4.53944	4.65922	2.63964	5.51186	4.84641	3.64982	4.84866	3.68859	4.23714	4.88291	3.03325	4.22426	7.20204	4.77177	4.07617	4.52842	4.90735	4.6022	7.22691	3.2171	3.7946	3.9296	3.79759	4.20714	8.14878	AGPS	alkylglycerone phosphate synthase [Source:HGNC Symbol;Acc:HGNC:327]
ENSG00000106541	0.22432	0	0.0310654	0.228285	4.68768	0.121383	0.717227	0.204628	0.193486	0.514377	2.82639	0.0176611	0.0743186	0.0801401	0.158074	0.119718	0.187451	0.318485	0	0.0341899	0.0253345	5.75032	0.324202	0	0.236658	0.0391864	0	0.107622	0.0190591	0	AGR2	anterior gradient 2, protein disulphide isomerase family member [Source:HGNC Symbol;Acc:HGNC:328]
ENSG00000173467	0.244518	0	0	0.0699861	0.723078	0.111638	0.0586354	0	0.0365032	0.0923088	0.509704	0.0433154	0.182273	0.131034	0	0	0.0328385	0.120171	0	0	0.310675	1.16144	0.159026	0.0848307	0.193474	0.384432	0	0.263953	0	0	AGR3	anterior gradient 3, protein disulphide isomerase family member [Source:HGNC Symbol;Acc:HGNC:24167]
ENSG00000188157	22.1841	9.50562	14.585	15.3371	12.0716	14.3435	15.3475	7.20761	20.4672	21.0088	6.91522	8.1236	4.61952	5.70915	12.7838	10.5447	10.9646	9.66819	4.79473	6.3213	3.75259	5.18923	3.3272	4.00714	3.23417	7.26582	5.50426	5.20936	5.22773	6.30844	AGRN	agrin [Source:HGNC Symbol;Acc:HGNC:329]
ENSG00000159723	0.0928142	0.159221	0.057841	0	0	0.0565011	0	0.127	0.0554237	0.0934365	0	0	0	0.0994759	0.07358	0.178323	0	0.182458	0.359695	0.0636585	0.377364	0	0.120727	0.257601	0.293757	0	0.131342	0.267177	0.425836	0.276965	AGRP	agouti related neuropeptide [Source:HGNC Symbol;Acc:HGNC:330]
ENSG00000135744	141.573	364.616	228.032	277.57	181.721	128.86	176.856	281.85	138.176	93.8512	1615.57	574	788.71	524.467	318.274	312.618	270.141	958.933	700.072	282.194	639.062	1024.42	1331.07	750.848	676.719	914.218	943.581	655.895	304.985	638.623	AGT	angiotensinogen [Source:HGNC Symbol;Acc:HGNC:333]
ENSG00000135049	2.8433	3.0054	1.71822	2.21949	1.43532	2.5963	2.18321	3.16352	2.63255	2.19737	0.407103	1.50595	1.28455	0.861882	1.71901	1.57262	1.72027	0.945695	1.11303	1.67436	1.73696	1.1693	0.840541	0.936608	1.79526	0.587002	2.03211	1.01276	1.18593	1.89976	AGTPBP1	ATP/GTP binding protein 1 [Source:HGNC Symbol;Acc:HGNC:17258]
ENSG00000144891	3.52715	8.46407	26.9743	11.7761	14.8437	12.7217	13.4548	6.97438	7.7066	10.3343	14.1439	22.0602	19.1496	19.0982	12.09	22.837	21.2149	31.7233	12.7474	20.3182	18.817	12.4235	14.3206	15.3632	22.4882	18.5595	19.9075	16.0517	23.1049	29.6291	AGTR1	angiotensin II receptor type 1 [Source:HGNC Symbol;Acc:HGNC:336]
ENSG00000177674	7.89833	7.59967	6.66581	7.59118	11.8938	9.3679	8.97389	17.7465	8.94561	7.54051	6.12399	5.1423	7.2999	3.74844	5.38353	4.08772	5.9652	4.49764	4.40505	4.97745	6.51741	4.70685	5.64861	5.66235	6.54934	8.47709	4.4543	4.27879	3.83329	4.75444	AGTRAP	angiotensin II receptor associated protein [Source:HGNC Symbol;Acc:HGNC:13539]
ENSG00000172482	44.4321	319.157	76.1021	79.0992	21.6323	35.3738	73.1729	124.38	72.1239	42.6007	763.953	268.47	508.913	385.742	294.855	310.776	162.494	518.875	483.095	204.641	292.849	355.151	605.022	582.278	537.42	610.581	444.612	575.748	308.947	248.442	AGXT	alanine-glyoxylate aminotransferase [Source:HGNC Symbol;Acc:HGNC:341]
ENSG00000113492	0.435254	3.56223	1.96654	0.737092	0.686462	1.5125	2.43539	1.21595	2.2309	1.67966	16.8153	23.0283	17.4935	8.2997	6.69981	2.0732	7.06323	28.8601	9.01967	5.47301	18.3786	15.8256	11.0399	10.6457	10.9058	10.0935	7.39118	12.0595	11.9679	13.0425	AGXT2	alanine--glyoxylate aminotransferase 2 [Source:HGNC Symbol;Acc:HGNC:14412]
ENSG00000153207	1.88178	2.29136	2.14307	2.57264	2.11679	1.99909	1.85456	2.94849	2.3752	1.9464	1.73519	3.10605	2.05737	2.8394	2.10609	2.58044	2.54903	2.42268	2.87896	2.97611	2.50532	1.98295	2.5437	2.48851	3.38666	1.51988	3.67589	1.99684	3.66792	3.26648	AHCTF1	AT-hook containing transcription factor 1 [Source:HGNC Symbol;Acc:HGNC:24618]
ENSG00000101444	10.6529	18.8684	16.6934	11.6751	9.46686	15.2869	16.8471	19.1115	14.2777	11.9617	42.6057	26.0649	53.1849	28.2998	27.5013	18.3681	18.792	46.8599	34.4862	19.2842	22.5262	30.8421	56.5397	47.3571	37.0881	31.7793	25.4858	30.325	28.2395	42.7478	AHCY	adenosylhomocysteinase [Source:HGNC Symbol;Acc:HGNC:343]
ENSG00000168710	10.6754	16.5669	15.7317	14.0392	13.1235	11.1745	15.4173	13.2962	13.7063	13.9802	18.9512	16.4869	22.2106	20.3479	15.7393	15.3326	15.266	19.235	20.7343	18.0225	20.9412	22.128	23.76	20.1545	18.9079	20.7622	21.6328	24.6965	19.5552	25.5715	AHCYL1	adenosylhomocysteinase like 1 [Source:HGNC Symbol;Acc:HGNC:344]
ENSG00000158467	1.66509	1.00504	1.35794	1.71805	1.45286	1.26391	1.46406	0.886033	1.47304	1.37101	1.23411	1.90816	1.04201	1.53123	1.45855	1.09599	1.86626	2.05087	1.50037	2.00208	0.80445	2.30157	1.24335	1.0555	1.51268	1.22813	1.51267	1.30185	1.78412	2.35147	AHCYL2	adenosylhomocysteinase like 2 [Source:HGNC Symbol;Acc:HGNC:22204]
ENSG00000126705	3.69561	3.35683	2.98226	2.3594	2.95919	1.97227	2.40916	2.30469	3.1002	3.11195	4.18019	3.34176	1.63961	3.16444	2.09717	3.75004	3.24137	5.54126	2.45741	2.79294	2.55798	4.82713	2.24241	1.63616	3.51211	1.04366	5.14556	1.59717	2.40167	5.22327	AHDC1	AT-hook DNA binding motif containing 1 [Source:HGNC Symbol;Acc:HGNC:25230]
ENSG00000135541	2.68062	1.49557	1.37096	1.00279	0.799931	0.828319	0.558798	1.62772	0.846582	1.00889	0.978295	0.629299	0.704545	0.733536	0.762196	2.63774	0.796607	0.576621	1.59986	0.955602	1.44103	0.586047	0.699475	0.565343	1.58594	0.333059	1.86786	0.879539	1.19001	0.559214	AHI1	Abelson helper integration site 1 [Source:HGNC Symbol;Acc:HGNC:21575]
ENSG00000124942	15.8594	15.7158	23.9219	30.8334	24.7477	21.0633	27.1659	12.2986	23.6901	32.4541	34.3885	23.2706	16.8439	31.3245	17.506	27.107	33.415	26.3498	31.5005	21.0478	23.9305	23.3772	19.1646	17.266	14.7944	21.7093	18.7307	9.66973	34.6434	21.773	AHNAK	AHNAK nucleoprotein [Source:HGNC Symbol;Acc:HGNC:347]
ENSG00000185567	0.173771	0.0583242	0.0211877	0.0432496	0.234593	0.0390941	0.0815292	0.584099	0.0428603	0.0627489	0.188991	0.0936873	0.073216	0.0404878	0.098828	1.30643	0.0933496	0.219075	0.01464	0.0673653	0.0575968	0.251209	0.0835332	0.00524232	0.0179343	0.0653315	0.0160373	0.0163116	0.0491073	0.0112728	AHNAK2	AHNAK nucleoprotein 2 [Source:HGNC Symbol;Acc:HGNC:20125]
ENSG00000106546	3.55562	3.22328	4.80318	4.35719	7.0013	8.17195	6.0859	5.54985	9.28116	9.52735	6.56853	10.6964	10.2369	14.1479	6.97098	8.31422	5.22695	16.8153	15.2923	6.25006	18.3302	11.0522	14.304	14.9652	11.0008	7.66555	8.14997	13.6522	6.74839	12.5904	AHR	aryl hydrocarbon receptor [Source:HGNC Symbol;Acc:HGNC:348]
ENSG00000063438	0.314007	0.364396	0.466193	0.412369	0.273108	0.0955765	0.141739	0.39175	0.176478	0.21384	0.0308026	0.0196324	0.0550759	0.0395934	0.0585727	0.372625	0.0744192	0.0635444	0.023861	0.0760122	0.0657119	0.037601	0.108116	0.10253	0.102306	0.0726004	0.117623	0.0398783	0.0423729	0.119424	AHRR	aryl-hydrocarbon receptor repressor [Source:HGNC Symbol;Acc:HGNC:346]
ENSG00000100591	11.9065	10.9967	12.3668	9.59721	16.6588	15.3602	14.201	11.2892	12.5394	11.3447	15.2828	13.0046	14.3444	12.0908	13.9394	13.402	11.3322	13.3346	14.6974	11.3834	13.7894	15.0813	18.7725	17.1906	11.4195	20.3079	12.1177	16.2717	14.2915	17.5856	AHSA1	activator of HSP90 ATPase activity 1 [Source:HGNC Symbol;Acc:HGNC:1189]
ENSG00000173209	11.6999	13.0468	5.91527	6.90576	4.73322	2.48742	3.29455	10.4066	3.57663	5.37392	2.97674	2.03213	3.26664	5.15912	2.20649	6.94847	2.1405	2.13704	4.85224	2.06563	4.1877	2.78987	3.82938	2.85279	7.84515	2.71331	5.42311	3.59201	3.6938	1.27907	AHSA2	activator of HSP90 ATPase homolog 2 [Source:HGNC Symbol;Acc:HGNC:20437]
ENSG00000145192	38.996	263.477	149.399	67.9178	34.6844	174.557	217.016	16.2056	147.366	60.7975	1483.75	1284.99	1544.03	783.768	1132.04	408.687	841.116	1828.5	1066.92	1040.48	781.846	828.924	654.663	963.21	342.082	1432.35	597.126	1245.65	1188	1518.62	AHSG	alpha 2-HS glycoprotein [Source:HGNC Symbol;Acc:HGNC:349]
ENSG00000169877	0	0.324675	0.94357	0	7.61162	0.0768093	0.605134	0	0	0.571592	0.420823	0.357621	0.940554	1.21707	0.200054	0.121209	1.15227	0.24804	0.162994	0.259618	0.2565	0.171234	0.16412	0.525286	0.199671	0	0.535652	0.181605	0	0	AHSP	alpha hemoglobin stabilizing protein [Source:HGNC Symbol;Acc:HGNC:18075]
ENSG00000186063	1.75823	2.08711	3.11105	3.03743	2.35829	4.27177	3.63651	1.63252	3.85284	3.51633	1.72783	4.3605	2.73833	2.23776	2.87485	1.74936	4.94185	4.5674	1.92655	4.18841	1.97864	2.76961	3.04252	3.20242	1.83837	2.83834	2.13265	2.84697	4.64564	4.91879	AIDA	axin interactor, dorsalization associated [Source:HGNC Symbol;Acc:HGNC:25761]
ENSG00000204472	35.6773	13.7279	12.2598	9.89349	27.97	60.826	44.5896	24.1048	40.3858	25.8465	12.9743	33.8254	22.1213	19.2977	21.6754	20.2329	30.1219	17.9164	13.927	31.75	28.3561	19.6841	10.1199	18.8941	20.7545	23.328	10.8524	20.3964	15.2556	21.724	AIF1	allograft inflammatory factor 1 [Source:HGNC Symbol;Acc:HGNC:352]
ENSG00000126878	0.71104	0.443554	0.789548	4.52913	2.17912	1.44021	1.56867	0.689896	1.63662	1.38606	1.33666	1.39241	0.655318	0.997624	1.8653	1.45305	1.88901	1.02929	0.300609	2.28767	0.433642	0.649159	0.891244	0.520274	0.531922	0.752042	0.731781	0.372149	0.840286	0.707268	AIF1L	allograft inflammatory factor 1 like [Source:HGNC Symbol;Acc:HGNC:28904]
ENSG00000156709	5.53382	23.0706	16.9758	10.854	7.24347	12.4957	16.7882	16.4941	12.1933	8.11885	43.4948	23.1167	50.3009	26.5975	27.2064	15.1857	18.4011	29.3681	25.99	21.8902	30.9803	31.2919	31.1078	35.2122	19.2796	41.3095	23.8571	39.6701	18.632	33.9655	AIFM1	apoptosis inducing factor mitochondria associated 1 [Source:HGNC Symbol;Acc:HGNC:8768]
ENSG00000042286	4.56058	10.467	5.08996	3.76569	3.956	4.35791	6.20386	10.8166	3.38354	3.67292	6.63738	3.77015	6.30477	3.18455	6.94609	3.96954	4.48412	3.09713	5.10588	6.47394	4.60751	4.36998	4.00867	5.81101	4.54897	6.14896	4.10691	4.79378	3.37112	3.35417	AIFM2	apoptosis inducing factor, mitochondria associated 2 [Source:HGNC Symbol;Acc:HGNC:21411]
ENSG00000183773	0.305876	0.353618	0.157468	0.281677	0.267425	0.121437	0.197724	0.454931	0.214419	0.267762	0.066533	0.103658	0.118963	0.199549	0.0738008	0.255512	0.0785859	0.0784311	0.0858987	0.109456	0.0811064	0.0721931	0.311372	0.239919	0.294638	0.0836348	0.207014	0.229696	0.244065	0.211655	AIFM3	apoptosis inducing factor, mitochondria associated 3 [Source:HGNC Symbol;Acc:HGNC:26398]
ENSG00000146416	5.12972	13.876	8.73253	6.84951	5.62938	6.75399	7.78128	9.48221	6.73762	4.45937	37.7298	21.3422	40.6069	35.295	18.4679	18.4568	13.4434	29.2581	40.3829	19.9398	34.9321	39.4865	38.9479	47.1854	45.4297	43.4324	39.2258	49.7015	27.8538	24.7401	AIG1	androgen induced 1 [Source:HGNC Symbol;Acc:HGNC:21607]
ENSG00000112297	2.24001	2.1112	2.27877	1.99184	1.5238	4.55437	3.2102	1.49012	2.7704	2.23275	2.53955	4.03397	2.85118	2.59057	1.60033	1.69257	2.06896	4.10763	3.2711	2.1679	2.34886	2.5353	2.48756	1.72013	1.8915	3.39648	3.68355	2.29381	3.03309	3.20568	AIM1	crystallin beta-gamma domain containing 1 [Source:HGNC Symbol;Acc:HGNC:356]
ENSG00000176092	2.27851	1.46874	0.335624	0.774686	0.490032	0.874265	0.721895	1.98401	0.907071	1.5987	0.1612	0.0489248	0.164702	0.0592012	0.60211	1.04799	0.63797	0.0135733	0.178388	0.246254	0.0561453	0.299851	0.0359242	0	0.021853	0.0868434	0.117249	0.119254	0.0316786	0.0274718	AIM1L	crystallin beta-gamma domain containing 2 [Source:HGNC Symbol;Acc:HGNC:17295]
ENSG00000163568	0.352962	0.272475	0.439926	0.383896	1.18989	0.709062	1.13418	0.289779	1.37001	1.06598	0.117722	0.525218	0	0.151318	0.083945	0.644235	0.587792	0.10408	0.091192	0.338921	0.251138	0.0958023	0.321378	0.0489814	0.614418	0.277464	0.449532	0.152407	0.242911	0.315981	AIM2	absent in melanoma 2 [Source:HGNC Symbol;Acc:HGNC:357]
ENSG00000164022	7.96886	10.3807	5.77611	6.39128	6.69151	7.18583	6.05981	10.6707	5.2039	5.43756	5.43644	6.11465	8.41807	9.54562	7.70256	7.32774	6.38694	5.80128	9.44099	6.78086	8.92294	8.29897	9.03507	8.36786	10.7562	7.23582	6.54296	11.071	5.6048	5.15016	AIMP1	aminoacyl tRNA synthetase complex interacting multifunctional protein 1 [Source:HGNC Symbol;Acc:HGNC:10648]
ENSG00000106305	2.08332	2.01859	2.71683	2.69435	2.14484	4.4623	6.25402	1.95322	2.94885	2.73813	4.50359	3.99123	6.15443	2.06745	4.34306	1.89015	4.35227	6.78789	3.28931	4.20728	3.52932	2.46081	2.96076	3.74769	1.09895	4.73115	1.91082	3.33172	5.60523	6.56218	AIMP2	aminoacyl tRNA synthetase complex interacting multifunctional protein 2 [Source:HGNC Symbol;Acc:HGNC:20609]
ENSG00000110711	21.9216	21.9925	18.9696	19.3059	37.1054	20.7411	24.4073	26.9193	19.2354	18.434	37.1338	22.7638	33.2626	27.8047	25.9481	27.0816	26.572	26.7322	28.3185	21.9748	25.7102	33.9164	39.9312	37.5014	41.3964	45.0699	28.6964	33.1078	14.4485	19.0527	AIP	aryl hydrocarbon receptor interacting protein [Source:HGNC Symbol;Acc:HGNC:358]
ENSG00000160224	0.0303164	0.0260036	0.0377858	0	0.00896506	0.0184553	0	0.0207413	0.027155	0.0228897	0.0252782	0.0214817	0	0	0.0120169	0	0.0651436	0	0	0	0	0	0	0	0	0	0	0	0.0115911	0	AIRE	autoimmune regulator [Source:HGNC Symbol;Acc:HGNC:360]
ENSG00000196581	0.0342975	0.0980611	0.76946	1.178	0.398932	0.34102	0.12611	0.0156433	0.0580285	0.658898	0.123923	0.121513	0	0.220555	0.290026	0.131791	0.531241	0.112373	0.0221529	0.145062	0.00581029	0.0155153	0.0297413	0.0317303	0.0271379	0.0539227	0.0242674	0	0.061195	0.164892	AJAP1	adherens junctions associated protein 1 [Source:HGNC Symbol;Acc:HGNC:30801]
ENSG00000129474	4.90998	4.52684	3.5107	9.0227	2.23756	4.13691	5.97809	3.01842	7.15289	6.7935	8.88023	8.39531	5.18071	8.28763	7.74733	8.57901	6.37746	4.54636	16.0714	9.72865	6.9316	15.2744	2.54538	9.75972	3.50966	5.23956	2.86989	6.40126	3.17413	7.46746	AJUBA	ajuba LIM protein [Source:HGNC Symbol;Acc:HGNC:20250]
ENSG00000106992	5.66323	6.72763	1.49124	2.49609	3.0821	1.4567	1.6067	11.2781	1.74646	1.45876	4.25652	1.60139	3.17115	2.50767	1.89702	3.67799	1.21405	2.61339	2.61034	1.47711	3.59437	4.32996	1.9367	2.36139	2.65075	1.63027	2.67137	3.7503	0.833577	1.66615	AK1	adenylate kinase 1 [Source:HGNC Symbol;Acc:HGNC:361]
ENSG00000004455	10.0445	15.6899	13.2968	11.5069	8.98103	12.2368	15.3436	13.5733	10.7517	9.29531	22.9719	17.2408	27.662	18.3479	18.0921	14.228	12.635	25.3384	22.5661	16.226	23.8564	26.3655	27.2178	26.8562	15.7571	29.0336	19.158	25.5918	16.0485	22.9735	AK2	adenylate kinase 2 [Source:HGNC Symbol;Acc:HGNC:362]
ENSG00000147853	14.2679	23.9564	26.2027	19.2552	11.5749	21.1991	27.6138	27.7123	21.4734	16.9185	26.3202	49.4048	42.5433	29.799	43.7229	20.3291	34.2807	44.7782	39.5378	45.9505	58.1387	56.9929	52.6543	50.113	27.8939	42.8789	33.7344	54.9563	42.8108	63.5508	AK3	adenylate kinase 3 [Source:HGNC Symbol;Acc:HGNC:17376]
ENSG00000162433	1.67497	7.33593	7.52837	5.00302	3.60833	4.14693	5.89248	3.04732	3.75494	4.09774	16.1819	14.5871	24.1068	12.7569	12.3291	5.70808	9.15371	23.5182	13.8286	9.40228	18.081	18.9851	25.767	20.0755	9.89175	28.8349	16.7905	24.539	11.8421	14.52	AK4	adenylate kinase 4 [Source:HGNC Symbol;Acc:HGNC:363]
ENSG00000154027	0.010253	0.0175889	0.031948	0.0352157	0.0848958	0.0686575	0.0442563	0	0.0244903	0.0103218	0.0341965	0.0871819	0.0305721	0.0219779	0.00812828	0.0393981	0.0330475	0.0503898	0.013245	0.0984517	0	0.0278292	0.0133365	0	0.194705	0.0967194	0.0580367	0.0147573	0	0.030596	AK5	adenylate kinase 5 [Source:HGNC Symbol;Acc:HGNC:365]
ENSG00000140057	0.397017	0.194593	0.26509	0.689925	0.410915	0.310739	0.19041	0.0194016	0.37255	0.578107	0.118228	0.321509	0.211394	0.0607875	0.314742	0.149833	0.449404	0.222993	0.146534	0.311203	0.129712	0.192428	0.16599	0.216445	0.134631	0.356681	0.180586	0.163266	0.108425	0.225663	AK7	adenylate kinase 7 [Source:HGNC Symbol;Acc:HGNC:20091]
ENSG00000165695	0.155789	0.0445422	0.0970865	0.401312	0.337842	0.284512	0.0622639	0	0.139544	0.196042	0	0.0367966	0	0	0.226425	0.174601	0.237121	0	0.0335417	0.0178085	0.026392	0	0	0.0360321	0.0410894	0	0.183716	0.0747431	0.0397094	0	AK8	adenylate kinase 8 [Source:HGNC Symbol;Acc:HGNC:26526]
ENSG00000155085	0.38622	0.174673	0.201304	0.317564	0.269955	0.239388	0.131346	0.192172	0.234823	0.314582	0.128814	0.169178	0.293138	0.285996	0.194844	0.188883	0.203704	0.220873	0.145141	0.22155	0.178443	0.104829	0.228351	0.302091	0.444504	0.253927	0.218618	0.101071	0.273854	0.181608	AK9	adenylate kinase 9 [Source:HGNC Symbol;Acc:HGNC:33814]
ENSG00000121057	7.82782	10.2291	8.01306	5.80422	4.42766	5.6687	6.5573	6.75725	4.87827	4.80619	15.8793	10.4419	11.0241	9.22017	9.28763	5.86692	9.74366	15.0655	13.5223	10.5756	12.9228	12.9761	12.8641	13.8155	16.5028	17.015	10.5382	12.4387	10.4951	19.8968	AKAP1	A-kinase anchoring protein 1 [Source:HGNC Symbol;Acc:HGNC:367]
ENSG00000108599	3.11548	2.76009	2.5158	3.3408	2.78552	2.83149	3.11464	2.862	3.27535	3.129	1.75621	2.13503	1.76633	2.02227	2.11039	2.64159	2.9701	1.48082	2.02175	3.08986	1.82868	2.10411	1.88352	2.02978	2.8239	1.58673	2.25612	1.64208	2.78498	2.82252	AKAP10	A-kinase anchoring protein 10 [Source:HGNC Symbol;Acc:HGNC:368]
ENSG00000023516	2.5394	1.67502	2.98675	3.17349	2.46647	2.66064	2.98814	2.24143	4.18183	3.71942	2.82715	3.92316	2.79413	3.35033	2.7617	2.75556	3.50839	3.69132	3.40055	3.84646	2.18855	2.32016	2.61456	2.14417	2.73944	2.99153	3.00642	2.40921	4.55096	3.77822	AKAP11	A-kinase anchoring protein 11 [Source:HGNC Symbol;Acc:HGNC:369]
ENSG00000131016	6.55478	4.39764	3.63999	2.95349	2.42294	7.18542	4.81668	3.03038	8.27885	5.6963	1.16344	8.19706	2.83012	1.43461	6.19325	6.89688	6.58484	5.19095	1.46715	15.5459	2.21812	1.27709	1.69888	0.709236	1.18108	4.10688	1.7679	0.607163	12.022	13.5161	AKAP12	A-kinase anchoring protein 12 [Source:HGNC Symbol;Acc:HGNC:370]
ENSG00000170776	2.70996	2.15348	3.49968	3.48291	2.83533	4.96188	3.9578	2.09089	4.02995	4.02003	1.58609	3.84791	2.39807	1.98628	2.07629	2.3413	3.91277	2.31998	1.73005	3.35043	2.34225	1.45211	1.69652	1.4606	1.5162	4.0682	2.58793	1.81687	6.74615	6.47636	AKAP13	A-kinase anchoring protein 13 [Source:HGNC Symbol;Acc:HGNC:371]
ENSG00000186471	0.120904	0.207408	0.0376731	0.207631	0.10726	0	0	0.248153	0	0.0304286	0	0	0	0.0647908	0.0479243	0	0.0974238	0.0594195	0.0780924	0.0414622	0.184339	0.246121	0	0.251672	0.0956651	0.380171	0	0	0.0462261	0.120262	AKAP14	A-kinase anchoring protein 14 [Source:HGNC Symbol;Acc:HGNC:24061]
ENSG00000197976	34.5589	41.1055	15.2146	16.5257	17.5576	10.5189	10.1817	26.2391	11.2743	13.2786	18.9492	11.5041	10.6886	17.1395	9.40828	22.283	9.43204	8.67177	22.8163	10.7534	14.7337	12.2329	11.2493	14.4647	26.9041	11.4084	19.6751	14.8522	11.9224	10.5238	AKAP17A	A-kinase anchoring protein 17A [Source:HGNC Symbol;Acc:HGNC:18783]
ENSG00000241978	0.0335908	0.00720303	0	0.00480719	0.00993333	0.0102243	0.00805508	0	0.00501465	0.00422699	0	0	0.0125199	0	0.00665741	0	0.00451122	0	0	0.00575973	0	0	0	0	0	0	0	0	0.0321075	0.00835314	AKAP2	A-kinase anchoring protein 2 [Source:HGNC Symbol;Acc:HGNC:372]
ENSG00000111254	0.154657	0.0663276	0.120476	0.0774655	0.091469	0.0823795	0.176162	0.132262	0.265514	0.330849	0	0.136984	0.172931	0.103598	0.107281	0.0371425	0.0415406	0.266027	0.274707	0.0928151	0.137551	0.157416	0.352043	0.160966	0.122372	0.121576	0.082071	0.250424	0.310438	0.0961476	AKAP3	A-kinase anchoring protein 3 [Source:HGNC Symbol;Acc:HGNC:373]
ENSG00000179841	0.188791	0.404835	0.335312	0.707873	0.580619	0.551653	0.606649	0.374574	1.05408	0.73172	0.09445	0.140464	0.154806	0.212459	0.314302	0.480608	0.238333	0.11134	0.243883	0.0971149	0.278251	0.102485	0.392909	0.104796	0.463082	0.0890457	0.20037	0.285316	0.129928	0.0845054	AKAP5	A-kinase anchoring protein 5 [Source:HGNC Symbol;Acc:HGNC:375]
ENSG00000151320	0.0792114	0.126827	0.144801	0.269041	0.234241	0.0707231	0.0810451	0.216773	0.192357	0.175433	0.343447	0.254447	0.307046	0.350906	0.150711	0.213063	0.20425	0.311435	0.306978	0.365814	0.268382	0.250832	0.3091	0.183206	0.23399	0.157746	0.269023	0.304027	0.428035	0.320418	AKAP6	A-kinase anchoring protein 6 [Source:HGNC Symbol;Acc:HGNC:376]
ENSG00000118507	19.3494	5.95212	8.51829	18.7163	10.9857	13.6947	9.59731	4.7476	15.2164	25.6039	4.35975	2.50429	3.75331	5.89801	15.4291	11.007	5.34026	3.69593	2.00133	3.17667	2.9034	5.30006	3.90436	6.20341	2.91136	3.14615	3.49405	4.18095	2.13487	4.01308	AKAP7	A-kinase anchoring protein 7 [Source:HGNC Symbol;Acc:HGNC:377]
ENSG00000105127	9.67256	9.34422	4.6289	5.4236	5.22279	4.39104	4.56772	6.59499	4.72128	5.05979	4.89961	4.00002	4.38032	4.51115	4.17426	6.43772	5.24928	4.00737	5.56523	4.67558	5.57016	4.61454	5.21722	4.85604	6.71306	4.35976	6.58693	3.91997	5.66718	4.56434	AKAP8	A-kinase anchoring protein 8 [Source:HGNC Symbol;Acc:HGNC:378]
ENSG00000011243	10.0343	9.52856	5.67058	6.45509	5.64573	3.64467	4.25023	7.82943	3.96686	5.13509	4.32882	3.97536	3.20421	5.16037	2.78808	4.78619	3.8535	3.59401	6.20177	3.56077	5.05004	3.04932	4.12073	2.80821	3.79866	3.75201	5.80625	2.91261	5.15446	3.72035	AKAP8L	A-kinase anchoring protein 8 like [Source:HGNC Symbol;Acc:HGNC:29857]
ENSG00000127914	1.36538	1.99429	3.01459	2.86066	1.54354	1.58637	1.10387	1.57469	2.40407	2.61554	2.19888	3.60735	1.76808	2.49611	2.2329	1.52526	2.68034	3.19411	3.21518	3.10107	3.13652	2.17593	3.28814	2.2629	3.74112	2.22639	4.91321	2.18419	4.5969	2.3942	AKAP9	A-kinase anchoring protein 9 [Source:HGNC Symbol;Acc:HGNC:379]
ENSG00000166452	4.37793	4.28401	4.03479	4.6063	4.26679	5.14248	6.55034	4.76701	4.69463	5.07457	5.39843	3.38613	4.55048	3.83302	5.45043	2.66554	4.45519	3.57587	2.74807	3.67935	3.97988	4.2259	4.01023	4.36399	2.82977	5.96203	2.74859	4.48184	2.68758	2.88269	AKIP1	A-kinase interacting protein 1 [Source:HGNC Symbol;Acc:HGNC:1170]
ENSG00000174574	9.52021	9.36412	9.25406	11.1661	8.18574	19.6542	15.0749	7.04433	15.8808	12.6181	11.26	21.0259	16.1991	12.3385	14.6844	17.123	16.4545	27.1321	15.3395	17.4242	10.2553	13.7627	8.07606	10.9138	6.2228	11.4698	7.39504	6.70234	19.1492	28.5121	AKIRIN1	akirin 1 [Source:HGNC Symbol;Acc:HGNC:25744]
ENSG00000135334	11.8124	11.775	13.2638	13.9706	12.9655	17.6209	14.0355	12.1831	14.5312	12.8558	12.4818	15.5337	17.2936	15.4736	14.3983	19.2874	13.5297	22.1405	18.8337	18.6366	17.2349	19.5933	14.7189	22.2011	15.4934	16.7869	15.4107	22.0053	14.2678	18.2421	AKIRIN2	akirin 2 [Source:HGNC Symbol;Acc:HGNC:21407]
ENSG00000106948	4.4415	5.92675	3.71832	4.3345	6.3337	5.94913	7.15716	6.99265	6.86622	4.26926	3.40219	3.96241	2.18397	3.01102	2.66201	5.19843	5.03064	2.9718	2.22936	3.57389	2.65162	2.40561	1.77493	3.42524	2.8157	2.84997	2.14871	1.90626	3.56509	3.56628	AKNA	AT-hook transcription factor [Source:HGNC Symbol;Acc:HGNC:24108]
ENSG00000117448	28.7185	45.1734	35.3836	24.6075	23.6904	29.0315	37.0378	45.3894	27.189	23.2271	86.7278	41.0209	88.2397	66.7949	36.0778	34.7036	33.9917	51.6546	74.8433	36.9166	57.1347	76.0062	78.3749	87.5259	56.1975	119.772	67.6794	108.013	38.1699	57.1322	AKR1A1	aldo-keto reductase family 1 member A1 [Source:HGNC Symbol;Acc:HGNC:380]
ENSG00000085662	10.8496	5.08515	6.73725	8.53984	7.81478	13.9054	17.9985	5.54065	11.2685	10.1617	2.35857	6.09539	3.66836	3.69615	6.25125	4.22489	8.84667	3.52304	1.40157	7.57432	2.44194	2.70821	2.6461	2.44665	2.75939	3.13742	2.79651	3.34629	6.47419	7.84352	AKR1B1	aldo-keto reductase family 1 member B [Source:HGNC Symbol;Acc:HGNC:381]
ENSG00000198074	29.1528	333.058	113.973	26.1846	10.0999	60.2702	235.934	20.8075	64.3411	51.7995	3.45804	0.720267	22.7318	0.871555	156.59	36.6767	21.2961	8.11291	0.420194	5.32644	0.371955	26.2103	2.11549	0.677089	1.15818	0.575325	0.402763	11.8799	6.59135	0.566212	AKR1B10	aldo-keto reductase family 1 member B10 [Source:HGNC Symbol;Acc:HGNC:382]
ENSG00000227471	0	0.859745	0.0930327	0	0	0.0129825	0.143194	0.0291812	0.0127349	0.0858772	0	0	0.12718	0	0.0507204	0.020487	0.0572823	0	0	0	0	0.0578847	0	0	0	0	0	0	0	0	AKR1B15	aldo-keto reductase family 1 member B15 [Source:HGNC Symbol;Acc:HGNC:37281]
ENSG00000187134	10.0537	34.823	30.5155	18.3855	14.9631	32.0167	28.4289	7.93891	18.9318	17.8255	44.5121	25.8134	38.1115	24.4057	42.3388	10.7207	18.9109	40.926	49.1015	27.4686	42.5285	24.8064	29.7761	52.3921	24.5675	46.1771	28.944	48.6101	38.6232	45.3608	AKR1C1	aldo-keto reductase family 1 member C1 [Source:HGNC Symbol;Acc:HGNC:384]
ENSG00000151632	5.89558	47.0909	24.9852	11.7721	4.84436	16.7461	22.7599	9.8048	13.3237	18.2041	16.3018	5.36638	42.1587	11.1015	26.4727	7.27532	12.8937	31.139	12.8087	11.2917	23.6268	14.8951	29.3104	28.4895	10.7311	45.3012	22.1103	49.1023	17.917	32.0914	AKR1C2	aldo-keto reductase family 1 member C2 [Source:HGNC Symbol;Acc:HGNC:385]
ENSG00000196139	8.1049	31.1762	29.5254	19.5794	16.4719	21.412	26.5795	28.5602	18.9295	15.7357	46.9405	12.3841	39.0495	14.623	31.9404	15.9476	19.3153	22.8844	15.7656	18.2543	27.2911	20.7883	25.5011	25.0352	23.0026	36.7025	22.8279	45.9413	10.7322	29.275	AKR1C3	aldo-keto reductase family 1 member C3 [Source:HGNC Symbol;Acc:HGNC:386]
ENSG00000198610	3.26023	28.727	21.1487	12.9156	3.68113	13.7123	42.5196	7.9589	19.8445	11.0025	173.855	54.7086	234.027	68.614	92.2821	27.0484	39.7247	160.738	145.444	47.39	191.526	126.853	127.896	160.767	88.881	191.167	71.93	181.621	68.3881	165.721	AKR1C4	aldo-keto reductase family 1 member C4 [Source:HGNC Symbol;Acc:HGNC:387]
ENSG00000196326	0.0925719	1.79979	0.21153	0.388609	0.12775	0.037569	0.0591968	1.3089	0.110558	0.248513	1.90396	1.57428	2.1162	1.85203	0.171239	1.71929	0.414412	1.66817	2.75046	0.71958	2.28964	1.67508	3.37153	1.54157	2.29509	1.21285	3.88631	1.28799	2.12362	1.10497	AKR1CL1	NA
ENSG00000122787	1.16923	3.95257	4.91482	3.04472	0.82711	1.82828	8.56536	3.70167	3.21719	4.51208	20.9511	26.7555	63.5403	38.5035	9.46915	8.50116	14.04	51.4011	50.8803	6.66709	128.354	58.8974	81.4999	112.37	39.5456	71.0074	75.5592	122.124	76.0317	109.917	AKR1D1	aldo-keto reductase family 1 member D1 [Source:HGNC Symbol;Acc:HGNC:388]
ENSG00000165568	0.821466	0.22648	0.347381	0.856512	0.381733	0.53579	0.379905	0.602157	0.59565	0.354417	0.195699	0.083154	0.612352	0.408769	0.348874	0.225468	0.267926	0.259533	0.189496	0.281709	0.208745	0.199076	0.114483	0.203566	0.324992	0.184502	0.12455	0.0422266	0.381379	0.204277	AKR1E2	aldo-keto reductase family 1 member E2 [Source:HGNC Symbol;Acc:HGNC:23437]
ENSG00000053371	5.53425	9.08408	16.7731	10.8716	8.68912	15.0757	15.9636	7.51814	13.0526	11.5235	19.786	19.8049	20.5382	16.2582	16.5394	7.42008	18.8646	24.968	13.5269	15.265	19.1422	18.6415	23.5638	15.6915	7.18278	25.9151	11.8319	16.3322	22.6209	28.8314	AKR7A2	aldo-keto reductase family 7 member A2 [Source:HGNC Symbol;Acc:HGNC:389]
ENSG00000162482	10.3255	64.237	47.1366	68.8639	13.2683	20.3717	30.5281	34.8959	25.431	7.03418	159.536	69.3451	138.176	116.488	59.8971	58.997	43.2386	133.284	139.868	58.8741	144.701	120.883	251.625	130.917	116.743	178.507	137.139	125.996	75.088	110.709	AKR7A3	aldo-keto reductase family 7 member A3 [Source:HGNC Symbol;Acc:HGNC:390]
ENSG00000142208	5.29961	4.75894	4.82761	4.31088	3.57549	5.67167	6.09066	4.52999	4.84464	4.98605	6.35009	7.8767	4.38948	5.06991	5.3269	6.86348	5.79932	8.9005	3.54137	6.29142	5.28038	5.06118	4.1871	3.40481	3.13722	3.33283	3.38867	2.99461	5.66847	8.2782	AKT1	AKT serine/threonine kinase 1 [Source:HGNC Symbol;Acc:HGNC:391]
ENSG00000204673	5.13393	8.58432	5.50454	5.23333	5.22403	5.24147	6.45521	8.31133	4.54316	4.15336	13.5333	5.86435	9.03732	4.81295	7.50255	5.08637	6.51936	10.056	7.03158	5.70182	8.37457	8.32724	9.91224	8.18886	7.86994	7.527	6.89744	8.61791	4.53121	8.28145	AKT1S1	AKT1 substrate 1 [Source:HGNC Symbol;Acc:HGNC:28426]
ENSG00000105221	5.12665	5.51386	4.64978	4.31163	4.16178	4.38415	4.8338	5.06596	4.25831	3.93843	9.21787	7.8836	8.5573	5.86867	5.67199	5.2647	5.56886	10.1848	8.58449	5.69324	8.96942	8.2056	9.07937	8.1943	6.3142	9.29105	8.41607	8.11878	6.67196	10.2224	AKT2	AKT serine/threonine kinase 2 [Source:HGNC Symbol;Acc:HGNC:392]
ENSG00000117020	0.992873	0.494755	1.63821	1.84041	2.19228	1.64631	1.4875	0.698692	1.73915	2.25132	0.788448	1.76219	0.465222	1.00333	1.37183	1.10822	2.91067	0.845795	0.464181	2.12077	0.45174	0.307988	0.602685	0.406789	0.658417	0.475734	0.347911	0.340251	1.78599	1.01582	AKT3	AKT serine/threonine kinase 3 [Source:HGNC Symbol;Acc:HGNC:393]
ENSG00000166971	2.54906	2.64242	2.60794	2.53602	2.45891	3.16988	3.46492	2.44341	3.142	2.68279	2.52324	3.05223	3.47517	2.27911	3.87952	2.00351	3.36844	2.33134	3.41616	3.60883	2.72954	3.57037	3.13834	2.91314	2.67487	2.52888	2.58483	4.21824	2.75181	3.49822	AKTIP	AKT interacting protein [Source:HGNC Symbol;Acc:HGNC:16710]
ENSG00000269155	0.887028	1.18601	1.10558	0.552576	0.509187	0.825856	0.387882	0.321284	0.218106	0.485883	0.609095	0.258808	0.933494	1.20235	0.641159	0.400997	0.322345	0.0769306	0.101106	0.429449	0.318219	0.17703	0.576895	0.796497	0.454145	1.1895	1.77211	1.57711	0.219446	0.077852	AL009178.1
ENSG00000223474	0	0.0292838	0	0.0195435	0	0.0415665	0.0163739	0	0	0.0515543	0	0	0.0508995	0	0	0.032797	0.0183403	0	0	0	0	0	0	0	0	0	0.0966254	0.049139	0.0783195	0	AL020996.1	NA
ENSG00000268402	2.95459	5.06853	13.8095	5.91966	1.74744	7.19447	2.83404	6.06423	0.882161	7.43598	0	3.14036	2.20246	7.91662	9.36919	11.3532	1.5872	1.45207	7.63353	6.07939	7.50798	4.00972	1.92157	2.05008	0	0	0	0	11.2965	0	AL031320.1	NA
ENSG00000268111	3.5455	1.01371	2.94604	0	5.5918	2.15834	0	0	0	1.78464	0	0	0	0	0.936919	3.40597	0.634879	4.64661	0	0	0	0	0	0	0	0	0	0	0	0	AL031663.1	NA
ENSG00000269549	0.157578	0.0579261	0.056115	0.038659	0.119824	0.0274075	0.0215927	0.12321	0.0537698	0.0453241	0.0750802	0	0	0.0723805	0.107076	0.194627	0.0483717	0	0.0872404	0.0617589	0.0457629	0.0611005	0	0.0312392	0	0	0.0637114	0.0324006	0.0860685	0.0223917	AL031663.2	NA
ENSG00000267882	0.0957382	0.0547456	0.0397755	0	0	0	0.0306107	0	0	0.0160633	0.212874	0	0	0.205219	0	0	0.0171434	0	0	0	0.0324377	0.0433093	0	0	0	0.200693	0.09032	0.18373	0.0244029	0	AL031666.2
ENSG00000224997	0.505516	0.591274	0.0286394	0.0789215	0.244619	0.0559518	0.0661216	0	0.164655	0.277584	0	0	0	0.0985088	0.0364324	0.397326	0.0740623	0.0451712	0	0.0630397	0	0.187103	0.298883	0.573968	0.363626	0	0.260131	0.066145	0.175707	0.228561	AL049840.1	NA
ENSG00000269407	0	0	0	1.42428	0.735764	0	1.19328	0	0.742872	0	0	1.76301	1.85471	7.99995	0.986231	1.19508	0	1.22279	3.21412	0	0	1.6883	0	0	1.96869	0	0	0	0	0	AL096677.1	NA
ENSG00000269375	0.615717	0.0440104	0	0.0587438	0.0303463	0.031235	0.0246082	0.0702081	0.0612789	0	0.256696	0.0363573	0	0	0.203383	0.197162	0.0275635	0	0	0	0.0521538	0	0	0.0712038	0	0	0	0.0738508	0	0.0510375	AL117190.3	NA
ENSG00000267848	0.435031	0.124381	0.813323	0.33204	0.0857639	0.176551	0.278188	0.198421	0.432962	0.437948	0.725469	0	0.864771	0.466255	0	0.83582	0.233698	0	0	0.397833	0.147396	0	0	0.201234	0	0.455972	0	0	0.665315	0.865446	AL118506.1	NA
ENSG00000268466	0.127193	0.218197	0.158531	0.254837	0.112839	0.0774293	0.183006	0	0.189882	0.256091	0.106055	0.225318	0.189629	0.136322	0	0.0610936	0.102492	0.125021	0.164309	0.0436189	0	0.086308	0.413611	0	0	0.199973	0.089996	0	0.243153	0	AL132989.1	NA
ENSG00000269120	1.14371	2.28901	0.475167	1.09118	1.80381	0	0	0.521654	0.910617	0.383793	0.63576	0	0	1.6344	0.302232	0.366233	0.2048	0.749453	3.4474	0.784438	2.71256	0.517384	0.495889	0.529052	4.22315	4.79506	1.07898	1.09744	0.291522	0.758429	AL133318.1	NA
ENSG00000268657	0.327782	0.0234293	0.0340451	0.0312727	0.113085	0	0.0393011	0.0373758	0.0978668	0.0824947	0.0455514	0	0	0	0	0.131201	0	0	0	0	0	0	0	0.0379059	0	0	0	0	0	0	AL133373.1	NA
ENSG00000212673	0.135325	0.193455	0.196777	0.103287	0.213428	0.137299	0.0865357	0.123445	0.296298	0.204348	0.225671	0.031963	0	0.241729	0.0715206	0.216665	0.12116	0.0443379	0.0582712	0.123754	0	0.0612172	0.0586739	0	0.0713837	0.283677	0.063833	0	0.379424	0.134607	AL136115.1	NA
ENSG00000203630	0	0	0.066552	0.213964	0	0.0325051	0	0	0.0637706	0.0268771	0	0.0378357	0.159214	0	0	0	0	0	0.0689777	0	0	0	0	0.0740991	0.337997	0.0839497	0	0.0768537	0.0816614	0	AL136531.1	NA
ENSG00000268130	0	0	0	0.676532	4.19385	0	0	0	0.705728	0.594879	0	2.51229	0	1.26666	0	7.94726	1.90464	0	3.05341	0	0	0	0	0	0	0	1.67243	0	0	0	AL137002.1	NA
ENSG00000269624	0.430232	2.61674	1.92557	0.694071	0.346982	0.761908	1.55693	0.588695	1.33127	1.16154	4.82659	3.7137	7.40552	5.28182	6.85248	3.86999	3.44578	11.9561	6.87144	6.78692	7.315	7.53731	7.52942	6.5132	5.88	6.39518	5.86686	6.98051	2.96089	1.86742	AL138847.1	NA
ENSG00000253459	0	0.107969	0.0522965	0.0720567	0	0.0255425	0.0402468	0.172238	0.0751663	0	0	0	0	0.0899403	0	0	0.0225401	0.0412421	0	0.0287782	0	0	0.0545771	0	0.132799	0	0.118752	0.120783	0.0962542	0	AL139099.1	NA
ENSG00000269305	0	6.47047	3.13408	2.30309	1.18975	0.918443	1.68837	2.75256	1.50155	2.02512	14.2573	2.13812	3.74887	7.00705	0.398689	0.966232	1.08064	6.92048	8.44561	1.72465	3.57827	0.682506	9.81227	1.3958	7.95852	30.8363	55.5103	9.40995	46.1474	12.0058	AL158147.2	NA
ENSG00000268925	1.18183	55.7538	47.1366	41.945	4.19385	14.3889	20.9719	9.70276	28.9349	17.2515	100.514	52.7581	35.2394	214.065	28.1076	78.3373	4.44415	33.6879	212.212	15.4011	72.0766	67.3634	75.3255	21.3208	29.924	72.4654	102.018	127.577	37.0525	163.403	AL161645.2	NA
ENSG00000212670	0.15908	0.409349	0.570041	0.546386	0.823247	0.363153	0.438697	0.653018	0.284983	0.880808	0.265286	0.253624	0.355754	0.426245	0.18917	0.420254	0.363195	0.117273	0.462379	0.136386	0.404243	0.215891	0.620765	0.496709	0.377617	0.18758	0.225116	0.515174	0.212878	0.197796	AL161915.1	NA
ENSG00000215902	0	2.76465	1.33911	0	0	0	1.03056	1.47012	0	0	8.95844	1.5226	3.20358	1.15151	0.851745	1.03211	1.15432	0	5.55166	1.47379	2.18414	2.91616	1.39751	5.96386	3.40046	5.06751	0	10.8247	0.821563	1.0687	AL353354.1	NA
ENSG00000227921	0.634793	0.352315	0.255975	0.309944	0.110423	0.0795597	0.026863	0.357659	0.0668937	0.16916	0.373622	0.132295	0.222682	0.120062	0.207218	0.304905	0.32095	0.128461	0.192949	0.0256109	0.07591	0.0253379	0.0485705	0.0518187	0.177275	0.0587073	0.132103	0.161235	0.228428	0.129999	AL353791.1	NA
ENSG00000268578	0	0.450536	0.327337	0.150341	0	0.319754	0.629788	0	0.313657	0	0.437968	0.186096	0	0.28148	0.416409	0	0.423252	0	0	0.900651	0	0	0	0	0	0.825816	0.37165	1.13402	0	0.261237	AL354718.1	NA
ENSG00000269591	0.204352	0.0876403	0.12735	0.0584898	0.18129	0	0.0980073	0.419428	0.061014	0.154291	0	0.0724003	0	0.109509	0.243005	0	0.109777	0	0	0.140159	0.207714	0	0	0	0.161693	0	0	0	0.468788	0.101634	AL354808.2	NA
ENSG00000215615	12.6799	6.77663	1.82354	5.08097	0.749932	3.85948	4.86504	10.677	0.582444	2.11112	16.9163	1.10582	3.19918	1.46354	1.00522	0.843293	0.785957	10.4501	1.76401	5.68636	6.93997	0.926594	9.89595	3.92532	4.3219	0.460049	5.6591	1.40388	4.17675	1.74637	AL354822.1	NA
ENSG00000224474	0.300466	0	0.187248	0	0.177706	0.18291	0	0	0.358845	0.302481	0	0	0.447959	0	0.2382	0	0.16141	0	0	0.618243	0	0	0	0	0	0	0	0	0	0	AL355490.1	NA
ENSG00000248835	1.17075	1.57476	0.762763	1.00528	0.959944	0.664105	0.561492	0.473306	0.730886	0.910734	0.576836	0.490203	0.674375	0.85553	0.527347	0.639018	0.485986	0.784605	1.37489	0.620486	0.513867	0.686092	0.865247	1.44005	1.13689	0.66933	0.753062	0.536159	0.651085	0.529335	AL357673.1	NA
ENSG00000268211	0.153651	0.0658964	0.0239385	0.0439783	0.0227186	0.046768	0.0368457	0	0	0.0193352	0.192174	0.0272187	0	0.164679	0.0609048	0.147604	0.0412705	0	0.148866	0	0	0.0521308	0	0	0	0.0603928	0.217433	0.27644	0	0.0764181	AL359091.2	NA
ENSG00000215642	0.0755971	0	0.0235557	0.0649125	0.0223553	0.13806	0.0362564	0	0	0.152208	0	0.0267835	0	0	0.0299654	0	0.0203053	0	0.0488286	0	0	0	0	0	0	0	0.0534891	0	0	0.075196	AL360154.1	NA
ENSG00000268172	0.0344726	0.147842	0.085932	0.0592007	0.0611646	0.062956	0.0661323	0.094339	0.0205852	0.104111	0.114975	0.14656	0	0.0369468	0.0273287	0.0331159	0.0740743	0.0677677	0.044532	0	0.0350397	0	0.0896795	0	0	0.108396	0.0975649	0	0.079081	0.0342897	AL590452.1	NA
ENSG00000203301	0.156811	0.43041	0.175902	0.251343	0.129841	0.0381838	0.0451241	0	0.0749115	0.0473588	0.366103	0.0666685	0.0935146	0.134453	0.0745889	0.120512	0.134782	0	0.0405141	0.0215104	0.127513	0.0425623	0.163176	0.0870443	0.248154	0	0.133143	0	0.191856	0.218371	AL590822.1	NA
ENSG00000214239	5.37198	0.921551	6.69554	3.07515	1.27086	1.30809	2.06112	0	1.92471	4.32639	0	2.2839	0	8.06056	1.70349	1.03211	2.30865	0	5.55166	2.21069	0	0	0	2.98193	1.70023	0	0	0	2.46469	2.13739	AL591025.1	NA
ENSG00000269337	0.598903	0.0513703	0.429216	0.188561	0.513605	0.382814	0.373405	0.122924	0.375514	0.437115	0.399498	0.0424373	0.357156	0.192566	0.094958	0.143833	0.112605	0	0.193417	0.287539	0.152189	0.284474	0.467409	0.207778	0.0947763	0.0470799	0.0847513	0.862008	0.160288	0.0595725	AL591479.1	NA
ENSG00000268154	1.4182	1.21645	0.294604	0.270613	0.27959	0	0	2.5874	0	0.237952	0	0	0	0	0	0.454129	0	0	0	0	0.480511	0	0	0	0	0	0	0.680412	0	0	AL591806.1	Metazoan signal recognition particle RNA [Source:RFAM;Acc:RF00017]
ENSG00000220023	5.886	2.34544	4.88118	3.3694	4.92024	1.8621	4.96791	2.21959	4.77405	5.36557	1.27526	4.77828	1.34739	4.12285	7.82603	2.98301	2.88808	1.00221	1.88593	2.11388	3.34473	0.566079	2.29081	2.15459	1.35685	0.109299	2.26269	1.30079	5.316	3.36534	AL592183.1	NA
ENSG00000231360	0.79303	2.15401	0.329473	0.529625	0.234512	0.24138	0.126779	0.542559	0.236777	1.89607	0.330619	2.76282	3.74398	0.070829	1.62411	0.444395	0.248508	3.11795	0.682963	0.0906526	1.07477	0.986549	0.773642	0.458544	0.104581	0.519502	0.748149	0.190236	0.252671	0.262941	AL592284.1	NA
ENSG00000229631	0.158547	0	0.123506	0.0680692	0	0.024129	0.0190098	0.0542357	0.0473378	0.0199512	0.0660991	0.028086	0	0	0.188536	0.152307	0.085171	0	0.0512031	0	0.161155	0	0	0.0550048	0	0	0.0560903	0	0	0	AL603926.1	NA
ENSG00000215033	0.035995	0.0617486	0.201886	0.226656	0	0.0657363	0.0863161	0	0	0.543544	0	0	0	0.115735	0.0285356	0.0691567	0	0	0	0.0246879	0.0365871	0	0	0	0	0	0	0	0	0	AL603965.1	NA
ENSG00000269832	0	0	0.139623	0.0320631	0	0.136388	0	0.0766411	0	0.112773	0	0.0793773	0	0.0600312	0	0.0538068	0.0601781	0	0	0	0	0	0.145711	0	0	0	0	0	0.0428303	0	AL627171.2	NA
ENSG00000237683	1.09256	1.46285	0.730697	0.411869	1.52876	0.665103	0.639018	1.31266	0.811548	0.925516	0.488826	0.188823	0.556203	0.456968	0.274632	0.30719	0.143152	0.576242	0.275392	0.347263	0.43338	0.506301	0.103986	0.14792	0.210851	0.083792	0.452516	0.115064	1.01885	0.238559	AL627309.1	NA
ENSG00000268179	0	0	0.920636	0.241619	0.499268	0.128473	0.809727	0	0.252046	0.531142	0	0.299082	0	0	0	0.810945	1.13371	0	0	0.144747	0	0	0	0	0	0	0	0.60751	0.161379	0	AL645608.1	NA
ENSG00000215014	0.0695879	0	0.216833	0.318681	0.0823131	0.296534	0.30037	0.380874	0.290879	0.0350272	0.232093	0.0493089	0	0	0.386169	0.0668492	0.261677	0.205199	0.179789	0.0477283	0	0.566634	0.181031	0.0965688	0	0.109406	0.492372	0	0.106424	0.207656	AL645728.1
ENSG00000268996	0	0.579261	0.841725	2.83499	0.266276	1.23334	1.83538	0.308024	1.20982	0.679861	1.5016	0.319021	0.671227	0	1.60615	0.432504	1.69301	0	0	1.08078	0	1.22201	0.585621	0.937177	0	0.707843	0.637114	0.324006	0.860685	0.671751	AL807752.1	MAN1B1 antisense RNA 1 (head to head) [Source:HGNC Symbol;Acc:HGNC:48715]
ENSG00000236029	0.0190618	0.00817505	0.0534563	0.0545591	0.0281845	0.02901	0.00457104	0.0260827	0.0227654	0.00479741	0	0	0.0568377	0.051075	0	0.0732466	0.02048	0	0.0123121	0.0392219	0.00968771	0	0	0	0.0150827	0	0.0269746	0	0.00728806	0	AL953854.2	NA
ENSG00000148218	6.17206	10.941	16.283	12.2325	9.09344	7.38094	10.1368	6.92518	9.0093	9.72057	46.2942	28.4953	48.5445	38.9406	21.9859	12.7016	23.1209	35.0113	59.3378	32.0879	63.7676	38.363	61.7103	64.0099	41.7605	60.0554	52.463	63.527	42.7807	50.1104	ALAD	aminolevulinate dehydratase [Source:HGNC Symbol;Acc:HGNC:395]
ENSG00000023330	14.6518	30.1474	30.9299	14.8218	10.9311	19.4387	46.4399	7.88158	26.5984	12.0336	41.9662	105.227	239.533	117.625	44.5332	96.968	38.4532	447.355	86.7622	58.3967	42.291	62.1191	53.4645	47.1065	53.3199	142.829	37.9065	64.2715	113.77	73.1205	ALAS1	5'-aminolevulinate synthase 1 [Source:HGNC Symbol;Acc:HGNC:396]
ENSG00000158578	0.0332287	0.285016	0.28991	0.0190215	1.86699	0.121369	0.430286	0.0454675	0.0793696	0.351241	0.166239	0.470907	0.19816	0.0712273	0.395139	0.127684	0.44626	0.555241	0.0429252	0.0683718	0.0337753	0.405858	0.129665	0.0461123	0.157753	0	0.0940445	0	0.152455	0.0661049	ALAS2	5'-aminolevulinate synthase 2 [Source:HGNC Symbol;Acc:HGNC:397]
ENSG00000163631	840.073	9894.1	5089.52	2650.52	1017.59	2118.99	3161.55	1332.9	3029.59	1635.21	31157.3	27694	44807.4	46079.7	14696.3	18901.6	20188.7	37235.5	42954.3	15639.9	32878	38944.8	48270	50474.6	53450	39200.6	50331.9	52623.2	29968.2	32565.7	ALB	albumin [Source:HGNC Symbol;Acc:HGNC:399]
ENSG00000170017	8.33655	6.76087	11.1415	13.0727	8.87375	10.9255	7.94433	5.18994	11.826	15.2734	5.22157	8.46879	8.12877	8.04564	11.041	7.7238	8.07063	6.9903	7.42618	7.01853	8.46365	8.43165	7.67022	6.8947	7.76862	5.55951	9.29513	8.04666	7.79472	6.15047	ALCAM	activated leukocyte cell adhesion molecule [Source:HGNC Symbol;Acc:HGNC:400]
ENSG00000161618	9.14821	7.25729	4.22585	4.17897	4.80536	3.17034	3.77954	7.83661	3.36524	3.68228	7.38594	3.5171	5.78342	5.5326	3.57171	3.78522	3.11765	4.02312	5.10985	2.67111	4.37769	5.3889	6.79399	5.00178	7.20226	4.46613	5.07887	5.27565	2.70941	3.34212	ALDH16A1	aldehyde dehydrogenase 16 family member A1 [Source:HGNC Symbol;Acc:HGNC:28114]
ENSG00000059573	6.11684	9.11688	7.85923	7.176	7.2354	9.2172	7.78683	8.62812	7.00092	8.01091	12.2785	8.44119	6.98033	7.00102	7.42351	8.27008	6.78488	6.16084	7.63353	7.05701	5.27717	9.60796	5.27971	8.06931	8.69398	14.0692	8.25526	9.70076	6.20766	8.01863	ALDH18A1	aldehyde dehydrogenase 18 family member A1 [Source:HGNC Symbol;Acc:HGNC:9722]
ENSG00000165092	58.4902	252.405	170.961	115.236	68.6708	110.228	164.194	61.0637	134.983	117.414	216.953	176.963	479.313	346.653	355.109	236.134	251.353	255.996	305.513	261.151	316.236	196.149	345.891	416.238	263.66	521.973	356.193	680.973	317.498	240.221	ALDH1A1	aldehyde dehydrogenase 1 family member A1 [Source:HGNC Symbol;Acc:HGNC:402]
ENSG00000128918	0.978694	1.10753	0.707295	0.725024	1.38141	0.540712	0.611381	0.810252	0.633535	0.525745	1.23436	0.454555	0.833779	0.66991	1.51263	1.03498	0.728984	0.452697	0.414346	0.394857	1.11183	2.02021	1.64744	0.467937	1.49672	0.879262	0.768128	1.0772	0.264135	0.752623	ALDH1A2	aldehyde dehydrogenase 1 family member A2 [Source:HGNC Symbol;Acc:HGNC:15472]
ENSG00000184254	0.982815	0.12645	1.30918	1.35025	1.77287	1.3312	0.577415	0.285771	0.440163	0.760604	0.655586	0.400434	0.146526	0.395008	0.925232	1.15657	1.37931	0.374337	0.523714	0.547693	0.761724	0.466829	0.814969	0.272775	0.583239	0.424926	0.382467	0.424373	0.666986	0.45214	ALDH1A3	aldehyde dehydrogenase 1 family member A3 [Source:HGNC Symbol;Acc:HGNC:409]
ENSG00000137124	6.33704	14.2831	32.588	24.5061	10.5188	28.7497	29.3498	7.65841	15.7028	12.2003	75.903	58.9643	70.6167	55.5248	70.6265	23.1952	42.3045	60.7878	66.1473	45.8591	80.9627	64.4067	69.2517	46.1528	41.9068	103.122	48.7654	97.2682	33.4783	70.2118	ALDH1B1	aldehyde dehydrogenase 1 family member B1 [Source:HGNC Symbol;Acc:HGNC:407]
ENSG00000144908	0.569143	2.70716	4.50772	3.72006	0.67016	0.831525	2.65765	1.5009	1.57881	1.60689	6.41948	6.82654	14.3169	5.39012	6.64081	1.33207	5.76463	23.5619	16.469	7.72555	40.2272	15.0406	50.0649	10.0019	10.2103	29.2278	16.8182	11.2599	24.1502	34.1681	ALDH1L1	aldehyde dehydrogenase 1 family member L1 [Source:HGNC Symbol;Acc:HGNC:3978]
ENSG00000136010	0.2419	0.114476	0.192336	0.386772	0.231868	0.345294	0.284038	0.0798957	0.33871	0.386276	0.125193	0.135943	0.0497439	0.0804607	0.171932	0.176288	0.295744	0.0491936	0.0538774	0.114422	0.0593502	0.0792417	0.108499	0.0463021	0.0924016	0.0131144	0	0.0480234	0.0956767	0.066377	ALDH1L2	aldehyde dehydrogenase 1 family member L2 [Source:HGNC Symbol;Acc:HGNC:26777]
ENSG00000111275	48.6792	175.513	92.5781	70.9283	66.3592	73.1587	74.0379	184.035	71.4904	47.1954	879.443	353.087	1070.83	885.821	334.077	378.755	217.949	556.308	1110.17	407.602	1441.6	984.429	1125.24	1652.76	1184.6	1398.88	1194.99	1842.1	512.758	472.014	ALDH2	aldehyde dehydrogenase 2 family (mitochondrial) [Source:HGNC Symbol;Acc:HGNC:404]
ENSG00000108602	0.235281	1.98705	0.823356	0.341892	0.192673	0.0550878	0.772527	4.30904	0.183727	0.0728795	0.0603631	0.0128244	0.0809481	0.0193975	0.301306	0.0869313	0.11667	0.0177895	0	0.0744795	0.0735851	1.00704	0.0470829	0.100463	0.0286409	0.142273	0	0.104198	0.110716	0.0900126	ALDH3A1	aldehyde dehydrogenase 3 family member A1 [Source:HGNC Symbol;Acc:HGNC:405]
ENSG00000072210	16.7693	25.4518	33.2199	27.6103	15.2439	19.755	20.3514	26.4771	19.9423	17.9818	38.5136	26.2785	51.9177	37.8997	36.6178	20.6247	29.2377	47.1497	35.4947	28.6222	47.7199	41.0151	42.2394	57.5761	40.9098	60.5339	41.8974	52.5404	35.8493	36.8017	ALDH3A2	aldehyde dehydrogenase 3 family member A2 [Source:HGNC Symbol;Acc:HGNC:403]
ENSG00000006534	4.18756	1.89237	2.66972	4.91076	2.41332	3.61843	3.12811	2.79902	2.83315	2.81941	1.80386	2.19318	1.38914	1.02159	2.12261	1.35807	2.5142	1.01059	0.982294	1.90251	1.39342	1.2209	0.877636	0.876879	1.23723	1.73433	1.09121	1.84978	1.05646	1.57665	ALDH3B1	aldehyde dehydrogenase 3 family member B1 [Source:HGNC Symbol;Acc:HGNC:410]
ENSG00000159423	16.963	51.6339	37.5985	22.9768	18.6659	21.3317	32.9478	49.6323	22.6476	12.7108	135.282	43.7317	110.249	52.5009	66.7355	31.4084	26.3147	72.9506	57.5403	22.8204	122.61	124.161	85.2308	74.6234	53.201	90.3493	60.4468	81.9096	29.1779	48.1895	ALDH4A1	aldehyde dehydrogenase 4 family member A1 [Source:HGNC Symbol;Acc:HGNC:406]
ENSG00000112294	1.57863	6.66019	7.25445	3.21797	2.09503	4.13308	4.31493	3.17864	5.21153	3.38516	19.8619	21.4807	25.181	28.2264	12.9015	6.47288	15.0302	32.1941	26.3947	15.1495	26.6651	26.6144	25.0079	35.5144	18.9699	34.404	32.274	33.3617	30.7968	31.8137	ALDH5A1	aldehyde dehydrogenase 5 family member A1 [Source:HGNC Symbol;Acc:HGNC:408]
ENSG00000119711	1.31629	10.3981	11.213	5.63912	3.34629	6.06791	9.71382	3.39887	10.3767	6.68971	48.522	60.0167	49.045	43.3698	28.6041	10.1771	29.71	82.2721	39.6989	35.741	52.4713	35.5833	60.6572	67.6009	36.2683	42.9418	35.9321	48.4029	58.8094	76.9432	ALDH6A1	aldehyde dehydrogenase 6 family member A1 [Source:HGNC Symbol;Acc:HGNC:7179]
ENSG00000164904	3.07814	12.5323	7.99918	6.63121	3.32547	3.81012	5.87559	3.72049	5.52656	4.23499	22.0385	17.3181	38.564	26.6235	14.5439	13.9669	11.3986	25.4047	26.1645	13.4765	27.2621	26.3037	37.0356	37.4905	27.7331	34.9893	28.2553	42.7386	18.077	23.2595	ALDH7A1	aldehyde dehydrogenase 7 family member A1 [Source:HGNC Symbol;Acc:HGNC:877]
ENSG00000118514	3.58506	21.3557	15.8858	8.98741	3.64111	9.24144	9.88951	7.91648	10.8369	9.28409	67.3719	66.1009	109.367	58.8281	35.8499	18.4074	36.552	94.8277	63.815	40.9193	93.3628	83.3486	111.371	91.9532	60.8028	87.3456	84.496	94.4463	59.8005	84.8472	ALDH8A1	aldehyde dehydrogenase 8 family member A1 [Source:HGNC Symbol;Acc:HGNC:15471]
ENSG00000143149	4.48011	4.76209	10.5266	8.83501	5.74309	9.83912	12.2751	3.98904	9.35709	8.44843	24.9157	37.973	30.4883	24.261	15.7192	7.43382	25.1149	41.2969	27.7465	22.4504	25.5362	26.3565	30.4756	33.2573	13.9421	34.0724	16.8051	25.4229	30.1604	42.09	ALDH9A1	aldehyde dehydrogenase 9 family member A1 [Source:HGNC Symbol;Acc:HGNC:412]
ENSG00000149925	36.717	50.3739	29.4388	32.6886	58.0446	41.9952	46.0024	46.8817	37.6847	31.5277	43.453	35.9144	27.8341	18.231	40.5009	42.612	46.3328	22.9612	22.2865	43.8135	22.2918	25.071	17.7335	21.9261	14.3164	22.2318	18.4774	20.8005	20.2246	22.3191	ALDOA	aldolase, fructose-bisphosphate A [Source:HGNC Symbol;Acc:HGNC:414]
ENSG00000136872	115.638	1474.68	670.683	609.74	206.117	400.442	480.934	433.834	445.965	344.404	3531.23	2601.92	4077.42	4155.48	1852.1	1975.49	1964.61	4162.81	4537.89	2165.27	4385.09	4867.81	8258.13	3693.21	6642.76	4147.6	6379.29	5214.64	2223.86	3705.23	ALDOB	aldolase, fructose-bisphosphate B [Source:HGNC Symbol;Acc:HGNC:417]
ENSG00000109107	0.896063	2.55504	1.35832	1.05362	1.91932	1.8281	1.60286	1.82258	2.12586	0.987401	26.0088	6.58961	6.49907	3.32238	8.06365	2.00077	6.58296	8.76	3.59777	7.14245	13.9328	5.12719	10.7734	5.78054	2.64441	15.9537	15.0107	7.49429	9.44461	6.67277	ALDOC	aldolase, fructose-bisphosphate C [Source:HGNC Symbol;Acc:HGNC:418]
ENSG00000033011	0.53924	0.840959	1.76426	1.24175	0.739324	1.55926	1.82797	0.670775	1.2807	1.09805	1.75762	1.43287	1.1511	0.669889	1.81684	0.37674	1.5669	1.60214	0.55411	1.39534	0.921823	1.23078	0.70141	1.07145	0.426674	1.11755	0.537627	1.02309	0.899659	1.37752	ALG1	ALG1, chitobiosyldiphosphodolichol beta-mannosyltransferase [Source:HGNC Symbol;Acc:HGNC:18294]
ENSG00000139133	0.232874	0.1831	0.326531	0.255505	0.172161	0.401662	0.316445	0.185877	0.231766	0.293044	0.0970865	0.220015	0.202525	0.249588	0.184615	0.0932121	0.291898	0.171673	0.150414	0.306132	0.295881	0.184355	0.176696	0.107722	0.153551	0.152552	0.109847	0.167589	0.400664	0.231638	ALG10	ALG10, alpha-1,2-glucosyltransferase [Source:HGNC Symbol;Acc:HGNC:23162]
ENSG00000175548	0.0648024	0.111167	0.323075	0.324587	0.12456	0.226831	0.411801	0.110838	0.522403	0.399576	0.189116	0.528057	0.217378	0.312541	0.205493	0.0933782	0.391632	0.270707	0.33485	0.311123	0.0988027	0.131917	0.2318	0.22482	0.10255	0.101883	0.137554	0.20986	0.545081	0.451211	ALG10B	ALG10B, alpha-1,2-glucosyltransferase [Source:HGNC Symbol;Acc:HGNC:31088]
ENSG00000253710	0.159348	0.168221	0.381941	0.378905	0.297231	0.485021	0.499693	0.285129	0.541648	0.549119	0.347498	1.12912	0.310667	0.420395	0.272087	0.259054	0.684813	0.746991	0.459199	0.765047	0.124592	0.29943	0.255102	0.187111	0.135783	0.211986	0.277533	0.458704	0.731099	0.841286	ALG11	ALG11, alpha-1,2-mannosyltransferase [Source:HGNC Symbol;Acc:HGNC:32456]
ENSG00000182858	0.715728	0.886756	1.53634	0.993934	0.972033	1.46848	1.72903	1.21511	1.17138	1.1008	1.56932	1.54025	1.24491	0.95177	1.32395	0.700293	1.47387	1.57637	0.633512	1.3636	1.09125	0.917365	0.930974	0.680548	0.566319	1.62539	0.825271	0.820309	1.32771	1.92485	ALG12	ALG12, alpha-1,6-mannosyltransferase [Source:HGNC Symbol;Acc:HGNC:19358]
ENSG00000101901	4.90626	6.62716	3.17513	3.0726	3.58375	2.64847	2.10668	5.10672	2.34756	2.55928	2.81468	2.48109	3.73546	4.16851	2.15253	5.14621	2.68631	2.71006	4.67221	2.4447	3.4312	3.18691	3.12269	3.05511	4.64522	2.67011	4.43573	3.47046	3.06228	2.40883	ALG13	ALG13, UDP-N-acetylglucosaminyltransferase subunit [Source:HGNC Symbol;Acc:HGNC:30881]
ENSG00000172339	0.493198	1.04812	0.940419	0.661573	0.535497	0.945521	0.939092	0.966953	0.668145	0.58543	1.69404	1.10058	2.42538	1.21498	1.42391	0.735432	0.806697	1.54115	1.36933	1.12083	1.1373	1.3986	1.45539	1.58337	0.745538	2.38409	0.875015	1.99186	1.09201	1.14225	ALG14	ALG14, UDP-N-acetylglucosaminyltransferase subunit [Source:HGNC Symbol;Acc:HGNC:28287]
ENSG00000189366	0.176174	0	0.21958	0.453823	0	0.268117	0.0422466	0	0	0.221694	0	0.249669	0	0	0.349162	0	0.0473201	0.0865828	0	0	0.0895361	0.717267	0.229156	0.122241	0.278795	1.93887	0.498611	0.126785	0.134716	0.0876197	ALG1L	ALG1, chitobiosyldiphosphodolichol beta-mannosyltransferase like [Source:HGNC Symbol;Acc:HGNC:33721]
ENSG00000119523	7.09101	8.73556	8.97157	7.41007	8.06402	9.25624	8.95862	9.73532	7.50251	7.39007	13.8092	11.7184	12.5939	13.7207	10.1489	8.91495	8.59004	13.0277	14.3244	9.75967	12.2143	14.4027	14.4234	17.2371	12.7278	14.7774	11.3815	11.7131	9.53455	9.51497	ALG2	ALG2, alpha-1,3/1,6-mannosyltransferase [Source:HGNC Symbol;Acc:HGNC:23159]
ENSG00000214160	5.36329	13.1688	6.50611	4.61698	4.95175	6.29309	8.34505	7.98293	5.69635	3.90518	15.1569	6.71588	11.3836	6.62583	7.74094	5.30954	5.02551	6.76065	10.419	5.91091	7.03288	8.75101	8.86674	9.0904	8.19585	11.9724	7.90829	9.04531	5.55694	10.2624	ALG3	ALG3, alpha-1,3- mannosyltransferase [Source:HGNC Symbol;Acc:HGNC:23056]
ENSG00000120697	4.49248	6.62559	9.1644	7.38204	5.71542	10.9196	9.28492	5.97025	7.70061	5.98675	13.5822	10.4202	17.3467	12.401	11.6581	6.24065	10.6604	12.1672	9.5193	11.128	8.21292	10.3953	9.37488	16.281	7.87654	13.7197	8.87285	17.5375	9.36672	14.6276	ALG5	ALG5, dolichyl-phosphate beta-glucosyltransferase [Source:HGNC Symbol;Acc:HGNC:20266]
ENSG00000088035	1.84796	2.60492	1.47302	1.70568	1.45726	1.39529	1.70386	1.97976	1.37724	1.41329	1.05112	1.29929	1.79401	1.5507	1.21516	1.54129	1.15432	1.53479	1.42493	0.87445	1.5289	1.82746	1.58384	1.7494	1.63222	1.46395	1.56093	1.69072	1.19401	1.25394	ALG6	ALG6, alpha-1,3-glucosyltransferase [Source:HGNC Symbol;Acc:HGNC:23157]
ENSG00000159063	3.72129	6.084	4.52284	3.48368	2.91831	3.82982	5.07811	6.27346	3.4867	2.8252	8.29714	4.66183	8.30665	6.36819	5.75354	4.75986	4.40678	6.83047	7.40999	5.54178	5.68421	7.08706	6.97983	9.07288	7.90614	8.3719	6.16795	8.1969	5.7226	7.99616	ALG8	ALG8, alpha-1,3-glucosyltransferase [Source:HGNC Symbol;Acc:HGNC:23161]
ENSG00000086848	0.495503	0.516087	0.430105	0.40521	0.408186	0.479392	0.445582	0.593256	0.4544	0.289497	0.708269	0.407534	0.422134	0.360367	0.343716	0.493003	0.399275	0.40007	0.594375	0.436951	0.620575	0.78053	0.47188	0.626227	0.5881	0.486896	0.626064	0.738655	0.575115	0.413663	ALG9	ALG9, alpha-1,2-mannosyltransferase [Source:HGNC Symbol;Acc:HGNC:15672]
ENSG00000171094	0.0412148	0.00883789	0	0.00589828	0.00609395	0.0313621	0.0197667	0.0140988	0	0.0518639	0	0.0146021	0	0	0.00816843	0.00989819	0	0	0	0	0.0314196	0	0.0268048	0.0285974	0	0	0.0145809	0	0	0	ALK	ALK receptor tyrosine kinase [Source:HGNC Symbol;Acc:HGNC:427]
ENSG00000100601	1.44613	2.16001	1.64705	1.94111	1.68108	2.47405	1.7937	0.989382	1.75688	1.83233	1.91265	2.6501	1.78427	1.89732	1.91732	1.72454	0.964373	2.79385	1.8037	1.53909	2.58503	1.59035	2.3675	1.93762	1.1837	1.80321	1.41133	2.04554	1.79219	1.83527	ALKBH1	alkB homolog 1, histone H2A dioxygenase [Source:HGNC Symbol;Acc:HGNC:17911]
ENSG00000189046	5.17795	9.14862	4.86927	3.15932	3.24579	3.20873	3.34583	8.23059	2.40694	2.57512	9.669	5.27284	11.1866	9.27148	3.88369	5.09332	3.01477	5.94286	7.69027	5.35901	5.29465	5.59643	9.07431	8.47639	13.1498	20.2789	21.0607	13.9236	8.79615	6.60002	ALKBH2	alkB homolog 2, alpha-ketoglutarate dependent dioxygenase [Source:HGNC Symbol;Acc:HGNC:32487]
ENSG00000166199	2.45136	3.30779	3.09259	2.53272	2.68746	2.78437	3.25461	5.07227	2.92764	2.36246	3.83868	2.4784	3.20898	2.33894	4.3133	2.29745	3.29216	4.46639	2.78051	3.85472	4.80105	2.4748	5.13283	2.61359	2.8858	3.85404	2.70747	3.48525	2.78888	2.2302	ALKBH3	alkB homolog 3, alpha-ketoglutaratedependent dioxygenase [Source:HGNC Symbol;Acc:HGNC:30141]
ENSG00000160993	2.1776	2.5255	2.37008	2.56333	3.0293	2.33385	2.20644	2.85375	1.77653	2.37746	5.01239	1.95594	3.15509	2.30102	2.62597	1.7678	2.04304	2.29115	3.60546	2.46121	4.17745	3.82936	4.06921	3.87315	3.7858	3.8094	2.90794	3.31083	1.73552	1.89148	ALKBH4	alkB homolog 4, lysine demethylase [Source:HGNC Symbol;Acc:HGNC:21900]
ENSG00000091542	7.00209	10.1053	10.9991	10.3579	13.7253	10.3519	12.2815	10.0678	9.74303	9.4099	20.1287	16.1921	17.3656	15.1999	14.8732	10.8051	13.9116	18.9215	16.6837	17.0604	24.3795	21.8411	21.4541	23.1048	16.9202	22.4019	19.6916	21.6921	15.791	16.9812	ALKBH5	alkB homolog 5, RNA demethylase [Source:HGNC Symbol;Acc:HGNC:25996]
ENSG00000239382	0.611151	0.368363	0.360277	0.274206	0.175843	0.130717	0.110906	0.474629	0.216995	0.232797	0.220361	0.0585206	0.197006	0.0885157	0.117851	0.301483	0.133098	0.0811776	0.170701	0.124618	0.235051	0.067249	0.214851	0.0916875	0.339808	0.103876	0.16362	0.142644	0.113675	0.1643	ALKBH6	alkB homolog 6 [Source:HGNC Symbol;Acc:HGNC:28243]
ENSG00000125652	11.4834	30.0911	32.2036	24.388	21.4956	33.1354	27.317	19.5627	27.532	19.277	130.316	43.8176	96.8156	68.7996	54.7586	22.3387	50.2762	78.9547	62.3786	57.7321	66.824	71.2984	107.098	76.5716	53.518	115.367	53.4634	77.2694	64.1458	68.4207	ALKBH7	alkB homolog 7 [Source:HGNC Symbol;Acc:HGNC:21306]
ENSG00000137760	1.10158	1.05285	1.01013	1.24316	0.707352	1.02504	0.920781	0.732122	0.977307	0.918854	1.07597	1.34926	1.26693	0.927647	0.823391	0.680287	1.07363	1.63962	1.15875	1.18728	1.1197	1.15326	1.71943	1.5942	1.29498	0.66802	1.40297	0.906008	1.09505	1.26792	ALKBH8	alkB homolog 8, tRNA methyltransferase [Source:HGNC Symbol;Acc:HGNC:25189]
ENSG00000151360	3.76588	5.5032	1.19951	6.14788	3.66261	0.169814	0.414738	3.05358	0.716278	1.16542	0	0.256961	0.332709	0.807234	0.464405	1.68825	0.314692	0.329028	0.612604	0.72704	1.13417	0.795004	0.79826	1.00649	2.07479	0.789431	0.947401	0.160601	0.895898	0.416211	ALLC	allantoicase [Source:HGNC Symbol;Acc:HGNC:17377]
ENSG00000116127	0.438588	0.454027	0.700589	0.7734	0.602274	0.49102	0.628624	0.482862	0.933211	0.801856	0.420345	0.718001	0.488531	0.432245	0.519549	0.416484	0.6987	0.525246	0.429813	0.549764	0.435555	0.389969	0.439341	0.328805	0.311133	0.562736	0.449436	0.203166	0.801822	0.551594	ALMS1	ALMS1, centrosome and basal body associated protein [Source:HGNC Symbol;Acc:HGNC:428]
ENSG00000108839	0.73187	0.651004	0.743266	1.21031	0.641262	0.577538	0.546009	0.556351	0.598898	0.723132	0.316422	0.230485	0.161649	0.522933	0.343824	0.650988	0.844563	0.719372	0.525243	0.725065	0.220418	0.257505	0.352582	0.263312	0.257374	0.2557	0.306867	0.429159	0.41455	0.458362	ALOX12	arachidonate 12-lipoxygenase, 12S type [Source:HGNC Symbol;Acc:HGNC:429]
ENSG00000161905	0.0416628	0.0178679	0	0.0119248	0	0.0507248	0.0299723	0.028504	0.0373182	0	0	0.118087	0	0	0.0330289	0	0.0895246	0	0.0538204	0.0428629	0.0846963	0	0.0270962	0.0289082	0	0	0	0	0	0.0207209	ALOX15	arachidonate 15-lipoxygenase [Source:HGNC Symbol;Acc:HGNC:433]
ENSG00000179593	1.17091	1.88815	1.73668	1.98402	1.60663	1.89603	1.15683	1.15357	0.265697	0.943005	0.0781053	0.0497812	0	0.0250989	0.148521	0.134979	0.176122	0.0690546	0.0302518	0.112433	0	0	0.0304608	0.0649958	0.0370592	0.699544	0.198835	0	1.00281	0.582347	ALOX15B	arachidonate 15-lipoxygenase, type B [Source:HGNC Symbol;Acc:HGNC:434]
ENSG00000012779	9.60221	5.1992	3.77748	5.60687	6.2481	5.92739	8.45368	9.084	6.88301	5.9956	1.09106	3.08156	1.63526	1.52618	2.80694	3.17952	3.89714	1.55097	0.795462	3.62949	1.91683	1.2274	0.825988	1.60223	1.21807	1.87573	1.14369	1.10786	2.26604	2.67971	ALOX5	arachidonate 5-lipoxygenase [Source:HGNC Symbol;Acc:HGNC:435]
ENSG00000132965	3.74599	0.678821	4.50454	3.32226	4.55582	18.6607	19.7877	7.00274	17.0131	12.9864	0.527908	2.8039	0.707934	1.80951	4.34998	1.21642	5.98033	2.64483	0.545252	4.4148	1.01894	1.14564	0.343137	1.24469	0.584454	2.98621	0.522633	1.06314	4.5186	3.62116	ALOX5AP	arachidonate 5-lipoxygenase activating protein [Source:HGNC Symbol;Acc:HGNC:436]
ENSG00000073331	1.95039	1.36696	1.1079	1.14613	1.06845	0.917624	0.88298	3.79451	1.06847	1.02807	0.805932	0.843885	0.746246	0.974274	0.633988	0.983793	0.85303	0.84261	0.691198	0.812887	1.21638	0.515327	0.621139	0.518964	1.05614	0.606045	0.928145	0.629346	0.787501	0.595174	ALPK1	alpha kinase 1 [Source:HGNC Symbol;Acc:HGNC:20917]
ENSG00000198796	0.203008	0.406299	0.135884	0.043041	0.0222344	0.132737	0.108181	0.133746	0.0718375	0.3444	1.2664	0.0426218	0.470805	0.467392	0.220545	0.397261	0.407949	0.317788	0.631339	0.268161	0.504406	1.60202	0.0586801	0.0834725	1.08277	1.38307	0.255359	1.16877	1.38562	0.441257	ALPK2	alpha kinase 2 [Source:HGNC Symbol;Acc:HGNC:20565]
ENSG00000136383	2.94919	3.62488	1.32491	1.11684	1.97425	1.10482	2.06103	1.27715	1.31985	2.32949	0.94039	0.661371	0.289904	0.465445	0.822159	1.02117	1.00629	0.713556	0.736838	1.08918	0.48095	0.237505	0.210775	0.413763	0.410293	0.315909	0.513652	0.494449	0.872329	0.322367	ALPK3	alpha kinase 3 [Source:HGNC Symbol;Acc:HGNC:17574]
ENSG00000162551	10.1871	10.1303	12.9463	11.4072	9.11405	17.1006	17.4669	36.3773	17.9406	12.2686	48.0617	31.0911	25.0441	19.542	11.4333	14.1934	11.4506	43.7527	22.5511	18.105	33.1208	32.6312	26.1038	17.0753	23.9025	28.4446	24.537	18.2858	18.6921	11.6308	ALPL	alkaline phosphatase, liver/bone/kidney [Source:HGNC Symbol;Acc:HGNC:438]
ENSG00000003393	1.53009	1.80457	1.57504	1.48588	1.2241	1.20174	1.53319	1.64501	1.67645	1.76727	1.99345	3.26712	1.96548	2.38665	1.77077	1.54861	2.07692	3.54505	1.95894	2.51117	2.49258	2.03016	2.33676	1.8674	2.41056	2.29822	2.3489	2.54638	2.78925	3.05074	ALS2	ALS2, alsin Rho guanine nucleotide exchange factor [Source:HGNC Symbol;Acc:HGNC:443]
ENSG00000178038	19.3306	8.96521	3.73744	2.87734	2.98205	1.27732	2.06146	12.877	2.13191	3.55863	1.99762	0.976401	1.86761	2.16494	1.66963	3.57256	2.05247	1.20821	2.72066	1.59486	2.14869	2.70945	2.62744	2.05347	5.55067	2.63419	3.50107	1.98331	2.37679	1.53419	ALS2CL	ALS2 C-terminal like [Source:HGNC Symbol;Acc:HGNC:20605]
ENSG00000155754	0.052025	0.0267743	0.064843	0.0416939	0.043077	0.00633409	0.00499025	0.0427121	0.00621331	0.0366616	0.0520549	0	0.0310252	0.0111518	0.032995	0.0299865	0.0335372	0	0.0537651	0.0356824	0	0.0706041	0.0270683	0	0.0164659	0	0.0294484	0.0299521	0.0477387	0	ALS2CR11	C2 calcium dependent domain containing 6 [Source:HGNC Symbol;Acc:HGNC:14438]
ENSG00000155749	0.242198	0.577062	0.234788	0.107834	0.175075	0.0655284	0.0516259	0.368226	0.160697	0.135456	0	0.0381372	0	0.086527	0.0640021	0.180962	0.0144564	0.105805	0.139055	0.0738294	0.136768	0.109564	0.0700079	0	0.127759	0.0423094	0.266572	0.116199	0.288093	0.160608	ALS2CR12	amyotrophic lateral sclerosis 2 chromosome region 12 [Source:HGNC Symbol;Acc:HGNC:14439]
ENSG00000183684	9.5982	5.5398	8.94432	8.03623	9.46999	12.3958	9.33568	4.97106	7.31172	8.46602	8.90064	9.18472	10.7657	8.07585	10.0625	6.72146	8.64977	10.5364	5.73601	6.21398	12.2635	10.0433	7.87588	7.84241	5.74916	9.66064	4.37941	6.97196	9.87747	8.6104	ALYREF	Aly/REF export factor [Source:HGNC Symbol;Acc:HGNC:19071]
ENSG00000242110	0.0292714	0.100429	0.255384	0.108915	0.103873	0.19601	0.315869	0.160211	0.227231	0.139971	0.439324	0.684463	0.654602	0.439213	0.38289	0.126538	0.330216	0.489117	0.756263	0.572178	0.371912	0.476698	0.571117	0.649931	0.555864	0.391176	0.1864	0.526634	0.223831	0.538649	AMACR	alpha-methylacyl-CoA racemase [Source:HGNC Symbol;Acc:HGNC:451]
ENSG00000106927	248.759	893.651	845.358	491.061	306.864	460.453	556.517	226.81	428.167	234.11	7598.56	2821.69	6709.82	4043.73	2919.39	1792.23	2539.82	3653.55	4920.05	2385.46	6400.3	4944.16	6046.73	5941.53	4483.11	7707.39	4995.45	7114.37	3099.22	4192.88	AMBP	alpha-1-microglobulin/bikunin precursor [Source:HGNC Symbol;Acc:HGNC:453]
ENSG00000110497	2.0701	1.94999	2.19426	2.07906	1.84195	1.92403	2.09645	2.54171	2.18534	1.87	2.45041	2.2461	1.7498	1.83239	1.93416	1.42045	2.21417	2.2255	1.31321	2.11071	2.3202	1.93144	1.79109	1.69286	1.38934	1.88884	2.27553	2.00851	1.91509	2.84967	AMBRA1	autophagy and beclin 1 regulator 1 [Source:HGNC Symbol;Acc:HGNC:25990]
ENSG00000123505	13.0629	9.94428	9.04382	12.2133	8.55913	15.9287	12.4431	10.7135	12.536	11.9145	7.68651	12.4224	10.3528	11.1314	14.2652	14.3857	10.5855	11.2373	13.5986	11.9275	9.39062	11.0902	7.30447	10.7817	7.3897	10.0947	10.5387	6.9818	14.8371	15.5563	AMD1	adenosylmethionine decarboxylase 1 [Source:HGNC Symbol;Acc:HGNC:457]
ENSG00000139344	2.46331	19.1346	12.6259	6.41676	2.3572	8.66033	7.93798	8.89988	20.1802	8.86049	58.9872	69.3282	86.8606	65.1425	85.2882	19.9679	48.4857	136.841	36.2906	44.5537	44.647	55.8544	97.9596	72.5544	43.4494	25.9349	49.8203	48.9594	52.1067	86.4467	AMDHD1	amidohydrolase domain containing 1 [Source:HGNC Symbol;Acc:HGNC:28577]
ENSG00000162066	1.25059	1.39309	1.49798	1.376	1.1719	1.79944	1.44104	1.20007	1.2996	1.58598	2.13968	1.38101	1.52548	0.922578	1.01718	0.76451	1.32618	0.893988	0.860215	1.13623	1.40323	0.506955	0.90841	1.03678	0.796763	1.22567	0.781435	1.14545	1.03081	1.03394	AMDHD2	amidohydrolase domain containing 2 [Source:HGNC Symbol;Acc:HGNC:24262]
ENSG00000184675	0.327549	0.367398	0.533866	0.591355	0.546398	0.480597	0.612258	0.287302	0.626906	0.587622	0.812339	1.0236	1.23962	1.62027	0.565947	0.387271	0.685786	0.520081	1.1392	0.679728	0.6488	0.444522	1.22354	0.99068	0.890491	0.990334	0.891379	0.822006	1.16885	1.19464	AMER1	APC membrane recruitment protein 1 [Source:HGNC Symbol;Acc:HGNC:26837]
ENSG00000159461	3.94082	7.37305	9.96167	7.74758	6.41678	9.09367	10.0939	9.18376	7.38331	6.95506	20.1261	12.6007	25.3371	14.1097	15.406	8.38774	11.5972	16.7288	14.7156	13.2611	16.348	20.5403	18.5015	19.3458	12.1219	23.2922	12.8961	26.1092	11.4511	18.5828	AMFR	autocrine motility factor receptor [Source:HGNC Symbol;Acc:HGNC:463]
ENSG00000104899	2.98771	0.0470216	0.256227	0.141217	0	0.0834303	0.0657297	0.862635	0.0163679	0.165563	0	0.0194224	0.0408652	0.0293775	0.0217299	0.342308	0.0736233	0.0269421	0.0708174	0.0187998	0.0557221	0.148795	0.142614	0.0760755	0.390389	0.258566	0.310307	0.394518	0.0419197	0	AMH	anti-Mullerian hormone [Source:HGNC Symbol;Acc:HGNC:464]
ENSG00000135409	0.0806254	0.224756	0.0376838	0.115384	0.166896	0.0490811	0.203007	0.110321	0.276835	0.152186	0.0672265	0.185672	0.150253	0.194428	0.0319586	0.0387262	0.0216559	0.138685	0.130191	0.221194	0.10244	0.109418	0.288399	0.111886	0.191385	0.0950698	0.114094	0.145056	0.20037	0.120297	AMHR2	anti-Mullerian hormone receptor type 2 [Source:HGNC Symbol;Acc:HGNC:465]
ENSG00000160593	3.23707	4.63942	3.55089	4.13625	4.33207	4.93651	3.63967	4.47455	3.70822	3.41673	1.72137	1.34582	1.47737	1.87631	2.49423	3.8395	2.45759	1.14447	2.0055	2.14658	1.67034	1.26638	0.537064	1.7304	1.8818	1.59691	1.16857	1.08159	1.55338	1.04318	AMICA1	junction adhesion molecule like [Source:HGNC Symbol;Acc:HGNC:19084]
ENSG00000181754	0.52383	0.603021	0.773163	0.860133	0.782679	0.931477	1.04459	0.547007	0.535058	0.992236	1.3563	1.05493	0.863174	1.24105	0.633841	0.410517	0.710906	0.528434	0.765727	1.56003	0.63053	0.860563	0.842741	1.33909	1.19981	0.541822	0.955857	1.03173	0.80112	1.9608	AMIGO1	adhesion molecule with Ig like domain 1 [Source:HGNC Symbol;Acc:HGNC:20824]
ENSG00000139211	2.27644	1.90646	2.3123	1.64174	4.39952	2.5097	1.88268	1.20181	1.66977	2.05711	1.01632	2.34972	2.21805	1.72901	1.66258	1.73914	2.18581	2.67802	0.555727	1.95475	1.27537	1.11899	1.04919	1.19398	2.46783	1.32452	0.913154	0.980371	2.23417	1.4442	AMIGO2	adhesion molecule with Ig like domain 2 [Source:HGNC Symbol;Acc:HGNC:24073]
ENSG00000101935	0.729124	0.905428	1.26821	1.17116	0.971872	1.45744	1.27349	0.774315	1.44265	1.31465	0.617027	1.01016	0.859893	0.863101	0.957625	0.804971	1.02305	1.2515	0.632613	1.00017	0.907041	0.945202	0.580364	0.860805	0.757745	0.684378	0.800793	1.28439	0.732296	1.03917	AMMECR1	Alport syndrome, mental retardation, midface hypoplasia and elliptocytosis chromosomal region gene 1 [Source:HGNC Symbol;Acc:HGNC:467]
ENSG00000144233	6.74696	5.64661	3.11868	4.45906	3.62921	3.56324	3.12156	5.64517	4.32242	4.20576	4.52043	4.55917	3.19753	3.84707	3.6603	5.40834	3.34441	3.42567	4.63688	2.97266	4.20863	4.95215	3.04158	4.11307	3.79471	3.77003	4.10993	4.00873	5.04534	5.06671	AMMECR1L	AMMECR1 like [Source:HGNC Symbol;Acc:HGNC:28658]
ENSG00000166126	9.99701	9.84469	3.24343	1.26686	1.81439	3.66073	1.06871	1.1904	1.61318	0.875801	7.50843	1.00578	30.5595	10.9599	0.834879	2.6978	0.844501	3.94552	8.10344	4.55365	16.2739	28.0871	68.71	25.6705	27.3413	4.51124	27.3434	14.7842	4.58668	2.79342	AMN	amnion associated transmembrane protein [Source:HGNC Symbol;Acc:HGNC:14604]
ENSG00000151743	0.155359	0.228441	0.262792	0.355735	0.301905	0.553941	0.383195	0.21258	0.437353	0.536229	0.333102	0.707687	0.165443	0.547102	0.580626	0.213206	0.512672	0.545377	0.258035	0.487112	0.225592	0.21084	0.230949	0.123197	0.105366	0.523405	0.157035	0.383331	0.54308	0.529832	AMN1	antagonist of mitotic exit network 1 homolog [Source:HGNC Symbol;Acc:HGNC:27281]
ENSG00000126016	0.483743	0.336233	1.09151	0.577702	0.582069	0.644812	0.768012	0.228247	0.766988	1.15029	0.333808	0.780104	0.522249	0.563158	0.760379	0.384584	0.488368	0.811599	0.430969	0.594925	0.313671	0.667816	0.846196	0.613431	0.382762	0.327821	0.424893	0.696258	0.452816	0.589027	AMOT	angiomotin [Source:HGNC Symbol;Acc:HGNC:17810]
ENSG00000166025	1.02461	0.509126	2.10494	1.63824	1.55885	1.97875	2.18251	0.522122	2.45581	2.39374	2.07397	2.79894	1.25366	1.86307	2.29118	1.26939	2.2738	3.02828	1.24145	2.54929	2.12603	1.77411	0.946711	1.39246	1.16297	2.9996	1.88992	1.81036	4.31732	4.83581	AMOTL1	angiomotin like 1 [Source:HGNC Symbol;Acc:HGNC:17811]
ENSG00000114019	4.52668	3.33385	8.59589	11.8235	4.96899	8.86565	6.98471	2.72404	12.2913	12.663	3.53727	4.11438	2.96802	3.49263	6.86719	3.40369	8.91207	5.32294	2.93911	8.5339	2.44511	3.69881	3.68387	4.01245	3.48797	4.35955	1.62659	3.01887	5.31902	8.99354	AMOTL2	angiomotin like 2 [Source:HGNC Symbol;Acc:HGNC:17812]
ENSG00000116748	0.198866	0.0731038	0.247864	0.130102	0.252034	0.138355	0.177128	0.272113	0.288399	0.271699	0	0.0201305	0.0847101	0.0304485	0.0900884	0.0545828	0.335753	0.251319	0.0366997	0.253308	0.0288768	0.0771101	0	0.0394245	0.404622	0.0446655	0.120608	0.0408901	0.10862	0.0565175	AMPD1	adenosine monophosphate deaminase 1 [Source:HGNC Symbol;Acc:HGNC:468]
ENSG00000116337	6.45959	5.24669	3.14537	3.07947	4.33635	3.24952	3.28231	5.03043	2.95811	3.28804	3.60227	3.70883	3.26692	3.3503	3.30968	3.9008	2.23714	2.9909	6.37246	3.25516	6.77697	4.91878	4.40374	3.32912	6.278	4.50643	6.77494	4.82805	3.54976	3.72916	AMPD2	adenosine monophosphate deaminase 2 [Source:HGNC Symbol;Acc:HGNC:469]
ENSG00000133805	1.99379	0.698387	0.96929	1.24292	1.16685	1.74116	1.74223	1.31408	1.73289	1.37664	0.522235	0.621323	0.420196	0.525832	0.686863	0.892481	0.925261	0.266771	0.148333	0.630044	0.381975	0.580828	0.176514	0.275235	0.412981	0.328236	0.384069	0.450736	0.494897	0.384183	AMPD3	adenosine monophosphate deaminase 3 [Source:HGNC Symbol;Acc:HGNC:470]
ENSG00000078053	0.125816	0.18346	0.196019	0.15845	0.133941	0.145523	0.28964	0.103294	0.240418	0.202656	0.0209814	0.178303	0.056273	0.20227	0.0897687	0.20547	0.0675882	0.0742006	0.0487592	0.129441	0.115097	0.0853738	0.147289	0.0349197	0.199104	0.0395618	0.0534132	0.126762	0.153934	0.0876042	AMPH	amphiphysin [Source:HGNC Symbol;Acc:HGNC:471]
ENSG00000145020	8.02228	8.48126	5.60012	5.43777	3.96306	3.15162	3.51941	4.40358	3.39789	4.0302	8.91876	10.3775	10.2682	7.66494	5.57098	5.98901	7.36632	14.8995	11.7089	5.70484	13.3376	9.41023	14.7018	12.2978	12.9905	11.7083	14.9825	11.2557	9.70097	11.351	AMT	aminomethyltransferase [Source:HGNC Symbol;Acc:HGNC:473]
ENSG00000240038	4.17452	4.49814	1.85233	2.0808	1.48921	0.605062	0.54933	4.30025	0.802671	1.31031	1.18393	0.462817	1.2278	1.38993	0.637871	2.35522	0.717003	0.651307	1.98099	0.967379	1.89549	1.06626	3.00433	1.43185	4.95838	0.922718	3.58999	1.79844	2.13534	0.903918	AMY2B	amylase, alpha 2B (pancreatic) [Source:HGNC Symbol;Acc:HGNC:478]
ENSG00000174945	0.0809129	0.0607269	0.0567273	0.0289488	0.0418727	0.0246281	0.0485074	0.802682	0.0543565	0.0407277	0	0.114667	0.0150789	0.01084	0.00801814	0.184605	0.0325997	0.0198828	0.914586	0.215046	0.102805	0.219617	0.381518	0	0.336117	0.0636059	0.243314	0	0.0309361	0.0100605	AMZ1	archaelysin family metallopeptidase 1 [Source:HGNC Symbol;Acc:HGNC:22231]
ENSG00000196704	5.05778	4.69978	4.53883	5.11501	5.83311	5.20342	4.72206	6.25166	5.37602	4.4722	4.18912	4.14534	5.98215	4.62575	4.86503	3.8384	5.0899	4.2257	4.90027	4.69469	5.15812	4.20992	7.06129	6.4807	7.23022	5.69884	4.77154	5.1686	3.58394	4.10861	AMZ2	archaelysin family metallopeptidase 2 [Source:HGNC Symbol;Acc:HGNC:28041]
ENSG00000153107	0.952635	0.771464	1.1177	0.72812	0.623223	1.11124	1.2073	0.830167	1.18222	1.03939	0.772131	0.972938	0.523672	0.701587	0.755217	0.731092	1.07497	1.12992	0.639374	0.985551	0.930439	0.794481	0.85839	0.487439	0.825359	0.702849	0.948929	0.635779	1.111	1.26521	ANAPC1	anaphase promoting complex subunit 1 [Source:HGNC Symbol;Acc:HGNC:19988]
ENSG00000164162	1.17875	0.911939	0.993855	1.23046	0.970546	1.56177	1.0309	0.853894	1.51819	1.01215	1.42611	1.04815	2.13642	1.68448	1.39255	1.44321	1.20437	1.06775	1.73173	1.2999	1.6915	1.50561	2.01427	1.79615	1.24358	1.59888	1.70077	1.89619	1.23717	0.942597	ANAPC10	anaphase promoting complex subunit 10 [Source:HGNC Symbol;Acc:HGNC:24077]
ENSG00000141552	8.80202	12.9512	9.11292	8.59297	9.54571	11.8011	11.4969	10.5717	9.817	8.30167	25.5917	11.0866	26.0877	18.4138	14.5153	9.52316	9.37157	16.2285	15.9507	10.3682	22.0533	23.005	24.9173	24.1603	16.1065	32.5026	17.4731	25.5916	12.9893	15.3701	ANAPC11	anaphase promoting complex subunit 11 [Source:HGNC Symbol;Acc:HGNC:14452]
ENSG00000129055	9.88954	10.0296	10.6777	11.2019	11.0758	12.6079	12.7009	13.4087	10.016	8.56383	17.3943	9.45703	22.3178	17.8481	14.3695	9.00943	11.3035	14.5957	17.008	14.0195	18.6684	22.6407	20.4099	24.2359	15.6978	17.5333	12.8037	25.1801	11.5618	14.0231	ANAPC13	anaphase promoting complex subunit 13 [Source:HGNC Symbol;Acc:HGNC:24540]
ENSG00000110200	0.467323	0.316454	0.398527	0.168957	0.407311	0.598916	0.554423	0.302896	0.469996	0.631401	0.410168	0.383423	0.696721	0.474503	0.428974	0.259907	0.396386	0.193407	0.571919	0.45548	0.225005	0.500694	0.319928	0.887442	0.544923	0.386699	0.313253	0.84963	0.470198	0.464843	ANAPC15	anaphase promoting complex subunit 15 [Source:HGNC Symbol;Acc:HGNC:24531]
ENSG00000166295	16.9727	16.1825	15.3648	17.0693	21.1964	16.7055	15.0121	21.1217	14.4986	14.7753	25.563	17.5968	30.4183	28.4161	17.2087	15.2578	17.8227	21.5121	24.1873	18.0375	22.7362	25.992	35.1838	40.1647	25.0498	29.8586	27.2291	33.352	18.9214	21.0233	ANAPC16	anaphase promoting complex subunit 16 [Source:HGNC Symbol;Acc:HGNC:26976]
ENSG00000176248	15.7697	15.0248	8.34721	8.74652	7.10607	5.80285	6.84287	12.4561	5.82031	6.27149	10.8361	6.34181	9.7333	8.459	7.24103	9.15717	6.00987	8.48079	9.79969	6.46436	11.7142	9.21361	12.0203	9.27253	13.169	10.1679	11.6459	10.1025	7.2071	7.46955	ANAPC2	anaphase promoting complex subunit 2 [Source:HGNC Symbol;Acc:HGNC:19989]
ENSG00000053900	6.23562	4.28532	3.26092	3.15246	3.21786	2.25799	2.01038	4.97179	2.46355	2.15757	1.64107	1.42812	1.87624	1.937	2.02537	3.34507	1.82991	1.25559	2.05354	2.00537	2.11594	1.55381	2.10465	1.66764	3.90821	2.00834	2.91904	1.75687	2.25025	1.39298	ANAPC4	anaphase promoting complex subunit 4 [Source:HGNC Symbol;Acc:HGNC:19990]
ENSG00000089053	6.66799	5.54638	4.92762	4.73089	3.97434	4.65559	4.50536	4.34511	3.51029	4.64145	3.88277	3.59365	3.8493	3.53314	3.63224	3.70936	3.80184	4.25989	3.54378	3.88955	4.2236	3.62127	4.25794	3.10311	5.45389	4.48514	4.05329	4.27193	5.05478	4.98163	ANAPC5	anaphase promoting complex subunit 5 [Source:HGNC Symbol;Acc:HGNC:15713]
ENSG00000196510	10.7858	7.73312	3.58878	3.28302	4.28528	2.87348	2.75057	6.78176	2.43112	2.964	2.67635	1.93157	3.97609	3.22514	2.76913	4.90858	1.74964	2.41262	3.49092	2.21768	3.11864	4.11582	3.45365	3.71736	3.7349	3.80337	3.72392	3.43093	2.62589	1.80766	ANAPC7	anaphase promoting complex subunit 7 [Source:HGNC Symbol;Acc:HGNC:17380]
ENSG00000214274	8.82657	135.511	40.1423	38.4346	16.4821	42.2009	43.783	24.6979	38.3462	12.5299	311.754	102.67	210.993	168.262	132.636	55.9246	49.707	87.6357	189.226	74.1771	212.601	226.653	186.212	548.858	243.577	375.853	253.6	342.014	151.749	140.722	ANG	angiogenin [Source:HGNC Symbol;Acc:HGNC:483]
ENSG00000013523	3.51434	4.02677	3.04962	3.61357	3.04323	2.04249	2.68405	4.79059	2.54205	2.4298	4.22405	2.79091	2.7087	3.28332	2.27089	2.33137	2.90664	3.5586	4.21436	2.41948	3.45083	3.43755	3.63973	2.35565	3.39982	2.60626	4.41017	3.11129	3.19437	3.95739	ANGEL1	angel homolog 1 [Source:HGNC Symbol;Acc:HGNC:19961]
ENSG00000174606	2.7596	2.5822	2.20081	2.92744	2.6422	2.23206	2.04079	2.48213	1.93021	1.79216	1.76999	1.83234	1.78379	2.41991	1.83585	2.40999	2.04225	2.04858	2.10652	2.34275	2.05961	1.85946	3.37615	2.58428	2.47365	2.53341	2.56701	1.91652	2.74473	2.20748	ANGEL2	angel homolog 2 [Source:HGNC Symbol;Acc:HGNC:30534]
ENSG00000154188	0.19927	0.128191	0.819608	0.724347	0.654093	1.23732	0.826679	0.136332	0.743707	0.762301	0.24923	0.388298	0.207961	0.331036	0.710884	0.373283	1.12935	0.274213	0.167322	0.615029	0.101274	0.189303	0.194398	0.235052	0.11037	0.109652	0.0845965	0.0573622	0.297134	0.168481	ANGPT1	angiopoietin 1 [Source:HGNC Symbol;Acc:HGNC:484]
ENSG00000091879	0.219503	0.0627589	0.110737	0.221389	0.420374	0.260884	0.145378	0.185932	0.149801	0.247282	0.0871546	0.474017	0.249335	0.32488	0.34803	0.451853	1.37008	0.184933	0.243049	2.23676	0.435604	0.170224	0.421476	0.130547	0.645105	0.164335	0.177498	0.225667	1.35078	0.280721	ANGPT2	angiopoietin 2 [Source:HGNC Symbol;Acc:HGNC:485]
ENSG00000101280	0.0365704	0	0.0683711	1.02579	0.259547	0.0667873	0.0701569	0	0.0218379	0.0552234	0	0	0	0.0783905	0.115967	0	0.0196455	0.0359459	0	0.0250826	0	0	0	0	0	0	0	0.0526363	0.0838935	0	ANGPT4	angiopoietin 4 [Source:HGNC Symbol;Acc:HGNC:487]
ENSG00000116194	0.458425	1.28687	8.14207	8.88657	5.73065	3.62789	3.84757	0.541735	3.53383	4.70938	1.80696	2.11142	1.73971	3.66263	5.50092	1.74152	6.0111	1.65902	3.20326	3.1442	1.94859	1.49879	3.84879	1.87959	3.75919	2.22774	2.94874	3.2691	4.54117	2.05197	ANGPTL1	angiopoietin like 1 [Source:HGNC Symbol;Acc:HGNC:489]
ENSG00000136859	1.11224	1.39192	4.88607	1.82659	4.76648	7.38132	6.42743	0.823325	3.97415	4.26771	1.70277	4.10855	1.98443	2.38415	5.11704	2.01433	13.664	2.43741	0.423976	6.2279	1.29734	2.05384	1.58904	1.49288	1.24074	2.12134	0.748269	1.54838	6.80404	1.79554	ANGPTL2	angiopoietin like 2 [Source:HGNC Symbol;Acc:HGNC:490]
ENSG00000132855	6.15281	57.9965	28.6355	12.7271	6.54241	10.5726	28.1277	28.5112	23.3346	19.0325	89.7983	105.47	243.38	198.043	151.85	93.4388	119.459	171.546	188.447	136.313	157.038	172.273	211.489	201.228	228.919	165.753	201.648	214.33	132.838	79.0848	ANGPTL3	angiopoietin like 3 [Source:HGNC Symbol;Acc:HGNC:491]
ENSG00000167772	10.5994	65.5764	25.1042	19.6091	19.3471	37.8275	13.154	26.3875	15.6443	12.4968	53.4085	35.5891	81.3971	41.1537	42.7163	141.618	53.778	98.4549	48.3108	111.555	24.5966	127.29	33.4827	20.4578	38.4298	67.2864	64.7273	114.645	59.1605	54.0798	ANGPTL4	angiopoietin like 4 [Source:HGNC Symbol;Acc:HGNC:16039]
ENSG00000130812	1.95076	1.56169	7.55757	2.14034	3.03819	4.41367	4.81827	0.934241	3.51408	5.64603	5.80142	9.83721	5.23501	3.2407	3.42807	2.90468	14.7061	11.281	2.47801	11.841	5.9816	2.42679	4.90569	2.93271	2.52111	5.00942	1.88637	2.57377	7.85627	10.0901	ANGPTL6	angiopoietin like 6 [Source:HGNC Symbol;Acc:HGNC:23140]
ENSG00000171819	0.0633691	0	0	0.0181376	0.112436	0.0385763	0	0	0.0378407	0.0159485	0	0	0.0472378	0	0	0.0913128	0.0340417	0	0.0409305	0.0217315	0.0322058	0.558996	0.0824266	0	0.150422	0	0.0896743	0	0	0	ANGPTL7	angiopoietin like 7 [Source:HGNC Symbol;Acc:HGNC:24078]
ENSG00000029534	0.0459645	0.0394256	0.0695656	0.0413475	0.170877	0.0159892	0.0661338	0.00898487	0.050974	0.105766	0.0438009	0.0372226	0.0195793	0.0211129	0.109317	0.0756952	0.098768	0.00645422	0.00848249	0.013511	0.053395	0.0534679	0.0512466	0.0364492	0.0623475	0.0412946	0.0464606	0.0189021	0.0200845	0.0195946	ANK1	ankyrin 1 [Source:HGNC Symbol;Acc:HGNC:492]
ENSG00000145362	0.0350423	0.0333969	0.131028	0.160478	0.198041	0.353166	0.162461	0.0426214	0.199954	0.197945	0.123368	0.165536	0.0406341	0.183614	0.175942	0.20572	0.328385	0.164565	0.140834	0.117502	0.162263	0.221931	0.0810326	0.0810485	0.184848	0.189767	0.0495887	0.112082	0.321552	0.0813316	ANK2	ankyrin 2 [Source:HGNC Symbol;Acc:HGNC:493]
ENSG00000151150	0.990622	0.837345	1.8664	1.74079	2.09659	1.23765	1.57171	0.594996	1.32754	1.37558	0.50424	1.12637	0.583889	1.18518	1.31041	1.35829	3.17594	0.818025	0.290163	1.18507	0.342469	0.41426	0.662998	0.655385	0.833958	0.43464	0.660168	0.348164	0.920455	0.621583	ANK3	ankyrin 3 [Source:HGNC Symbol;Acc:HGNC:494]
ENSG00000151687	0.332506	0.517592	0.460478	0.500526	0.240356	0.179924	0.22444	0.505528	0.308863	0.390525	0.246443	0.200704	0.220323	0.329974	0.205022	0.520537	0.337396	0.157362	0.381809	0.304075	0.250353	0.183843	0.304354	0.307618	0.311817	0.116171	0.48796	0.212702	0.593272	0.195995	ANKAR	ankyrin and armadillo repeat containing [Source:HGNC Symbol;Acc:HGNC:26350]
ENSG00000166839	12.6191	4.31502	1.40902	1.43989	1.61302	0.748409	0.569294	3.9832	0.616	1.19497	0.706963	0.500656	0.610966	0.969305	0.728176	1.9005	0.637662	0.361135	1.67944	0.474915	1.52254	0.901349	0.82714	0.764795	2.01263	0.311039	1.29981	0.650852	0.929293	0.238955	ANKDD1A	ankyrin repeat and death domain containing 1A [Source:HGNC Symbol;Acc:HGNC:28002]
ENSG00000189045	0.388312	0.629133	0.497429	0.938542	0.382767	0.288917	0.186235	0.590372	0.218997	0.304045	0.0359755	0.0917173	0.321625	0.416183	0.222329	0.455925	0.185422	0.0636134	0.362285	0.221943	0.0657833	0.29277	0.112243	0.0299372	0.102417	0.305253	0.091584	0	0.115474	0.0429169	ANKDD1B	ankyrin repeat and death domain containing 1B [Source:HGNC Symbol;Acc:HGNC:32525]
ENSG00000132623	0.580686	0.583462	0.930545	1.0922	0.647624	1.00999	1.2413	0.771862	0.98082	1.06059	0.913031	1.30493	0.915202	0.462328	0.986462	0.589709	0.650624	1.14154	0.750136	1.06965	1.0287	0.697996	0.668998	0.713737	0.472595	0.443437	0.469562	1.02683	0.761205	0.957175	ANKEF1	ankyrin repeat and EF-hand domain containing 1 [Source:HGNC Symbol;Acc:HGNC:15803]
ENSG00000185722	1.38586	0.938909	1.73983	1.44294	0.837464	1.64451	2.14329	0.810739	2.31178	1.78691	0.845729	2.608	0.808495	1.06018	1.34945	0.911667	1.92864	2.41346	0.499461	1.88038	0.801305	0.838175	0.783759	0.634098	0.731043	1.08943	0.69635	0.448083	2.16555	3.18656	ANKFY1	ankyrin repeat and FYVE domain containing 1 [Source:HGNC Symbol;Acc:HGNC:20763]
ENSG00000154122	1.60507	3.30751	2.9154	2.29702	2.45426	3.8329	4.32773	3.0801	3.72085	2.91966	7.63825	8.18321	6.56605	6.04892	6.67258	4.26216	6.27051	10.2676	6.06861	5.8176	6.00859	7.39371	4.05673	5.41455	4.63605	8.20649	7.00794	9.4286	6.42117	8.33323	ANKH	ANKH inorganic pyrophosphate transport regulator [Source:HGNC Symbol;Acc:HGNC:15492]
ENSG00000131503	0.28364	0.315759	0.154197	0.14164	0.142769	0.0514328	0.0578869	0.371595	0.090093	0.157959	0.251599	0.128287	0.134959	0.187573	0.052627	0.347844	0.103742	0.0771139	0.210491	0.115896	0.22083	0.0982809	0.204095	0.209369	0.305607	0.113857	0.281821	0.173722	0.226122	0.0720346	ANKHD1	ankyrin repeat and KH domain containing 1 [Source:HGNC Symbol;Acc:HGNC:24714]
ENSG00000254996	0.161938	0.133558	0.108681	0.0570462	0.106826	0.0303324	0.0418199	0.0681793	0.0595081	0.0689715	0.0830928	0.0176533	0.102143	0.113482	0.0197506	0.143598	0.0368046	0.0795862	0.120688	0.0427186	0.113955	0.0422632	0.113421	0.0777894	0.216841	0.0489614	0.176277	0.0806812	0.133355	0.0309767	ANKHD1-EIF4EBP3	ANKHD1-EIF4EBP3 readthrough [Source:HGNC Symbol;Acc:HGNC:33530]
ENSG00000001629	4.49528	3.73635	3.83026	4.10474	3.85858	2.86366	2.78555	3.51096	3.84835	4.07988	1.49265	3.00911	2.43167	2.61149	2.52298	3.32476	2.77281	2.91309	2.95492	2.93311	2.65865	2.87485	2.88478	2.11161	2.95883	2.51741	3.27917	2.93445	2.79862	2.5226	ANKIB1	ankyrin repeat and IBR domain containing 1 [Source:HGNC Symbol;Acc:HGNC:22215]
ENSG00000170209	0.491294	0.351168	0.0850472	0.156243	0.0968557	0.0166154	0.0654514	0.224082	0.0325972	0.0961698	0	0	0	0.175519	0.0432757	0.15732	0.117299	0.026828	0.176294	0.0561607	0.138716	0.111124	0.28402	0.189383	0.129579	0	0.347617	0.0392847	0.125227	0	ANKK1	ankyrin repeat and kinase domain containing 1 [Source:HGNC Symbol;Acc:HGNC:21027]
ENSG00000160117	0.23842	0.374921	0.173345	0.113735	0.199763	0.0483798	0.142933	0.108745	0.0711858	0.180014	0.0662658	0.0422352	0	0.0212944	0.0472529	0.133605	0.0213464	0.0390581	0.0513322	0.0408813	0.121171	0.080891	0.0516869	0.0275718	0.220091	0.0312371	0	0.17158	0.0151928	0.0592888	ANKLE1	ankyrin repeat and LEM domain containing 1 [Source:HGNC Symbol;Acc:HGNC:26812]
ENSG00000176915	4.92613	4.45657	2.04407	2.30317	2.32643	2.01909	2.09223	3.67766	2.22939	2.55359	1.94815	1.85238	1.69904	2.07948	1.3989	3.59824	1.99241	1.41325	1.99457	1.84063	2.09255	2.08986	1.47704	1.63817	1.99738	2.30548	2.0809	1.61676	2.16455	2.26716	ANKLE2	ankyrin repeat and LEM domain containing 2 [Source:HGNC Symbol;Acc:HGNC:29101]
ENSG00000144504	1.26658	1.0493	0.746969	0.650773	0.533504	0.571696	0.545227	0.972221	0.601379	0.46649	0.669717	0.503465	0.515833	0.370826	0.470215	0.765653	0.544324	0.686242	0.846027	0.610217	0.69081	0.595327	0.667033	0.514439	0.772414	0.553686	0.944264	0.658061	0.571665	0.626859	ANKMY1	ankyrin repeat and MYND domain containing 1 [Source:HGNC Symbol;Acc:HGNC:20987]
ENSG00000106524	2.60882	2.72784	3.59222	3.91128	2.93893	2.93426	3.65824	1.83584	3.14536	3.31415	2.65175	3.20418	3.37083	2.7428	3.09242	3.19832	3.13658	2.97943	3.24171	3.22076	2.67699	2.89981	3.0702	2.58594	3.30276	1.75783	3.62144	3.46881	3.05884	4.64624	ANKMY2	ankyrin repeat and MYND domain containing 2 [Source:HGNC Symbol;Acc:HGNC:25370]
ENSG00000164331	3.60017	3.11089	5.03563	5.69417	3.95885	2.74359	2.71147	6.16686	3.6786	3.91962	3.55777	2.1731	4.93007	5.60207	3.00209	3.15107	2.69328	3.64354	5.82204	4.11542	4.14732	5.17539	4.68288	6.14329	3.33396	5.91178	5.20785	5.71914	3.67062	3.6076	ANKRA2	ankyrin repeat family A member 2 [Source:HGNC Symbol;Acc:HGNC:13208]
ENSG00000148677	14.4758	2.98119	1.0495	5.7842	1.08078	8.70317	7.83623	3.03977	13.5012	22.4906	0.77679	0.304674	1.17524	1.07528	6.07885	3.68306	0.88543	0.281755	2.1755	0.884722	0.109262	0.0486273	0.0932141	0.298343	0.396921	0.281671	0	0	0.328791	0.0712823	ANKRD1	ankyrin repeat domain 1 [Source:HGNC Symbol;Acc:HGNC:15819]
ENSG00000088448	46.0908	30.7649	18.3376	21.8236	31.5022	13.5459	10.8362	29.17	14.1239	19.6988	9.78292	7.39849	12.6899	13.1252	11.1888	26.8023	10.3069	8.65695	17.3677	9.39191	16.8131	13.0085	16.5161	11.2289	25.4866	11.1803	20.6108	13.1917	11.7442	9.03923	ANKRD10	ankyrin repeat domain 10 [Source:HGNC Symbol;Acc:HGNC:20265]
ENSG00000167522	4.30024	3.66471	3.99534	4.11948	3.32186	3.39104	3.75707	4.89183	4.50412	4.25234	2.74985	3.60021	2.20361	2.43068	2.92207	5.00956	3.57802	3.18713	3.12661	3.22186	2.32399	2.23157	2.26503	2.06396	2.50715	2.0987	2.76486	1.61549	3.51433	4.12121	ANKRD11	ankyrin repeat domain 11 [Source:HGNC Symbol;Acc:HGNC:21316]
ENSG00000101745	2.37542	2.10194	2.1863	2.42182	2.95337	2.06528	1.45802	3.74856	2.55394	2.71717	1.24333	2.21149	2.27481	2.65122	1.95647	2.74832	2.22924	2.09626	2.27718	2.18024	3.23108	2.00012	2.21774	1.93294	3.21033	1.4357	2.8544	2.07967	1.99763	1.51197	ANKRD12	ankyrin repeat domain 12 [Source:HGNC Symbol;Acc:HGNC:29135]
ENSG00000076513	4.53439	3.56659	3.34285	5.3736	4.18815	4.05827	3.68773	4.18473	4.67221	4.40939	3.86127	3.56848	2.67532	3.18474	3.4341	3.23451	4.00103	2.94917	3.24036	4.18858	3.45183	3.24706	2.82353	3.72193	3.98478	2.86676	3.79538	3.15211	3.17224	3.7714	ANKRD13A	ankyrin repeat domain 13A [Source:HGNC Symbol;Acc:HGNC:21268]
ENSG00000198720	1.32142	0.750515	0.72334	0.613326	1.17229	0.489173	0.368262	0.879626	0.607804	0.844905	0.119115	0.240411	0.10649	0.210525	0.283128	0.463164	0.498822	0.0877602	0.184543	0.306189	0.290412	0.24234	0.2555	0.0743417	0.310845	0.140374	0.252696	0.179912	0.191167	0.071049	ANKRD13B	ankyrin repeat domain 13B [Source:HGNC Symbol;Acc:HGNC:26363]
ENSG00000118454	2.57715	2.35612	2.88513	2.90637	2.6377	3.06254	2.4572	3.1885	2.83827	3.31682	1.7757	2.54783	3.31304	3.5064	2.98509	2.66844	2.98441	2.92751	2.4321	2.64609	2.90189	2.17808	2.68978	2.97674	3.44338	2.08656	3.42856	2.19894	2.89112	2.60952	ANKRD13C	ankyrin repeat domain 13C [Source:HGNC Symbol;Acc:HGNC:25374]
ENSG00000172932	16.4813	9.66859	4.14432	4.57064	9.17938	3.17757	4.03413	10.823	4.41094	6.09296	2.45652	2.15566	2.02111	3.23767	3.10567	5.62962	2.79259	2.16138	3.25428	2.46726	3.28755	2.6655	1.61061	2.39973	4.5778	1.89641	2.65856	2.62721	1.25702	1.63514	ANKRD13D	ankyrin repeat domain 13D [Source:HGNC Symbol;Acc:HGNC:27880]
ENSG00000134461	1.22858	1.03392	0.938995	1.41986	1.32986	0.987799	1.0117	1.07844	0.899752	0.980121	1.00508	0.903406	2.10814	1.26707	1.17613	0.913009	1.03357	1.29874	1.2577	1.09703	1.22523	1.28982	2.20111	1.57626	1.21056	1.42135	1.60737	1.30121	1.06355	1.38347	ANKRD16	ankyrin repeat domain 16 [Source:HGNC Symbol;Acc:HGNC:23471]
ENSG00000132466	3.39798	3.64197	3.17088	3.13516	3.12771	2.98271	3.37233	4.06128	3.84719	3.56305	2.73016	4.97826	3.42414	2.90971	2.79652	4.19205	3.84692	4.63657	3.30167	3.92603	3.01092	2.26178	3.36279	2.95023	3.72777	2.28692	3.35846	3.17857	4.54824	4.94985	ANKRD17	ankyrin repeat domain 17 [Source:HGNC Symbol;Acc:HGNC:23575]
ENSG00000180071	0.360296	0.27563	0.39445	0.284289	0.264923	0.148197	0.107415	0.359756	0.215149	0.25978	0.0649554	0.0621	0.0290355	0.0417465	0.123516	0.289989	0.0993905	0.067	0.0503171	0.0267153	0.0197958	0.0660762	0.0633311	0	0.0770497	0.0459291	0.0275599	0.0560625	0.00744619	0.00968606	ANKRD18A	ankyrin repeat domain 18A [Source:HGNC Symbol;Acc:HGNC:23643]
ENSG00000230453	0.314779	0.0623074	0.0679042	0.13168	0.136048	0.0368506	0.00580648	0.248491	0.0795255	0.176727	0.0201898	0	0.0360998	0.0259517	0.00959794	0.0232608	0	0	0.0312796	0	0.0123061	0	0.0157479	0	0.0191591	0	0.0171326	0.0348512	0.0462892	0	ANKRD18B	ankyrin repeat domain 18B [Source:HGNC Symbol;Acc:HGNC:23644]
ENSG00000165887	0.140974	0.201532	0.966393	1.34499	0.500261	0.200244	0.450743	0.192898	0.252547	0.567678	0.626913	0	0.140117	0.151093	0.707812	0.22571	0.302924	0.0461889	0	0	0.0477645	0.127546	0.0611235	0	0	0.221641	0.265992	0.202906	0.0718664	0	ANKRD2	ankyrin repeat domain 2 [Source:HGNC Symbol;Acc:HGNC:495]
ENSG00000183148	0	0	0.0113571	0.0104323	0	0.022188	0	0.0249364	0.0217649	0	0.091173	0.0258267	0	0.0195321	0	0.0175069	0.00978996	0.0179129	0	0	0	0	0	0	0	0	0	0	0.139355	0.0543823	ANKRD20A2	ankyrin repeat domain 20 family member A2 [Source:HGNC Symbol;Acc:HGNC:31979]
ENSG00000132498	0	0	0.0319065	0.0293083	0.0151403	0.0233755	0.0184162	0.035028	0.00764327	0.0193282	0	0.0544178	0.0381654	0.0137183	0	0	0.00687594	0.0251621	0.0165347	0.0175578	0.0130102	0	0.016649	0	0.0405109	0	0	0	0.0880882	0.050927	ANKRD20A3	NA
ENSG00000172014	0.0159456	0.0410315	0	0	0.0188615	0.0194139	0.00764752	0	0.066653	0.0882887	0.0265913	0.0112988	0.0237729	0.0170901	0.0126411	0.0153181	0.0256978	0.0156733	0	0	0.0324158	0	0.103705	0	0.0504678	0.0501395	0	0	0.0731592	0.047583	ANKRD20A4	ankyrin repeat domain 20 family member A4 [Source:HGNC Symbol;Acc:HGNC:31982]
ENSG00000152766	1.6367	0.631738	0.943479	0.234229	1.0164	5.23083	1.68767	2.79941	1.75923	0.90622	0.545881	0.376916	0.122006	0.350835	0.551447	0.628915	0.0879232	0.160875	0.105715	0.224513	0.748632	0.499769	0.425783	0.454258	0.518016	4.95347	0.231611	0.294466	0.563195	1.95362	ANKRD22	ankyrin repeat domain 22 [Source:HGNC Symbol;Acc:HGNC:28321]
ENSG00000163126	0.758028	0.428535	0.161044	0.157792	0.142648	0.199264	0.0413126	0.636479	0.133739	0.199449	0.201108	0.0366223	0.0256847	0.350824	0.0819463	0.297898	0.0925479	0.101602	0.155786	0.0945289	0.140091	0.327324	0.179272	0.0239076	0.572526	0	0.292552	0.074389	0.171259	0.0171365	ANKRD23	ankyrin repeat domain 23 [Source:HGNC Symbol;Acc:HGNC:24470]
ENSG00000089847	4.46952	4.37747	0.829684	1.49702	1.44357	0.598199	0.585306	8.04588	0.77608	0.654181	3.54173	1.49367	2.33932	2.22529	0.590548	3.45621	0.953595	2.16544	5.26192	0.956614	3.96308	1.52717	3.44285	2.35342	7.75022	3.76269	4.53057	2.55497	2.52088	1.60806	ANKRD24	ankyrin repeat domain 24 [Source:HGNC Symbol;Acc:HGNC:29424]
ENSG00000107890	0.834641	0.715905	0.638111	0.664957	0.600503	0.398092	0.404421	0.988997	0.539508	0.688647	0.100444	0.4146	0.333536	0.461106	0.368356	0.7274	0.392899	0.439795	0.63358	0.601964	0.376082	0.420386	0.24623	0.262696	1.11657	0.21645	0.852346	0.520155	0.638229	0.239649	ANKRD26	ankyrin repeat domain 26 [Source:HGNC Symbol;Acc:HGNC:29186]
ENSG00000105186	1.8777	1.50217	1.44583	1.55546	1.75122	1.40134	1.47204	0.95113	1.68728	1.7676	0.73766	1.18978	0.605642	0.803051	0.82301	1.19675	1.21722	0.931688	0.676377	1.27547	0.798302	1.20062	0.868926	1.0022	0.942864	0.709645	0.792033	0.636668	1.33228	1.42774	ANKRD27	ankyrin repeat domain 27 [Source:HGNC Symbol;Acc:HGNC:25310]
ENSG00000206560	1.55957	1.63977	1.58719	1.99072	1.47655	2.0634	1.28784	1.84143	1.53212	1.69664	2.41201	2.7137	2.01573	2.70272	2.11879	1.92107	2.08773	3.29458	2.84328	2.22127	3.27272	2.24453	2.94473	2.93221	2.44811	2.92654	2.67861	2.57055	4.43845	3.97207	ANKRD28	ankyrin repeat domain 28 [Source:HGNC Symbol;Acc:HGNC:29024]
ENSG00000154065	1.54825	1.8592	1.33013	1.27879	0.974554	1.52148	1.07669	0.832271	0.884912	1.19124	0.461055	0.195905	0.824378	0.900806	1.35891	1.10487	0.825778	0.358714	0.342866	0.439931	0.224818	0.345191	0.35962	0.184161	0.490022	0.521609	0.500789	1.06646	0.532761	0.484013	ANKRD29	ankyrin repeat domain 29 [Source:HGNC Symbol;Acc:HGNC:27110]
ENSG00000145700	0.022608	0.0290877	0.00704456	0.0323545	0.0200567	0.0412882	0.0108428	0.0464025	0.00675015	0.0967283	0	0.0400493	0.0168529	0.036346	0.0627301	0.0108591	0.0303624	0.011111	0	0.0232593	0.01149	0.0153409	0	0	0.0357772	0	0.0319928	0.03254	0.0086439	0	ANKRD31	ankyrin repeat domain 31 [Source:HGNC Symbol;Acc:HGNC:26853]
ENSG00000133302	0.60202	0.567168	0.559685	0.655347	0.537	0.606799	0.482793	0.432134	0.660055	0.501735	0.131665	0.545466	0.367843	0.179818	0.305134	0.417154	0.535472	0.242516	0.305979	0.338449	0.210662	0.254479	0.487814	0.410871	0.546629	1.34993	0.446911	0.539784	0.882966	0.687178	ANKRD32	SMC5-SMC6 complex localization factor 1 [Source:HGNC Symbol;Acc:HGNC:25408]
ENSG00000167612	0.0765561	0.492489	0.0357818	0	0.135833	0	0.10097	0.209506	0.057144	0.00963366	0.0638334	0.0271232	0	0	0.0151728	0	0	0.0188122	0	0.0525076	0	0	0	0	0	0	0	0	0	0	ANKRD33	ankyrin repeat domain 33 [Source:HGNC Symbol;Acc:HGNC:13788]
ENSG00000164236	0.131133	0	0.102151	0.300264	0.116334	0.0997846	0.361626	0.0448579	0.841784	0.544549	0.10934	0.185837	0.0977515	0.105409	0.493799	0.283437	0.228944	1.12782	0.127049	0.157395	0.0333225	0	0.0852847	0.318458	0	0.25771	0	0	0.17548	0.293484	ANKRD33B	ankyrin repeat domain 33B [Source:HGNC Symbol;Acc:HGNC:35240]
ENSG00000181039	0.235647	0.404247	0.416084	0.292271	0.383265	0.203222	0.376722	0.725491	0.199347	0.197689	0.163738	0.20872	0.0585534	0.18942	0.124542	0.339559	0.34812	0.212321	0.228308	0.148155	0.119762	0.0799502	0.153257	0.163506	0.15538	0.0926213	0.389044	0.310905	0.0900967	0.0976653	ANKRD34A	NA
ENSG00000198483	0.212179	0.418586	0.317347	0.12146	0.326272	0.154998	0.518981	0.0870984	0.266074	0.170881	0.247684	0.150347	1.55003	0.386593	0.605549	0.0611484	0.37614	0.60481	0.685236	0.363818	1.31558	1.49735	1.84912	1.06	0.537236	1.26764	0.300256	0.641322	0.989711	0.633159	ANKRD35	ankyrin repeat domain 35 [Source:HGNC Symbol;Acc:HGNC:26323]
ENSG00000135976	0.444307	0.329907	0.545511	0.463127	0.349063	0.177625	0.162203	0.444623	0.376195	0.397216	0.0221175	0.108076	0.0988667	0.0852889	0.20503	0.235707	0.203057	0.0586638	0.0942323	0.136449	0.148292	0.0989963	0.129387	0.0828236	0.209885	0.145964	0.262758	0.0190895	0.344821	0.0791552	ANKRD36	ankyrin repeat domain 36 [Source:HGNC Symbol;Acc:HGNC:24079]
ENSG00000174501	0.397142	0.118183	0.363667	0.343331	0.282818	0.197357	0.209905	0.310524	0.808252	1.08926	0.0675799	0.212492	0.0725008	0.191106	0.20561	0.32701	0.16545	0.0637322	0.0837603	0.172327	0.0988592	0.109994	0.0843391	0.0562371	0.0256521	0.0254852	0.126163	0.0233311	0.309882	0.0322477	ANKRD36C	ankyrin repeat domain 36C [Source:HGNC Symbol;Acc:HGNC:32946]
ENSG00000186352	0.60466	0.51864	0.873534	0.818132	0.959059	1.74006	0.856804	1.05301	1.49352	0.871567	1.28335	5.06353	2.95028	1.53177	4.92427	2.69309	2.68716	3.05271	1.88175	4.31684	1.62033	0.932494	2.64551	1.60192	3.34906	5.79032	1.47796	2.33397	1.74439	2.0504	ANKRD37	ankyrin repeat domain 37 [Source:HGNC Symbol;Acc:HGNC:29593]
ENSG00000213337	0.558766	0.490687	0.406254	0.350324	0.385551	0.323954	0.274365	0.327673	0.230388	0.328132	0.44372	0.348798	0.654541	0.627388	0.263673	0.34507	0.264433	0.366149	0.567144	0.328492	0.473298	0.361101	0.484538	0.720027	0.736872	0.815745	0.809542	0.746793	0.335716	0.185267	ANKRD39	ankyrin repeat domain 39 [Source:HGNC Symbol;Acc:HGNC:28640]
ENSG00000154945	2.26667	1.42993	2.33301	2.02583	1.75573	3.56089	3.44364	2.12104	3.67637	3.79083	0.999857	3.88579	1.48254	1.47328	2.64324	2.26175	4.43066	3.72284	1.87021	3.84146	1.44183	1.74645	1.46466	1.66407	1.31909	1.58641	1.57275	1.41022	4.10392	5.30931	ANKRD40	ankyrin repeat domain 40 [Source:HGNC Symbol;Acc:HGNC:28233]
ENSG00000137494	0.938578	0.949784	0.979237	1.20134	1.27238	0.770378	0.996383	0.634922	0.94461	1.14658	0.84415	0.851877	0.628901	0.576439	0.718992	0.668632	0.776131	0.704869	0.708406	0.882434	0.76107	0.686972	0.877909	0.614657	0.817749	0.381344	0.701404	0.546434	0.959631	0.734291	ANKRD42	ankyrin repeat domain 42 [Source:HGNC Symbol;Acc:HGNC:26752]
ENSG00000065413	0.384212	0.296598	0.603382	0.563044	0.477194	1.0338	1.42624	0.336463	1.74826	1.16423	0.166587	0.974642	0.171844	0.370609	0.335049	0.723418	0.970068	0.770406	0.536035	0.82218	0.195266	0.250282	0.129937	0.362562	0.085122	0.253705	0.326221	0.0774201	1.29271	0.871355	ANKRD44	ankyrin repeat domain 44 [Source:HGNC Symbol;Acc:HGNC:25259]
ENSG00000183831	0	0.020894	0.0303611	0.041833	0.0576277	0.0593155	0.0233655	0.0333314	0.0436383	0.036784	0	0.138085	0	0	0.0579339	0.070202	0	0.0239434	0	0.217196	0.0247601	0	0	0	0	0	0.0344711	0	0.018627	0.0242301	ANKRD45	ankyrin repeat domain 45 [Source:HGNC Symbol;Acc:HGNC:24786]
ENSG00000186106	2.2662	2.58129	1.97415	2.4132	1.86634	1.79491	2.06856	1.26703	2.35728	1.90729	4.18553	3.95405	5.7037	6.1113	3.99881	3.01972	2.88641	5.50887	5.28838	3.66017	6.42745	5.57228	8.20926	7.69307	5.32154	8.06448	7.37936	8.13688	4.36021	4.89617	ANKRD46	ankyrin repeat domain 46 [Source:HGNC Symbol;Acc:HGNC:27229]
ENSG00000168876	3.92157	3.81218	2.31856	3.35004	4.23429	2.22812	2.20872	3.65986	2.22166	2.6724	1.07318	1.61026	2.42858	2.28473	1.80156	2.89787	2.19309	1.36394	2.26018	1.86209	1.75797	1.55567	2.06653	2.428	2.86425	1.45443	3.13046	2.5472	1.70697	1.20024	ANKRD49	ankyrin repeat domain 49 [Source:HGNC Symbol;Acc:HGNC:25970]
ENSG00000151458	1.7659	1.15503	1.85425	1.78173	1.54992	2.49851	1.82921	0.816471	2.96608	2.56919	1.22366	1.95978	0.949709	2.09141	1.93052	1.48725	2.39541	1.98144	1.30206	2.00757	1.09828	1.5758	1.20617	1.07423	1.02083	0.697258	0.992729	0.986496	2.66368	1.98111	ANKRD50	ankyrin repeat domain 50 [Source:HGNC Symbol;Acc:HGNC:29223]
ENSG00000139645	4.03593	4.24102	3.30176	3.42868	2.51061	2.87779	3.73631	1.87015	3.8407	3.7271	1.4882	2.15339	1.23458	1.6458	2.1479	2.71087	2.39267	1.70692	1.64095	1.91894	1.46278	2.02941	1.03529	1.7851	1.60307	0.998564	1.33111	1.22659	1.95499	2.711	ANKRD52	ankyrin repeat domain 52 [Source:HGNC Symbol;Acc:HGNC:26614]
ENSG00000144031	0.534004	0.3375	0.472907	0.402219	0.349072	0.427733	0.323506	0.615316	0.285312	0.551731	0	0.199151	0.209509	0.0903681	0.289654	0.566986	0.16608	0.110502	0.217842	0.154214	0.171407	0.114427	0.146231	0.312021	0.177907	0.751188	0.278406	0.566336	0.580272	0.195694	ANKRD53	ankyrin repeat domain 53 [Source:HGNC Symbol;Acc:HGNC:25691]
ENSG00000100124	3.95086	3.98524	2.24547	2.7592	2.78531	2.28004	2.3117	4.23834	2.12332	2.36255	4.21667	2.53077	3.29854	3.03185	2.74373	3.2033	1.69791	2.68731	3.73596	2.60139	3.40545	3.45299	3.67955	4.36423	4.12648	2.75794	3.3769	4.45824	1.96977	1.682	ANKRD54	ankyrin repeat domain 54 [Source:HGNC Symbol;Acc:HGNC:25185]
ENSG00000164512	0.35729	0.960246	0.549227	0.572678	0.605763	0.551004	0.959596	1.10814	1.0241	0.767328	0.357495	0.371316	0.63921	0.45952	0.396546	0.343228	0.153548	0.491663	0.36924	1.35597	0.556856	0.484884	0.774566	0.594983	1.09313	0.561733	0.573018	0.685668	0.309639	0.687095	ANKRD55	ankyrin repeat domain 55 [Source:HGNC Symbol;Acc:HGNC:25681]
ENSG00000135299	0.910959	0.803273	0.870122	0.687173	0.684793	0.704849	0.547142	0.873703	0.599899	0.797076	0.75247	0.597231	0.736182	0.866846	0.776173	0.556143	0.562541	0.560672	0.725868	0.613121	0.406723	0.439052	0.476182	0.578914	0.71406	0.307859	0.518052	0.637197	0.716118	0.491171	ANKRD6	ankyrin repeat domain 6 [Source:HGNC Symbol;Acc:HGNC:17280]
ENSG00000157999	0.394885	0.193548	0.492178	0.322927	0.100092	0.30907	0.135277	0.0771899	0.269491	0.255557	0.376297	0.399728	0.168207	0.604611	0.0894434	0.433536	0.0606089	0.0554488	0.218621	0.154766	0	0	0.513642	0.156569	0.178544	0.0886915	0.159659	0.162389	0.517644	0.280564	ANKRD61	ankyrin repeat domain 61 [Source:HGNC Symbol;Acc:HGNC:22467]
ENSG00000235098	1.9578	0.322055	1.72149	1.48919	2.33168	1.19182	0.746027	1.3945	0.576541	0.755973	0.581417	0.247048	1.15954	0.68986	1.2119	0.257638	0.821212	0.975366	0.45039	0.386285	0.463427	1.85624	0.348848	0.446613	0.339531	1.72878	0.683139	1.38965	0.430668	0.293447	ANKRD65	ankyrin repeat domain 65 [Source:HGNC Symbol;Acc:HGNC:42950]
ENSG00000156381	19.0822	15.5406	6.79536	7.57412	8.6905	6.07128	5.29341	13.9651	5.55848	6.45916	9.09199	4.49927	8.4753	9.12137	8.64443	12.6466	4.85758	6.53531	11.1228	5.60911	13.4489	10.1963	9.68623	8.85771	10.2062	7.31736	14.3485	8.46926	6.35527	6.61358	ANKRD9	ankyrin repeat domain 9 [Source:HGNC Symbol;Acc:HGNC:20096]
ENSG00000064999	4.2131	6.93084	8.41227	6.46135	5.86991	5.37831	6.84091	3.49908	4.60611	5.1698	3.7751	5.54739	2.46874	3.76291	2.97443	3.10091	9.36272	2.86378	2.15264	6.54123	2.37557	2.41792	3.80338	2.05068	4.26238	4.66307	2.68438	2.79063	6.24296	10.1016	ANKS1A	ankyrin repeat and sterile alpha motif domain containing 1A [Source:HGNC Symbol;Acc:HGNC:20961]
ENSG00000185046	0.00640792	0.0989339	0.0399336	0.0330135	0.053058	0.0195043	0.0399522	0.0263043	0.0382647	0.0612834	0.032058	0.0862706	0.0573206	0.0686784	0.0304799	0.0677131	0.0895003	0.012597	0	0.03516	0.03908	0.0173926	0.0333401	0.0177849	0.0304216	0.0402983	0.0453396	0.09223	0.0146999	0.0382436	ANKS1B	ankyrin repeat and sterile alpha motif domain containing 1B [Source:HGNC Symbol;Acc:HGNC:24600]
ENSG00000168096	7.90727	4.70933	1.75625	2.34937	2.6215	1.1104	1.01041	5.94021	1.33975	1.59297	1.85552	0.652711	1.38691	1.92565	1.099	3.06647	1.06807	0.663374	1.90863	0.96332	2.41955	1.94323	1.56592	1.54408	4.38758	1.11844	2.56833	1.79839	1.06005	0.535241	ANKS3	ankyrin repeat and sterile alpha motif domain containing 3 [Source:HGNC Symbol;Acc:HGNC:29422]
ENSG00000175311	0.676254	5.11687	2.64902	1.54847	1.15702	1.92604	2.93057	3.27171	1.78836	0.960397	10.351	11.3806	12.5666	7.50677	6.33761	3.52662	4.68374	8.73613	11.8559	7.52055	8.91138	9.53812	11.121	8.91531	5.73306	3.98704	5.46842	7.9953	6.00223	5.38133	ANKS4B	ankyrin repeat and sterile alpha motif domain containing 4B [Source:HGNC Symbol;Acc:HGNC:26795]
ENSG00000165138	3.55195	1.45078	1.56604	1.47079	1.21948	1.02965	1.43698	1.42169	1.2024	1.38246	1.03423	0.747638	0.852566	1.11358	0.945007	0.998114	1.08601	0.973761	0.749133	0.618711	0.401153	0.940035	0.345725	0.871818	0.675534	0.519184	0.433113	0.799893	0.394171	0.672972	ANKS6	ankyrin repeat and sterile alpha motif domain containing 6 [Source:HGNC Symbol;Acc:HGNC:26724]
ENSG00000163516	5.24959	6.54047	4.7592	5.34681	5.54474	2.65957	2.61775	7.76982	2.43585	3.41236	2.51229	1.95432	2.557	2.68278	1.84658	2.59386	2.50258	1.95918	3.03894	2.34472	3.06258	1.99733	3.72318	2.5409	4.60304	1.56688	3.65698	2.23505	3.81042	2.1325	ANKZF1	ankyrin repeat and zinc finger domain containing 1 [Source:HGNC Symbol;Acc:HGNC:25527]
ENSG00000011426	1.04973	0.596893	0.727688	0.904744	0.34879	0.574409	0.486483	0.597143	0.598672	0.700556	0.137685	0.367734	0.211014	0.0758479	0.439473	0.0339917	0.057025	0.0811533	0.137129	0.153704	0.167843	0.112048	0	0.0163679	0	0.129806	0.0834543	0.0169763	0.054115	0.0234644	ANLN	anillin actin binding protein [Source:HGNC Symbol;Acc:HGNC:14082]
ENSG00000131620	2.8444	1.40134	2.38789	2.15979	3.48271	1.9605	2.06881	0.852389	1.58622	1.6033	9.25156	6.53787	6.64134	13.5547	4.6217	5.0923	6.54768	7.91379	13.483	3.74861	23.3565	14.356	25.7917	22.7211	15.8288	14.9497	16.4831	21.8909	10.7943	17.3266	ANO1	anoctamin 1 [Source:HGNC Symbol;Acc:HGNC:21625]
ENSG00000160746	1.75699	2.34684	2.66631	2.16511	2.75254	3.11892	3.44781	3.89065	2.70705	2.08607	1.87878	1.75818	2.45949	1.35123	2.48805	1.52035	2.27677	1.56879	1.05688	1.46264	1.51324	1.9658	1.48288	1.74956	1.25226	2.31953	1.19572	1.91112	1.3743	1.66763	ANO10	anoctamin 10 [Source:HGNC Symbol;Acc:HGNC:25519]
ENSG00000047617	0.0943581	0.0303505	0.00735039	0.141788	0.202298	0.0718011	0.0282839	0.032278	0.0563456	0.071243	0	0.0334303	0	0	0.0841544	0.158628	0.253445	0	0.0457098	0.0404484	0.0119888	0.0160069	0	0.0163679	0.149322	0	0.0500726	0.0169763	0.0360766	0	ANO2	anoctamin 2 [Source:HGNC Symbol;Acc:HGNC:1183]
ENSG00000134343	0.146414	0.227623	0.684329	0.649555	0.243545	0.295244	0.210661	0.0751279	0.191254	0.479035	0.0457806	0.15562	0.0409285	0.0882689	0.195872	0.202187	0.0983165	0.0269838	0.0591059	0.0690394	0.00930141	0.111769	0.0714172	0.0507955	0.057925	0.0575482	0.0906463	0.118539	0.0279898	0.145637	ANO3	anoctamin 3 [Source:HGNC Symbol;Acc:HGNC:14004]
ENSG00000151572	0.0141905	0.0243436	0.141495	0.00812326	0.0671419	0.328265	0.136116	0	0.186424	0.0785711	0	0	0	0.0304181	0.0337493	0	0.0533618	0	0	0	0	0	0	0	0	0.0892417	0.0602434	0	0.0108511	0	ANO4	anoctamin 4 [Source:HGNC Symbol;Acc:HGNC:23837]
ENSG00000171714	0.483011	0.54652	0.717296	0.600055	0.595649	0.750728	0.261225	0.674975	0.509352	0.465557	0.479861	0.822866	0.796717	0.451592	0.814712	0.839152	0.529986	0.787903	0.491201	0.965654	0.699874	0.739184	0.868884	0.399319	0.520418	0.500876	0.305399	0.517705	0.675825	0.49067	ANO5	anoctamin 5 [Source:HGNC Symbol;Acc:HGNC:27337]
ENSG00000177119	2.32492	3.93665	6.12818	5.56014	4.339	6.1959	7.80937	3.51114	6.64336	6.37571	8.45781	10.4763	11.0789	8.49054	8.73093	4.40894	9.46883	11.9593	6.77424	8.79389	6.21425	8.00484	11.29	10.0853	6.21373	9.88272	8.28597	10.4355	9.36971	13.7299	ANO6	anoctamin 6 [Source:HGNC Symbol;Acc:HGNC:25240]
ENSG00000146205	0.211672	0.170879	0.108633	0.106915	0.117826	0.159175	0.161234	0.221485	0.14127	0.0877433	0.519102	0.352912	0.204197	0.146795	0.187548	0.215303	0.133776	0.232534	0.0965082	0.384299	0.16453	0.202774	0.437288	0.3283	0.275858	0.19576	0.211439	0.268819	0.47606	0.148623	ANO7	anoctamin 7 [Source:HGNC Symbol;Acc:HGNC:31677]
ENSG00000074855	9.38537	6.71868	3.12414	3.06539	3.59666	2.41887	2.21988	6.4893	3.12114	4.59511	2.2325	1.57428	1.57123	1.77063	1.91938	2.72259	1.49953	1.73583	2.15254	1.96338	1.82399	1.81682	1.90806	0.948659	2.27631	1.92563	1.95491	1.59888	2.05828	2.74826	ANO8	anoctamin 8 [Source:HGNC Symbol;Acc:HGNC:29329]
ENSG00000185101	7.77989	2.62613	1.95785	1.67416	2.60131	1.12664	1.05746	3.22019	1.37121	2.01264	0.228616	0.315706	0.476899	1.1632	0.851333	1.83276	0.68735	0.224582	0.383706	0.415283	0.534159	0.527136	0.282338	0.491463	0.289261	0.359224	0.840658	0.49329	0.594035	0.147727	ANO9	anoctamin 9 [Source:HGNC Symbol;Acc:HGNC:20679]
ENSG00000140350	6.50448	7.40124	7.49201	6.10709	7.67168	8.80045	8.62836	7.54974	8.31832	6.45819	12.3361	9.47104	9.38908	8.2306	8.50232	5.69768	7.69025	9.67325	8.23256	8.60011	8.88537	9.22279	8.21609	11.0482	6.1879	9.32492	7.02312	9.42962	6.82821	7.90047	ANP32A	acidic nuclear phosphoprotein 32 family member A [Source:HGNC Symbol;Acc:HGNC:13233]
ENSG00000136938	24.8377	16.1755	32.5099	26.3738	36.4752	39.3168	26.2693	18.5664	24.1702	27.1458	34.3888	29.6314	31.6583	28.0582	35.6434	18.9261	37.0632	31.082	31.1943	29.996	48.5446	38.3373	40.5836	36.5955	24.566	44.2928	23.9202	30.5082	31.8891	30.2724	ANP32B	acidic nuclear phosphoprotein 32 family member B [Source:HGNC Symbol;Acc:HGNC:16677]
ENSG00000143401	5.46521	6.52572	6.90975	7.51744	8.1854	6.77361	7.02422	5.75656	8.66361	6.32316	9.17948	9.52818	10.4341	9.75542	8.91463	9.15938	9.05058	14.2219	10.2091	8.35979	11.5698	11.8724	15.2916	15.5503	7.87093	9.89056	9.65342	10.3844	7.45625	9.5427	ANP32E	acidic nuclear phosphoprotein 32 family member E [Source:HGNC Symbol;Acc:HGNC:16673]
ENSG00000166825	38.6068	76.9676	58.579	50.467	43.7983	31.5665	44.9979	66.1326	35.5979	29.01	148.816	71.2168	107.086	66.6537	44.7205	43.2686	51.7704	96.1278	64.541	46.5384	100.798	122.332	103.199	106.969	81.1377	94.3195	87.2641	115.053	71.767	61.0348	ANPEP	alanyl aminopeptidase, membrane [Source:HGNC Symbol;Acc:HGNC:500]
ENSG00000169604	1.44679	0.587046	4.47574	2.73754	4.72929	13.8229	4.47492	0.770531	7.51168	4.64856	1.05465	2.46165	1.78242	3.52839	4.44364	4.35265	7.58131	2.27363	0.996043	3.86823	0.713281	1.36384	1.048	0.793481	0.973399	1.23948	0.796879	0.897794	3.3786	1.30985	ANTXR1	anthrax toxin receptor 1 [Source:HGNC Symbol;Acc:HGNC:21014]
ENSG00000163297	0.898573	1.65589	3.61364	2.86527	3.64123	4.68805	3.87524	1.30638	3.48358	3.49825	4.753	7.28243	6.32153	3.79208	4.61364	2.63009	6.25262	8.52177	3.50957	5.33007	2.63303	4.392	4.15475	3.8773	2.34406	6.45667	2.81138	3.07165	5.59356	6.63372	ANTXR2	anthrax toxin receptor 2 [Source:HGNC Symbol;Acc:HGNC:21732]
ENSG00000135046	8.27103	3.60054	6.23958	10.4573	15.889	27.6832	13.6228	9.4879	14.5478	16.6843	4.12233	8.10807	5.65561	9.01464	10.0573	12.1871	14.4904	6.61691	6.40674	7.10173	7.61695	5.46469	4.22653	6.42935	5.36349	4.88863	4.15815	3.82648	10.3548	5.07238	ANXA1	annexin A1 [Source:HGNC Symbol;Acc:HGNC:533]
ENSG00000109511	0.391336	1.81259	1.60959	1.07528	0.717491	0.524101	0.694435	2.62382	1.21516	0.827315	28.3882	22.655	35.5895	20.7615	3.66081	6.27811	16.3555	19.8481	34.3762	17.2853	47.7328	32.2371	37.7188	29.923	32.0792	25.6564	20.7115	41.9061	16.1892	18.7234	ANXA10	annexin A10 [Source:HGNC Symbol;Acc:HGNC:534]
ENSG00000122359	18.912	14.6889	14.0281	15.1583	15.1878	15.5834	15.934	14.5929	14.7455	13.5079	14.2657	7.55119	10.4272	9.9484	13.1917	13.2899	11.8622	7.9395	6.49677	10.093	9.27873	10.9072	7.97199	9.76182	7.10141	11.1867	6.64775	10.6251	7.92017	8.46085	ANXA11	annexin A11 [Source:HGNC Symbol;Acc:HGNC:535]
ENSG00000104537	15.0912	5.03391	17.3	28.5829	15.625	15.1867	8.03302	4.33387	23.4081	19.178	6.24501	4.46219	7.08306	6.27006	19.3489	4.11651	8.15701	4.12042	1.58848	1.22674	1.9127	13.325	3.48972	5.06755	1.91644	10.2815	3.322	8.39341	2.69264	4.16976	ANXA13	annexin A13 [Source:HGNC Symbol;Acc:HGNC:536]
ENSG00000182718	49.6258	40.3529	40.8745	43.1226	40.037	47.3309	54.5941	45.6212	40.3278	39.8519	14.3424	10.8044	21.1269	13.9559	29.4585	19.9602	27.8765	15.343	9.81231	15.6953	8.94626	14.1263	5.59351	5.87834	4.84629	14.8613	4.58391	7.87849	13.4544	8.28305	ANXA2	annexin A2 [Source:HGNC Symbol;Acc:HGNC:537]
ENSG00000177721	1.80925	1.82413	1.08795	1.43544	2.2152	0.811552	1.30919	1.38983	1.21307	1.7415	0.476393	0.494811	0.520546	1.36078	0.830394	0.701318	0.954876	0.561586	0.779071	0.827276	0.645269	0.689227	0.536732	0.792867	0.703228	0.698654	0.359339	0.868027	0.315533	0.252583	ANXA2R	annexin A2 receptor [Source:HGNC Symbol;Acc:HGNC:33463]
ENSG00000138772	13.5166	1.55772	3.42984	8.18188	4.77189	4.80194	5.4653	4.11632	7.19388	9.10636	1.43335	0.707272	1.28143	2.54075	4.26422	3.43593	1.89905	0.599562	0.984972	1.0269	0.915929	1.99428	0.378679	1.25049	0.351015	0.762851	1.17707	0.219488	0.477037	0.661901	ANXA3	annexin A3 [Source:HGNC Symbol;Acc:HGNC:541]
ENSG00000196975	55.4034	24.724	65.1128	85.7345	53.5216	47.0946	40.3069	16.8769	53.8939	54.1886	20.7588	15.0748	14.6045	22.832	41.2825	20.629	23.5734	12.7261	11.5769	12.1319	11.8558	23.3859	10.4421	19.7084	12.0271	20.591	13.1561	18.5119	9.0063	10.9283	ANXA4	annexin A4 [Source:HGNC Symbol;Acc:HGNC:542]
ENSG00000164111	72.5928	45.0054	66.8393	67.0289	79.6611	76.5166	69.5415	58.4596	69.461	67.8444	42.9899	53.5414	43.5208	40.9556	53.3433	61.2715	55.1177	27.8888	29.256	44.6436	34.803	30.9254	16.5075	35.2229	29.4777	44.4985	23.1516	42.8902	34.8144	29.3155	ANXA5	annexin A5 [Source:HGNC Symbol;Acc:HGNC:543]
ENSG00000197043	12.1907	29.5314	23.8989	18.4822	24.327	25.6281	36.9663	12.6045	24.0861	18.093	49.3531	23.8684	52.6935	28.6801	42.4177	25.5432	29.3469	35.3312	22.2128	28.301	27.0802	36.9719	30.8471	50.0087	13.7297	41.373	22.2435	36.3526	19.8529	44.2153	ANXA6	annexin A6 [Source:HGNC Symbol;Acc:HGNC:544]
ENSG00000138279	12.3634	18.0427	17.1234	15.6865	13.8476	20.3617	20.0106	24.2061	17.4879	13.2445	33.0542	23.1917	34.2051	29.3429	27.6558	20.5167	21.4288	33.3397	26.3093	23.9777	30.1956	27.8747	36.5461	39.6434	20.663	40.0833	32.046	39.762	24.4402	27.7502	ANXA7	annexin A7 [Source:HGNC Symbol;Acc:HGNC:545]
ENSG00000165390	0.303529	0.198361	0.126104	0.248218	0.0769357	0.0967866	0.37433	0.276883	0.060417	0.261912	0.192827	0.0819337	0.0646463	0.0464734	0.137501	0.0555396	0.0854097	0	0.037343	0.0198268	0.0146915	0	0.0188005	0	0.022873	0.0454485	0	0	0	0	ANXA8	NA
ENSG00000150165	2.86707	0.714885	2.53467	5.13363	1.63653	0.832083	0.335768	2.23524	0.736585	1.40959	0.444763	0.118114	0.049703	0.464501	1.40075	0.384312	1.86255	0.0983062	0.172266	0.388715	0.10166	0.135731	0	0.185056	0	0.104829	0.424593	0.143952	0.0509856	0	ANXA8L1	NA
ENSG00000186807	1.96602	0.14291	1.03831	2.36532	0.394159	0.162281	0.0319629	1.64145	0.0596951	0.503187	0	0.0472235	0.298078	0.0714282	1.24159	0.448154	0.590724	0.29478	0.0430462	0.434242	0.135482	0.0452224	0	0.138727	0.0527327	0.419117	0	0	0	0.132582	ANXA8L2	NA
ENSG00000143412	9.04822	8.66036	13.1652	17.4505	10.4502	5.74455	6.66761	4.56976	8.60324	7.97515	22.1478	8.83292	12.9108	11.7371	11.5447	5.40926	7.67696	11.6801	12.2404	6.84514	17.131	17.7605	13.0322	27.3224	14.5646	20.7585	10.661	19.3392	8.9976	11.8973	ANXA9	annexin A9 [Source:HGNC Symbol;Acc:HGNC:547]
ENSG00000136250	2.43637	2.81445	2.25299	1.72086	3.54426	9.9395	7.0109	2.68849	8.62361	3.37246	1.73658	5.68032	1.20101	1.60043	2.243	1.90636	5.02414	1.46776	1.16756	4.0563	1.23822	1.09326	0.792268	1.33604	1.49247	2.25503	1.61265	1.18775	2.82459	4.51464	AOAH	acyloxyacyl hydrolase [Source:HGNC Symbol;Acc:HGNC:548]
ENSG00000002726	0.0185434	0.0159054	0.0462244	0.0212301	0.0109672	0.124172	0.177869	0	0.0885852	0.00933387	0.0309235	1.10373	0.027646	0.0198744	0.0294012	0.0890682	0.019923	0.127587	2.56314	0.0254368	0.0565454	3.01988	0.0241201	0.0514663	0.029345	0.14577	0	3.36291	0.0425391	0	AOC1	amine oxidase, copper containing 1 [Source:HGNC Symbol;Acc:HGNC:80]
ENSG00000131480	0.934081	2.44938	0.365898	0.427766	0.741856	0.27619	0.396788	1.82589	0.366543	0.510472	0.667584	0.340393	0.755983	1.37297	0.550092	2.25612	0.315408	0.708271	1.51694	0.439309	0.949447	1.12278	1.24971	0.666641	1.18255	0.167836	1.54843	0.80666	0.918345	0.610568	AOC2	amine oxidase, copper containing 2 [Source:HGNC Symbol;Acc:HGNC:549]
ENSG00000131471	3.04803	3.42719	5.51151	4.83668	8.95747	4.17247	5.74131	1.14532	5.4415	4.54705	4.18752	5.46101	4.04978	5.17948	7.01124	6.37197	8.959	4.12917	1.81573	8.3947	3.11422	4.65092	3.49221	3.57234	5.1484	4.59349	3.15116	3.50056	5.83292	5.08975	AOC3	amine oxidase, copper containing 3 [Source:HGNC Symbol;Acc:HGNC:550]
ENSG00000138356	2.45222	16.4545	20.1691	9.91403	7.16853	7.22298	23.9873	30.6881	15.0018	9.94536	84.5778	133.877	123.674	130.836	63.8496	14.4778	35.1356	220.936	145.868	76.3077	184.878	157.749	223.461	183.585	169.657	140.099	124.149	134.912	196.227	247.783	AOX1	aldehyde oxidase 1 [Source:HGNC Symbol;Acc:HGNC:553]
ENSG00000268265	1.96972	21.9636	14.7302	6.76532	12.8146	0	3.77873	2.69521	1.17621	0	6.56952	1.39572	0	10.5555	0	5.67661	3.17439	0	12.7226	1.35098	8.00851	5.3463	20.4967	2.73343	3.11709	0	5.57475	0	4.5186	1.95927	AP000304.1	NA
ENSG00000243627	0.135067	0	0.210431	0.193295	0	0	0.0323891	0	0	0.135972	0	0	0.302052	0.144761	0.214153	0	0.0725576	0.730181	0	0.0926383	0	0	0.26353	0	0.213743	0	0	0	0.103282	0	AP000322.53
ENSG00000218537	0	0	0.718545	0.330016	0	0.146229	0.115205	0	0.258193	0.193457	2.0029	0.442544	0.0716248	1.54471	0.533206	0.0923027	0.619394	0.472216	0.49649	0.626062	0.0976648	1.23878	2.24964	0	0.456159	0	0.271939	0	2.46135	0	AP000350.4	MIF antisense RNA 1 [Source:HGNC Symbol;Acc:HGNC:27669]
ENSG00000176984	0.034075	0.058455	0.106176	0.0780239	0.0403061	0	0.0163424	0	0	0	0.0568243	0	0.0508016	0	0	0.0654679	0.054915	0.0334931	0	0.0701131	0.0346356	0	0.132968	0	0.0539237	0	0	0	0.0781689	0	AP000679.2
ENSG00000173727	0	0.438834	0.318835	0.41002	1.0288	0.249159	0.245372	0	0	0.206019	0.511911	0	0	0.219335	0.324474	0.196593	0.219871	0	0.132182	0.140361	0.728046	0	0	0.283993	0.323853	0	0	0	0	0.407122	AP000769.1
ENSG00000254667	0.450019	0	0.120192	0.184007	0.228133	0.782717	0.431659	0.527802	0.844571	0.420676	0.214418	0.865522	0	0.0689026	0.152897	0.308791	0.414427	0.189571	0.415242	0.529122	0.130692	0.0872469	0	0	0.712154	0.606447	0.3639	0	0.147479	0.511578	AP000783.1	NA
ENSG00000215504	0.0891203	0.0254807	0.092565	0.0850271	0.0702782	0.0180841	0.071237	0	0.0532179	0.0299059	0	0.0210498	0	0.0318389	0.0235505	0.0856129	0.079792	0	0	0.020375	0	0	0	0	0	0	0	0.0427573	0	0.0295492	AP000974.1	NA
ENSG00000267913	2.28374	1.66502	0.782763	0.784385	0.540271	0.486583	0.273821	0.156244	0.340932	0.689715	0.571263	0.161822	0.680955	0.122383	0.452618	0.219386	0.429387	0.112237	0	0.0783174	1.04459	1.54965	1.18822	0.15846	1.98771	0.359051	2.58539	0.493052	0.785843	0.340743	AP001055.1	NA
ENSG00000235878	0.176393	0.0756497	0.0549634	0.100975	0	0	0.0422992	0	0.157999	0.0443939	0	0.187484	0.394471	0.0945268	0	0	0	0.0866904	0	0.241966	0.0896475	0.239386	0.114721	0.611963	0	0.138663	0.124808	0.126942	0.269767	0.263186	AP001468.1	NA
ENSG00000268856	0	2.30388	2.67821	2.46012	1.27086	1.63511	0.25764	0.735058	0.962357	1.0816	0.895844	0.38065	0	0.575754	1.27762	0	1.15432	1.05605	0	0	0	1.45808	2.09626	0	0.850115	2.53375	3.80097	2.31959	0.410782	1.0687	AP001579.1	NA
ENSG00000228120	0	0.809423	0.0840124	0	0	0	0.0323275	0	0.120752	0	0.562031	0.191049	0.40197	0.794672	0.0534365	0.453266	0.0724196	0.198762	1.65442	0.277387	0	0.365906	0.438381	0	0	0	1.14463	0	0	0	AP001631.10
ENSG00000254531	3.41086	2.23272	3.18843	4.31611	4.51237	2.07638	3.27171	3.93023	2.14399	2.21385	4.93961	2.03527	4.14844	2.50125	3.98487	2.58681	4.05036	3.6173	3.82643	3.01661	6.2953	4.50713	7.47223	5.60527	4.97156	7.33827	3.30251	8.26829	2.12775	2.6785	AP001816.1	uncharacterized LOC90024 [Source:NCBI gene;Acc:90024]
ENSG00000254614	1.11987	0.730022	1.73077	1.33341	0.635834	0.381766	1.03121	0.735522	0.695475	0.383308	1.56872	0.666558	1.06854	0.480098	0.852283	1.03276	0.385018	0.704476	1.27306	0.890978	0.682975	0.364751	0.640928	1.42974	0.212663	0.21128	0.316947	0.451315	0.308281	0.178228	AP003068.23
ENSG00000269089	0.489786	0.326751	0.203487	0	0.128745	0.0662576	0.0522004	0.0744648	0	0.30132	0.181506	0.0771233	0.0811345	0.291633	0.172571	0.104558	0.0292346	0.106983	0.63271	0.074651	0.165948	0.738552	0.424721	0.830729	0.947327	0.171121	0.0770111	0.156657	0.124842	0.27066	AP003733.1	NA
ENSG00000181908	0.212396	0.0520517	0.0756363	0.0347385	0.179455	0.166239	0.145522	0.041518	0.0543565	0.10691	0.151799	0.129001	0.226184	0.0650403	0.120272	0.0291482	0.097799	0	0.11759	0.332975	0.0308415	0.123534	0	0	0.0480167	0	0.214689	0.174688	0.0464041	0	AP003774.4
ENSG00000215527	0	0	0.335794	0.12338	0.127473	0.656031	0.258424	0.147458	0.128704	0.0542443	0.53914	0.229084	0.160666	0	0.170867	0.103525	0.578917	0.105926	0	0.147827	0.109539	0	0	0.14955	0	0	0.152501	0.620436	0.082406	0.107194	AP005482.1	NA
ENSG00000255284	8.36993	10.1083	3.00446	2.56814	3.16816	1.87505	1.1561	5.49732	2.03922	2.89856	5.4715	1.37595	7.08781	6.17182	3.18499	2.63729	2.12226	3.42243	7.52541	2.89331	6.8061	4.72534	6.96773	8.26999	13.8812	6.21117	4.8325	4.91516	3.02093	1.73171	AP006621.5
ENSG00000138660	4.05612	4.37978	3.90067	4.56129	3.15391	4.38687	4.2955	4.81757	4.64748	4.76732	5.66535	6.28802	7.39782	6.75257	5.92512	4.33163	5.74045	6.09159	9.28259	7.07497	6.78072	6.62233	9.31995	9.14319	8.30861	5.60016	10.3143	7.94209	6.77003	9.29802	AP1AR	adaptor related protein complex 1 associated regulatory protein [Source:HGNC Symbol;Acc:HGNC:28808]
ENSG00000100280	13.7157	12.1898	8.30422	7.79104	8.1431	11.9205	16.4806	13.6714	10.9246	8.51825	10.2223	9.59911	8.99729	6.60374	8.3892	6.8616	9.5331	7.61184	6.69197	9.69663	8.8152	8.03257	7.5479	6.9253	7.64686	8.6919	6.6887	9.005	8.97938	10.9773	AP1B1	adaptor related protein complex 1 beta 1 subunit [Source:HGNC Symbol;Acc:HGNC:554]
ENSG00000166747	5.47052	5.51772	4.82196	4.58457	3.62125	4.2581	4.35522	4.63088	4.78242	4.05075	4.72833	5.49642	5.72933	5.02556	4.46997	5.50961	4.14964	6.21509	5.36482	4.48742	5.63273	4.60174	4.65419	5.12678	6.48004	3.62512	5.98655	5.0013	5.82286	7.19537	AP1G1	adaptor related protein complex 1 gamma 1 subunit [Source:HGNC Symbol;Acc:HGNC:555]
ENSG00000213983	5.2229	2.79552	2.3963	1.88923	2.53565	1.40823	1.50393	2.72921	1.66379	2.34432	0.822976	0.626525	1.04231	0.727268	0.904724	1.66916	1.03282	0.757929	0.996111	1.03659	0.867385	0.892988	0.695409	0.642042	1.02502	0.93753	1.23668	0.577122	1.18714	0.572698	AP1G2	adaptor related protein complex 1 gamma 2 subunit [Source:HGNC Symbol;Acc:HGNC:556]
ENSG00000072958	6.78788	11.4371	9.13248	7.48391	7.75417	8.12845	10.248	9.97504	7.6292	6.18749	19.2279	10.4234	13.0034	11.9789	8.6689	10.0401	7.36279	12.2289	13.165	8.87754	9.58375	12.922	19.1824	16.0522	11.7424	13.9174	13.5531	11.8042	12.3861	13.8182	AP1M1	adaptor related protein complex 1 mu 1 subunit [Source:HGNC Symbol;Acc:HGNC:13667]
ENSG00000129354	11.5301	3.65374	10.2792	12.7239	8.58092	8.48129	5.88314	6.13544	7.68842	9.62446	1.54891	0.79431	0.381999	1.27009	6.043	3.38443	3.07976	0.314811	0.661986	0.812782	0.19533	1.86903	0.749881	0.711137	0.760265	1.61135	0.679848	2.39711	0.24491	0.700879	AP1M2	adaptor related protein complex 1 mu 2 subunit [Source:HGNC Symbol;Acc:HGNC:558]
ENSG00000106367	14.2834	19.6418	18.9224	18.964	17.1133	23.3926	26.7605	30.3251	20.5528	16.5592	27.8916	14.6918	35.2394	16.0987	24.4001	13.0131	16.8063	23.2783	16.7253	14.6632	30.5354	31.2024	37.6373	21.9314	15.8224	25.9335	17.8001	35.7448	13.4589	19.9823	AP1S1	adaptor related protein complex 1 sigma 1 subunit [Source:HGNC Symbol;Acc:HGNC:559]
ENSG00000182287	3.45161	1.6788	1.80487	2.0894	3.04254	5.35359	4.97887	1.95431	5.08567	3.80092	0.727769	3.22353	1.26184	1.88511	2.48471	2.1851	3.67998	1.71583	1.16169	4.09072	1.74747	1.61526	1.0665	1.21123	1.63237	1.18513	0.973138	1.16109	2.56857	2.40725	AP1S2	adaptor related protein complex 1 sigma 2 subunit [Source:HGNC Symbol;Acc:HGNC:560]
ENSG00000152056	0.926929	0.369137	0.41261	0.814871	0.264318	0.614654	0.857358	0.543572	0.938994	1.14977	0.469251	0.293218	0.296129	0.141923	0.43303	0.413423	0.320107	0.276584	0.363501	0.351935	0.151421	0.179707	0.129181	0.25267	0.104776	0.104094	0.0468466	0.0714718	0.367057	0.197574	AP1S3	adaptor related protein complex 1 sigma 3 subunit [Source:HGNC Symbol;Acc:HGNC:18971]
ENSG00000196961	3.30795	5.34786	5.09308	3.6944	3.61556	5.31565	6.83981	5.09212	4.96737	4.12184	6.30061	6.94571	5.66909	4.37958	5.48268	4.40058	6.55059	9.03714	4.55603	6.3616	3.38709	4.5773	4.09185	3.08285	2.79704	4.16827	3.33873	3.29081	5.72859	8.20987	AP2A1	adaptor related protein complex 2 alpha 1 subunit [Source:HGNC Symbol;Acc:HGNC:561]
ENSG00000183020	18.8185	10.8922	6.99495	6.96819	8.53581	6.28718	8.3218	12.6822	6.60086	7.23849	6.39998	5.79053	6.528	5.7093	5.2274	6.61194	5.56804	5.0248	6.2976	5.81325	6.62704	7.31981	7.81558	6.7549	8.87544	7.8742	8.34553	7.6565	7.15535	8.70343	AP2A2	adaptor related protein complex 2 alpha 2 subunit [Source:HGNC Symbol;Acc:HGNC:562]
ENSG00000006125	5.08384	4.46202	9.10222	7.5124	9.53124	9.57233	10.2763	4.01949	10.0143	9.35692	6.71866	7.65577	5.87097	5.3805	8.88253	5.06724	9.27768	7.24971	3.70075	7.52887	6.03643	6.94875	6.16322	5.49001	3.72755	7.4924	3.98963	5.37994	7.8028	9.68857	AP2B1	adaptor related protein complex 2 beta 1 subunit [Source:HGNC Symbol;Acc:HGNC:563]
ENSG00000161203	21.6027	17.5186	22.4997	21.9058	24.9972	31.8779	35.3609	18.74	28.7934	24.9091	28.0141	24.6736	21.5529	20.451	22.6848	20.2939	30.0141	26.7476	17.4995	28.4055	21.8975	18.9916	25.0722	19.0058	20.0443	30.0234	19.1275	22.8259	23.7975	32.1431	AP2M1	adaptor related protein complex 2 mu 1 subunit [Source:HGNC Symbol;Acc:HGNC:564]
ENSG00000042753	29.213	32.3387	26.0631	24.7506	31.0109	35.5924	35.7249	31.0898	27.0115	25.7222	54.4761	28.6319	53.6656	28.812	35.2664	22.4666	22.6902	32.559	38.6515	29.398	63.4054	52.9171	58.8921	47.4116	33.1904	49.0038	29.8563	53.1871	25.4887	33.2801	AP2S1	adaptor related protein complex 2 sigma 1 subunit [Source:HGNC Symbol;Acc:HGNC:565]
ENSG00000132842	1.72667	1.94698	2.83521	2.62654	2.24896	3.22423	3.41016	2.22991	3.08744	2.87593	2.53974	2.59821	3.03705	2.36004	2.68387	2.23648	3.01719	2.60299	1.65411	3.20686	2.01144	2.30381	2.57401	2.42307	1.55044	2.01314	1.82571	2.33164	2.67778	2.76925	AP3B1	adaptor related protein complex 3 beta 1 subunit [Source:HGNC Symbol;Acc:HGNC:566]
ENSG00000103723	0.0377482	0	0.0470487	0.0162065	0.0279069	0.0459588	0.0724164	0.103303	0.0676237	0.00950033	0	0	0.0140695	0.0101144	0.0299256	0.027197	0.0101391	0.0092759	0.0121909	0	0	0.0128072	0	0.104768	0	0	0	0	0	0	AP3B2	adaptor related protein complex 3 beta 2 subunit [Source:HGNC Symbol;Acc:HGNC:567]
ENSG00000065000	12.6549	10.7487	8.93758	7.13114	7.37258	9.38671	9.72349	11.7316	7.8074	8.64362	8.61706	10.7511	8.5502	6.32301	7.46883	9.84087	7.53633	10.5463	9.11985	8.14912	7.48533	9.70374	7.10655	7.60464	8.77617	7.52894	8.5232	7.40179	7.97807	12.0721	AP3D1	adaptor related protein complex 3 delta 1 subunit [Source:HGNC Symbol;Acc:HGNC:568]
ENSG00000185009	2.81965	2.3356	4.61887	4.584	3.36385	5.05133	5.78786	2.13853	5.81132	5.18238	3.68108	6.53047	3.45908	4.09268	4.43232	3.03372	5.01152	5.92308	3.76733	4.2325	3.16082	3.76099	3.6257	4.15884	1.88683	3.44512	2.39406	3.75687	5.82767	7.45245	AP3M1	adaptor related protein complex 3 mu 1 subunit [Source:HGNC Symbol;Acc:HGNC:569]
ENSG00000070718	1.85297	0.949744	1.30262	1.44879	1.76414	1.17615	1.07835	1.19043	1.24143	1.09194	0.602939	0.864651	0.589569	0.702354	1.01216	1.03112	1.26854	0.233219	0.43787	1.13141	0.424926	0.659343	0.558468	0.846685	0.1788	0.532912	0.38373	0.471605	0.717101	0.359637	AP3M2	adaptor related protein complex 3 mu 2 subunit [Source:HGNC Symbol;Acc:HGNC:570]
ENSG00000177879	6.87371	8.74868	9.88	8.33925	9.36339	11.5544	10.2727	10.4067	9.63922	8.42652	10.6863	10.6839	15.1073	12.4527	9.50982	7.58302	10.887	11.0499	11.3715	11.4212	12.8467	11.3747	11.6808	12.862	11.018	13.8398	12.6452	15.6699	11.8518	12.0203	AP3S1	adaptor related protein complex 3 sigma 1 subunit [Source:HGNC Symbol;Acc:HGNC:2013]
ENSG00000157823	0.705097	1.36638	1.14464	1.18098	0.797996	1.04923	1.10634	1.09582	0.972044	0.871944	2.35167	1.27681	1.89478	1.59537	1.51821	0.986752	1.08021	1.56579	2.03536	1.13438	1.8758	2.11463	1.98149	1.79992	2.0801	1.4507	1.4043	2.33041	1.00512	1.95687	AP3S2	adaptor related protein complex 3 sigma 2 subunit [Source:HGNC Symbol;Acc:HGNC:571]
ENSG00000134262	2.75708	2.86272	1.37907	1.61288	2.08834	1.1999	1.41509	2.34958	1.31421	1.16866	0.988117	0.52268	1.28001	1.20531	0.949062	1.95158	1.09133	0.820129	1.4059	1.01185	1.43809	0.853365	1.44708	1.29213	1.77967	1.14071	1.09518	1.04429	1.08187	0.661556	AP4B1	adaptor related protein complex 4 beta 1 subunit [Source:HGNC Symbol;Acc:HGNC:572]
ENSG00000081014	0.92504	1.04139	1.25504	1.1749	1.0714	1.17904	1.15072	1.12072	1.47878	1.40171	0.658827	1.03783	1.01997	1.06373	1.00834	0.907147	1.18021	1.20285	0.946023	1.51345	0.832519	0.980772	1.0779	1.08312	0.792932	0.742326	0.927231	0.94309	1.25261	1.28435	AP4E1	adaptor related protein complex 4 epsilon 1 subunit [Source:HGNC Symbol;Acc:HGNC:573]
ENSG00000221838	1.80203	0.978929	1.1698	1.01437	1.33223	1.12442	0.691406	1.41781	1.11195	1.2472	0.85145	0.638447	0.582099	0.643791	0.750012	0.980965	0.669567	0.546139	0.562573	0.473786	0.488448	0.733672	0.488328	1.08365	0.641637	0.708292	1.02003	0.799721	0.688986	0.612429	AP4M1	adaptor related protein complex 4 mu 1 subunit [Source:HGNC Symbol;Acc:HGNC:574]
ENSG00000100478	0.371257	0.318442	0.422491	0.748452	0.763734	0.736971	0.549649	0.463824	0.597612	0.682492	0.242263	0.526134	0.457238	0.363303	0.537454	0.790824	0.624329	0.555308	0.604705	0.487126	0.557843	0.525746	0.587888	0.582403	0.459793	0.48218	0.708106	0.418191	1.07385	0.754631	AP4S1	adaptor related protein complex 4 sigma 1 subunit [Source:HGNC Symbol;Acc:HGNC:575]
ENSG00000254470	0.471653	0.252847	0.486822	0.902793	0.592771	1.23821	1.56223	0.342854	1.45224	1.21671	0.565326	1.05484	0.571331	0.568693	0.701083	0.750432	0.981812	0.79681	0.495045	0.798623	0.374541	0.400056	0.460122	0.163631	0.186598	0.301249	0.0834301	0.381856	0.935465	1.09957	AP5B1	adaptor related protein complex 5 beta 1 subunit [Source:HGNC Symbol;Acc:HGNC:25104]
ENSG00000053770	2.85522	3.13087	3.83167	4.45759	3.25261	3.76265	4.02251	3.17432	4.56277	3.87876	3.35465	5.16137	4.4019	3.84258	4.8743	4.23895	4.31386	4.48077	3.60458	5.7748	3.64423	3.94092	4.72677	4.25493	3.10639	2.85663	4.95873	3.92276	4.01929	5.32514	AP5M1	adaptor related protein complex 5 mu 1 subunit [Source:HGNC Symbol;Acc:HGNC:20192]
ENSG00000125843	2.4389	4.12143	3.44813	3.16734	1.98067	3.72281	5.25491	4.28356	3.1736	2.69345	7.22377	3.998	4.99285	2.88705	4.47297	2.65763	3.69585	5.79633	3.38571	3.76997	4.81004	4.5943	4.30874	3.68761	2.189	3.49107	2.73014	4.03427	3.06188	4.45363	AP5S1	adaptor related protein complex 5 sigma 1 subunit [Source:HGNC Symbol;Acc:HGNC:15875]
ENSG00000242802	12.8862	9.21229	3.96062	4.09876	5.21104	3.26593	3.66162	9.23266	3.45009	3.81179	3.37222	1.9958	2.87637	2.62067	2.56007	3.905	2.63263	1.95721	3.93172	2.95788	4.50937	2.98235	3.15369	3.69389	5.4532	3.0495	4.45299	3.75697	2.54824	2.39115	AP5Z1	adaptor related protein complex 5 zeta 1 subunit [Source:HGNC Symbol;Acc:HGNC:22197]
ENSG00000120868	0.529515	0.685127	1.41504	1.24329	0.69004	1.28938	2.06178	0.503497	2.04725	1.64889	0.344233	1.87603	0.521834	0.711804	0.818218	0.594891	1.36441	0.96155	0.394188	1.36654	0.218939	0.377577	0.396912	0.137	0.26985	0.437418	0.36831	0.335857	1.06374	1.56226	APAF1	apoptotic peptidase activating factor 1 [Source:HGNC Symbol;Acc:HGNC:576]
ENSG00000107282	0.987575	0.902934	1.07534	0.633667	0.526318	1.12971	0.879621	0.564287	1.01744	0.890406	4.34348	3.06827	2.54021	3.74531	2.15087	2.54379	3.05488	2.51745	2.41133	2.65729	2.91219	2.22394	2.20213	3.25301	2.73067	4.72626	3.25578	4.81099	5.75094	9.85574	APBA1	amyloid beta precursor protein binding family A member 1 [Source:HGNC Symbol;Acc:HGNC:578]
ENSG00000034053	1.01167	0.965153	0.6369	0.685495	1.16615	0.590724	0.742653	0.833401	0.554802	0.530013	0.172152	0.453522	0.215469	0.365117	0.229149	0.545431	0.532377	0.162351	0.186699	0.361099	0.251833	0.224157	0.107422	0.587356	0.457421	0.470676	0.292169	0.401174	0.315756	0.513422	APBA2	amyloid beta precursor protein binding family A member 2 [Source:HGNC Symbol;Acc:HGNC:579]
ENSG00000011132	3.66292	2.89005	2.07591	2.02375	3.44959	2.03559	2.45454	3.00374	1.89007	2.03004	2.31991	1.78157	2.01694	2.62633	1.70993	2.67279	1.67975	1.95699	1.97845	2.04835	2.59455	2.28632	2.63956	2.17848	2.38326	2.70887	2.32984	2.70034	1.73717	1.87887	APBA3	amyloid beta precursor protein binding family A member 3 [Source:HGNC Symbol;Acc:HGNC:580]
ENSG00000166313	2.49837	1.45206	3.09691	4.39994	4.61049	2.45172	2.48156	1.94279	3.17129	3.04426	1.04728	1.2576	0.915926	1.03888	2.00227	2.11152	3.10961	1.10037	0.617267	1.94765	0.846491	1.42664	1.26082	0.757825	1.25308	1.41664	1.21713	1.0218	1.16923	1.01849	APBB1	amyloid beta precursor protein binding family B member 1 [Source:HGNC Symbol;Acc:HGNC:581]
ENSG00000077420	6.26987	7.3488	4.36244	5.52646	5.06718	7.85049	9.76432	8.74979	6.90306	7.3071	10.1885	6.92915	8.92271	8.97257	7.244	6.16	5.23404	12.0455	5.52237	6.42604	11.6054	10.0319	5.07399	6.45148	5.32747	6.83305	7.51142	8.38337	3.96356	10.3825	APBB1IP	amyloid beta precursor protein binding family B member 1 interacting protein [Source:HGNC Symbol;Acc:HGNC:17379]
ENSG00000163697	1.95939	1.66656	2.65703	3.34611	1.94867	1.80251	1.81907	1.43789	2.17994	2.35821	0.949224	1.48535	1.10973	1.81259	1.77028	1.70351	2.16984	1.52783	2.01503	2.05337	1.57994	1.58953	2.19981	1.95197	2.00075	2.19425	2.32353	2.20572	2.05911	3.29369	APBB2	amyloid beta precursor protein binding family B member 2 [Source:HGNC Symbol;Acc:HGNC:582]
ENSG00000113108	6.6997	9.34458	4.36917	3.63155	5.35628	1.84073	2.60893	6.46986	2.92087	2.96942	6.84691	2.1951	2.85068	4.20984	4.39475	10.9356	3.16112	2.85557	5.07413	5.19493	3.10363	2.79608	2.58352	2.96198	5.09003	2.72654	6.73305	4.11746	3.36628	1.1795	APBB3	amyloid beta precursor protein binding family B member 3 [Source:HGNC Symbol;Acc:HGNC:20708]
ENSG00000134982	0.932205	1.16525	1.34963	1.12584	0.900964	1.01386	1.4912	1.22111	1.41202	1.28751	0.966865	1.38554	1.14404	1.12096	1.36989	1.25045	1.41073	1.45823	0.939888	1.51656	1.06887	0.887121	1.02032	1.16743	1.16938	0.947289	1.18243	0.891762	1.19965	1.36827	APC	APC, WNT signaling pathway regulator [Source:HGNC Symbol;Acc:HGNC:583]
ENSG00000115266	0.129326	0.202564	0.203239	0.148064	0.0698366	0.177993	0.215739	0.107714	0.245111	0.206611	0.131276	0.159371	0.108979	0.0361587	0.133729	0.0324095	0.229565	0.259762	0.13801	0.192828	0.0685845	0.0763091	0.234044	0.070227	0.0177964	0.0972435	0.0238709	0.0728377	0.150489	0.190163	APC2	APC2, WNT signaling pathway regulator [Source:HGNC Symbol;Acc:HGNC:24036]
ENSG00000154856	5.03518	1.1053	7.12343	8.18942	3.45783	3.44289	3.50786	0.94693	6.05623	5.47733	2.24843	1.44574	0.729336	2.30185	4.88087	1.30668	2.00623	0.574669	1.20225	1.36666	0.691295	2.46129	1.3968	0.960358	1.41614	1.40693	1.11439	1.32235	0.337583	0.450999	APCDD1	APC down-regulated 1 [Source:HGNC Symbol;Acc:HGNC:15718]
ENSG00000132703	115.401	244.406	217.803	219.31	161.006	199.285	238.207	338.968	200.149	144.159	1684.12	1031.67	1345.11	1009.66	624.377	285.572	328.848	2346.36	985.072	489.923	1844.88	1794.55	1425.76	1337.38	459.525	1097.88	1272.85	1600.25	479.577	1268.92	APCS	amyloid P component, serum [Source:HGNC Symbol;Acc:HGNC:584]
ENSG00000164062	10.1604	11.177	12.9761	9.55463	7.29366	13.3134	14.9684	9.01906	10.7378	9.49462	14.6896	13.1506	10.1212	9.09911	15.6521	6.22981	12.9151	22.2577	10.2216	13.4478	12.3807	12.9026	13.1172	11.6972	9.97414	16.9054	9.82178	11.8697	12.6587	24.0048	APEH	acylaminoacyl-peptide hydrolase [Source:HGNC Symbol;Acc:HGNC:586]
ENSG00000100823	30.4439	25.5312	36.4185	33.9057	22.7743	40.8044	38.7249	19.5396	32.6465	28.8842	26.7668	29.2878	31.4009	23.5429	35.4257	20.1245	34.1863	32.5164	23.8497	28.504	29.3745	23.6237	36.2668	25.3591	17.6491	43.6581	20.421	30.6402	35.5533	37.1034	APEX1	apurinic/apyrimidinic endodeoxyribonuclease 1 [Source:HGNC Symbol;Acc:HGNC:587]
ENSG00000169188	4.78561	4.53591	4.08541	3.62763	3.83844	4.17701	4.75805	4.09639	4.58017	3.2008	3.8992	3.42198	3.71398	2.52942	5.26638	3.61064	3.54515	5.04755	2.34299	3.82187	4.15357	3.61802	2.78554	3.54799	2.28234	2.027	2.412	2.10728	2.80724	3.41258	APEX2	apurinic/apyrimidinic endodeoxyribonuclease 2 [Source:HGNC Symbol;Acc:HGNC:17889]
ENSG00000117362	11.0414	19.0815	22.3501	20.495	16.1804	26.5623	26.9577	15.0801	22.1364	16.9201	47.8393	30.1359	33.1665	31.1624	29.9393	23.3939	28.8551	35.2716	25.1193	27.1504	26.374	36.4899	38.1122	41.342	21.5823	45.6806	29.2819	39.0825	28.7064	31.1789	APH1A	aph-1 homolog A, gamma-secretase subunit [Source:HGNC Symbol;Acc:HGNC:29509]
ENSG00000138613	3.22671	1.51668	2.15564	3.19179	2.41219	3.24498	2.8846	2.03098	3.26017	3.09242	1.05466	1.33525	1.00061	0.760826	2.07712	1.33908	2.08699	0.507456	0.466849	1.50491	0.511647	0.753192	0.671535	0.680622	0.551476	1.05519	0.365291	0.817386	2.43777	2.06697	APH1B	aph-1 homolog B, gamma-secretase subunit [Source:HGNC Symbol;Acc:HGNC:24080]
ENSG00000166181	5.62585	5.88477	8.34214	7.76754	6.45624	9.29048	8.79645	4.52698	8.44871	7.98885	8.79703	11.527	10.5695	9.26505	9.21005	6.04887	10.418	11.9587	9.76882	10.2164	9.53066	9.47643	10.8081	9.92288	7.23813	9.99556	8.84577	9.9626	13.1157	12.8602	API5	apoptosis inhibitor 5 [Source:HGNC Symbol;Acc:HGNC:594]
ENSG00000149089	2.62388	3.81819	2.10702	1.95039	2.03825	2.90852	1.87197	3.28665	2.32298	1.99753	3.22187	1.72049	4.67091	2.70028	3.12536	2.40775	1.57083	2.72022	3.67624	2.13092	3.07838	3.50777	4.09218	4.16657	3.4086	3.89952	3.84239	4.62209	1.66702	1.81788	APIP	APAF1 interacting protein [Source:HGNC Symbol;Acc:HGNC:17581]
ENSG00000175279	0.446756	0.468356	0.773373	0.795642	0.484414	0.634584	0.666601	0.169807	0.563199	0.787064	0.4139	1.10798	0.592052	0.45222	0.708346	0.214587	0.706655	0.780669	0.480936	0.731995	0.65593	0.606301	0.8071	0.68886	0.196386	0.624348	0.280981	0.643021	0.645288	0.765331	APITD1	centromere protein S [Source:HGNC Symbol;Acc:HGNC:23163]
ENSG00000169621	0.514894	0.385023	0.312649	0.226728	0.296716	0.345592	0.253275	0.433562	0.354769	0.425309	0.286216	0.280651	0.216515	0.32545	0.261661	0.202925	0.290784	0.181677	0.40932	0.244489	0.483105	0.143338	0.257593	0.164892	0.417856	0.33211	0.317608	0.304038	0.424013	0.341441	APLF	aprataxin and PNKP like factor [Source:HGNC Symbol;Acc:HGNC:28724]
ENSG00000171388	0	0.0377779	0.0548951	0.0504248	0.273512	0.764133	0.116178	0.0903984	0.144652	0.121932	0.807929	0.483733	0.131327	0.236023	2.02514	0.676963	2.14124	0.735953	0.369823	2.52238	0.179072	0.358634	0.401023	0.0611203	0.0348494	0.138491	0.0311632	0.190177	0.0168395	0.0219049	APLN	apelin [Source:HGNC Symbol;Acc:HGNC:16665]
ENSG00000134817	0.775185	1.18021	1.73912	0.83203	1.82242	8.34079	10.7909	1.08722	5.77467	6.47717	2.77934	5.91854	3.66937	2.63786	5.17751	2.0851	4.07058	1.86677	0.726009	4.47938	5.98833	2.89305	2.99973	3.89957	2.54546	4.26563	1.72773	4.04454	4.46056	4.97342	APLNR	apelin receptor [Source:HGNC Symbol;Acc:HGNC:339]
ENSG00000105290	0.387911	0.249545	0.531834	1.42116	0.619442	0.200721	0.48371	0.530786	1.07712	0.283121	0.194067	0.0687169	0.231331	0.124726	0.67655	0.354012	0.343835	0.0953216	0.125277	0.119725	0.0788584	0.0526441	0.151371	0.296072	0.0920803	0.24395	0.219574	0.111665	0.103819	0.0192926	APLP1	amyloid beta precursor like protein 1 [Source:HGNC Symbol;Acc:HGNC:597]
ENSG00000084234	18.4229	31.3917	36.5741	32.2325	29.2849	40.3254	51.7621	30.6307	43.3448	31.4925	59.5069	70.7721	56.509	46.6676	52.8622	37.473	62.8806	84.1932	50.3911	53.986	44.8397	58.4459	65.5461	57.8339	47.9522	80.9631	54.2707	63.3567	63.9111	76.4464	APLP2	amyloid beta precursor like protein 2 [Source:HGNC Symbol;Acc:HGNC:598]
ENSG00000101474	27.0464	41.2422	48.3143	38.8055	36.3843	48.057	57.2214	75.4791	46.6574	33.8746	167.547	126.167	171.544	92.7232	127.366	68.3692	102	224.321	87.4217	83.9124	133.903	169.683	114.561	83.206	80.7547	136.926	102.554	123.855	99.0556	158.026	APMAP	adipocyte plasma membrane associated protein [Source:HGNC Symbol;Acc:HGNC:13238]
ENSG00000118137	388.81	4362.13	869.815	948.58	340.633	334.785	704.961	664.476	679.135	369.761	13146.5	4715.59	13938.3	10483	2925.4	8662.35	3279.59	5440.2	11829.3	2887.54	8211.97	11677.3	12530.6	10576	14592.8	15134.2	15051.5	13421.3	3204.77	3547.15	APOA1	apolipoprotein A1 [Source:HGNC Symbol;Acc:HGNC:600]
ENSG00000163382	12.3992	19.1624	20.5979	17.6815	16.988	25.3686	26.2673	10.0893	16.4074	13.7379	46.7989	20.769	38.2839	19.226	35.6252	14.3075	22.7216	39.2305	25.3056	26.0411	30.1655	31.4638	32.6379	34.8205	15.0356	46.6012	19.4669	36.3262	23.3387	38.6787	APOA1BP	NAD(P)HX epimerase [Source:HGNC Symbol;Acc:HGNC:18453]
ENSG00000158874	15.6077	411.082	125.417	76.9314	80.0161	153.117	234.425	33.5746	167.896	63.7559	1503.73	403.243	1287.41	1169.91	532.408	514.608	315.021	316.264	548.645	326.19	534.282	576.789	423.892	1443.15	708.202	1452.37	925.09	1326.59	290.854	288.032	APOA2	apolipoprotein A2 [Source:HGNC Symbol;Acc:HGNC:601]
ENSG00000110244	48.1899	63.7187	9.95039	33.302	36.0044	244.054	47.4731	248.444	64.1205	9.32381	7.6421	3.52062	4.74653	0.258502	10.8989	9.59232	36.7452	10.2415	4.61128	11.1497	5.83477	19.1157	4.64314	3.81565	6.33596	9.02499	0.819147	3.19377	1.80744	13.9148	APOA4	apolipoprotein A4 [Source:HGNC Symbol;Acc:HGNC:602]
ENSG00000110243	26.3077	101.559	50.0279	55.0023	20.9909	70.1183	92.5144	81.5072	30.9603	25.6921	315.581	221.569	173.96	84.0387	99.8704	48.6466	77.9151	193.92	375.721	225.584	129.054	172.853	379.269	255.91	245.912	367.36	198.516	208.969	179.317	627.599	APOA5	apolipoprotein A5 [Source:HGNC Symbol;Acc:HGNC:17288]
ENSG00000084674	24.4608	120.353	94.4518	69.6179	27.5932	53.3996	69.2946	106.738	50.5195	36.9685	266.751	335.171	307.929	238.993	205.928	156.847	165.688	379.336	298.325	206.666	290.139	321.461	302.054	299.79	280.954	227.609	297.869	253.447	250.543	360.523	APOB	apolipoprotein B [Source:HGNC Symbol;Acc:HGNC:603]
ENSG00000124701	0.123215	0.0528431	0.153573	0.2116	0.0364366	0	0	0.168597	0	0.124041	0	0.043654	0.091849	0.0660292	0	0	0.165477	0.181666	0	0.126764	0.125242	0.0836085	0.080135	0	0.0974936	0	0.0871812	0.177344	0.235548	0.122561	APOBEC2	apolipoprotein B mRNA editing enzyme catalytic subunit 2 [Source:HGNC Symbol;Acc:HGNC:605]
ENSG00000128383	0.423344	0.453898	0.153897	0.222145	0.730273	1.82546	0.693706	2.65499	1.95919	1.56267	0.117663	0.149987	0.210385	0.151243	0.727161	0.677805	0.151613	2.04589	2.32424	0.580718	1.14749	0.191509	0.367106	0.538527	0.111657	0.554653	0.0998463	0.050777	0.566511	0.526372	APOBEC3A	apolipoprotein B mRNA editing enzyme catalytic subunit 3A [Source:HGNC Symbol;Acc:HGNC:17343]
ENSG00000179750	0	0.0641586	0.349609	0.57805	0.110597	0.796856	0	0.10235	0.334998	0.828312	0.374213	0.0530019	0.0557586	0.0801683	0.711584	1.04191	0.120547	0.514656	0.193254	0.333469	0.114045	0.152268	0	0.0519006	0	0.235201	0	0.05383	0.22879	0	APOBEC3B	apolipoprotein B mRNA editing enzyme catalytic subunit 3B [Source:HGNC Symbol;Acc:HGNC:17352]
ENSG00000244509	6.6431	2.46052	6.39806	7.80725	7.64954	8.37908	9.34088	4.20063	10.4282	9.03084	3.86058	3.33427	1.05043	2.34633	5.6654	2.61068	5.78555	2.47335	1.17022	3.5553	1.48348	2.11727	1.47289	2.68881	1.87158	2.72977	1.17509	2.82499	1.53934	2.72824	APOBEC3C	apolipoprotein B mRNA editing enzyme catalytic subunit 3C [Source:HGNC Symbol;Acc:HGNC:17353]
ENSG00000243811	1.72748	1.29053	1.56273	1.80231	1.71379	1.32299	1.30956	1.67749	1.94665	1.61283	0.650499	0.848947	0.290777	0.656971	0.839362	0.856511	1.49677	0.32864	0.359931	0.726183	0.708021	0.605003	0.108725	1.43062	0.881848	0.525667	0.630856	1.24319	0.319587	0.498864	APOBEC3D	apolipoprotein B mRNA editing enzyme catalytic subunit 3D [Source:HGNC Symbol;Acc:HGNC:17354]
ENSG00000128394	0.984255	0.844234	1.07682	1.02669	0.750288	0.971986	1.10145	0.778137	1.29304	1.05691	0.802446	0.759422	0.652179	0.703265	0.693586	0.861473	0.822483	0.816955	0.565098	0.615065	0.422411	0.682717	0.398302	0.698113	0.449968	0.61898	0.588083	0.598141	0.602108	0.326344	APOBEC3F	apolipoprotein B mRNA editing enzyme catalytic subunit 3F [Source:HGNC Symbol;Acc:HGNC:17356]
ENSG00000239713	2.33528	2.57853	1.79303	2.54808	3.31937	2.84323	2.82786	2.5069	3.04326	2.78606	1.50611	1.42619	1.07719	1.29985	1.94339	1.99549	2.12088	0.963816	1.08336	1.53976	0.786862	1.54085	0.553815	2.41712	1.77633	1.41994	0.693801	1.76417	0.799141	1.28337	APOBEC3G	apolipoprotein B mRNA editing enzyme catalytic subunit 3G [Source:HGNC Symbol;Acc:HGNC:17357]
ENSG00000100298	1.3037	2.57681	0.953753	1.39525	2.44725	0.931658	0.815552	4.34336	0.913893	1.28391	0	0.200823	0.084507	0.243004	0.853787	0.762327	0.852595	0.278574	0.292893	0.349893	0.172846	0.15385	0.221188	0.3933	0.717603	0.802052	0.320849	0.326337	0.346751	0.112764	APOBEC3H	apolipoprotein B mRNA editing enzyme catalytic subunit 3H [Source:HGNC Symbol;Acc:HGNC:24100]
ENSG00000184730	3.10419	4.29863	3.07656	3.11505	4.78887	4.42824	6.76225	7.59948	5.94063	4.88516	3.14963	2.14658	2.4255	1.64345	3.64687	4.34728	2.97348	1.59911	2.10164	3.74511	2.22388	1.42117	1.50807	1.92032	1.89393	2.88121	1.29666	1.69565	2.245	1.43225	APOBR	apolipoprotein B receptor [Source:HGNC Symbol;Acc:HGNC:24087]
ENSG00000130208	156.912	3162.57	971.761	607.659	343.106	535.255	984.839	711.352	779.695	421.151	10498.2	3031.03	9229.69	8801.69	3087.91	4212.39	2722.65	4360.13	8645.22	3299.88	7635.08	8900.14	8555.93	9457.46	10764.5	12519.9	8816.22	13091.8	4373.8	3671.49	APOC1	apolipoprotein C1 [Source:HGNC Symbol;Acc:HGNC:607]
ENSG00000234906	0.108095	6.72199	1.41464	0.525963	0.415549	0.526425	0.414738	1.84885	1.38779	0.816145	3.87562	1.3021	2.73965	2.95425	0.642704	3.16714	0.464545	1.11561	3.97968	1.8164	2.4172	2.8606	1.89814	2.10008	3.84884	1.18963	3.59469	1.7114	0.826573	1.02145	APOC2	apolipoprotein C2 [Source:HGNC Symbol;Acc:HGNC:609]
ENSG00000110245	740.298	8365.04	1696.03	3621.45	1170.21	1182.4	2136.37	5591.19	1907.86	1154.74	19199.9	4880.52	14935	9550.32	5422.75	7405.58	3251.74	7737.17	14642.5	4051.26	13799.9	14896.1	23486.7	17909.9	22881.7	16039.7	19343.3	19425.3	4099.49	5926.47	APOC3	apolipoprotein C3 [Source:HGNC Symbol;Acc:HGNC:610]
ENSG00000189058	0.258207	0.110737	0.925246	3.67674	15.1758	0.884164	2.0433	0.309146	0.886577	0.747322	1.45325	0.869067	0.76991	0.657256	0.665268	0.868158	1.28305	0.47587	0.0833886	0.597701	0.131227	8.76043	0.629736	0.08958	0.510765	0.456699	0.365391	0.37164	0.394889	0.224732	APOD	apolipoprotein D [Source:HGNC Symbol;Acc:HGNC:612]
ENSG00000130203	535.013	5256.87	1815.38	1189.02	948.144	1000.15	1693.35	2561.16	1603.09	772.778	11098.7	3382.16	8587.83	6253.19	4258.27	5189.69	2662.51	3663.36	6980.72	3572.25	8294.24	8532.93	8395.23	7636.36	6846.97	13281.1	8769.17	12092.3	2448.83	3308.94	APOE	apolipoprotein E [Source:HGNC Symbol;Acc:HGNC:613]
ENSG00000175336	5.33376	41.955	20.2787	10.8876	7.62963	5.33608	14.932	7.58117	20.1472	5.80657	368.269	302.383	278.011	133.653	93.2549	33.166	106.504	347.154	180.214	107.621	141.674	219.569	229.97	204.553	165.542	196.838	141.361	110.869	164.788	158.465	APOF	apolipoprotein F [Source:HGNC Symbol;Acc:HGNC:615]
ENSG00000091583	92.3109	830.28	511.044	244.923	138.882	379.978	570.409	271.634	428.428	226.349	4176.62	3947.96	5729.5	4216.32	2009.31	1087.81	2541.72	5296.92	5650.74	2560.54	4021.35	4024.25	4867.84	6580.41	3363.67	5293.87	4036.65	6421.92	3636.82	5742.79	APOH	apolipoprotein H [Source:HGNC Symbol;Acc:HGNC:616]
ENSG00000100342	16.322	92.0373	34.4081	19.9557	47.0512	33.7214	45.8473	57.1578	25.1969	22.2332	89.7554	44.9771	94.843	55.2665	35.1924	36.3148	34.2066	44.7429	73.1465	44.0605	105.217	83.8179	67.309	95.2997	64.6058	88.5165	72.2009	116.679	57.1046	65.3426	APOL1	apolipoprotein L1 [Source:HGNC Symbol;Acc:HGNC:618]
ENSG00000128335	18.9257	35.073	11.3241	11.9429	16.9105	12.117	14.8573	39.7375	8.48823	10.2346	21.6301	13.4538	20.493	14.0108	10.7354	17.8674	8.97266	9.62197	17.3088	10.8964	19.5065	18.9312	12.5209	25.358	21.3974	19.2702	15.2668	28.1206	15.2205	14.6058	APOL2	apolipoprotein L2 [Source:HGNC Symbol;Acc:HGNC:619]
ENSG00000128284	4.68788	10.2961	5.44451	5.71269	7.68056	7.88389	15.1761	6.09055	6.36923	5.15429	6.33701	10.6615	8.71866	5.18929	7.1794	5.29944	7.35145	5.8645	3.56316	5.56178	6.41349	6.34594	2.49451	9.75822	4.53357	6.7375	5.7795	18.2825	3.34029	4.5217	APOL3	apolipoprotein L3 [Source:HGNC Symbol;Acc:HGNC:14868]
ENSG00000100336	0.340368	0.139023	0.252517	0.241232	0.728532	1.14454	1.67905	0.110889	1.19046	1.04427	2.21637	0.654631	0.797417	1.16388	0.552515	0.778507	0.818449	1.67278	0.167501	2.31225	0.131797	0.263954	0.0843295	0.539814	0.359088	1.40153	0.298169	0.279941	0.76842	1.20915	APOL4	apolipoprotein L4 [Source:HGNC Symbol;Acc:HGNC:14867]
ENSG00000128313	0.788986	2.03023	0.0921917	0.0564561	0	0.0300187	0.0472998	0.472318	0.206124	0.173748	0	0.384356	0.147035	0.211403	0.0781852	0	0.0264901	0.436225	0.700714	0.101464	0.551351	0.602295	4.55404	0.342154	0.546249	3.10112	0.0697813	0.283899	0.0377074	0.3924	APOL5	apolipoprotein L5 [Source:HGNC Symbol;Acc:HGNC:14869]
ENSG00000221963	4.2668	6.55639	6.14764	5.51868	5.78877	7.96716	8.00398	11.4082	8.73566	5.53324	10.7841	16.8893	18.4466	13.6816	9.2757	12.6399	7.19249	15.605	11.3406	10.8842	18.815	15.8883	14.0618	16.4022	14.7573	15.884	10.2913	25.8054	9.2631	16.2867	APOL6	apolipoprotein L6 [Source:HGNC Symbol;Acc:HGNC:14870]
ENSG00000178878	1.80139	0.487049	2.1598	2.78534	1.73127	6.51406	2.06596	0.843952	3.37323	2.32597	0.767336	3.62119	0.613028	0.996819	3.4305	2.49229	5.51695	1.21249	0.682939	3.41782	0.776194	1.02305	0.764065	0.516269	0.697181	5.40264	2.00885	0.366368	4.51423	16.7887	APOLD1	apolipoprotein L domain containing 1 [Source:HGNC Symbol;Acc:HGNC:25268]
ENSG00000204444	5.2969	126.151	31.8651	19.4157	6.99818	14.6663	18.8276	6.37109	23.3145	6.88053	277.463	76.7611	261.621	192.837	76.1275	120.932	55.9688	142.505	264.323	74.8864	220.528	214.032	271.594	325.621	311.972	324.986	201.96	387.281	111.19	89.4421	APOM	apolipoprotein M [Source:HGNC Symbol;Acc:HGNC:13916]
ENSG00000184831	6.09383	8.18357	5.56218	6.58914	4.65984	7.26942	6.25852	9.51747	5.88107	4.64749	9.64898	5.58287	14.9584	10.2256	8.93001	5.67661	4.46399	6.47379	9.06482	5.74165	7.69568	9.27249	8.96733	13.3255	7.40308	8.2259	8.79765	12.1376	3.38895	6.61255	APOO	apolipoprotein O [Source:HGNC Symbol;Acc:HGNC:28727]
ENSG00000155008	0.498976	0.760874	1.24383	1.33296	1.24602	1.35002	2.28674	0.986207	1.95331	1.86975	1.29439	4.32138	2.89299	1.60437	1.31857	0.852158	1.90613	2.45228	0.644583	2.81392	0.845308	1.35434	0.937498	1.00019	1.05284	1.39465	1.33376	1.35657	4.02752	3.63975	APOOL	apolipoprotein O like [Source:HGNC Symbol;Acc:HGNC:24009]
ENSG00000256053	1.85751	2.35122	1.28121	1.72402	2.0692	1.9761	1.85092	3.8742	1.18459	1.64303	3.27808	1.23953	3.52215	2.5127	1.97296	2.14822	1.48224	1.43582	2.46944	1.41007	3.44618	2.88798	3.98779	3.50369	3.53883	3.23228	3.03691	3.45224	1.24112	1.3992	APOPT1	apoptogenic 1, mitochondrial [Source:HGNC Symbol;Acc:HGNC:20492]
ENSG00000142192	19.1208	16.5348	83.1748	61.5944	52.481	67.99	66.9886	17.8192	80.7325	71.3798	29.4837	53.633	34.0683	43.3685	65.0339	28.3786	72.7775	47.5346	24.6428	73.194	32.6042	41.2429	46.6043	39.4916	25.7694	62.2484	37.9792	38.7092	69.0579	61.6241	APP	amyloid beta precursor protein [Source:HGNC Symbol;Acc:HGNC:620]
ENSG00000062725	1.43028	1.46107	1.78267	2.20116	1.77684	2.24454	1.82004	1.18998	2.24036	2.00062	1.30645	2.68392	2.04664	1.67929	2.15379	2.18181	2.25097	3.20732	1.5134	2.34155	1.79717	1.89228	1.52386	1.47615	1.58098	2.05659	1.65785	1.76896	2.69852	2.6309	APPBP2	amyloid beta precursor protein binding protein 2 [Source:HGNC Symbol;Acc:HGNC:622]
ENSG00000157500	2.11732	1.66044	3.02856	2.56261	2.5701	3.1057	3.57832	1.84867	3.73284	3.60328	2.95923	4.0651	2.46521	2.90685	3.19722	2.4989	3.84014	3.38932	2.20117	3.99703	3.04376	2.84609	2.79342	2.46254	2.09017	2.37776	2.32565	2.55408	3.14561	3.60041	APPL1	adaptor protein, phosphotyrosine interacting with PH domain and leucine zipper 1 [Source:HGNC Symbol;Acc:HGNC:24035]
ENSG00000136044	5.07884	3.39485	4.50185	4.3729	3.57672	4.19537	4.37385	3.20017	5.01613	5.62836	2.26164	4.25579	2.02193	1.5722	3.07187	2.55248	4.31926	4.20317	2.07375	3.0658	1.95524	2.66689	1.89007	1.92045	2.73749	2.08872	2.42835	1.81257	4.17997	4.34986	APPL2	adaptor protein, phosphotyrosine interacting with PH domain and leucine zipper 2 [Source:HGNC Symbol;Acc:HGNC:18242]
ENSG00000198931	28.7495	47.5987	23.8477	21.2753	17.9338	27.8202	30.7831	36.7015	22.5692	17.4603	50.6323	22.6009	42.1583	30.4757	26.4395	26.1445	24.2331	33.5932	33.3792	22.6586	25.7845	28.8753	42.3577	40.0055	24.7707	53.1765	33.7268	40.8134	24.3598	30.8268	APRT	adenine phosphoribosyltransferase [Source:HGNC Symbol;Acc:HGNC:626]
ENSG00000137074	6.58758	7.49645	3.58049	4.23168	3.63047	3.61148	3.76975	7.06773	3.29675	3.71152	4.71258	3.05002	5.58027	4.51304	3.78328	4.08105	2.64407	4.47001	5.14946	3.60688	5.42144	4.0383	5.01464	5.42791	6.81169	5.20794	3.81361	5.44114	3.57767	4.02093	APTX	aprataxin [Source:HGNC Symbol;Acc:HGNC:15984]
ENSG00000240583	44.8477	19.2104	87.4832	136.392	85.4627	59.6986	35.7317	21.6116	55.587	51.0237	20.4993	14.6938	11.393	18.1398	62.6782	28.2955	36.5349	12.7997	7.09164	10.5701	5.35754	17.8705	8.70637	12.1992	12.2663	16.4016	11.5883	14.1752	4.99277	9.48797	AQP1	aquaporin 1 (Colton blood group) [Source:HGNC Symbol;Acc:HGNC:633]
ENSG00000178301	0.651094	1.04078	1.53081	0.711545	0.595121	0.990891	2.14328	0.404957	1.23709	1.28112	2.56639	3.96346	7.50087	2.34723	3.23777	0.540179	1.87602	8.98874	1.52925	1.98925	4.51231	2.16887	4.85044	4.27128	1.40503	5.1648	2.26154	3.83371	3.7567	7.35954	AQP11	aquaporin 11 [Source:HGNC Symbol;Acc:HGNC:19940]
ENSG00000165272	11.116	13.8969	17.6732	11.2709	15.2543	15.362	13.3223	38.937	11.5982	11.9585	41.1537	30.2196	21.8441	18.0136	19.0264	11.3998	14.0896	38.1346	36.7598	27.241	40.9123	37.0078	27.595	34.5488	24.1063	25.3964	21.2823	21.8206	21.3522	37.7	AQP3	aquaporin 3 (Gill blood group) [Source:HGNC Symbol;Acc:HGNC:636]
ENSG00000171885	0.153767	0.142037	0.346448	0.426571	0.188881	0.108007	0.0737466	0.0809238	0.233085	0.303641	0.177525	0.217913	0.511398	0.253543	0.28131	0.136352	0.336766	0.476675	0.275036	0.462419	0.0721367	0.14447	0.0461561	0.147729	0.168463	0.148771	0.167382	0.442636	0.162805	0.117655	AQP4	aquaporin 4 [Source:HGNC Symbol;Acc:HGNC:637]
ENSG00000161798	1.61758	0.193599	0.14066	0.344547	0.15574	0.206102	0.270625	0	0.292026	0.397638	0.250931	0	0	0.0403181	0.238579	0.14455	0	0.0739513	0	0.0774034	0.0764738	0.255261	0	0	0.178592	0.0591433	0.0532337	0.0541442	0	0	AQP5	aquaporin 5 [Source:HGNC Symbol;Acc:HGNC:638]
ENSG00000086159	0	0.0118585	0.00861582	0.0237426	0.00817675	0.00841623	0.0198919	0	0	0.020877	0.0461109	0	0.0824474	0	0.0219205	0.0132812	0	0.0271784	0.107158	0	0.0281055	0	0.0179831	0.0959287	0	0.086945	0.0195643	0.0795958	0.0211438	0.0550079	AQP6	aquaporin 6 [Source:HGNC Symbol;Acc:HGNC:639]
ENSG00000165269	1.01736	3.66505	2.76851	2.62071	1.40397	1.38316	1.93545	3.43379	2.1263	1.39971	20.9244	10.1885	7.68492	9.95881	4.19396	2.83423	4.37219	10.4999	24.6639	6.34978	14.6497	10.6773	16.762	11.9534	9.12318	9.9169	10.2217	7.41912	8.71305	7.62346	AQP7	aquaporin 7 [Source:HGNC Symbol;Acc:HGNC:640]
ENSG00000103375	0.249508	0.68484	0.0310982	0	0.0590268	0	0.143597	0.273125	0	0.0753541	0	0.0353595	0	0.160449	0.237362	0.143813	0.134035	0.0490493	0	0.136904	0.0507224	0.541778	0.194726	0	0.157938	0.627644	0.0706161	1.29283	0.152634	0.14891	AQP8	aquaporin 8 [Source:HGNC Symbol;Acc:HGNC:642]
ENSG00000103569	2.43308	9.09985	10.2861	4.42935	2.35945	9.28721	19.2803	17.396	10.1703	4.89879	61.9952	51.3952	106.176	92.4681	52.9482	29.8378	34.3482	97.2556	106.893	50.0784	146.493	108.519	169.017	131.651	117.869	169.657	133.38	169.23	123.817	76.9877	AQP9	aquaporin 9 [Source:HGNC Symbol;Acc:HGNC:643]
ENSG00000172901	0.0534283	0	0.0532737	0.0611693	0.0695184	0.0195148	0.0153746	0	0.00638091	0.0322719	0	0.0151434	0	0.0114526	0.0254137	0	0.00574031	0	0.0138039	0.00732898	0	0	0.0277985	0.0296575	0.0169101	0.0168001	0	0.04614	0.00817106	0.0318869	AQPEP	laeverin [Source:HGNC Symbol;Acc:HGNC:26904]
ENSG00000021776	1.26172	1.26882	1.51836	1.60226	1.20511	1.53174	1.70756	1.80581	2.03513	1.53662	1.41481	1.87028	1.38377	1.54657	1.54636	1.65788	1.85809	1.43261	1.38635	1.79043	1.28985	1.10217	1.53741	1.46916	1.80159	1.23125	1.79573	1.24198	2.12368	1.5796	AQR	aquarius intron-binding spliceosomal factor [Source:HGNC Symbol;Acc:HGNC:29513]
ENSG00000169083	0.351795	1.16676	2.25447	1.31234	0.783703	0.93872	0.964522	1.04296	1.08188	1.15985	6.98127	10.7521	8.63648	7.91793	2.59834	2.29242	2.73396	12.9094	8.89968	4.87799	8.70116	8.41067	11.0509	11.2854	10.4013	8.27796	8.14778	9.24919	10.0564	11.7751	AR	androgen receptor [Source:HGNC Symbol;Acc:HGNC:644]
ENSG00000078061	12.0042	11.2183	12.3461	9.57631	7.83124	13.6401	12.769	7.85211	10.3407	10.0842	11.7677	13.0607	9.91581	7.36741	11.317	7.34372	13.8885	19.971	9.6396	11.3626	14.8605	12.356	12.2119	8.89206	11.3274	13.3259	10.0145	11.2364	15.6917	19.4841	ARAF	A-Raf proto-oncogene, serine/threonine kinase [Source:HGNC Symbol;Acc:HGNC:646]
ENSG00000186635	7.32066	18.0242	5.93473	5.0925	8.36731	7.1905	9.37894	17.0418	8.09712	7.46442	8.16924	6.72573	3.68091	3.61223	4.51113	4.55535	6.58949	6.94911	5.00183	6.73591	8.75563	4.60584	5.85201	5.80828	10.4438	3.14234	9.33911	4.06126	4.3333	6.66591	ARAP1	ArfGAP with RhoGAP domain, ankyrin repeat and PH domain 1 [Source:HGNC Symbol;Acc:HGNC:16925]
ENSG00000047365	1.84293	1.47798	1.29073	1.96623	1.50841	1.87214	1.37643	1.22573	2.19419	2.0994	0.818283	1.45951	0.808113	1.29642	1.25747	2.3514	1.65514	1.65443	1.20142	1.17792	1.36289	1.13052	0.853481	0.847215	1.02933	0.91499	1.09001	0.698041	1.53141	1.4756	ARAP2	ArfGAP with RhoGAP domain, ankyrin repeat and PH domain 2 [Source:HGNC Symbol;Acc:HGNC:16924]
ENSG00000120318	4.18399	2.82186	1.50016	2.22449	3.52539	1.73058	2.67736	3.73304	2.46423	2.54453	1.75867	1.86818	1.48682	2.064	1.66301	2.52172	3.23905	1.45347	0.770017	3.08982	1.8526	1.71123	0.969172	0.986263	2.28566	1.53189	1.63836	1.20441	1.85828	1.35686	ARAP3	ArfGAP with RhoGAP domain, ankyrin repeat and PH domain 3 [Source:HGNC Symbol;Acc:HGNC:24097]
ENSG00000198576	0.124372	0.0304798	0.0332176	0.0406835	0.115591	0.237953	0.153384	0.0243116	0.159147	0.0983763	0	0.264385	0.0794675	0.0380855	0.112684	0.238955	0.0763572	0.436602	0.298379	0.060931	0.252837	0.120563	0.0231108	0	0.140585	0.139671	0.0251429	0	0.285314	0.0883662	ARC	activity regulated cytoskeleton associated protein [Source:HGNC Symbol;Acc:HGNC:648]
ENSG00000095139	6.79053	9.37745	13.9438	11.4478	11.4159	17.8269	17.79	11.8933	16.5543	14.4668	15.9103	25.6823	16.4766	16.4117	17.1458	12.1822	19.2333	20.0571	21.6232	21.7036	14.6155	17.9242	15.3689	21.0848	17.8115	15.7473	15.399	16.5175	21.7568	29.095	ARCN1	archain 1 [Source:HGNC Symbol;Acc:HGNC:649]
ENSG00000109321	2.06534	0	0.321776	0.911348	0.27993	1.41445	1.52708	0.765388	1.05345	1.86261	0.143509	0.0609779	0.128299	0.0461162	0.784556	0.537349	0.115573	0.592104	0.667008	0.118046	0	0.233576	0.223872	0	0	0.405893	0	0.0619307	0.164512	0.256798	AREG	amphiregulin [Source:HGNC Symbol;Acc:HGNC:651]
ENSG00000205595	0.172216	0.258504	0.107324	0	0.0509272	0.0524187	0.123893	0.117823	0.694159	0.108357	0.071798	0.183045	0	0.0461442	0	0.620395	0	0	0.111235	0	0	0	0.056002	0	0	0	0	0	0.0329224	0.0428257	AREGB	NA
ENSG00000119682	2.5131	2.85469	2.6183	2.76056	2.416	2.46904	3.23891	2.90764	2.72905	2.29063	2.57279	2.42016	2.11205	1.89271	2.33845	1.99474	2.35604	2.73723	1.64202	2.42244	2.5643	2.38345	1.95628	1.75048	1.99616	1.64756	1.71636	1.68986	2.01816	3.36841	AREL1	apoptosis resistant E3 ubiquitin protein ligase 1 [Source:HGNC Symbol;Acc:HGNC:20363]
ENSG00000143761	46.351	56.613	60.6946	51.0493	64.9919	74.5681	70.153	78.7166	59.5136	49.2516	111.005	67.648	77.6126	65.3179	76.3532	71.9199	65.5125	71.4416	81.0737	75.3251	82.8002	86.9914	89.6201	89.4333	75.1978	114.816	80.8271	90.0819	60.5051	80.3613	ARF1	ADP ribosylation factor 1 [Source:HGNC Symbol;Acc:HGNC:652]
ENSG00000134287	10.3204	6.74858	12.5893	14.023	12.0483	14.248	15.1753	9.62129	13.4091	11.0817	11.0403	10.3264	9.95467	8.55413	12.8344	8.81112	12.8397	9.79578	6.39129	11.4636	7.46415	10.2544	8.3163	9.83643	7.3135	8.33576	7.20193	10.4265	8.05434	9.9272	ARF3	ADP ribosylation factor 3 [Source:HGNC Symbol;Acc:HGNC:654]
ENSG00000168374	22.1611	29.2276	37.5832	29.4077	28.3307	60.6498	49.9709	36.8668	37.5953	32.4742	42.8804	46.5282	38.7837	34.8221	52.0775	33.3641	35.4504	36.8506	49.6665	42.1504	38.6075	47.4677	32.3801	52.1406	26.2916	41.5008	26.1788	49.792	34.9578	49.6591	ARF4	ADP ribosylation factor 4 [Source:HGNC Symbol;Acc:HGNC:655]
ENSG00000004059	18.3434	21.2927	24.3036	23.0404	24.9479	27.2936	26.138	20.3805	22.0658	21.4805	48.0969	22.9342	33.0546	26.281	26.5001	21.1166	22.1308	29.6529	24.4795	20.4574	23.8072	35.0267	33.4729	30.715	19.972	40.578	22.15	30.4385	19.0694	23.4108	ARF5	ADP ribosylation factor 5 [Source:HGNC Symbol;Acc:HGNC:658]
ENSG00000165527	21.8598	20.748	28.6694	27.899	22.2012	49.7932	42.3657	21.6979	49.6462	44.1706	27.714	47.5796	26.847	24.0529	39.205	27.1961	44.8787	50.0618	25.4612	50.0177	23.7675	27.9642	16.8389	21.6326	13.3978	31.7624	17.8758	18.8263	43.0908	62.1126	ARF6	ADP ribosylation factor 6 [Source:HGNC Symbol;Acc:HGNC:659]
ENSG00000101199	27.4414	20.3723	9.38631	8.7939	11.357	6.20401	6.88403	19.4496	6.32913	7.52733	11.0738	4.22643	7.66097	8.03687	6.42945	12.0162	5.27305	5.27225	10.7955	5.47421	10.6861	9.25937	8.16304	7.59241	12.2741	8.07888	11.1731	10.1135	7.12038	5.70887	ARFGAP1	ADP ribosylation factor GTPase activating protein 1 [Source:HGNC Symbol;Acc:HGNC:15852]
ENSG00000149182	9.41475	9.51377	9.5995	7.50814	7.28965	7.59065	9.23171	8.08017	7.31001	6.89135	12.8239	9.53143	9.53607	9.5513	8.92606	6.80043	8.05609	15.8236	9.43876	9.09444	12.93	10.5662	13.1653	11.4527	12.7569	11.3745	10.9499	11.2578	10.8813	13.3204	ARFGAP2	ADP ribosylation factor GTPase activating protein 2 [Source:HGNC Symbol;Acc:HGNC:13504]
ENSG00000242247	10.172	10.7397	9.00541	7.44366	9.81171	11.4014	7.90615	16.5587	7.65218	8.49827	9.40835	15.7232	8.81767	10.9919	10.0758	13.8213	9.32883	10.225	14.9555	10.4146	12.1513	12.666	10.1756	12.6606	13.7074	12.2334	12.8511	13.1011	9.26974	11.1611	ARFGAP3	ADP ribosylation factor GTPase activating protein 3 [Source:HGNC Symbol;Acc:HGNC:661]
ENSG00000066777	1.88102	1.75758	2.49352	2.46068	1.71271	2.44363	2.49251	1.76896	3.20762	2.86648	1.67083	2.98177	1.80212	1.78048	2.32137	1.57103	2.67725	2.77653	1.55315	2.88175	1.84626	1.85975	1.90861	1.5967	1.20705	1.6362	2.11302	1.58163	2.87674	3.12484	ARFGEF1	ADP ribosylation factor guanine nucleotide exchange factor 1 [Source:HGNC Symbol;Acc:HGNC:15772]
ENSG00000124198	2.93312	4.17495	4.60925	4.43811	2.99594	3.65314	4.68402	5.20663	4.72432	4.22168	3.88663	5.0948	4.78657	3.88282	4.93964	3.79245	4.66737	5.83618	5.04863	6.06784	4.35119	3.78694	4.51639	4.31238	4.4033	4.23756	4.94716	4.72371	6.13458	7.08887	ARFGEF2	ADP ribosylation factor guanine nucleotide exchange factor 2 [Source:HGNC Symbol;Acc:HGNC:15853]
ENSG00000164144	3.00649	4.31698	5.40348	4.74476	4.17519	5.60188	4.74797	4.75024	4.86025	4.95802	3.9888	3.89585	4.9776	3.41811	5.22779	3.84558	4.66678	4.34293	3.58341	4.27224	4.06898	4.21542	4.58044	4.74845	3.83776	5.24913	4.25452	4.42291	3.39133	3.35404	ARFIP1	ADP ribosylation factor interacting protein 1 [Source:HGNC Symbol;Acc:HGNC:21496]
ENSG00000132254	10.5064	8.32079	6.55798	7.34978	7.46456	6.49801	6.00482	7.71628	4.52	5.6348	7.80879	6.68358	6.98116	6.11594	7.23812	8.40005	5.86042	7.98447	10.1034	5.97435	7.72798	8.15421	8.23023	7.19686	11.6332	7.78417	7.48138	8.16494	5.74958	6.8781	ARFIP2	ADP ribosylation factor interacting protein 2 [Source:HGNC Symbol;Acc:HGNC:17160]
ENSG00000101246	6.31761	4.4358	3.82094	3.3551	4.59064	4.07277	4.1427	3.48076	3.19943	3.00175	5.73387	3.07681	3.473	3.09591	3.86341	3.67898	3.1185	2.56449	3.49076	2.93345	5.17133	4.47656	4.4845	4.33183	3.87813	4.3803	4.79971	4.42581	3.22774	3.16058	ARFRP1	ADP ribosylation factor related protein 1 [Source:HGNC Symbol;Acc:HGNC:662]
ENSG00000118520	15.6977	207.168	140.937	78.1266	31.2671	90.5735	107.01	35.8978	88.049	116.487	363.179	217.118	383.222	294.136	321.413	100.914	272.503	412.271	282.452	333.788	439.245	291.541	802.94	318.297	248.358	382.34	395.356	431.568	314.494	518.218	ARG1	arginase 1 [Source:HGNC Symbol;Acc:HGNC:663]
ENSG00000081181	0.263933	0.452772	0.402064	0.285386	0.156099	0.303489	0.407877	0.160509	1.24334	0.826631	0.391237	0.540278	1.39908	0.4086	2.25512	0.225374	1.19729	0.691803	0.189418	0.623527	0.17885	0.159195	0.190727	0.122089	0.0928165	0.414957	0.207497	0.126627	0.336372	0.204192	ARG2	arginase 2 [Source:HGNC Symbol;Acc:HGNC:664]
ENSG00000134884	29.2239	32.979	20.2404	26.1845	24.1708	12.9585	12.1626	24.9357	14.3952	19.1956	9.78172	10.6066	12.5596	13.8418	11.1906	29.7291	12.5293	14.9697	15.8517	12.9288	10.4913	10.8658	11.7049	10.7486	17.7936	8.10005	18.5469	7.71601	17.4755	12.6559	ARGLU1	arginine and glutamate rich 1 [Source:HGNC Symbol;Acc:HGNC:25482]
ENSG00000175220	6.73519	7.12468	7.2067	7.2018	6.85994	7.43359	7.43556	7.87223	7.16076	6.00112	7.53279	6.3851	5.56321	5.29942	6.03548	5.42691	7.34796	5.81394	6.28293	6.29927	5.80089	5.42469	5.84548	5.69131	6.6181	4.2865	6.0652	4.78882	6.76685	6.79138	ARHGAP1	Rho GTPase activating protein 1 [Source:HGNC Symbol;Acc:HGNC:673]
ENSG00000071205	0.757938	0.633154	1.72096	1.05262	1.73851	0.830517	0.919833	0.568151	0.68874	0.862544	0.208828	0.658487	1.17912	0.918296	0.668793	0.607813	1.20024	0.427562	1.05574	0.696144	1.98296	1.53845	3.03479	0.832301	1.23073	1.6372	1.09122	1.79289	1.59258	1.12104	ARHGAP10	Rho GTPase activating protein 10 [Source:HGNC Symbol;Acc:HGNC:26099]
ENSG00000198826	0.871484	0.690733	0.714968	0.618857	0.287071	0.550666	0.603138	0.437741	0.718025	0.55527	0.0919815	0.281402	0.32893	0.236464	0.568448	0.23314	0.219264	0.119274	0.0997537	0.295079	0.280323	0.269477	0.200886	0.0306172	0.0523717	0.32953	0.0936641	0.190532	0.253064	0.0658375	ARHGAP11A	Rho GTPase activating protein 11A [Source:HGNC Symbol;Acc:HGNC:15783]
ENSG00000187951	0.470984	0.423849	0.365688	0.349169	0.109595	0.192709	0.23329	0.179603	0.225919	0.209866	0.0772548	0.0820652	0.0690668	0.132403	0.12242	0.0964233	0.0580682	0.0227676	0.079793	0.105913	0.0784806	0.0523919	0.0401722	0.032144	0.122185	0.0606953	0.0655567	0.11113	0.10037	0.0384004	ARHGAP11B	Rho GTPase activating protein 11B [Source:HGNC Symbol;Acc:HGNC:15782]
ENSG00000165322	8.91989	9.2644	6.51173	6.30103	4.70131	4.41051	4.81346	7.09067	5.81202	5.65048	4.47263	4.05888	3.67291	5.42389	5.60901	5.89909	4.53749	5.14125	5.98872	4.55304	6.00741	5.81386	5.60389	4.27769	4.9357	4.12131	7.52205	4.50658	4.61217	5.04589	ARHGAP12	Rho GTPase activating protein 12 [Source:HGNC Symbol;Acc:HGNC:16348]
ENSG00000075884	0.961586	0.510584	1.1985	1.09566	1.5599	2.3805	1.34839	0.701737	1.61872	1.41517	0.519249	1.02529	0.819204	1.18765	1.1108	1.25805	1.58904	0.45908	0.662499	1.32533	0.912244	0.671135	0.762374	0.940445	1.02896	0.763104	0.557259	1.1863	1.05743	0.756078	ARHGAP15	Rho GTPase activating protein 15 [Source:HGNC Symbol;Acc:HGNC:21030]
ENSG00000140750	0.931895	0.830067	1.02748	1.03409	1.08959	1.23496	1.32019	0.75527	1.58382	1.29175	1.04002	1.55939	0.235119	0.768293	1.14794	1.14313	1.37861	1.10622	0.509314	1.33732	0.568335	0.564247	0.624724	0.358121	0.623922	0.518431	0.730376	0.402387	1.25527	1.42608	ARHGAP17	Rho GTPase activating protein 17 [Source:HGNC Symbol;Acc:HGNC:18239]
ENSG00000146376	3.31627	1.44191	3.01905	3.09689	2.13308	5.47958	3.42284	2.15385	4.21612	3.73081	2.82886	3.49771	2.64296	2.17844	3.05306	2.36362	3.61224	3.98066	1.30296	2.65187	1.07183	1.26514	1.09331	1.56937	0.919003	1.82605	1.36245	1.38575	2.08011	1.88496	ARHGAP18	Rho GTPase activating protein 18 [Source:HGNC Symbol;Acc:HGNC:21035]
ENSG00000213390	0.644532	0.651563	1.04003	1.02122	0.918958	1.16307	1.07087	0.881926	1.09279	0.787893	1.24758	1.17439	0.497619	0.690793	0.629581	0.663393	1.05727	0.882411	0.758273	1.43671	0.50305	0.749749	0.763513	0.798601	0.692124	0.452383	0.537478	0.414144	0.809695	1.07615	ARHGAP19	Rho GTPase activating protein 19 [Source:HGNC Symbol;Acc:HGNC:23724]
ENSG00000137727	0.0796183	0.0426824	0.0992349	0.051274	0.194242	0.0787605	0.0668238	0.0272358	0.101031	0.0901711	0.34853	0.409019	0.192889	0.245332	0.0946782	0.114727	0.310088	0.58694	0.295699	0.348125	0.313596	0.513245	0.491922	0.193354	0.283491	0.109529	0.338006	0.12892	0.152205	0.742462	ARHGAP20	Rho GTPase activating protein 20 [Source:HGNC Symbol;Acc:HGNC:18357]
ENSG00000107863	4.19293	2.8545	3.84749	3.70427	3.88963	3.15139	3.04965	2.77377	3.59206	3.67929	2.31239	3.47168	1.88027	2.51232	2.43936	3.59024	3.75997	2.83625	2.8831	2.96186	3.02696	3.10054	2.39628	2.04339	2.65412	1.77521	3.57876	2.45199	3.00931	4.30862	ARHGAP21	Rho GTPase activating protein 21 [Source:HGNC Symbol;Acc:HGNC:23725]
ENSG00000128805	1.60993	0.780119	0.390894	0.526624	0.333876	0.572758	0.611682	1.21589	0.555593	0.484112	0.331236	0.103707	0.233786	0.347337	0.306643	0.461962	0.280795	0.0616534	0.148552	0.336997	0.191269	0.255374	0.13598	0.159581	0.297785	0.230104	0.103556	0.165514	0.175868	0.103986	ARHGAP22	Rho GTPase activating protein 22 [Source:HGNC Symbol;Acc:HGNC:30320]
ENSG00000225485	2.53945	1.10807	2.6082	3.10999	3.21839	3.49041	4.15452	1.1744	3.97864	3.79018	1.41654	3.01575	1.09491	1.67855	2.72167	4.67503	4.9339	2.71352	0.902993	2.70667	0.971334	1.06873	0.656029	1.01915	0.798136	1.04335	0.813883	0.598565	1.20436	1.39941	ARHGAP23	NA
ENSG00000138639	0.771152	0.653756	2.02288	2.18667	1.4478	1.14085	1.21705	0.306739	1.32257	1.9408	0.553275	0.616318	0.588215	0.711174	1.27956	0.775258	1.64741	0.449501	0.486507	1.15007	0.51952	0.27989	0.979738	0.622178	0.553413	0.747182	0.418741	0.464621	0.603394	0.90085	ARHGAP24	Rho GTPase activating protein 24 [Source:HGNC Symbol;Acc:HGNC:25361]
ENSG00000163219	3.29515	2.29643	2.84764	2.61575	5.35936	3.58091	4.74724	2.55382	5.08063	3.49217	1.48109	3.72124	1.63116	2.4556	2.61229	3.09128	3.86528	1.91043	1.56301	3.22233	2.18493	1.51975	1.43987	2.57218	2.48507	1.67966	1.12932	2.27874	1.86026	2.07415	ARHGAP25	Rho GTPase activating protein 25 [Source:HGNC Symbol;Acc:HGNC:28951]
ENSG00000145819	2.06668	0.943301	0.993269	1.01883	1.15318	1.23546	1.56959	1.51208	1.59578	1.38524	0.744221	0.850794	0.657422	0.825649	0.901329	0.785973	0.910435	0.835533	0.549051	0.790726	0.901835	0.908474	0.573577	0.752017	0.840752	1.01069	0.834521	0.726445	0.914079	1.26303	ARHGAP26	Rho GTPase activating protein 26 [Source:HGNC Symbol;Acc:HGNC:17073]
ENSG00000159314	9.59624	5.82013	2.73991	4.1453	4.79401	2.99131	3.81246	7.10549	3.72677	4.23421	1.66839	1.9917	1.35965	1.97676	1.98552	4.03394	2.14246	1.21082	1.46824	1.95586	1.68794	1.69949	1.0092	1.74726	1.7017	1.62643	1.57949	1.3714	1.18137	1.44872	ARHGAP27	Rho GTPase activating protein 27 [Source:HGNC Symbol;Acc:HGNC:31813]
ENSG00000088756	0.0238153	0.00510683	0.0408141	0.0374905	0.0704257	0.043493	0.0571092	0	0.0355531	0.0269718	0.00992875	0.13922	0.0266293	0.0574304	0.0802399	0.125829	0.111943	0.0585215	0.00769121	0.0898382	0.0242071	0.0404002	0.0309774	0.0330491	0.0659535	0.0280819	0.00842532	0.00856942	0.0273165	0.0118445	ARHGAP28	Rho GTPase activating protein 28 [Source:HGNC Symbol;Acc:HGNC:25509]
ENSG00000137962	2.82288	2.36645	2.04101	2.69584	2.2909	1.73513	1.78981	2.58132	2.72217	2.81652	2.45278	3.08777	2.30859	2.62405	2.65432	2.50555	3.07951	2.78365	3.4401	2.74442	3.18504	2.16345	3.44605	2.39607	2.91308	2.11853	4.06579	2.31421	2.48692	2.28994	ARHGAP29	Rho GTPase activating protein 29 [Source:HGNC Symbol;Acc:HGNC:30207]
ENSG00000186517	4.22884	2.69041	3.65637	3.83155	3.55285	9.79437	12.0212	1.89687	11.2214	6.56199	1.19092	6.23112	1.48223	1.87598	3.86313	2.7845	7.62005	2.71144	1.71845	5.95454	1.87877	1.57728	0.619274	1.74888	1.44036	1.38696	0.951142	1.28988	3.47996	4.34569	ARHGAP30	Rho GTPase activating protein 30 [Source:HGNC Symbol;Acc:HGNC:27414]
ENSG00000031081	1.06546	0.440742	0.894736	0.994901	1.42119	1.64682	2.47526	1.07533	2.68935	1.37689	0.541859	2.02932	0.743542	0.971861	1.14419	1.08161	2.62232	1.12897	0.351416	2.17158	0.499252	0.574283	0.383331	0.59772	0.609865	0.843505	0.534663	0.543807	1.47346	2.03694	ARHGAP31	Rho GTPase activating protein 31 [Source:HGNC Symbol;Acc:HGNC:29216]
ENSG00000134909	0.855935	1.0231	0.911961	0.777636	0.653197	0.584926	0.651515	0.763164	0.873848	0.842216	1.28004	1.12692	1.07027	1.07717	0.608512	1.37395	0.637796	1.03672	1.36965	0.833247	0.791434	1.0417	1.18518	1.479	0.996225	1.43253	1.50038	1.08889	1.33858	1.13702	ARHGAP32	Rho GTPase activating protein 32 [Source:HGNC Symbol;Acc:HGNC:17399]
ENSG00000004777	2.4805	1.79229	1.40301	1.14213	1.10029	0.58267	0.57543	1.05144	1.06262	0.854997	0.494587	0.362993	0.462266	1.22813	0.363368	1.25619	0.876277	0.33127	0.487617	0.388341	0.849572	0.439088	0.70141	0.561237	0.618677	0.551068	0.820315	0.252244	1.04117	0.120685	ARHGAP33	Rho GTPase activating protein 33 [Source:HGNC Symbol;Acc:HGNC:23085]
ENSG00000160007	3.37367	4.58129	4.97512	4.37144	2.88292	3.8925	5.0234	4.84922	4.21366	3.87557	8.18138	7.92673	7.31425	5.61633	5.62402	3.35599	5.58264	13.6237	6.37021	6.72977	9.5568	7.97594	10.0807	8.13832	8.27269	6.5632	6.44281	7.25188	6.55789	12.5637	ARHGAP35	Rho GTPase activating protein 35 [Source:HGNC Symbol;Acc:HGNC:4591]
ENSG00000147799	2.29199	0.898016	0.678905	0.931379	1.19657	0.912946	0.63783	0.542054	0.861743	1.26762	0.637029	0.671682	0.42186	0.151635	0.560806	0.747519	0.600424	0.305942	0.676235	0.611335	0.503328	0.556817	0.423267	0.667543	0.649289	0.444873	0.981031	0.916356	0.16228	0.450336	ARHGAP39	Rho GTPase activating protein 39 [Source:HGNC Symbol;Acc:HGNC:29351]
ENSG00000089820	22.0101	17.7017	6.9612	8.94041	11.349	7.55033	7.88047	20.3097	8.48392	8.60335	3.03046	3.66488	3.52394	5.25732	4.38236	8.69193	5.277	2.52316	4.99052	3.7653	5.1022	3.5527	2.11579	3.56228	5.53032	3.93595	5.305	4.0971	3.61488	2.40169	ARHGAP4	Rho GTPase activating protein 4 [Source:HGNC Symbol;Acc:HGNC:674]
ENSG00000124143	2.33038	0.685323	0.331948	0.215982	0.223147	0.243193	0.436416	0.303686	0.21205	0.636772	0	0.0157264	0	0.023787	0.263921	0.127924	0.0238452	0	0	0	0	0.09036	0.0288687	0	0	0	0	0	0	0.066229	ARHGAP40	Rho GTPase activating protein 40 [Source:HGNC Symbol;Acc:HGNC:16226]
ENSG00000165895	0.561644	0.753273	1.27277	1.28604	0.700586	0.913814	1.01379	0.489051	1.59155	1.62427	0.681171	1.52677	0.959137	0.963128	1.27099	1.43223	1.66217	1.63608	1.55661	2.26927	1.11063	1.3027	1.36812	0.96363	0.985761	1.41283	1.48842	1.30811	1.93654	2.16355	ARHGAP42	Rho GTPase activating protein 42 [Source:HGNC Symbol;Acc:HGNC:26545]
ENSG00000006740	0.741114	0.419419	0.623743	1.0628	1.07998	0.581387	0.545983	0.37636	0.593113	0.780694	0.318531	0.427693	0.205035	0.38487	0.436105	0.513776	0.578717	0.210276	0.256617	0.293456	0.170853	0.497705	0.268328	0.445313	0.483634	0.516524	0.324358	0.38489	0.297962	0.151996	ARHGAP44	Rho GTPase activating protein 44 [Source:HGNC Symbol;Acc:HGNC:29096]
ENSG00000100852	2.54018	2.50843	3.14168	3.85525	3.36294	3.21561	3.03006	4.01942	4.16942	4.66199	2.4113	4.12138	3.40839	3.90923	3.58348	3.23484	3.69836	4.00128	3.18046	4.61915	3.50883	3.17331	3.75312	4.62778	3.71061	2.90822	3.90801	3.19675	3.85494	3.5309	ARHGAP5	Rho GTPase activating protein 5 [Source:HGNC Symbol;Acc:HGNC:675]
ENSG00000047648	0.212128	0.138282	0.49177	0.602298	0.607223	0.304756	0.219751	0.0812724	0.344546	0.431371	0.18395	0.384795	0.265655	0.381953	0.302702	0.285291	0.597122	0.200165	0.0767281	0.343362	0.112121	0.287883	0.14348	0.21195	0.362547	0.120063	0.252155	0.0977018	0.304953	0.227883	ARHGAP6	Rho GTPase activating protein 6 [Source:HGNC Symbol;Acc:HGNC:676]
ENSG00000241484	0.362168	0.0321358	0.0933932	0.14298	0.110792	0.0456148	0.0778639	0.051265	0.0969475	0.125723	0.0208262	0	0.0186189	0.0669246	0.0297016	0.0119971	0.0201265	0	0	0.0342622	0	0.0508454	0.0162443	0.0173307	0	0.0196346	0.0353454	0.0179749	0.0190994	0.0621115	ARHGAP8	Rho GTPase activating protein 8 [Source:HGNC Symbol;Acc:HGNC:677]
ENSG00000123329	5.91955	7.59242	2.25823	3.14316	8.08996	3.12364	3.31661	9.40564	3.56787	3.99603	0.62274	1.30343	1.87641	1.25999	2.16001	3.64047	1.67171	1.12835	2.60853	1.45137	2.71324	1.89576	0.593674	2.07287	1.79474	1.50039	1.80062	0.796269	1.30085	1.15562	ARHGAP9	Rho GTPase activating protein 9 [Source:HGNC Symbol;Acc:HGNC:14130]
ENSG00000141522	24.4509	15.2946	22.0877	18.6949	22.3923	34.9736	31.9701	16.2103	28.4722	24.4796	29.3286	31.8818	21.5588	16.8335	27.73	17.9508	30.4033	34.6455	15.9981	29.0336	21.6751	23.9009	20.3979	13.5928	8.81331	27.1128	11.1649	9.35185	25.608	31.9018	ARHGDIA	Rho GDP dissociation inhibitor alpha [Source:HGNC Symbol;Acc:HGNC:678]
ENSG00000111348	49.3874	24.2479	34.5409	36.2469	71.2277	85.4506	72.078	38.3125	68.6725	51.4845	30.041	44.9153	38.0223	36.4812	42.3619	41.3188	48.5673	22.9457	18.2595	43.3135	33.0894	24.4475	20.9745	38.2005	31.1768	40.2556	24.2032	35.7362	31.5743	33.7234	ARHGDIB	Rho GDP dissociation inhibitor beta [Source:HGNC Symbol;Acc:HGNC:679]
ENSG00000242173	0	0	0.127718	0.0335194	0.0692626	0.0178228	0.0421245	0.040061	0	0.0589475	0	0.0207456	0	0	0.0232102	0.0843758	0	0	0	0	0.0297591	0.119199	0	0	0	0.0460302	0	0	0.0223878	0	ARHGDIG	Rho GDP dissociation inhibitor gamma [Source:HGNC Symbol;Acc:HGNC:680]
ENSG00000076928	28.2408	25.6257	12.4737	11.6837	18.0486	9.66377	10.8173	24.8584	10.6374	11.7914	7.23485	5.58351	5.29204	6.5696	6.52695	12.9529	8.57638	5.1608	7.27087	6.5091	8.00109	6.34493	6.43403	7.01254	10.1033	7.09216	9.39504	6.17338	7.45176	5.27982	ARHGEF1	Rho guanine nucleotide exchange factor 1 [Source:HGNC Symbol;Acc:HGNC:681]
ENSG00000104728	2.42456	0.676305	1.19157	1.30517	1.3679	0.959974	0.872903	1.15081	0.973058	1.47838	0.471165	0.651817	0.421227	0.619715	0.526106	1.16772	0.984791	0.523131	0.263128	0.842732	0.280506	0.588529	0.675185	0.373846	0.457512	0.371893	0.455609	0.217515	0.386878	0.307181	ARHGEF10	Rho guanine nucleotide exchange factor 10 [Source:HGNC Symbol;Acc:HGNC:14103]
ENSG00000074964	16.79	23.4159	10.3226	9.71993	7.84043	6.56827	6.61361	20.365	8.14821	6.90475	32.5805	9.48952	19.6967	20.8715	10.6241	29.4284	9.00497	13.3412	36.8067	13.276	28.8508	25.8642	23.6495	23.2246	32.0186	15.7133	33.0308	17.7408	11.8369	16.3234	ARHGEF10L	Rho guanine nucleotide exchange factor 10 like [Source:HGNC Symbol;Acc:HGNC:25540]
ENSG00000132694	2.53682	2.87533	2.68192	2.4203	2.40236	2.71172	3.46531	2.60338	3.15594	2.96806	2.54331	3.00127	2.14993	2.48423	2.11884	2.7416	2.7661	2.90166	2.18472	2.69792	2.30228	2.5001	1.97395	2.11643	2.68829	1.75679	2.05136	2.32551	2.67883	2.95894	ARHGEF11	Rho guanine nucleotide exchange factor 11 [Source:HGNC Symbol;Acc:HGNC:14580]
ENSG00000196914	2.60745	3.34322	4.69572	4.57895	3.42243	3.70126	3.60229	3.21555	4.58171	4.71192	4.89739	7.20797	5.73513	5.98705	5.39677	4.19869	5.2555	8.51855	4.58263	6.35273	7.09294	6.2972	6.40161	6.04871	5.32959	5.8503	6.37565	6.22186	7.16276	7.71534	ARHGEF12	Rho guanine nucleotide exchange factor 12 [Source:HGNC Symbol;Acc:HGNC:14193]
ENSG00000198844	2.76082	2.25311	0.835202	1.34258	1.92611	1.08509	1.43979	1.74213	1.49656	1.18728	1.34097	0.854682	1.1389	1.37894	1.57245	2.11143	2.05907	1.29097	1.03877	1.74649	0.844594	1.27317	1.06338	0.929915	2.05724	0.674263	0.682751	1.08022	0.409928	0.466582	ARHGEF15	Rho guanine nucleotide exchange factor 15 [Source:HGNC Symbol;Acc:HGNC:15590]
ENSG00000130762	13.8047	8.3531	5.29842	4.69182	3.95035	3.29008	3.50906	12.3487	3.21212	3.66359	1.99814	1.55353	0.665133	0.969975	3.46608	8.21645	2.12273	1.65383	1.16911	1.80098	0.958775	2.24885	0.945068	0.972892	0.665666	1.483	1.01013	1.90804	0.925976	0.748067	ARHGEF16	Rho guanine nucleotide exchange factor 16 [Source:HGNC Symbol;Acc:HGNC:15515]
ENSG00000110237	5.70165	3.25823	4.95227	5.86815	7.08282	3.7379	4.02156	2.37	3.66662	4.89797	1.67354	2.47568	1.66241	2.08742	2.46335	4.42751	5.4749	1.69517	0.835455	2.99795	1.30719	1.76547	1.69213	1.97034	2.03514	1.36741	1.65156	1.15554	2.05774	1.52322	ARHGEF17	Rho guanine nucleotide exchange factor 17 [Source:HGNC Symbol;Acc:HGNC:21726]
ENSG00000104880	9.68972	5.09211	5.0463	6.21737	4.29811	4.45861	4.51629	5.05758	4.04761	4.16177	3.81211	2.78024	3.57763	2.15749	3.68757	3.85664	2.74927	2.03452	2.57104	2.3947	2.98248	3.0097	2.64798	3.18806	3.20358	3.3973	2.92909	3.56848	1.53929	2.13808	ARHGEF18	Rho/Rac guanine nucleotide exchange factor 18 [Source:HGNC Symbol;Acc:HGNC:17090]
ENSG00000142632	1.28755	0.535952	1.05019	1.23564	1.35502	0.5648	0.753727	0.647715	0.802778	1.21041	0.442061	0.41592	0.141146	0.324698	0.570407	0.600251	0.518753	0.186112	0.440278	0.480507	0.365676	0.205572	0.0985157	0.315312	0.44946	0.386998	0.616274	0.272528	0.347492	0.301346	ARHGEF19	Rho guanine nucleotide exchange factor 19 [Source:HGNC Symbol;Acc:HGNC:26604]
ENSG00000116584	6.11891	3.37352	2.9163	4.04906	6.71435	3.41568	4.42225	4.65497	5.23494	4.26546	1.59157	2.90142	1.66386	2.42525	2.92883	3.5934	4.07265	1.05158	1.62066	3.1621	1.9089	2.24576	1.20137	2.29641	2.10715	1.62151	1.17631	1.61739	1.57143	1.45462	ARHGEF2	Rho/Rac guanine nucleotide exchange factor 2 [Source:HGNC Symbol;Acc:HGNC:682]
ENSG00000240771	1.96152	1.77293	1.61673	1.56959	3.0063	1.38668	1.13294	0.692642	1.10834	1.14658	0.633113	0.68748	0.723236	1.10767	0.501622	2.24903	1.65423	0.642675	0.408696	0.983697	0.535965	0.772844	0.603563	0.907351	1.10146	0.663208	1.04464	1.12323	0.838669	0.398615	ARHGEF25	Rho guanine nucleotide exchange factor 25 [Source:HGNC Symbol;Acc:HGNC:30275]
ENSG00000114790	2.49329	1.92805	4.63723	3.57185	2.46787	3.2322	1.34448	1.46717	1.81286	2.2564	5.68744	7.3689	8.01217	5.93985	1.87418	1.24102	3.28254	9.07904	3.07066	4.4391	6.43424	2.78759	4.70503	1.54176	7.78903	18.1983	6.81889	9.22256	18.4629	11.6164	ARHGEF26	Rho guanine nucleotide exchange factor 26 [Source:HGNC Symbol;Acc:HGNC:24490]
ENSG00000214944	1.59828	1.2307	1.21675	1.26062	0.896937	0.704844	0.814445	0.931943	1.05744	1.23874	0.265019	0.54052	0.676943	0.447715	1.02229	0.929079	0.590282	0.812271	0.404723	0.298967	1.01536	0.523778	0.850476	0.749826	0.711359	1.7704	0.764623	0.718883	1.12842	1.00718	ARHGEF28	Rho guanine nucleotide exchange factor 28 [Source:HGNC Symbol;Acc:HGNC:30322]
ENSG00000163947	2.19376	1.236	2.35227	2.26537	3.04649	2.42216	2.89336	1.98646	3.1273	2.25718	0.806993	1.82116	0.769559	1.19866	1.96932	1.72519	2.53605	0.866747	0.847398	1.63002	0.929104	1.07996	0.615462	1.20878	0.714746	1.04824	0.502184	1.23824	1.21702	0.909217	ARHGEF3	Rho guanine nucleotide exchange factor 3 [Source:HGNC Symbol;Acc:HGNC:683]
ENSG00000214694	0.245408	0.110788	0.11269	0.118301	0.122225	0.0786281	0.0371678	0.0530206	0.138832	0.130028	0.0861576	0.0640657	0.0192565	0.0138433	0	0.0992632	0.0416314	0	0.0667413	0	0.0393861	0.122702	0.0168006	0	0.0408798	0	0.0182779	0.0557714	0.0296302	0.0128477	ARHGEF33	Rho guanine nucleotide exchange factor 33 [Source:HGNC Symbol;Acc:HGNC:37252]
ENSG00000213214	0.839001	0.843721	1.02769	1.27523	0.667321	1.25045	0.513389	1.14802	1.26115	1.26694	1.83335	0.943006	1.38025	0.837204	1.42201	1.8343	1.94271	1.76309	0.85959	0.416702	0.911617	2.19872	1.24185	1.08401	0.457834	1.22811	1.3101	2.45681	0.752178	1.84177	ARHGEF35	Rho guanine nucleotide exchange factor 35 [Source:HGNC Symbol;Acc:HGNC:33846]
ENSG00000183111	0.732542	0.571209	1.73475	2.12719	1.15796	1.09458	1.20729	0.546737	1.38389	1.07266	0.621908	0.821072	0.238283	0.713745	1.64718	0.601354	1.63847	0.667666	0.550578	1.03226	0.297837	1.40988	1.21271	0.813253	1.11709	0.314102	0.810454	0.843486	0.539787	0.582925	ARHGEF37	Rho guanine nucleotide exchange factor 37 [Source:HGNC Symbol;Acc:HGNC:34430]
ENSG00000236699	0.636217	0.112352	0.26821	0.257081	0.287743	0.182259	0.0717953	0.192033	0.234653	0.456814	0.06241	0.033148	0.0557953	0.0701935	0.185431	0.107855	0.0753913	0.0367854	0.0120863	0.0513367	0.0380402	0.0634868	0.0486794	0.0649186	0.148061	0.058839	0.10592	0.121197	0.0286176	0	ARHGEF38	Rho guanine nucleotide exchange factor 38 [Source:HGNC Symbol;Acc:HGNC:25968]
ENSG00000137135	0.556714	0.795859	0.29932	0.462408	0.303435	0.139548	0.214647	0.522778	0.195553	0.269234	0.163833	0.193372	0.195292	0.269087	0.18173	0.314591	0.123145	0.0321886	0.239723	0.142252	0.188624	0.0740712	0.070994	0.121187	0.120921	0.120135	0.247156	0.157115	0.11686	0.0325741	ARHGEF39	Rho guanine nucleotide exchange factor 39 [Source:HGNC Symbol;Acc:HGNC:25909]
ENSG00000136002	0.0496222	0.0547237	0.0618482	0.0608697	0.0251556	0.0474693	0.149593	0.00969985	0.0804289	0.0392502	0.106394	0.0150692	0	0	0.0730578	0.0476693	0.0952032	0.188131	0.018315	0.00972411	0	0.0481023	0	0.00983741	0.0224363	0.0780162	0.0100315	0.0204062	0.0487862	0.0352564	ARHGEF4	Rho guanine nucleotide exchange factor 4 [Source:HGNC Symbol;Acc:HGNC:684]
ENSG00000165801	12.6511	7.45704	11.7208	10.7812	9.42324	7.80155	8.7835	5.52142	9.97965	11.6898	9.6461	7.79856	6.09342	7.0162	7.95621	7.4616	6.01464	10.3583	12.0697	5.99253	6.92689	10.2121	8.08707	8.83217	10.0307	6.71171	7.43799	5.80789	6.27715	10.6977	ARHGEF40	Rho guanine nucleotide exchange factor 40 [Source:HGNC Symbol;Acc:HGNC:25516]
ENSG00000050327	2.01103	1.88175	2.17231	2.06518	1.24705	1.45423	2.25048	1.41756	1.60845	1.53985	1.48373	1.2609	1.8716	0.87521	1.95178	1.99042	1.76125	2.5637	1.22808	1.51306	1.32557	1.47212	0.9195	1.04865	0.617203	1.49465	0.845124	0.964833	1.64962	5.4434	ARHGEF5	Rho guanine nucleotide exchange factor 5 [Source:HGNC Symbol;Acc:HGNC:13209]
ENSG00000129675	1.8689	1.79761	2.2957	2.61584	2.88791	3.51174	3.15527	1.41905	4.16083	2.93089	0.936787	2.83226	1.25625	1.57464	1.88412	1.95101	3.87659	1.42286	1.11642	3.18603	1.15296	1.01159	1.47543	1.78398	1.60698	1.00208	1.00896	0.668595	1.99909	2.60043	ARHGEF6	Rac/Cdc42 guanine nucleotide exchange factor 6 [Source:HGNC Symbol;Acc:HGNC:685]
ENSG00000102606	5.05428	5.06495	3.25114	3.27643	5.00554	2.35331	2.80804	5.31529	2.83512	3.25252	3.49455	3.05393	3.02159	2.85602	2.07782	4.78326	2.56729	2.55777	3.78175	3.23061	3.91665	3.49754	3.08373	2.53474	4.999	3.45195	4.85971	3.38525	3.96533	3.19194	ARHGEF7	Rho guanine nucleotide exchange factor 7 [Source:HGNC Symbol;Acc:HGNC:15607]
ENSG00000131089	1.54083	1.26694	1.34432	1.2896	1.37637	1.02855	1.13651	1.57036	1.11047	1.1393	1.06325	0.986393	1.26741	1.28697	1.23837	1.07186	1.29583	1.22206	0.947185	1.15156	1.08012	1.03833	1.42368	0.76682	1.26122	1.31985	1.11278	0.917684	1.08885	1.07814	ARHGEF9	Cdc42 guanine nucleotide exchange factor 9 [Source:HGNC Symbol;Acc:HGNC:14561]
ENSG00000117713	4.04171	4.1706	4.4353	4.25412	3.40189	4.31855	5.74901	3.71488	6.85578	5.23462	3.74731	5.20609	2.14958	2.65497	4.031	2.77753	5.27349	4.17622	2.95236	5.0655	4.24072	2.88305	3.22215	2.59685	3.7138	2.31507	3.25586	2.37327	4.72092	6.81232	ARID1A	AT-rich interaction domain 1A [Source:HGNC Symbol;Acc:HGNC:11110]
ENSG00000049618	1.84938	1.44478	2.10212	2.04277	2.27999	1.81558	1.73436	1.6098	2.46016	2.20266	1.02078	2.20867	1.13912	1.36328	1.6795	1.5222	2.26914	1.79219	2.20958	1.84607	1.65916	1.24313	1.46253	1.39768	1.62133	1.23539	1.89215	1.20595	2.10798	1.89138	ARID1B	AT-rich interaction domain 1B [Source:HGNC Symbol;Acc:HGNC:18040]
ENSG00000189079	1.16946	0.877704	1.12599	1.15145	1.0859	0.914808	1.08248	0.928111	1.30589	1.20967	0.731331	1.01097	0.880477	1.04032	0.811219	1.21331	0.970615	0.660955	1.07261	0.890327	0.849918	0.841159	0.935512	0.600467	1.19368	0.625133	1.16671	0.757447	1.11335	1.08764	ARID2	AT-rich interaction domain 2 [Source:HGNC Symbol;Acc:HGNC:18037]
ENSG00000116017	0.992212	0.891586	0.647782	0.714037	1.21277	0.742074	1.2871	1.0732	1.02135	0.799091	0.835198	0.72985	0.817118	0.607672	0.666731	0.826074	0.923891	0.501566	0.720221	0.680529	0.749197	0.53862	0.33187	1.67853	1.06174	0.267422	0.722103	0.42163	0.260133	1.14674	ARID3A	AT-rich interaction domain 3A [Source:HGNC Symbol;Acc:HGNC:3031]
ENSG00000179361	1.42757	1.4106	0.775772	1.04602	1.01317	0.78561	1.0845	0.921989	1.07752	0.770305	0.418993	0.590746	0.527825	0.881296	0.68809	0.965454	0.699399	0.718432	0.767164	0.62664	0.719721	0.542465	0.69819	0.76073	0.921722	0.466841	0.614129	0.558882	0.593844	0.976955	ARID3B	AT-rich interaction domain 3B [Source:HGNC Symbol;Acc:HGNC:14350]
ENSG00000205143	0	1.33628	1.06483	0.230146	0.0594451	0.122372	0.409741	0.206295	1.47048	0.607105	13.5767	4.66492	18.2066	5.33236	3.8247	3.08975	5.10243	13.7818	8.24486	3.27451	7.56012	5.38798	12.7469	6.83455	5.08984	9.48138	4.83593	7.95662	6.34077	3.34923	ARID3C	AT-rich interaction domain 3C [Source:HGNC Symbol;Acc:HGNC:21209]
ENSG00000032219	1.43357	1.83239	2.28894	2.38145	1.80655	1.83094	1.54584	1.56413	2.68005	2.41001	2.2344	3.57191	1.52263	2.08878	2.15412	1.45816	2.85897	2.25638	4.32109	3.20036	3.78097	1.60219	4.52158	4.06981	4.98207	1.84139	4.30923	2.71068	2.50768	2.0504	ARID4A	AT-rich interaction domain 4A [Source:HGNC Symbol;Acc:HGNC:9885]
ENSG00000054267	2.17091	1.97743	2.47033	2.61742	2.24218	1.9297	1.53258	2.55866	3.01335	2.74956	1.22811	2.4322	1.87129	2.25809	2.17794	1.96859	2.60419	1.68063	1.97715	2.38937	2.38237	1.6078	1.89085	2.26614	2.24978	1.91296	2.92708	1.97247	2.37988	1.89186	ARID4B	AT-rich interaction domain 4B [Source:HGNC Symbol;Acc:HGNC:15550]
ENSG00000196843	7.83691	9.55415	4.72275	4.58865	10.7523	9.68681	8.48067	12.8191	7.32849	6.78813	20.3001	12.1633	8.15498	8.88971	5.09327	16.7193	7.6506	15.7776	13.2329	9.45418	10.9783	9.3399	14.7214	8.36362	9.85227	11.9147	7.93757	6.24108	9.56701	8.03275	ARID5A	AT-rich interaction domain 5A [Source:HGNC Symbol;Acc:HGNC:17361]
ENSG00000150347	1.50263	1.49001	3.2423	3.12743	4.80824	5.187	2.90347	1.35487	2.88896	4.48564	1.15876	1.8956	1.01005	1.70357	2.18278	2.34463	2.79023	1.90383	1.52596	1.37613	1.80103	1.11982	1.95452	1.65131	0.755981	2.85404	1.09392	0.950109	2.98214	2.60917	ARID5B	AT-rich interaction domain 5B [Source:HGNC Symbol;Acc:HGNC:17362]
ENSG00000166233	3.06305	3.09736	3.44572	3.56846	3.75051	3.491	3.34172	2.99947	3.75752	3.21166	3.08439	5.17991	3.15141	3.67097	3.72389	3.98601	3.7956	4.19387	3.32479	4.96688	4.05841	3.69209	3.20774	4.00622	3.14376	3.72335	3.8637	4.11289	5.04367	5.67503	ARIH1	ariadne RBR E3 ubiquitin protein ligase 1 [Source:HGNC Symbol;Acc:HGNC:689]
ENSG00000177479	6.27992	6.01623	3.34585	3.80755	3.57814	3.62909	3.41485	8.03622	2.95249	3.59732	2.84676	2.68872	2.16263	3.19469	3.06424	4.53733	3.17875	3.52104	4.50185	2.86945	3.4883	2.85687	2.3125	2.23394	3.27533	2.517	3.26683	2.27879	3.8755	3.90633	ARIH2	ariadne RBR E3 ubiquitin protein ligase 2 [Source:HGNC Symbol;Acc:HGNC:690]
ENSG00000221883	0.887485	0.989601	0.746649	0.685846	0.65611	0.729352	0.55333	2.79304	0.529959	0.357374	0.665996	0.377315	0.727722	0.237796	0.633212	0.341023	0.500593	0.261699	0.630554	0.517395	0.631459	0.361327	0.634912	0.431055	0.561778	0.488358	0.941917	0.958026	0.441115	0.264833	ARIH2OS	ariadne RBR E3 ubiquitin protein ligase 2 opposite strand [Source:HGNC Symbol;Acc:HGNC:34425]
ENSG00000120805	3.67439	4.76415	6.77192	5.29106	6.06462	9.0946	8.08719	5.28108	6.76955	6.58082	10.8775	9.76862	9.17258	7.1283	8.89688	5.88297	8.69882	8.16119	9.08849	10.1002	7.33939	8.62022	8.16947	10.4155	6.85146	10.0536	6.9732	9.67527	7.30744	12.098	ARL1	ADP ribosylation factor like GTPase 1 [Source:HGNC Symbol;Acc:HGNC:692]
ENSG00000175414	0.581687	0.323777	0.296943	0.527812	0.633159	0.583896	0.41253	0.287891	0.524723	0.731983	0.330225	0.451638	0.276773	0.523952	0.38265	0.487459	0.548503	0.322371	0.359727	0.483847	0.207568	0.352719	0.338065	0.549597	0.489638	0.457265	0.280221	0.347361	0.582027	0.553979	ARL10	ADP ribosylation factor like GTPase 10 [Source:HGNC Symbol;Acc:HGNC:22042]
ENSG00000152213	0.722816	0.270251	0.462002	0.339504	0.745379	0.85747	1.09332	0.836882	1.31702	0.625043	0.185444	0.932424	0.497367	0.357551	0.411402	0.356087	0.50777	0.109303	0.383073	0.788128	0.263741	0.40244	0.313398	0.205758	0.498604	0.611916	0.0786818	0.506841	0.340135	0.497756	ARL11	ADP ribosylation factor like GTPase 11 [Source:HGNC Symbol;Acc:HGNC:24046]
ENSG00000174225	0.092391	0.0396237	0.0575772	0.132221	0.136608	0	0.0443108	0	0	0.209273	0	0	0	0	0	0	0	0.0454066	0.0596758	0.0316841	0.0469554	0	0.0600882	0	0	0	0.0653717	0	0.105974	0	ARL13A	ADP ribosylation factor like GTPase 13A [Source:HGNC Symbol;Acc:HGNC:31709]
ENSG00000169379	1.07388	1.22814	1.79524	1.47341	1.44164	1.68102	1.42247	1.49273	1.83218	1.8447	1.10861	1.59434	0.991108	1.68076	1.39187	1.78486	1.49258	1.72572	1.16705	1.70691	1.02224	0.786523	1.21946	1.01715	1.05202	0.77718	1.42317	0.588818	1.92909	1.47511	ARL13B	ADP ribosylation factor like GTPase 13B [Source:HGNC Symbol;Acc:HGNC:25419]
ENSG00000179674	11.6897	2.60127	1.2027	1.48353	1.63058	0.939869	1.82472	3.54611	3.65486	3.08079	3.3103	0.390714	0.328828	0.177293	2.6665	2.59553	0.918254	1.84275	1.85199	0.264732	2.35398	0.748315	0.645504	0.612153	0	0.173383	0.156058	0.158727	0.252985	0.21939	ARL14	ADP ribosylation factor like GTPase 14 [Source:HGNC Symbol;Acc:HGNC:22974]
ENSG00000152219	2.11498	1.82523	2.34497	2.51054	2.59382	3.05683	2.06603	2.04175	2.67312	2.93249	2.44509	3.31907	2.55349	3.10117	2.63332	1.98188	2.38384	2.90785	3.50318	2.79441	3.05979	2.94071	2.9198	3.65525	2.89521	1.81559	2.88275	2.83868	3.19485	2.10376	ARL14EP	ADP ribosylation factor like GTPase 14 effector protein [Source:HGNC Symbol;Acc:HGNC:26798]
ENSG00000185305	2.02012	2.40658	2.78595	3.5977	3.14179	3.66651	3.76776	2.71299	4.49015	3.60599	3.77431	3.73762	3.87624	3.84909	5.44209	3.86327	3.20538	3.7874	3.33451	4.57999	3.11806	3.27463	3.28456	3.55613	2.48643	4.4994	4.42039	3.0422	2.3028	2.79084	ARL15	ADP ribosylation factor like GTPase 15 [Source:HGNC Symbol;Acc:HGNC:25945]
ENSG00000214087	21.2157	14.9421	6.32995	8.42474	7.42847	5.80101	4.87146	11.6568	5.0545	6.33591	8.28716	4.54669	7.44953	7.40388	5.73624	8.60345	4.81109	3.67685	9.6999	4.9815	10.4077	8.2634	10.1931	10.6096	15.3394	6.7827	10.1621	7.27048	3.86264	3.31349	ARL16	ADP ribosylation factor like GTPase 16 [Source:HGNC Symbol;Acc:HGNC:27902]
ENSG00000185829	0.175484	0.150519	0.255173	0.133939	0.103787	0.0534133	0.217419	0.120059	0.148452	0.500537	0.195094	0.0725347	0.305229	0.250772	0.0695589	0.0983369	0.180683	0.0862435	0.264474	0.150449	0.297284	0.039692	0.0570646	0.0405872	0.0925677	0.114957	0.165552	0.273624	0.246012	0.130915	ARL17A	ADP ribosylation factor like GTPase 17A [Source:HGNC Symbol;Acc:HGNC:24096]
ENSG00000228696	0.414073	0.384764	0.0537598	0.0888875	0.0918362	0.0420115	0.264787	0.141646	0.226657	0.295268	0.143858	0.330082	0.308666	0.425302	0.0957436	0.198889	0.305854	0.661379	0.601767	0.272167	0.298127	0.0936578	0.157092	0.047885	0.955603	0.135627	0.219735	0.397321	0.237474	0.0858076	ARL17B	ADP ribosylation factor like GTPase 17B [Source:HGNC Symbol;Acc:HGNC:32387]
ENSG00000213465	6.83922	3.47306	3.75323	4.65522	8.73384	4.57767	4.53665	6.79752	3.98242	4.91546	4.08546	1.59128	4.26119	3.428	3.20998	3.62824	3.36327	1.23746	2.19775	2.45043	2.93978	2.67828	1.90313	2.69146	4.52307	2.99576	3.08163	3.72202	1.50909	1.59074	ARL2	ADP ribosylation factor like GTPase 2 [Source:HGNC Symbol;Acc:HGNC:693]
ENSG00000102931	7.14442	7.78893	6.2416	6.30666	6.35791	8.55614	8.11786	8.177	7.33639	6.87303	9.46456	4.80221	7.51575	6.36908	7.43713	7.40846	5.88249	4.00343	7.07288	6.84647	6.58327	7.11329	4.86363	9.12689	6.604	5.87869	6.61411	11.0038	5.10576	3.25439	ARL2BP	ADP ribosylation factor like GTPase 2 binding protein [Source:HGNC Symbol;Acc:HGNC:17146]
ENSG00000138175	1.47576	1.29746	2.64407	2.96731	2.97846	3.9753	3.51233	1.8931	3.22755	3.50056	2.73787	2.64039	3.63028	2.57022	3.68528	1.71893	4.17197	4.58738	2.00172	2.89736	1.20003	1.97774	3.02332	2.15034	2.01427	2.69722	1.61848	3.02681	2.94814	2.84411	ARL3	ADP ribosylation factor like GTPase 3 [Source:HGNC Symbol;Acc:HGNC:694]
ENSG00000122644	3.0666	3.31355	3.83456	4.37723	3.60382	5.07916	3.82966	3.07895	2.81816	3.86897	2.42414	2.6668	1.6922	2.07019	3.40985	2.23813	4.67467	2.58362	3.18975	4.17926	3.11704	2.94564	2.14983	3.45421	3.74996	3.13073	3.3533	1.63368	3.53265	4.67453	ARL4A	ADP ribosylation factor like GTPase 4A [Source:HGNC Symbol;Acc:HGNC:695]
ENSG00000188042	18.6596	7.24473	10.8467	13.0991	18.7276	20.0829	20.5509	11.6056	20.5335	24.1657	4.8326	18.8563	4.66288	8.31393	13.504	14.9547	16.697	8.3368	6.07182	9.53796	4.56204	6.06704	3.63149	5.73796	4.80962	5.83401	4.60094	5.03569	6.37761	10.1591	ARL4C	ADP ribosylation factor like GTPase 4C [Source:HGNC Symbol;Acc:HGNC:698]
ENSG00000175906	2.63933	3.54671	4.90701	3.29873	6.29598	3.58831	4.83124	15.4089	2.86319	4.38409	33.1573	14.307	34.5617	35.3596	7.25357	18.8047	7.06558	61.0516	29.5492	15.5681	53.2526	50.4449	31.0121	58.1143	36.6161	18.189	33.9257	38.1149	11.4367	85.9358	ARL4D	ADP ribosylation factor like GTPase 4D [Source:HGNC Symbol;Acc:HGNC:656]
ENSG00000162980	2.32284	2.0739	3.72422	2.67148	2.95993	5.07127	4.38019	2.44158	4.47017	4.14006	2.76436	5.51387	3.63623	3.46276	4.93013	2.72843	5.40535	6.73537	3.68264	5.22125	4.17478	3.48194	4.32611	3.70699	2.99084	3.51919	3.22731	3.8296	4.71506	5.7763	ARL5A	ADP ribosylation factor like GTPase 5A [Source:HGNC Symbol;Acc:HGNC:696]
ENSG00000165997	2.57192	6.87168	4.02849	4.57477	2.86156	5.09892	3.86117	6.84964	6.461	5.20312	4.07537	12.2961	7.02242	5.25956	7.33547	12.4103	5.65356	13.0952	10.6674	6.59643	4.17676	6.45924	4.05036	5.78443	6.30002	6.73931	9.45445	3.29048	8.47708	16.9277	ARL5B	ADP ribosylation factor like GTPase 5B [Source:HGNC Symbol;Acc:HGNC:23052]
ENSG00000113966	0.97223	0.564914	0.899056	0.915608	0.649203	0.668217	0.646779	0.815358	1.08622	1.35762	0.523005	0.355565	0.654602	0.537812	0.770752	0.692944	0.572823	0.339093	0.526683	0.709845	0.510051	0.383061	0.652705	0.435222	0.496308	0.591695	0.710096	0.586821	0.791404	0.499134	ARL6	ADP ribosylation factor like GTPase 6 [Source:HGNC Symbol;Acc:HGNC:13210]
ENSG00000170540	11.0313	36.686	25.9788	26.8767	25.6164	23.6923	20.6891	19.4108	24.6157	16.4436	70.7765	48.7785	79.9811	74.4231	44.6162	33.1487	32.593	42.6108	86.2522	44.8654	65.703	63.5602	98.1763	112.101	56.4751	93.8679	83.9408	108.942	55.8511	33.4959	ARL6IP1	ADP ribosylation factor like GTPase 6 interacting protein 1 [Source:HGNC Symbol;Acc:HGNC:697]
ENSG00000182196	0.510696	0.240924	0.127304	0.131555	0.392655	0.108811	0.0857255	0.524096	0.07624	0.0385589	0.468407	0.0361871	0.114208	0.164205	0.141702	0.441537	0.0685861	0	0.197917	0.122595	0.415277	0.207922	0.132856	0.141741	0.363679	0.240875	0.32521	0.220515	0.0585774	0.0253993	ARL6IP4	ADP ribosylation factor like GTPase 6 interacting protein 4 [Source:HGNC Symbol;Acc:HGNC:18076]
ENSG00000144746	11.4153	14.7594	24.268	24.0461	28.8182	35.7898	39.0114	14.8889	28.7104	24.9226	8.81493	20.6602	29.6363	19.5272	31.674	12.5597	28.9547	22.883	12.3492	22.9098	17.6047	15.7972	22.6748	17.5972	12.414	16.4001	10.4245	16.4302	20.7261	18.4585	ARL6IP5	ADP ribosylation factor like GTPase 6 interacting protein 5 [Source:HGNC Symbol;Acc:HGNC:16937]
ENSG00000177917	2.11735	1.23497	2.42791	2.79986	1.91597	3.13214	2.32546	1.47758	3.59081	3.16534	0.812118	2.17547	1.38895	1.997	2.09821	1.42381	2.10426	1.37359	0.929973	2.87541	0.925438	1.1494	1.29443	2.29187	1.17275	0.998673	1.43822	1.24949	1.55432	2.27461	ARL6IP6	ADP ribosylation factor like GTPase 6 interacting protein 6 [Source:HGNC Symbol;Acc:HGNC:24048]
ENSG00000143862	16.2809	10.8204	15.6112	12.7351	17.3663	20.1504	20.7016	14.0648	18.178	14.8705	27.9296	17.19	21.8081	15.562	19.8591	18.4368	20.06	18.4051	18.014	19.9421	20.5307	28.631	13.2767	20.5984	11.6595	26.162	13.2743	17.8466	20.0348	25.2392	ARL8A	ADP ribosylation factor like GTPase 8A [Source:HGNC Symbol;Acc:HGNC:25192]
ENSG00000134108	7.89432	6.85634	10.0989	8.19787	10.2999	14.562	11.6628	8.46787	10.5534	11.4117	9.89011	12.7336	11.9765	12.3938	11.8248	9.3938	12.3069	11.6198	12.3503	11.7405	12.0363	10.7135	11.5068	11.0652	8.78888	12.6298	9.62755	10.9056	13.0287	14.1857	ARL8B	ADP ribosylation factor like GTPase 8B [Source:HGNC Symbol;Acc:HGNC:25564]
ENSG00000196503	0.450938	0.241742	0.0702552	0.580807	0.13335	0.549022	0.324406	0.385642	0.437574	0.993041	0	0.039941	0	0.060413	0.134058	0.108298	0.0605608	0	0.0728159	0.154643	0.0572946	0.0764971	0	0	0.178402	0.354484	0.0797659	0.0811302	0.0431027	0.0560683	ARL9	ADP ribosylation factor like GTPase 9 [Source:HGNC Symbol;Acc:HGNC:23592]
ENSG00000104442	3.74525	3.81925	4.59021	4.59756	3.60563	4.99053	3.82197	5.29552	4.37353	4.1055	2.94934	6.07432	4.65309	4.72767	4.91553	2.83831	4.7057	5.52194	5.24133	5.52283	5.56225	4.46152	5.43994	6.75659	5.861	4.38351	5.71216	6.19917	6.28467	5.65016	ARMC1	armadillo repeat containing 1 [Source:HGNC Symbol;Acc:HGNC:17684]
ENSG00000170632	2.06188	2.81905	3.95145	3.46105	3.88761	4.75647	3.92578	2.43948	4.32324	3.89389	5.53253	5.33875	6.67962	4.41974	5.46912	3.61893	4.7137	7.17715	4.48599	5.10382	4.86919	5.93306	5.88822	6.08837	4.34239	6.33716	4.65091	5.62299	4.56404	7.26311	ARMC10	armadillo repeat containing 10 [Source:HGNC Symbol;Acc:HGNC:21706]
ENSG00000157343	1.4002	1.71572	0.685608	0.772907	0.532365	0.15221	0.167884	0.547406	0.268754	0.176198	0.0833931	0.0708686	0.372772	0.375174	0.277508	0.288234	0.0537274	0.442378	0.0645997	0.102895	0.406638	0.407193	0.845599	0	1.42445	0.235864	0.919952	0.215928	1.22365	0.596902	ARMC12	armadillo repeat containing 12 [Source:HGNC Symbol;Acc:HGNC:21099]
ENSG00000118690	0.546767	0.533671	0.458237	0.496472	0.568696	0.298415	0.22606	1.10933	0.360276	0.43655	0.125766	0.360712	0.534072	0.202073	0.224203	0.326017	0.384877	0.240917	0.267914	0.310354	0.325792	0.17911	0.147145	0.418627	0.298365	0.0592849	0.320166	0.217095	0.360431	0.131278	ARMC2	armadillo repeat containing 2 [Source:HGNC Symbol;Acc:HGNC:23045]
ENSG00000165309	0.0584584	0	0.0655754	0.133856	0.0760633	0.0355868	0.0616808	0.0959878	0.0488715	0.0882755	0	0	0	0	0.00926878	0	0.00628074	0	0	0	0	0	0	0	0	0	0	0	0	0	ARMC3	armadillo repeat containing 3 [Source:HGNC Symbol;Acc:HGNC:30964]
ENSG00000169126	0.0373407	0	0.00775681	0.00712514	0.014723	0.0151542	0.0119391	0.0681254	0.0297305	0	0.0207568	0.0088197	0	0.0133403	0.167748	0.0717424	0.0869239	0.0244687	0	0.0256109	0	0.0337839	0.0161902	0	0	0.0587073	0	0.03583	0.0951785	0	ARMC4	armadillo repeat containing 4 [Source:HGNC Symbol;Acc:HGNC:25583]
ENSG00000140691	4.16892	4.04751	2.08799	1.56658	1.86814	1.52583	1.68663	2.74722	1.64182	1.40325	5.84326	2.08414	5.64339	5.61944	2.67643	3.29233	1.81361	4.71365	4.70815	2.9032	7.7471	3.64455	9.84731	5.51912	7.48775	6.63483	4.48795	5.48501	3.62792	4.42665	ARMC5	armadillo repeat containing 5 [Source:HGNC Symbol;Acc:HGNC:25781]
ENSG00000105676	5.82294	20.0653	6.81508	7.66543	4.29585	7.31181	9.70143	8.77274	6.27583	4.69776	20.1653	5.26179	25.0759	9.76361	11.7095	7.91315	10.7357	7.15937	31.7398	12.1901	24.7886	18.5308	36.5247	17.9069	28.6397	31.8028	12.5755	30.7207	11.9927	21.0088	ARMC6	armadillo repeat containing 6 [Source:HGNC Symbol;Acc:HGNC:25049]
ENSG00000125449	3.13984	3.36107	2.5046	3.73854	3.75857	3.16526	4.55375	3.712	3.44989	2.85744	4.77529	3.32836	4.00703	2.20757	2.94716	3.13692	3.26548	4.02443	2.88792	3.13553	3.72766	6.06785	2.94055	2.50976	2.46452	1.73764	1.38628	2.53076	2.13205	3.22312	ARMC7	armadillo repeat containing 7 [Source:HGNC Symbol;Acc:HGNC:26168]
ENSG00000114098	2.74868	2.54948	2.07263	2.19706	1.7878	1.99826	1.88917	2.19149	1.86538	1.79026	1.21512	1.80453	1.54883	1.48458	1.54993	1.86429	1.61223	2.12735	1.10903	1.68236	1.63527	1.26301	1.44514	1.50173	1.75818	1.15693	1.91932	1.57833	2.33354	2.21741	ARMC8	armadillo repeat containing 8 [Source:HGNC Symbol;Acc:HGNC:24999]
ENSG00000135931	0.697356	0.384075	0.686188	0.495844	0.807512	0.446862	0.464713	0.361594	0.653128	0.772234	0.232586	0.18205	0.164159	0.102277	0.302607	0.296171	0.354901	0.16595	0.123274	0.276908	0.0596908	0.119545	0.114578	0.213921	0.151014	0.173114	0.114265	0.0739578	0.168395	0.0949214	ARMC9	armadillo repeat containing 9 [Source:HGNC Symbol;Acc:HGNC:20730]
ENSG00000126947	2.88145	1.96018	3.52946	4.5692	5.50431	3.79046	3.65342	1.76743	4.50928	4.21778	1.76742	2.83967	1.48134	2.09434	3.30832	1.94081	6.0137	1.46495	0.898482	3.86173	1.21194	1.0338	1.72322	1.93038	2.04409	0.833145	1.68727	2.38351	2.50728	1.74605	ARMCX1	armadillo repeat containing, X-linked 1 [Source:HGNC Symbol;Acc:HGNC:18073]
ENSG00000184867	3.69467	1.45743	2.72112	3.11028	6.22826	2.85053	2.52055	1.73022	2.56021	2.94373	0.856655	1.52599	0.677492	1.37642	1.94223	2.06882	2.96123	0.699127	0.765693	1.65324	0.823388	1.66243	0.848082	1.48058	1.34446	1.02508	1.20224	0.909996	1.2993	0.884376	ARMCX2	armadillo repeat containing, X-linked 2 [Source:HGNC Symbol;Acc:HGNC:16869]
ENSG00000102401	5.00168	6.2415	7.58922	7.43084	6.92545	9.15475	6.82738	3.54784	8.45076	7.7128	4.74233	10.5968	6.08522	7.54796	6.21961	5.81722	8.25836	6.18232	7.08789	9.54575	6.03614	6.28843	2.52402	6.47667	6.48566	5.52298	10.321	6.18775	6.95858	8.56923	ARMCX3	armadillo repeat containing, X-linked 3 [Source:HGNC Symbol;Acc:HGNC:24065]
ENSG00000196440	1.121	0.610639	0.579407	0.61738	0.5216	0.313717	0.326148	0.56703	0.453671	0.467987	0.318952	0.331283	0.308909	0.35873	0.294827	0.734936	0.607908	0.381212	0.377473	0.586668	0.351014	0.302825	0.456097	0.457108	0.664194	0.300702	0.571384	0.267638	0.617511	0.269516	ARMCX4	armadillo repeat containing, X-linked 4 [Source:HGNC Symbol;Acc:HGNC:28615]
ENSG00000125962	0.779708	0.85456	0.827841	1.00013	0.836892	0.843823	0.858696	0.829803	0.870844	0.864882	1.22802	1.31983	1.33466	1.77967	0.984423	0.72128	0.96182	1.07863	1.23106	1.07946	0.968653	1.01896	1.33348	1.16217	1.37099	0.908045	1.2464	0.997549	1.20349	0.689396	ARMCX5	armadillo repeat containing, X-linked 5 [Source:HGNC Symbol;Acc:HGNC:25772]
ENSG00000198960	2.13842	1.80975	2.50537	3.00318	1.95612	3.57554	2.77593	0.89732	3.04766	3.3583	1.61663	3.09112	1.27525	1.31403	2.12474	1.91731	3.17056	1.06496	1.69429	2.44447	1.2462	2.28298	0.556305	1.30572	0.947534	1.34482	1.57357	1.23114	1.657	1.98527	ARMCX6	armadillo repeat containing, X-linked 6 [Source:HGNC Symbol;Acc:HGNC:26094]
ENSG00000143437	4.25504	4.22844	4.31326	4.16759	4.84005	4.32596	4.72341	3.27595	5.01028	4.40955	6.46063	7.64945	7.54435	6.62488	4.50342	5.37344	6.38386	6.61051	6.46671	5.74724	7.90896	6.17335	6.90774	7.76235	6.4925	6.96355	8.30053	7.75331	8.03861	6.92782	ARNT	aryl hydrocarbon receptor nuclear translocator [Source:HGNC Symbol;Acc:HGNC:700]
ENSG00000172379	1.89619	0.47143	1.3872	1.64654	0.796404	1.92943	1.17301	0.338425	1.84341	2.43454	0.366624	0.337525	0.245825	0.618521	2.0261	0.879982	0.462565	0.081035	0.189334	0.408382	0.18622	0.273496	0.226388	0.25424	0.478375	0.273636	0.207406	0.184584	0.0350234	0.337134	ARNT2	aryl hydrocarbon receptor nuclear translocator 2 [Source:HGNC Symbol;Acc:HGNC:16876]
ENSG00000133794	1.0728	3.19358	2.44483	1.8845	1.56756	1.40219	1.92691	1.5255	1.99723	1.83175	2.99926	0.70055	2.24232	2.60396	2.00947	2.72801	1.76282	4.62111	3.53257	3.1452	2.54438	1.99832	3.46122	3.72188	3.67837	2.08353	4.093	2.19504	1.32703	7.06176	ARNTL	aryl hydrocarbon receptor nuclear translocator like [Source:HGNC Symbol;Acc:HGNC:701]
ENSG00000029153	1.3184	1.28892	1.23684	1.19293	0.762976	1.69146	1.353	1.14447	1.71847	2.18352	0.803788	0.68307	0.803137	1.32186	2.10161	1.53888	1.0814	0.919661	0.64096	0.83619	0.97985	1.55836	0.221276	0.531167	0.291643	0.468051	1.22373	0.591721	0.802182	2.11517	ARNTL2	aryl hydrocarbon receptor nuclear translocator like 2 [Source:HGNC Symbol;Acc:HGNC:18984]
ENSG00000241685	17.2769	20.5992	17.5068	14.8747	18.7797	19.0596	18.6468	20.0734	14.9702	14.9499	27.0077	15.5237	26.2538	21.4594	20.6437	14.1727	18.5771	22.8696	18.4136	18.7921	22.0994	28.9792	26.3323	29.7097	23.6543	18.4864	16.0898	28.4591	17.007	21.7643	ARPC1A	actin related protein 2/3 complex subunit 1A [Source:HGNC Symbol;Acc:HGNC:703]
ENSG00000130429	13.0807	11.8007	9.85097	5.47823	13.723	16.8263	16.2308	22.4098	12.6105	10.1274	9.98554	7.70293	12.5672	7.23896	9.40922	7.58404	8.1087	6.39361	4.94961	6.78374	5.39805	7.7393	3.66252	7.56761	5.27374	6.16405	4.48894	7.20768	4.71506	5.37114	ARPC1B	actin related protein 2/3 complex subunit 1B [Source:HGNC Symbol;Acc:HGNC:704]
ENSG00000163466	16.1336	11.0763	13.7245	11.7594	12.239	28.688	24.5761	11.6812	21.8236	18.7493	7.65877	16.1488	9.65029	10.0414	14.8548	10.1836	17.6125	13.0434	7.45438	15.9795	9.83062	10.295	6.55009	7.85789	6.58379	10.7034	6.6061	8.92768	13.2129	16.0373	ARPC2	actin related protein 2/3 complex subunit 2 [Source:HGNC Symbol;Acc:HGNC:705]
ENSG00000111229	29.1376	37.74	21.8542	22.5168	27.8111	30.6378	25.8465	40.8959	25.1403	20.6251	30.2567	18.5536	37.6741	30.3747	24.7904	31.9767	18.0704	18.4328	23.2867	20.8689	31.1419	34.3895	28.6006	30.741	29.7138	32.4689	28.0636	36.5061	14.8419	15.4825	ARPC3	actin related protein 2/3 complex subunit 3 [Source:HGNC Symbol;Acc:HGNC:706]
ENSG00000241553	23.2502	17.6331	15.6529	14.5694	22.3292	20.0041	17.0797	21.0567	13.7195	12.1185	25.3021	10.7371	25.8435	14.3658	16.0949	15.7649	9.59708	9.69761	15.8933	9.31454	21.4352	23.1782	18.3295	21.9008	20.4961	20.6099	15.38	23.1959	9.67842	10.5371	ARPC4	actin related protein 2/3 complex subunit 4 [Source:HGNC Symbol;Acc:HGNC:707]
ENSG00000162704	19.0275	13.8243	18.5887	17.3712	20.296	30.9932	26.7626	16.2303	23.6899	23.1983	16.9115	20.4759	19.8824	15.4994	20.8064	13.6438	18.6572	15.8164	13.2006	20.7245	16.803	19.345	15.0753	17.5913	10.8285	20.662	11.8247	17.8915	14.7081	18.6564	ARPC5	actin related protein 2/3 complex subunit 5 [Source:HGNC Symbol;Acc:HGNC:708]
ENSG00000136950	8.3887	7.5838	7.08079	6.97762	6.99946	8.42718	9.04754	11.5862	7.7491	7.07709	10.4098	9.59987	10.0992	7.74558	10.5218	9.06114	7.36255	11.0907	8.827	7.83348	10.9486	11.7586	7.58169	8.08872	4.61201	8.39003	6.38132	8.53113	8.40226	11.0277	ARPC5L	actin related protein 2/3 complex subunit 5 like [Source:HGNC Symbol;Acc:HGNC:23366]
ENSG00000128989	5.44358	5.09125	6.71451	8.26275	6.73005	10.3034	10.2168	6.71913	9.90489	9.7888	6.35962	9.08013	7.38209	7.14178	8.98857	6.78535	9.63745	8.47433	6.93937	9.69609	5.63733	7.59627	8.00075	7.61109	4.51002	10.6215	6.09298	6.69886	10.1438	11.6656	ARPP19	cAMP regulated phosphoprotein 19 [Source:HGNC Symbol;Acc:HGNC:16967]
ENSG00000172995	0	0.174777	0.0394089	0.0603329	0	0.0342187	0.0808764	0	0.0209788	0.00707347	0.035152	0.179236	0.544723	0.022592	0.0278513	0.202495	0.117011	0.0345319	0.190611	0.337342	0.185691	0.209783	0.155371	0.0487533	0.0778345	0.0552344	0.0696015	0.242715	0.145068	0.279564	ARPP21	cAMP regulated phosphoprotein 21 [Source:HGNC Symbol;Acc:HGNC:16968]
ENSG00000120500	0.247505	0.283059	0.282778	0.212523	0.0975882	0.125558	0.0593517	0.0564442	0.147797	0.415273	0.0687908	0.350756	0.0614998	0.353692	0.130809	0.237764	0.243758	0.243278	0.159865	0.0848781	0	0.279911	0	0	0.0652793	0	0.116749	0.118745	0.189261	0.0410319	ARR3	arrestin 3 [Source:HGNC Symbol;Acc:HGNC:710]
ENSG00000137486	1.81547	0.844755	2.45503	1.91548	2.90538	3.03381	3.82425	1.65609	2.76339	2.66979	3.10667	4.39735	2.24669	3.2048	2.6245	1.9264	5.14405	2.99744	2.77444	5.37949	1.99007	2.88249	2.93252	2.07478	2.21576	3.88034	1.52802	2.51056	3.20294	6.03126	ARRB1	arrestin beta 1 [Source:HGNC Symbol;Acc:HGNC:711]
ENSG00000141480	16.7544	16.6663	9.03622	10.8443	15.962	17.6933	18.5133	20.706	14.5762	13.4215	7.8708	9.14814	8.65671	8.43087	9.38634	10.0185	8.37308	9.02326	8.82081	9.93394	12.381	7.24171	8.08009	9.70081	10.78	8.97594	8.26267	6.90994	8.65686	7.06629	ARRB2	arrestin beta 2 [Source:HGNC Symbol;Acc:HGNC:712]
ENSG00000197070	36.1695	18.7354	9.0671	10.9421	12.8197	8.83446	8.46431	19.756	8.56626	8.37906	10.8317	6.04896	9.51768	8.47313	8.75373	9.51995	5.87192	8.93812	10.0209	5.53684	14.0909	10.4771	12.7937	8.36985	12.3346	13.8007	13.9449	10.9781	7.53533	6.64543	ARRDC1	arrestin domain containing 1 [Source:HGNC Symbol;Acc:HGNC:28633]
ENSG00000105643	37.099	15.7795	25.9216	17.7092	15.1673	20.0334	8.1776	17.0536	10.5289	14.5326	10.9147	5.49377	4.99295	10.932	9.01964	17.0996	10.0551	3.78783	8.0599	7.24755	9.99466	5.45814	2.4864	9.61329	4.86419	25.5332	18.4158	4.75422	13.588	6.87542	ARRDC2	arrestin domain containing 2 [Source:HGNC Symbol;Acc:HGNC:25225]
ENSG00000113369	2.6444	5.46095	7.76514	3.87491	7.19942	7.52401	5.38319	5.70288	10.0925	4.94808	24.0385	26.6606	2.37834	2.94202	5.61696	13.3367	9.78181	6.00367	17.2103	8.99957	33.438	16.8516	15.5159	15.8754	8.91535	8.26988	15.7616	4.71627	15.9461	32.0362	ARRDC3	arrestin domain containing 3 [Source:HGNC Symbol;Acc:HGNC:29263]
ENSG00000140450	2.35908	4.91837	3.19786	3.54859	3.74779	8.48032	5.46713	3.72277	4.32897	3.02495	6.83434	9.29755	7.11121	12.236	6.98935	8.75064	10.6563	5.87314	7.40738	5.27924	10.3967	16.8958	4.81559	6.04568	8.12047	7.85107	7.94382	12.6648	8.42711	9.95148	ARRDC4	arrestin domain containing 4 [Source:HGNC Symbol;Acc:HGNC:28087]
ENSG00000205784	0.822522	0.668378	0.539567	0.669098	0.435259	0.184474	0.228385	1.007	0.155105	0.152533	0	0	0.064541	0	0.0343194	0.207935	0.302323	0	0.0559233	0	0.0440028	0.0587505	0.0563097	0.0600755	0.342537	0.0680618	0.245044	0.124618	0.165516	0.043061	ARRDC5	arrestin domain containing 5 [Source:HGNC Symbol;Acc:HGNC:31407]
ENSG00000100299	19.2601	26.0845	13.3414	10.8872	13.1468	12.7091	13.8442	19.3527	13.1153	10.703	13.9261	9.86788	16.8401	8.71744	11.8821	11.3841	10.5799	12.5259	11.7543	6.07525	16.3141	14.6414	18.0201	13.2969	17.1493	21.0221	13.5593	12.8532	10.7782	15.0287	ARSA	arylsulfatase A [Source:HGNC Symbol;Acc:HGNC:713]
ENSG00000113273	0.591821	1.24369	1.13719	0.62675	1.0559	2.13162	3.09857	1.07973	2.21467	1.23626	0.805998	2.17366	1.39703	1.03602	1.31369	1.26972	1.44656	1.6385	1.50356	1.75896	1.37356	1.51264	1.29584	1.28668	1.10826	2.24862	2.55435	2.20052	2.11191	2.58039	ARSB	arylsulfatase B [Source:HGNC Symbol;Acc:HGNC:714]
ENSG00000006756	2.72343	2.69072	3.73388	4.09961	1.84935	3.46317	3.27508	2.36013	3.84286	2.78738	7.36758	5.23185	6.36114	5.35132	4.95781	4.84491	3.09402	7.94154	6.28056	4.43458	7.68954	7.33728	20.73	10.5262	12.8497	12.9088	7.70791	8.71082	6.31704	8.02661	ARSD	arylsulfatase D [Source:HGNC Symbol;Acc:HGNC:717]
ENSG00000157399	10.428	24.6496	16.4406	13.4273	10.1883	7.35386	9.353	15.0841	11.2248	7.28033	60.9324	19.5763	55.8877	35.271	21.6014	34.1377	22.9895	27.6081	42.6521	16.2179	32.7621	43.3013	93.9969	50.0663	108.015	82.4854	38.4824	50.0173	21.6851	22.4426	ARSE	arylsulfatase E (chondrodysplasia punctata 1) [Source:HGNC Symbol;Acc:HGNC:719]
ENSG00000062096	0.0960407	0.0549186	0.0199506	0.183259	0.132537	0.0194884	0.168891	0.788486	0.133818	0.0161141	0.640639	0.113422	1.00229	0.205868	0.279172	0.153768	0.619114	1.19574	0.330844	0.131743	0.390483	7.47275	1.33252	0.310982	2.02646	0.0503319	0.679541	1.33625	0.1224	0.382125	ARSF	arylsulfatase F [Source:HGNC Symbol;Acc:HGNC:721]
ENSG00000141337	0.732031	0.267777	0.395816	0.542294	0.356544	0.57014	0.454342	0.338794	0.469271	0.471424	0.448806	0.54159	0.304941	0.311521	0.435247	0.341269	0.346981	0.370346	0.264224	0.280573	0.153191	0.146096	0.308058	0.373477	0.306645	0.152325	0.152339	0.13945	0.493911	0.43903	ARSG	arylsulfatase G [Source:HGNC Symbol;Acc:HGNC:24102]
ENSG00000183876	0.0867667	0.0186058	0.175735	0.0869207	0.205267	0.488582	0.436941	0.148406	0.246109	0.262045	0.325562	0.184445	0.0323396	0.278983	0.309536	0.062514	0.233054	0.319819	0.0840646	0.0297554	0.198437	0.529887	0.338582	0.451531	0.0686541	0.204623	0.15348	0.0312211	0.0497613	0.0647298	ARSI	arylsulfatase family member I [Source:HGNC Symbol;Acc:HGNC:32521]
ENSG00000180801	2.93577	2.45759	1.60085	2.28653	1.46084	1.48644	2.47753	1.87334	3.08475	4.80971	0.564895	0.600069	0.925876	1.21018	2.26024	3.28123	1.20556	0.790774	1.27631	0.997098	0.487779	0.708725	0.752717	0.568015	0.312701	0.554763	0.259652	0.264093	0.388542	0.968718	ARSJ	arylsulfatase family member J [Source:HGNC Symbol;Acc:HGNC:26286]
ENSG00000164291	0.345181	0.465262	1.23947	0.969163	1.00131	0.850529	0.875046	0.584775	0.844126	1.24933	0.76751	1.16472	0.808693	1.16272	0.781852	0.631612	1.21854	1.01786	0.637012	1.10483	0.818672	0.825367	1.73182	0.79836	0.728332	1.44719	1.51193	0.993647	1.43288	2.23995	ARSK	arylsulfatase family member K [Source:HGNC Symbol;Acc:HGNC:25239]
ENSG00000156219	0.194689	0.0927736	0.0674047	0.136215	0.0511758	0.0921806	0.093373	0.0591993	0.155011	0.108886	0.0360742	0.122626	0	0.0231847	0.102895	0.0415615	0.209173	0.0637881	0.0279446	0.0741841	0.0879519	0	0.0844131	0.0300194	0.0684656	0.10203	0	0	0.0165415	0	ART3	ADP-ribosyltransferase 3 [Source:HGNC Symbol;Acc:HGNC:725]
ENSG00000111339	0.693597	1.8431	4.86486	5.14601	2.08325	3.25366	1.96329	0.837408	2.46071	3.68975	2.65351	3.52704	5.55558	4.59146	3.54714	1.13663	5.88121	3.64938	3.58398	3.71246	6.15153	3.21147	7.44746	3.35939	4.06764	7.01326	6.40872	4.85449	8.34043	6.22278	ART4	ADP-ribosyltransferase 4 (Dombrock blood group) [Source:HGNC Symbol;Acc:HGNC:726]
ENSG00000167311	0	0	0.0261328	0	0.049602	0	0.0603345	0	0.0500813	0	0	0.0297137	0	0	0.199462	0.0402835	0.112634	0	0.0541705	0.0575223	0.0426236	0.113818	0.327269	0.116385	0.0663602	0.0659286	0.178023	0.301779	0.0320657	0.125134	ART5	ADP-ribosyltransferase 5 [Source:HGNC Symbol;Acc:HGNC:24049]
ENSG00000117407	1.17383	0.160179	0.0997529	0.213803	0.552238	0.211124	0.0895635	0.36504	0.175237	0.416281	0.133467	0.0378072	0.0795472	0	0.105747	0.640701	0.143313	0.0524448	0.24124	0.128083	0.244052	0.325847	0.138804	0.0370217	0.126654	0.209716	0.113257	0.19199	0.1836	0	ARTN	artemin [Source:HGNC Symbol;Acc:HGNC:727]
ENSG00000173409	4.74637	5.81593	4.98172	5.69962	4.34793	3.75836	4.98062	6.00624	5.15711	3.80818	6.42735	5.23447	7.23587	6.73172	6.22412	6.41083	4.42849	8.45369	8.71306	6.16812	8.37931	9.25041	10.2587	13.0247	9.26184	8.92106	8.68617	9.19429	4.72099	5.85712	ARV1	ARV1 homolog, fatty acid homeostasis modulator [Source:HGNC Symbol;Acc:HGNC:29561]
ENSG00000099889	13.246	9.13255	8.75006	6.39823	8.93833	4.60006	4.39249	10.7195	4.7986	5.42916	5.17521	3.89738	3.61108	6.13837	4.23039	6.93191	9.5757	3.98033	3.16151	4.06663	6.97557	5.85515	6.38313	5.35697	8.78396	3.25273	4.82001	4.33958	3.27018	3.36294	ARVCF	armadillo repeat gene deleted in velocardiofacial syndrome [Source:HGNC Symbol;Acc:HGNC:728]
ENSG00000214435	0.0294967	0.303606	0.0735283	0.185737	0	0	0.0282933	0	0.105683	0.0890833	0.245947	0.146306	0.043976	0	0.023384	0.396702	0	0.144965	0.190521	0.101155	0.0299819	0.0400305	0.0767349	0.1228	0.093357	0.0927497	0.125223	0	0.135332	0.0293402	AS3MT	arsenite methyltransferase [Source:HGNC Symbol;Acc:HGNC:17452]
ENSG00000104763	8.56368	8.8747	15.4593	15.0522	12.3383	38.4835	39.9942	7.76067	22.9784	17.3694	9.15389	26.3216	12.9767	10.3219	22.604	6.98591	31.5315	13.5645	6.14793	30.427	8.06242	8.72597	8.39997	6.9356	6.30946	11.5878	7.31086	8.58765	30.9172	24.5912	ASAH1	N-acylsphingosine amidohydrolase 1 [Source:HGNC Symbol;Acc:HGNC:735]
ENSG00000188611	0.0507588	0.182859	0.170815	0.151094	0.0300204	0.160678	0.194752	0.0694543	0.0969935	0.260605	0.0169293	0.201415	0.242161	0.0761628	0.2012	0.156036	0.114524	0.149676	0.196712	0.104442	0.206375	0.0275543	0.237686	0.19723	0.192782	0.159607	0.100561	0.0730578	0.0931536	0.151469	ASAH2	N-acylsphingosine amidohydrolase 2 [Source:HGNC Symbol;Acc:HGNC:18860]
ENSG00000204147	0.57597	0.959833	0.717878	0.866665	0.369845	0.46082	0.623503	1.05832	0.628916	0.554981	1.7289	0.548051	1.66833	1.49918	0.808851	0.663962	0.583458	1.00287	1.31802	1.10611	1.27125	0.848658	1.51977	1.39304	1.74482	1.24189	1.65341	1.51589	0.767606	1.1622	ASAH2B	N-acylsphingosine amidohydrolase 2B [Source:HGNC Symbol;Acc:HGNC:23456]
ENSG00000072444	0	0.0295973	0.258047	0	0.0408161	0.168046	0.297885	0	0.123631	0.121581	0	0	0.0514444	0	0.0273553	0.0994443	0.11122	0.0678337	0	0	0.0350738	0	0.0448834	0.047885	0.109212	0.271254	0.0488299	0	0.052772	0.0343231	ASAH2C	NA
ENSG00000153317	3.889	2.94634	3.20832	2.99119	3.06509	3.35302	3.18804	2.75447	3.59088	3.72105	0.814246	2.55539	0.932282	1.34041	1.97615	2.48515	3.61232	1.69238	1.1951	2.62623	1.01872	1.22065	0.891378	0.820228	1.81648	1.13128	1.13946	0.702769	2.68561	2.36874	ASAP1	ArfGAP with SH3 domain, ankyrin repeat and PH domain 1 [Source:HGNC Symbol;Acc:HGNC:2720]
ENSG00000151693	0.361986	0.167832	0.524336	0.313624	0.405035	0.404987	0.656898	0.160642	0.823739	1.19665	0.261041	0.603116	0.0729292	0.209712	0.752328	0.469918	0.777831	0.519282	0.15166	0.845478	0.129276	0.278822	0.127256	0.04073	0.185787	0.184578	0.0692229	0.140814	0.553603	0.496306	ASAP2	ArfGAP with SH3 domain, ankyrin repeat and PH domain 2 [Source:HGNC Symbol;Acc:HGNC:2721]
ENSG00000088280	2.53047	3.41425	1.701	2.04262	2.4551	1.22023	1.34316	6.06909	1.27337	1.44546	1.87287	1.6621	2.39498	1.4627	1.44257	2.23969	1.79466	2.62699	1.92828	2.09634	1.9363	2.41162	3.93868	3.31432	2.02473	2.59268	2.01174	2.10753	0.869658	2.22009	ASAP3	ArfGAP with SH3 domain, ankyrin repeat and PH domain 3 [Source:HGNC Symbol;Acc:HGNC:14987]
ENSG00000065802	4.9283	3.39817	2.22444	2.61848	1.51115	2.43505	2.57015	2.2391	2.49148	2.58182	2.15438	1.68842	1.6407	1.51794	3.0118	2.94173	2.13854	2.26687	3.7086	1.69993	1.44931	2.99999	1.35677	1.4475	2.1807	3.1595	1.69274	1.04679	2.3343	2.24642	ASB1	ankyrin repeat and SOCS box containing 1 [Source:HGNC Symbol;Acc:HGNC:16011]
ENSG00000165192	0.018471	0.0158433	0	0.0211471	0.0436973	0	0	0	0	0.0092974	0	0.0130883	0	0	0	0	0	0	0.023861	0	0	0	0	0.128163	0	0	0.0261384	0.0265855	0.0282486	0	ASB11	ankyrin repeat and SOCS box containing 11 [Source:HGNC Symbol;Acc:HGNC:17186]
ENSG00000196372	5.83243	9.80287	12.9349	7.35332	5.60018	8.49537	9.9772	13.8288	6.20421	4.83748	11.6164	9.9722	21.0521	10.8824	8.25537	4.65017	9.58978	17.0824	10.1882	12.3896	24.5776	16.4074	18.5822	13.2057	15.956	28.5117	20.6171	20.8338	32.3028	46.6468	ASB13	ankyrin repeat and SOCS box containing 13 [Source:HGNC Symbol;Acc:HGNC:19765]
ENSG00000239388	0.39492	0.263463	0.123055	0.188391	0.142736	0.0934925	0.105224	0.210147	0.248926	0.209827	0.182938	0.139917	0.0981295	0.0235147	0.0173933	0.189689	0.0589306	0.0431306	0.255081	0.060192	0.156106	0.208426	0.0285382	0.0304467	0.31248	0.0344942	0.0310475	0.126314	0.184547	0.0654708	ASB14	ankyrin repeat and SOCS box containing 14 [Source:HGNC Symbol;Acc:HGNC:19766]
ENSG00000161664	0.73136	0.136373	0.178347	0.291243	0.206872	0.0967866	0.152505	0.261061	0.151906	0.33612	0.0530275	0.0675953	0.0948145	0.0340805	0.0504172	0.366562	0.136655	0.125021	0.0821546	0.0654284	0	0	0.0827223	0	0.100641	0.14998	0.22499	0.0915352	0.170207	0.0632591	ASB16	ankyrin repeat and SOCS box containing 16 [Source:HGNC Symbol;Acc:HGNC:19768]
ENSG00000100628	0.562778	0.675804	0.491006	0.628209	1.18992	0.385418	0.627538	0.288773	1.06699	0.318685	0.281551	0.16948	0.188783	0.271427	0.524229	0.500083	0.287207	0.124463	0.10905	0.154397	0.185912	0.343691	0.109804	0.507638	0.378503	0.287561	0.0796393	0.121502	0.215171	0.0559793	ASB2	ankyrin repeat and SOCS box containing 2 [Source:HGNC Symbol;Acc:HGNC:16012]
ENSG00000270898	0	0.0519849	0	0.034694	0.0179224	0	0.0290671	0	0.0361912	0.0457599	0	0.0214726	0	0	0	0.0291108	0	0	0.0782926	0	0.030802	0	0	0	0.0479552	0	0	0	0	0.0301427	ASB3	GPR75-ASB3 readthrough [Source:HGNC Symbol;Acc:HGNC:40043]
ENSG00000005981	0.0461955	0.105663	0.0671735	0.114592	0.0182143	0.0843652	0.0221554	0.0421401	0.0643661	0.0387543	0.0513578	0.0545557	0.275487	0.181541	0.122074	0	0.0827203	0.43893	0.218811	0.168982	0.234777	0.104488	0.560823	0.470115	0.633571	0.266306	0.457602	0.398938	0.317921	0.245069	ASB4	ankyrin repeat and SOCS box containing 4 [Source:HGNC Symbol;Acc:HGNC:16009]
ENSG00000148331	7.30404	6.39549	3.50869	4.6341	4.69784	3.20509	3.75116	5.1637	3.79821	3.79905	4.46615	3.34253	3.44832	3.45749	2.99171	5.61327	2.95913	2.33328	3.97075	3.36062	3.37182	3.51066	2.73143	3.801	5.34587	2.91871	2.49787	2.6282	2.97878	2.90612	ASB6	ankyrin repeat and SOCS box containing 6 [Source:HGNC Symbol;Acc:HGNC:17181]
ENSG00000183475	1.62921	1.6341	1.6376	1.57945	1.60077	1.01578	1.19726	1.11464	1.36517	1.41528	2.30061	1.89923	1.93924	1.83064	1.54157	1.71655	1.25635	1.62722	1.40874	1.60405	2.02995	2.06838	2.22171	2.22443	2.28713	1.85912	2.10099	2.57187	1.72807	1.97343	ASB7	ankyrin repeat and SOCS box containing 7 [Source:HGNC Symbol;Acc:HGNC:17182]
ENSG00000177981	2.70662	3.95859	3.57893	3.62517	3.55046	4.07693	3.96087	2.61146	2.787	3.41469	6.33644	5.15121	6.05287	6.26666	5.25427	2.10008	4.93052	6.00296	5.60328	4.93848	6.5957	6.68712	6.95094	6.26008	4.74999	5.7011	5.57339	6.34296	4.15264	4.93582	ASB8	ankyrin repeat and SOCS box containing 8 [Source:HGNC Symbol;Acc:HGNC:17183]
ENSG00000102048	0.570161	1.28697	1.10336	0.893263	0.337212	0.694177	0.89231	0.123184	0.698859	0.604193	0.750643	3.9125	4.02651	1.99406	1.35602	0.518895	1.86998	1.71077	4.84566	3.37544	2.10465	3.17656	6.40144	1.20766	2.51689	3.30257	1.69861	5.57172	2.8454	6.4176	ASB9	ankyrin repeat and SOCS box containing 9 [Source:HGNC Symbol;Acc:HGNC:17184]
ENSG00000138303	1.80822	1.51519	2.53112	2.03836	1.59593	1.95597	3.28211	1.90325	1.85223	2.17041	2.31956	2.11904	2.55067	1.38642	3.23088	1.02887	2.46579	2.51562	1.22184	2.25145	2.09245	1.28361	2.09873	1.6407	1.18863	2.5586	1.35815	2.28228	2.57395	6.18451	ASCC1	activating signal cointegrator 1 complex subunit 1 [Source:HGNC Symbol;Acc:HGNC:24268]
ENSG00000100325	12.594	16.5192	7.47159	6.40411	7.48736	6.6983	7.7487	15.4518	5.87976	5.01577	16.6613	8.03896	11.8379	12.2721	6.51362	10.9996	6.65952	10.8025	12.7027	10.2518	11.8524	11.6144	11.6277	14.4121	14.1465	14.6539	14.1384	13.6234	9.12767	10.278	ASCC2	activating signal cointegrator 1 complex subunit 2 [Source:HGNC Symbol;Acc:HGNC:24103]
ENSG00000112249	1.16058	1.65394	1.9965	1.60555	1.29416	2.11584	2.28734	2.19183	2.60249	1.98377	2.01605	2.21868	1.43289	1.96947	2.7027	1.49234	2.15938	2.21022	1.53048	2.18072	1.21039	1.83755	1.10075	1.19953	1.40616	1.94821	1.5397	1.88794	1.89511	1.6715	ASCC3	activating signal cointegrator 1 complex subunit 3 [Source:HGNC Symbol;Acc:HGNC:18697]
ENSG00000139352	0	0	0	0	0.0339309	0	0	0	0.0171293	0	0	0.040652	0.727027	2.55177	0	0	0	0	0	0	0	0.0389294	0.18656	0	0.181578	8.20805	0.0811857	1.69277	0	0.0285331	ASCL1	achaete-scute family bHLH transcription factor 1 [Source:HGNC Symbol;Acc:HGNC:738]
ENSG00000183734	1.76127	0.853878	0.429498	0.94247	1.3587	0.769171	1.24869	0.261954	1.16605	1.23344	1.08546	0.678264	0.742083	0.451401	0.819551	0.441378	0.761032	0.564518	0.346229	1.39183	0.739447	0.883352	1.5439	1.96595	2.18129	0.662169	0.97528	1.92881	0.204947	0.914046	ASCL2	achaete-scute family bHLH transcription factor 2 [Source:HGNC Symbol;Acc:HGNC:739]
ENSG00000232237	0.035	0	0.0218117	0	0.103501	0	0.016786	0	0.0627005	0.0352347	0	0	0	0.150048	0.0277469	0.100868	0.0188019	0.103207	0	0.048011	0	0	0	0	0	0	0	0	0	0	ASCL5	achaete-scute family bHLH transcription factor 5 [Source:HGNC Symbol;Acc:HGNC:33169]
ENSG00000111875	2.70456	4.56712	3.38847	3.41895	3.58235	3.56722	3.62109	3.31521	3.17956	2.41071	2.02019	3.17405	5.20821	5.13306	3.21612	3.41003	2.28526	3.43373	4.29443	2.91772	4.49584	4.62624	5.13029	8.83561	3.6558	3.32197	5.46179	5.8796	2.00348	2.12975	ASF1A	anti-silencing function 1A histone chaperone [Source:HGNC Symbol;Acc:HGNC:20995]
ENSG00000105011	1.63118	1.45192	1.41931	1.30373	0.891922	0.805631	1.59415	1.22127	1.39675	0.836548	0.205298	0.959555	0.458846	0.16493	1.39074	0.295657	0.446399	0.272262	0.159032	0.84436	0.375399	0.459447	0.240196	0.256259	0.097409	0.532264	0.130658	0.310083	0.329481	0.33675	ASF1B	anti-silencing function 1B histone chaperone [Source:HGNC Symbol;Acc:HGNC:20996]
ENSG00000141505	51.896	133.085	47.539	25.2996	20.2643	31.8453	38.373	147.043	27.476	15.2656	204.637	99.3923	211.324	118.055	94.4769	100.634	55.6044	165.266	188.142	98.6457	218.287	209.207	165.522	167.48	240.358	212.441	142.674	161.453	117.532	124.94	ASGR1	asialoglycoprotein receptor 1 [Source:HGNC Symbol;Acc:HGNC:742]
ENSG00000161944	99.6728	412.395	114.203	102.588	63.2615	68.3215	95.2649	402.061	75.7425	31.034	692.744	228.931	642.249	367.545	243.283	291.846	99.347	272.918	501.164	170.399	390.661	585.671	432.728	538.928	601.23	491.789	514.382	589.704	149.43	135.402	ASGR2	asialoglycoprotein receptor 2 [Source:HGNC Symbol;Acc:HGNC:743]
ENSG00000116539	1.1253	1.09788	2.44617	2.26528	1.74113	1.78563	2.00787	1.05084	2.57005	2.97708	1.27181	2.91362	1.34374	1.70336	1.91104	1.52674	2.81341	2.47952	1.60525	2.68488	1.52328	1.18699	1.69265	1.62082	1.5698	1.4422	2.17355	0.974868	2.73644	2.76915	ASH1L	ASH1 like histone lysine methyltransferase [Source:HGNC Symbol;Acc:HGNC:19088]
ENSG00000129691	2.42281	2.20409	3.62218	3.08205	2.43164	3.20306	3.87328	1.55713	3.77038	3.16584	2.69356	3.82371	3.21077	2.15081	3.59893	1.4576	3.67452	4.26975	2.68721	3.55007	3.3955	3.10537	3.62893	3.0056	2.78843	3.09735	2.09522	3.13494	4.1451	3.66362	ASH2L	ASH2 like histone lysine methyltransferase complex subunit [Source:HGNC Symbol;Acc:HGNC:744]
ENSG00000110881	0.111086	0.0529351	0.169224	0.155443	0.146	0.180331	0.106554	0.135112	0.117929	0.118044	0	0.104952	0.0552053	0.132288	0.0880655	0.0711429	0.165765	0.0606607	0.0159447	0.101588	0.0376379	0.100505	0.0160549	0.102771	0.058598	0.0194056	0	0.053296	0.0377533	0.0245549	ASIC1	acid sensing ion channel subunit 1 [Source:HGNC Symbol;Acc:HGNC:100]
ENSG00000108684	0.0253386	0	0.0552678	0.0217573	0.0374652	0.100262	0.0486097	0.052007	0	0.0127542	0.0211276	0.00897728	0	0.0814717	0	0.0121707	0.176954	0.0124529	0	0.034758	0	0	0	0.0175815	0	0	0	0	0	0	ASIC2	acid sensing ion channel subunit 2 [Source:HGNC Symbol;Acc:HGNC:99]
ENSG00000213199	1.41923	1.5272	0.273377	0.280658	0.763074	0.172793	0.185636	1.2711	0.154089	0.324715	0.258191	0.0914225	0.615535	0.497814	0.327308	0.669295	0.249516	0.101454	0.733352	0.159285	0.445889	0.420233	0.402774	0.537138	1.22506	0.243417	0.43819	0.111421	0.276246	0.077002	ASIC3	acid sensing ion channel subunit 3 [Source:HGNC Symbol;Acc:HGNC:101]
ENSG00000072182	0	0	0.00841725	0	0.0239649	0.00822225	0.0129556	0	0	0.0135972	0.0225241	0	0	0	0	0.0259502	0	0	0	0	0.0137289	0	0	0	0.0213743	0	0.0573403	0	0	0	ASIC4	acid sensing ion channel subunit family member 4 [Source:HGNC Symbol;Acc:HGNC:21263]
ENSG00000256394	0.209545	0.179735	0.208939	0.263896	0.0743591	0	0.0602988	0.0573449	0.0250258	0.021095	0	0.0296961	0.0624812	0	0	0.0402597	0.0225134	0	0.108277	0.0574883	0.0425985	0	0	0	0.066321	0	0.0593059	0	0.0320468	0.0416867	ASIC5	acid sensing ion channel subunit family member 5 [Source:HGNC Symbol;Acc:HGNC:17537]
ENSG00000101440	1.27602	2.57987	0.795202	1.25219	1.67107	0.277422	0.611979	2.619	0.217705	0.229388	2.73589	1.09792	3.39711	1.66066	0.505792	1.48847	1.37095	1.52299	1.88385	1.06272	0.741147	0.74216	0.237109	0.505931	0.432706	2.43605	2.06366	0.655924	1.95148	0.543963	ASIP	agouti signaling protein [Source:HGNC Symbol;Acc:HGNC:745]
ENSG00000126522	7.61257	29.7735	26.2654	19.5019	5.49992	17.8882	18.8936	16.065	19.7339	15.3049	31.5707	25.807	65.1846	36.7985	50.6024	31.32	26.2416	27.5742	26.0042	29.0136	27.3417	14.0058	32.1597	14.9684	18.2635	53.3873	40.2324	18.2082	46.2467	58.6347	ASL	argininosuccinate lyase [Source:HGNC Symbol;Acc:HGNC:746]
ENSG00000196433	0.0768257	0.0658964	0	0.0219891	0.0908744	0	0.0552685	0.157683	0.137629	0.0966759	0.128116	0	0	0.0823397	0	0.0738021	0	0	0	0	0	0.156392	0.049965	0	0	0.0603928	0	0.221152	0.0293733	0	ASMT	acetylserotonin O-methyltransferase [Source:HGNC Symbol;Acc:HGNC:750]
ENSG00000169093	3.62034	3.33083	3.90732	4.00594	3.68427	5.33122	3.58904	3.12725	2.97106	3.37992	6.40837	6.42046	6.00055	3.83683	4.77813	2.91441	7.11658	6.99774	5.46061	5.29909	6.14686	5.48964	7.78713	5.80991	5.02504	8.49017	5.12317	6.89921	7.3308	8.48982	ASMTL	acetylserotonin O-methyltransferase like [Source:HGNC Symbol;Acc:HGNC:751]
ENSG00000198356	14.9375	15.4265	22.229	21.9177	17.999	29.6315	30.3236	15.6231	22.5047	23.5503	17.8952	20.6519	20.7341	12.6513	21.3699	12.494	21.8364	25.9473	10.7017	22.2862	16.4921	14.3884	15.6889	13.045	8.55878	23.3498	9.47573	16.4337	15.1313	21.4334	ASNA1	arsA arsenite transporter, ATP-binding, homolog 1 (bacterial) [Source:HGNC Symbol;Acc:HGNC:752]
ENSG00000070669	8.59516	3.63159	1.45814	2.83369	3.12539	1.89915	1.54203	15.8119	1.70135	1.86676	1.14137	0.349634	0.522065	1.14298	0.946383	2.98166	1.06027	0.563225	0.863591	0.545849	0.695689	0.734441	0.579706	0.839358	2.01509	0.90089	0.90097	0.641466	0.55988	0.237488	ASNS	asparagine synthetase (glutamine-hydrolyzing) [Source:HGNC Symbol;Acc:HGNC:753]
ENSG00000138381	6.03189	6.70406	7.99453	8.86733	7.68761	9.3781	7.86379	7.36232	9.13163	8.92318	10.909	10.5548	12.9192	10.3498	10.5516	9.0046	10.8315	13.5279	12.7307	10.8963	14.1044	13.259	14.5867	15.13	10.5314	10.4183	11.5413	14.9587	11.2388	13.211	ASNSD1	asparagine synthetase domain containing 1 [Source:HGNC Symbol;Acc:HGNC:24910]
ENSG00000108381	1.36878	1.47536	0.807719	1.04704	1.4758	0.752138	0.656468	1.44199	0.54973	0.780435	1.33321	1.45055	1.40861	1.60983	0.451335	0.954183	1.12573	1.77403	6.93199	1.92746	2.06848	1.98911	1.82769	2.7904	4.54305	0.971258	2.31408	1.58654	1.34308	2.5423	ASPA	aspartoacylase [Source:HGNC Symbol;Acc:HGNC:756]
ENSG00000204653	5.44802	83.7825	8.39433	21.6097	4.54144	5.66679	12.8586	6.57417	7.24941	5.20384	155.952	46.9934	130.725	87.9075	44.8905	70.4271	29.0823	70.9641	119.31	33.2178	128.761	112.534	145.133	125.669	177.25	122.344	136.222	169.239	52.091	50.4362	ASPDH	aspartate dehydrogenase domain containing [Source:HGNC Symbol;Acc:HGNC:33856]
ENSG00000166183	5.44967	11.87	5.06754	3.8197	1.57349	3.422	2.79889	1.61468	4.74045	4.49264	58.3206	14.1084	33.4908	23.3403	18.7611	15.8293	15.4791	34.5859	23.8637	13.9357	36.5726	38.9883	43.4525	24.385	48.8246	12.1774	31.5155	33.6912	26.1026	31.1373	ASPG	asparaginase [Source:HGNC Symbol;Acc:HGNC:20123]
ENSG00000198363	1.57092	1.87839	3.39079	2.5638	1.89203	3.22358	3.79952	1.89329	3.51311	3.50591	2.09924	4.79532	2.79961	2.55896	3.64953	1.56407	4.79512	6.01789	2.28468	4.43467	2.64894	2.2943	3.1124	1.99233	1.77806	3.02593	2.28928	2.24608	4.86068	5.59325	ASPH	aspartate beta-hydroxylase [Source:HGNC Symbol;Acc:HGNC:757]
ENSG00000174939	11.9308	2.65703	5.5047	6.18009	5.31487	4.64902	2.95662	5.03604	4.41386	3.96757	2.14817	0.738909	0.457259	0.821795	2.16399	4.15434	2.09246	0.391907	0.356584	0.694187	0.155875	0.874092	0.359048	0.510745	0.582431	1.06085	0.477422	0.176577	0.515965	0.183046	ASPHD1	aspartate beta-hydroxylase domain containing 1 [Source:HGNC Symbol;Acc:HGNC:27380]
ENSG00000128203	0.21123	0.308007	0.25011	0.193468	0.387279	0.398621	0.445748	0.260128	0.479315	0.404028	0.387478	0.17961	0.0314919	0.135835	0.251185	0.223209	0.340417	0.166099	0.109148	0.101414	0	0.171999	0	0	0.133709	0.265678	0.0597828	0.0608053	0.0484568	0.042022	ASPHD2	aspartate beta-hydroxylase domain containing 2 [Source:HGNC Symbol;Acc:HGNC:30437]
ENSG00000066279	0.267044	0.513976	0.470846	0.410133	0.238834	0.138775	0.143694	0.169333	0.206137	0.327847	0.0217234	0.189224	0.233052	0.0767884	0.273666	0.0938542	0.125961	0.0704226	0.0841392	0.156354	0.211854	0.0530357	0.228746	0.0451932	0.0206145	0.0716815	0.110604	0.0843718	0.0149416	0.0129574	ASPM	abnormal spindle microtubule assembly [Source:HGNC Symbol;Acc:HGNC:19048]
ENSG00000106819	3.19338	4.76894	20.4694	13.2858	32.1242	35.9463	13.5515	3.0821	18.2008	16.0739	6.51405	15.294	10.7121	15.9517	16.365	15.4481	30.2352	6.75412	5.23021	21.0615	5.85423	6.07505	7.71409	9.06089	7.851	8.11372	5.28559	7.63309	11.599	6.74992	ASPN	asporin [Source:HGNC Symbol;Acc:HGNC:14872]
ENSG00000244617	0.293826	0.168018	0.305183	0.224265	0.366866	0.258365	0.4071	0.848769	0.506877	0.213631	0.544435	0.323868	0.535405	0.699812	0.0776452	0.282263	0.245533	0.673887	0.548265	0.201527	0.630504	0.354451	0.594519	0.996722	0.774966	0.564612	0.461996	0.469898	0.149788	0.324742	ASPRV1	aspartic peptidase retroviral like 1 [Source:HGNC Symbol;Acc:HGNC:26321]
ENSG00000169696	7.01656	7.61725	3.05757	2.41934	2.80468	2.13033	2.2856	6.28029	1.77468	1.67886	4.02741	2.34677	4.42204	3.66899	2.77893	3.3674	1.7823	3.83152	6.5122	1.94589	5.48752	4.95605	6.32083	4.46587	7.08708	4.83837	5.76508	4.91874	3.178	2.80456	ASPSCR1	ASPSCR1, UBX domain containing tether for SLC2A4 [Source:HGNC Symbol;Acc:HGNC:13825]
ENSG00000162174	0.850797	0.145952	0.337406	0.65528	0.768507	0.546177	0.697383	0.973663	0.452627	0.568405	0.567524	0.306912	0.415124	0.165793	0.429217	0.312065	0.249298	0.243278	0.0599492	0.307683	0.2673	0.50384	0.100606	0.085867	0.0489595	0.316167	0.153233	0.111324	0.212918	0.276965	ASRGL1	asparaginase like 1 [Source:HGNC Symbol;Acc:HGNC:16448]
ENSG00000130707	41.0581	541	282.066	267.574	55.7714	122.127	166.107	142.424	333.988	167.1	2206.49	648.122	2587.12	1394.78	1310.53	725.46	707.088	1258.67	873.106	794.586	620.733	536.73	1545.35	1402.4	961.15	816.839	871.131	1054.95	359.811	847.517	ASS1	argininosuccinate synthase 1 [Source:HGNC Symbol;Acc:HGNC:758]
ENSG00000034533	0.496598	0.79866	0.967111	0.746219	0.905588	1.20923	0.99237	0.764443	0.951405	0.718646	0.897151	0.967675	0.956307	1.15319	1.03343	0.596318	0.922584	1.44401	1.33648	1.00761	1.19882	0.673942	1.18423	1.09114	0.916844	0.487971	1.55189	0.863668	1.42401	0.740945	ASTE1	asteroid homolog 1 [Source:HGNC Symbol;Acc:HGNC:25021]
ENSG00000188886	0.0428719	0.0367729	0.106869	0.0490834	0.0760675	0.0260984	0.0205614	0	0.0512016	0.0863186	0	0.0303784	0	0	0	0	0	0	0	0.0588091	0	0	0	0	0	0.0674034	0	0	0.0983492	0	ASTL	astacin like metalloendopeptidase [Source:HGNC Symbol;Acc:HGNC:31704]
ENSG00000152092	0.0461204	0.0527457	0.124548	0.114405	0.050008	0.0374347	0.0958506	0	0.110162	0.0619061	0.0512743	0.0490203	0.0343799	0.0823843	0.0609378	0.0959948	0.0784565	0.0226664	0.0099298	0.0316326	0.0546923	0.0208636	0.0599905	0	0.0243285	0.132936	0	0.0110636	0.0822899	0.0458757	ASTN1	astrotactin 1 [Source:HGNC Symbol;Acc:HGNC:773]
ENSG00000148219	0.171074	0.16141	0.245207	0.323169	0.303536	0.218698	0.344598	0.433055	0.383085	0.241109	0.228229	0.230319	0.573862	0.238358	0.372959	0.164341	0.280296	0.319489	0.254144	0.164268	0.243443	0.406293	0.20027	0.261144	0.243652	0.672408	0.0847308	0.566326	0.33358	0.357349	ASTN2	astrotactin 2 [Source:HGNC Symbol;Acc:HGNC:17021]
ENSG00000064102	3.83699	3.70935	3.0253	3.14299	2.80844	3.09717	3.46694	3.56783	2.65835	2.28348	2.08575	3.545	4.32986	2.93092	4.06699	3.03432	2.57368	3.18803	3.69696	3.72215	4.07249	2.79062	3.80523	3.79494	4.02566	2.13305	3.05986	3.66141	3.55004	2.80449	ASUN	integrator complex subunit 13 [Source:HGNC Symbol;Acc:HGNC:20174]
ENSG00000171456	7.27399	6.63317	4.97888	5.43554	4.65835	3.74507	3.83169	6.18207	3.85352	4.95385	5.44983	3.61223	3.24441	4.7535	3.04447	8.11617	4.26354	4.33723	6.27413	3.80632	7.29415	5.20153	4.95605	4.52466	6.86375	4.92491	9.64348	4.89879	5.09584	5.52017	ASXL1	additional sex combs like 1, transcriptional regulator [Source:HGNC Symbol;Acc:HGNC:18318]
ENSG00000143970	0.811303	0.920065	1.22497	1.37769	0.943561	1.52143	1.63736	0.782301	2.27277	1.85823	0.844458	1.90211	0.803663	0.84619	1.35541	1.08798	1.70529	1.47715	1.14652	1.8374	0.680751	0.849792	0.949055	1.18631	0.775502	1.01016	0.778231	0.956119	1.61133	1.76023	ASXL2	additional sex combs like 2, transcriptional regulator [Source:HGNC Symbol;Acc:HGNC:23805]
ENSG00000141431	0.0734761	0.0339356	0.0845347	0.0679444	0.0802267	0.0240848	0.0352392	0.030935	0.0742517	0.0682788	0.160232	0.00400493	0.0505587	0.00605767	0.0134422	0.0108591	0.02429	0.0333329	0.124122	0.0736543	0.0976648	0.184091	0.20585	0.133338	0.232552	0.0444306	0.0239946	0.08135	0.0432195	0.11244	ASXL3	additional sex combs like 3, transcriptional regulator [Source:HGNC Symbol;Acc:HGNC:29357]
ENSG00000138138	3.36343	3.98171	4.85905	5.33058	4.03603	5.76178	5.09928	5.59117	5.04606	5.13494	5.02951	6.30289	5.71898	6.28613	6.62197	6.15504	6.04018	5.91527	6.12238	6.71092	5.38243	5.07385	6.02006	6.22979	5.08069	7.07981	7.76881	7.70164	6.9506	7.78333	ATAD1	ATPase family, AAA domain containing 1 [Source:HGNC Symbol;Acc:HGNC:25903]
ENSG00000156802	1.46443	2.60619	2.35294	1.96744	1.13714	1.77082	1.36646	1.66302	1.64187	1.58456	1.29581	2.65418	1.93079	2.74401	2.20343	1.26324	1.8356	2.07589	2.34218	2.17963	2.09607	1.81164	1.76229	1.57601	2.31745	2.77225	5.32883	1.72063	3.72508	4.14206	ATAD2	ATPase family, AAA domain containing 2 [Source:HGNC Symbol;Acc:HGNC:30123]
ENSG00000119778	1.28411	1.21738	0.888696	1.17226	1.07524	0.835195	0.784413	0.795309	1.17038	1.29272	0.664967	1.10146	0.967304	1.14448	0.857265	1.35693	0.947598	1.08946	1.20483	1.09397	0.996102	0.963067	0.817565	0.919134	1.01605	0.881936	1.3007	0.865754	1.39537	0.907556	ATAD2B	ATPase family, AAA domain containing 2B [Source:HGNC Symbol;Acc:HGNC:29230]
ENSG00000197785	9.33453	12.7828	5.32763	5.01282	3.49829	5.42926	6.64879	8.94716	4.44271	4.31476	11.0198	4.43682	6.71719	5.59658	5.7882	7.19149	4.43112	7.15387	11.4615	5.78424	10.2161	7.02388	6.67196	6.12417	9.72604	10.135	7.09514	9.64415	4.78804	9.0322	ATAD3A	ATPase family, AAA domain containing 3A [Source:HGNC Symbol;Acc:HGNC:25567]
ENSG00000160072	11.7146	9.16889	2.4639	2.92861	3.632	2.14497	1.83913	7.76422	1.9893	2.44155	3.11348	1.083	2.41509	2.98191	1.97348	6.17189	1.5536	1.35836	4.0079	2.07773	3.71174	3.03058	2.54754	2.60361	4.48976	2.21589	4.79193	3.38537	2.44242	1.28359	ATAD3B	ATPase family, AAA domain containing 3B [Source:HGNC Symbol;Acc:HGNC:24007]
ENSG00000215915	0.517201	1.07082	0.433458	0.387951	0.284794	0.293135	0.769811	0.854117	0.340794	0.107725	0.356895	0.101098	3.03116	3.17302	1.35731	1.09649	0.411969	0.15777	1.19802	0.746163	5.56527	5.76045	4.98758	4.18265	1.1007	2.15904	2.95282	5.82697	0.354578	0.851516	ATAD3C	ATPase family, AAA domain containing 3C [Source:HGNC Symbol;Acc:HGNC:32151]
ENSG00000176208	0.461041	0.412647	0.318547	0.430303	0.248964	0.201344	0.283605	0.233141	0.257354	0.302695	0.16714	0.241464	0.134483	0.118162	0.12713	0.308102	0.177676	0.118218	0.38842	0.151233	0.20375	0.163223	0.195552	0.139086	0.364798	0.110303	0.156014	0.20196	0.168609	0.00996945	ATAD5	ATPase family, AAA domain containing 5 [Source:HGNC Symbol;Acc:HGNC:25752]
ENSG00000137343	3.07541	2.3515	1.67563	1.48887	1.34079	1.1233	1.02826	1.46684	1.44819	1.50378	0.937805	0.59772	1.12661	1.29962	0.752322	1.80639	0.944057	0.794587	0.976184	0.795519	0.696651	0.763189	0.891494	0.780401	1.36271	0.773627	1.04449	0.758823	1.77384	1.03135	ATAT1	alpha tubulin acetyltransferase 1 [Source:HGNC Symbol;Acc:HGNC:21186]
ENSG00000107669	1.65748	2.12718	2.57066	2.64668	1.85738	3.26976	3.17373	2.55785	3.90693	3.10508	1.91197	4.24749	2.58257	2.32406	3.23064	1.83168	3.50132	4.07905	2.51142	3.96603	3.43282	2.55382	3.61485	2.9573	2.56379	2.70386	2.22206	2.97755	4.26924	5.50387	ATE1	arginyltransferase 1 [Source:HGNC Symbol;Acc:HGNC:782]
ENSG00000123268	2.97365	2.59422	3.64295	3.54998	3.21679	5.10575	4.25411	2.57349	4.99322	4.31127	2.62781	6.35727	4.6228	4.2222	4.91631	3.10077	5.82996	5.77079	4.99052	6.2755	4.18509	3.93212	3.76876	5.21998	3.21764	4.51535	4.71156	3.10941	5.53893	5.76406	ATF1	activating transcription factor 1 [Source:HGNC Symbol;Acc:HGNC:783]
ENSG00000115966	3.40309	3.46892	3.71136	4.53845	4.03998	3.73797	3.15781	3.3068	4.41771	4.22653	3.66001	5.04992	4.66918	4.75741	3.95881	4.08645	3.79536	4.94475	5.30405	4.89649	4.87529	4.38413	5.46901	5.78342	5.75612	5.09835	4.78085	4.45444	4.51624	5.80117	ATF2	activating transcription factor 2 [Source:HGNC Symbol;Acc:HGNC:784]
ENSG00000162772	6.51884	9.72429	3.14622	3.83306	9.24052	16.8332	11.6902	10.3984	14.5976	17.4585	9.63026	17.7988	9.77161	8.88528	8.117	46.1503	15.4731	57.0408	15.0802	9.50104	13.9724	11.924	18.848	11.0129	16.5393	23.2829	9.09953	12.1872	10.9449	34.9057	ATF3	activating transcription factor 3 [Source:HGNC Symbol;Acc:HGNC:785]
ENSG00000128272	135.251	106.167	63.6414	81.4583	89.9969	83.8621	61.621	160.723	62.9347	65.2403	134.191	75.3188	103.112	121.478	79.7741	145.069	76.7913	95.722	152.464	75.1862	119.879	142.494	103.421	172.783	153.175	116.716	124.644	113.262	84.6011	101.412	ATF4	activating transcription factor 4 [Source:HGNC Symbol;Acc:HGNC:786]
ENSG00000169136	9.50589	87.3833	23.8156	19.3478	26.0235	28.8315	35.367	106.356	33.5281	24.939	401.63	85.8295	247.654	85.6474	152.146	81.7709	47.7513	154.829	159.637	168.527	310.12	310.136	224.781	107.964	258.657	221.536	158.943	177.865	45.3573	94.3397	ATF5	activating transcription factor 5 [Source:HGNC Symbol;Acc:HGNC:790]
ENSG00000118217	1.38405	2.05054	3.64614	3.05597	2.42382	4.24009	4.13361	2.58248	3.91237	3.10332	3.38717	6.57844	4.44847	3.57362	4.00417	2.23611	6.86055	5.25614	3.36688	7.60039	3.66321	3.23217	3.89282	2.79372	2.61693	4.83244	4.0825	3.47967	11.0096	13.6777	ATF6	activating transcription factor 6 [Source:HGNC Symbol;Acc:HGNC:791]
ENSG00000213676	12.264	10.4362	15.6478	13.0981	14.0712	12.3721	13.6592	8.58933	13.5708	11.644	10.5651	9.73341	11.1495	9.13656	11.5041	8.61729	11.4174	11.6927	7.38325	10.8964	12.0128	12.5945	12.1216	10.1092	9.65786	14.5905	10.8022	9.89943	9.74832	8.47948	ATF6B	activating transcription factor 6 beta [Source:HGNC Symbol;Acc:HGNC:2349]
ENSG00000170653	1.3143	1.22635	1.84842	1.68265	1.95906	1.51908	1.53326	0.826284	1.55905	1.71647	1.82153	1.12636	1.2048	0.923226	1.30946	1.26258	1.58859	0.942706	1.23896	1.13898	1.15539	1.24133	2.1023	1.34327	1.33506	1.41014	1.39491	1.06088	1.56864	1.43099	ATF7	activating transcription factor 7 [Source:HGNC Symbol;Acc:HGNC:792]
ENSG00000171681	0.919049	0.867858	1.71297	1.51556	1.36138	1.51931	2.0947	1.02681	2.82963	2.54645	0.928013	2.03134	0.93022	1.16575	1.21655	0.83428	1.79366	1.33431	1.19813	1.98936	0.942738	0.549251	0.855453	0.772252	1.00073	1.25935	1.51532	1.05581	2.21793	2.1135	ATF7IP	activating transcription factor 7 interacting protein [Source:HGNC Symbol;Acc:HGNC:20092]
ENSG00000166669	1.73087	2.55052	1.54193	1.18136	1.01057	0.790255	0.776912	1.95847	0.920947	0.89916	2.42387	1.29722	3.98656	3.22264	1.65365	2.13173	1.34108	2.23569	5.37488	1.6818	3.89085	4.30648	5.59964	8.02195	8.42799	4.01214	4.58471	6.26009	2.74043	2.53838	ATF7IP2	activating transcription factor 7 interacting protein 2 [Source:HGNC Symbol;Acc:HGNC:20397]
ENSG00000152348	0.546563	0.7367	0.52714	0.670449	0.477186	0.665446	0.655331	0.783486	0.396317	0.661583	0.846358	0.599372	0.504436	0.641582	0.949127	0.562557	0.573243	0.562812	0.756489	0.562307	0.701057	0.918358	0.575519	0.704302	0.597218	0.716091	0.828693	0.749215	0.467699	0.893162	ATG10	autophagy related 10 [Source:HGNC Symbol;Acc:HGNC:20315]
ENSG00000145782	2.4163	2.72237	2.45503	3.11333	2.7827	2.64089	2.21446	3.5136	2.31433	2.21574	2.9257	2.70667	2.86528	2.91451	2.57937	2.75787	2.73315	2.98643	4.03825	3.00825	3.13694	2.87878	3.69273	3.18716	4.05095	2.70814	4.27698	3.55816	3.16485	2.82389	ATG12	autophagy related 12 [Source:HGNC Symbol;Acc:HGNC:588]
ENSG00000175224	2.79181	3.59197	4.4402	4.35607	3.53167	4.27833	4.22143	5.10672	3.54842	3.37654	6.07827	4.41669	3.8732	3.66751	5.04899	2.96131	4.10349	4.54497	4.04478	3.35759	5.87254	5.07807	4.13578	4.18367	6.22821	3.50534	4.18392	6.04139	3.56546	5.8722	ATG13	autophagy related 13 [Source:HGNC Symbol;Acc:HGNC:29091]
ENSG00000126775	3.57919	3.84053	2.87781	3.73619	3.0466	2.35828	2.01951	3.13054	2.18759	2.33147	3.04289	2.46654	1.84149	2.49721	2.21433	2.17087	2.34498	1.9039	3.10056	2.32008	3.11019	2.36202	3.30455	2.37633	4.08701	1.89781	3.55539	2.84852	2.29686	2.56893	ATG14	autophagy related 14 [Source:HGNC Symbol;Acc:HGNC:19962]
ENSG00000085978	3.75248	5.05931	3.34699	3.4235	2.8782	3.29087	3.86371	5.29504	3.31215	3.26411	3.24619	2.69219	3.21683	3.29285	3.48614	3.77377	3.06153	3.97655	4.01433	3.40213	3.30167	3.1351	3.29466	2.26197	3.1176	2.65485	3.65074	2.16039	3.57782	3.79089	ATG16L1	autophagy related 16 like 1 [Source:HGNC Symbol;Acc:HGNC:21498]
ENSG00000168010	10.0395	9.31711	4.33341	4.66829	6.56065	2.82035	3.58753	10.5056	3.84764	5.61259	2.19569	1.6735	2.06112	2.35487	1.7027	3.76289	2.18822	1.12431	2.92337	1.76096	4.29097	1.93204	1.9267	2.07839	6.12059	2.497	4.89093	1.82401	3.83218	1.58797	ATG16L2	autophagy related 16 like 2 [Source:HGNC Symbol;Acc:HGNC:25464]
ENSG00000110046	2.6806	4.35934	4.41177	4.02675	3.357	3.19247	3.54624	5.76036	4.40465	3.48641	14.8958	8.30525	7.67104	6.80651	7.10979	5.17614	6.9198	11.0344	11.3995	9.35315	9.43588	10.2423	6.73951	5.61736	6.73319	6.64697	10.0562	6.09807	8.56373	13.0187	ATG2A	autophagy related 2A [Source:HGNC Symbol;Acc:HGNC:29028]
ENSG00000066739	1.82264	2.23267	2.71979	2.53979	2.00759	1.3742	1.44888	2.50158	2.18009	2.08736	1.91478	2.27097	2.43479	2.74798	1.66144	2.22745	1.9732	2.83245	3.93137	2.14083	3.63159	2.29956	2.95803	2.76137	5.21295	1.90161	6.55456	2.71159	3.56743	3.19903	ATG2B	autophagy related 2B [Source:HGNC Symbol;Acc:HGNC:20187]
ENSG00000144848	3.60874	3.08541	3.2107	3.21494	3.62356	5.30491	4.98636	3.112	4.08817	3.11895	4.41193	4.43176	5.58779	5.24821	5.30783	3.84572	4.31979	3.91209	4.96161	4.10665	5.05987	4.75576	5.44869	6.18344	3.21349	4.65206	4.10512	5.89556	4.10822	4.54759	ATG3	autophagy related 3 [Source:HGNC Symbol;Acc:HGNC:20962]
ENSG00000101844	3.27054	5.73522	3.48753	3.5641	2.8513	3.77544	3.46243	4.20995	3.16818	3.53635	5.41363	4.22291	5.56222	4.02458	4.62858	2.44364	3.52686	5.42924	4.72564	3.73861	5.66369	4.37275	5.64063	4.03431	3.94881	4.49445	4.42247	7.04355	2.90845	4.67495	ATG4A	autophagy related 4A cysteine peptidase [Source:HGNC Symbol;Acc:HGNC:16489]
ENSG00000168397	16.0984	14.3031	5.98483	6.81221	8.10593	3.89529	4.7032	10.802	4.27392	5.67814	7.17917	5.09422	5.35121	4.8659	3.98875	8.17884	4.09735	5.10301	6.16846	3.68537	7.81789	6.81375	6.58625	5.11438	9.44987	5.29042	8.20844	6.19628	4.41921	4.15468	ATG4B	autophagy related 4B cysteine peptidase [Source:HGNC Symbol;Acc:HGNC:20790]
ENSG00000125703	1.77845	2.01437	1.76194	2.16664	2.13064	2.76212	2.42762	2.02791	2.35545	2.31831	1.78708	2.92427	3.22933	2.46815	2.58481	1.18278	2.43744	2.86865	1.97343	2.50213	3.03602	2.75395	4.59694	2.91098	2.45358	2.25838	2.41991	3.11764	2.37117	1.76902	ATG4C	autophagy related 4C cysteine peptidase [Source:HGNC Symbol;Acc:HGNC:16040]
[truncated: 15,491 more rows]

## Sheet: ACLF_vs_Control
gene_id	gene_name	gene_locus	ACLF_FPKM	Control_FPKM	log2FoldChange	pvalue	padj	Sig
[truncated: 7,923 more rows]

[truncated: 2 more sheets: ACLF_vs_DC, DC_vs_Control]
