# Supplementary material for: Hepatic and extrahepatic metabolic modulation in hbv-related decompensated cirrhosis and acute-on-chronic liver failure
Source: Virulence. 2024 Sep 23;15(1):2404953. doi: 10.1080/21505594.2024.2404953 (PMC11421379; doi:10.1080/21505594.2024.2404953)
Supplement: Suppl_Table2.xlsx [file KVIR_A_2404953_SM9978.xlsx]

## Sheet: Normalized
Order	ID	A_1	A_10	A_11	A_12	A_13	A_14	A_15	A_16	A_17	A_18	A_19	A_2	A_20	A_21	A_22	A_23	A_24	A_25	A_26	A_27	A_28	A_29	A_3	A_30	A_4	A_5	A_6	A_7	A_8	A_9	B_1	B_10	B_11	B_12	B_13	B_14	B_15	B_16	B_17	B_18	B_19	B_2	B_20	B_21	B_22	B_23	B_24	B_25
966	Com_2492_neg	12293.4	11969.8	5398.29	4717.36	4143.46	10426.5	12712.8	51424.9	5638.6	3782.74	175987	4321.16	43452	35567.8	43344.4	5431.32	13111	14767.5	3538.74	3457.93	160221	5354.05	2826.71	4032.99	2769.98	4118.63	111102	104690	8850.5	4825.99	188088	169003	9175.78	6380.68	7.03678e+06	1.08454e+06	6001.41	3463.69	3.25321e+06	4038.68	5518.86	3.81016e+06	3727.41	2.59155e+06	107766	140790	13968.7	4664.53
5106	Com_6941_pos	60407.6	43030.4	64324.6	54738.2	61628.5	130268	53420.9	50891.1	65643.9	49062.8	47996.1	56518.3	43328.9	63006.4	53774.3	59283.5	137226	58937.1	45453.7	39997	63412.9	69362.9	48905.6	53976.5	39281.9	53183.5	44532.8	45608.4	50100.8	56042	46155.8	50109.9	61995.4	66175.1	57135.1	51441.6	53535.2	49173.3	56297.8	51720.5	68768.8	41898.3	57579.3	55804.7	63316.4	54249.1	65361.9	59471.5
2755	Com_1446_pos	7210.47	5970.23	33541	7867.8	6719.21	6030.03	7592.95	9029.98	8366.36	9509	7129.79	6099.01	7572.73	5692.7	4710.29	5649.23	7051.97	5253.95	5726.26	5437.64	6210.27	6666.74	7548.6	5838.34	8031.71	6038.13	4241.84	6617.42	34127.2	6788.79	9617.12	7031.77	6847.8	5495.98	7478.09	6716.85	6154.2	6582.82	8080.08	7228.12	8806.36	10745.3	7313.06	8709.51	8558.61	6817.18	8756.82	7415.67
3965	Com_4281_pos	10281.1	9326.34	9593.71	9189.56	9555.4	10279.7	16399.7	36783.7	8185.69	17443.6	77666.5	8454.65	26192	21416.9	17642.5	8678.29	10387.1	7762.76	11325.7	9514.87	72612.2	10226.6	6918.54	7489.35	18876.5	9841.28	58643.1	40757.5	57970.9	8307.14	126891	73099.9	26051.2	7078.6	3.31167e+06	457736	8033.83	8136.85	2.53804e+06	8270.65	11717.2	1.57159e+06	9069.58	1.49283e+06	78698	56021.1	11047.5	9038.65
2142	Com_1032_pos	58626	50325.4	79685.1	198772	136460	18092.1	180519	257538	680855	1.10544e+06	151379	322772	35635.3	286381	242148	26999.2	110917	462755	14031.1	123632	1.43244e+06	186357	326977	60910.8	457655	367214	361223	195748	137118	153484	1.13093e+06	8.59214e+06	3.34021e+06	1.50466e+07	2.62228e+07	7.29596e+06	7.45868e+06	1.26441e+06	6.25856e+06	3.55935e+06	1.18704e+06	5.45951e+06	2.08377e+06	7.24066e+06	3.69233e+06	1.37453e+07	2.53139e+07	1.14009e+07
3150	Com_240_pos	4074.9	3464.39	5118.75	6293.81	3939.37	2709.29	4299.32	8557.39	4850.48	10693.1	4528.59	3843.72	4893.54	3901.41	2506.74	3360.94	3529.83	3545.24	3841.29	3388.11	29857	3845.36	5912.02	3213.34	5656.29	5152.26	3631.09	3995.38	3875.57	3727.51	40264.7	198745	171376	217873	212934	13433.2	68226.9	61478.3	87128.9	203227	76849.8	241872	131209	67958.7	257399	150570	163058	106391
4935	Com_6511_pos	20685.2	8383.21	126042	127888	81362.6	6899.58	24939.5	78484.1	7777.26	116421	61783.6	7881.1	39814.8	46287.5	163069	7091.72	56174.8	145510	8844.76	29500.1	8098.84	81831	60020.1	24077.9	20794.9	53262	175461	8200.92	9614.22	100239	2.41684e+06	395516	578788	8662.99	3.42852e+06	1.03017e+06	612612	639166	21880.4	2.24899e+06	744768	1.14718e+06	856132	1.30481e+06	964695	1.02439e+07	3.74781e+06	11277.9
4528	Com_5560_pos	55463.9	8485.81	8065.81	34182.6	57306.5	5224.14	36381.9	57246.2	49481.3	95731.7	78665.3	123027	9675.74	25621.8	12065	9194.97	11435.3	60542.5	4640.5	27331.1	97400.1	9530.39	76754.1	10153.4	118284	24712.1	32180.1	22620.5	50836.1	25761.2	1.8993e+06	910897	1.06268e+06	1.27643e+06	2.00455e+06	806965	1.19007e+06	584933	111917	1.57584e+06	501437	1.99554e+06	247996	509388	1.23074e+06	842550	1.39024e+06	1.3831e+06
4800	Com_6263_pos	6385.8	5675.92	5630.18	6806.27	8170.11	4372.37	5063.59	5547.07	6012.34	11762.2	4760.4	6987.69	4655.86	4801.44	4610.68	4714.25	5022	5286.46	5492.96	5494.46	22186.8	5240.03	6411.23	4516.69	9405.27	5980.71	15237.5	6560.8	6911.23	6698.58	29851.5	212301	28692.3	171658	380682	67094.7	197237	86897.5	58151.7	298247	92751.8	533645	34679.1	190111	128469	50410.7	137784	161023
4420	Com_5296_pos	7247.77	6082.87	35562.6	7929.54	7092.36	6749.78	8325.42	9100.84	9421.08	9583.62	7185.74	6146.87	7632.16	6956.98	5189.61	6476.61	6268.12	5692.86	5771.2	5480.31	7217.6	7155.28	7705.79	5884.15	8094.74	6514.15	4678.84	6669.35	34395	6842.06	9692.59	7086.95	7129.59	5600.4	6964.44	7572.7	6215.72	6543.96	8760.37	7104.55	8875.46	10829.6	7237.16	8777.86	8625.77	6870.67	8825.54	7491.32
3732	Com_3774_pos	89177.9	57049.3	46417.7	82571.7	126648	41732.2	77813.8	53938.8	228265	483396	121977	143599	43962.3	125167	48765.3	39645.7	54385.7	59625.6	33599.1	74474.7	742143	41178.6	64101.3	42822.2	39984.9	76946.2	127116	144115	34531.6	34553	294871	3.21793e+06	2.89623e+06	1.29818e+06	6.75223e+06	1.72175e+06	4.65006e+06	479589	412378	2.48206e+06	402039	6.08452e+06	772630	4.69165e+06	810679	6.07112e+06	3.74531e+06	3.58784e+06
1721	Com_4480_neg	6374.19	2367.02	49483.9	48413.3	27034.1	3228.58	9794.44	25105.2	3530.2	35476.4	43892.4	3085.13	17336.2	19553.9	77046.8	4612.26	34874.1	70374.3	3564.3	16039.7	4147.38	39284.1	11357.6	14408.2	6371.75	22544.9	55942.3	3419.2	2047.75	36607.6	722480	218075	248023	3158.45	1.08298e+06	320493	307666	203123	2860.91	749460	179722	443612	271811	393077	285749	4.43112e+06	998826	3391.6
4071	Com_4531_pos	11423.5	12648.3	11498.1	22500.3	17268.4	14497.2	20251.8	13539.6	15479.8	9093.91	41977.6	14870.1	11913.5	21663.9	23266.4	14714.8	33906	29032.5	19971.9	9835.24	10778.9	6123.53	23741.5	10520.4	30811.2	22729.2	16495.1	6599.31	16264.7	17146.5	11720.9	8624.54	17941.2	31323.8	23764.8	6382.81	8407.7	8899.97	11908.7	8957.8	24046.4	10909.7	14636.8	25124.7	9859.21	13149.3	234258	11322.8
1199	Com_2880_neg	32096.3	9111.88	21581.8	37552.9	17203.5	15694.3	20928.9	12722.2	29283.8	16411.5	151001	25576	64749.8	31541.1	24102.4	34586.5	37305.9	21362.7	19110	13001.6	18232.5	18955.8	20127.7	13814.4	12567	18587	14681.6	22734	22602	14915	19397.4	21479.7	32697.9	35073.3	25751.1	10970	28387.8	19444.7	28956.1	18623.9	21164.7	14200.3	9066.27	63916.6	12481.9	32090.2	18513.8	21712.2
3577	Com_3392_pos	4978.1	3874.27	4398.74	5620.16	4979.57	3356.69	3574.03	4350.83	4621.96	4350.88	3716.48	4266.54	3390.14	4070.33	3722.16	4043.56	4234.57	4026.34	3866.17	3416.91	16700.8	4260.13	3761.96	4046.11	4927.62	4151.2	3302.45	1.42496e+06	5008.81	4998.88	4616.64	5263.7	5051.9	4378.75	7374.56	4874.29	4636.91	5955.64	5908.89	6205.23	5962.98	7169.02	5068.72	6783.07	6142.7	5496.45	7474.73	5726.63
3407	Com_2960_pos	12847.6	22073.7	11054.3	12036	36970.7	9150.43	10789.9	35128.2	21659.3	77594.5	32855.2	12797.9	9072.51	15822.1	24923.6	13221.1	13189.4	17292	14622	6522.68	98748	12534.1	9565.58	12351.4	12433.9	12138.4	7999.34	10360.5	10413.3	17239.5	65884.6	135915	256885	815807	331950	436414	193843	215010	1.7455e+06	798648	50152	490776	237383	819158	643478	858086	520103	481957
5173	Com_70_pos	5500.96	4948.33	29612.6	19141.1	18063.2	4094.97	11293.3	15626.8	4590.65	20094.5	18079.8	4651.95	7279.28	9909.84	30215.6	4690.9	13899.3	21033.4	5124.57	10732.9	4780.47	19908.7	13843.8	8025.14	7172.68	12688.6	33801.1	4840.73	5682.55	17292.6	331920	75513.2	125283	8166.62	647548	192242	84651.3	113344	10135.2	389929	117426	237371	125507	235252	188726	1.92113e+06	718718	6656.99
3327	Com_2803_pos	15502.9	13299.4	71733.6	17381.4	15393.4	12290.9	16929.8	19409	19546.4	19694.1	14743.1	13264.2	15683.9	15302.1	11626.1	13983.7	13704.4	12760	12452.1	11695	15599.8	14923.3	15357.1	13333.4	16981.6	14789.7	9251.73	13877.7	70680.9	14365.9	19918	14563.5	14593.5	11723.5	15132.3	14839.2	13506.7	13552.3	17362.2	14808	18238.9	22254.6	14896.6	19061	18582.1	15152.6	18670.2	15831.1
2318	Com_11768_pos	10253.4	7098.98	8150.06	9774.33	8372.72	6608.1	8165.32	11092.3	8713.01	7781.55	8728.92	8462.11	6242.44	8591.11	7542.77	8345.24	7568.78	11237.1	7493.89	6226.47	19178.4	9577.1	9515.43	8207.91	18332.8	9165.93	5923.4	8629.72	8963.31	9240.73	35561.3	50914.4	148358	213685	283270	39905.8	222562	57915.5	29646.9	586724	94770.9	438999	63652.9	220864	291173	221156	136948	374134
1839	Com_566_neg	2032.22	2212.53	2461.87	2416.03	2089.04	1827.51	1849.6	1369.32	2075.24	1756.83	1994.14	1756.4	2142.57	1750.99	1979.39	2559.05	2438.48	2033.59	1625.53	1509.24	2378.6	2355.91	1347.99	1611.39	1715.1	1566.47	1585.86	1927.35	1481.84	2204.98	1853.02	2601.51	2302.8	2441.36	1971.59	2258.26	2696.47	1542.63	1756.26	1863.7	1901.54	1916.29	1772	2029.9	1895.43	3093.73	11716.3	2097.12
4551	Com_5615_pos	16505.6	57198.1	15592.6	56182.5	16668.6	14133.9	19195.4	15926.6	15785.2	14915.6	12266.1	89645.1	12138.3	22287.4	14909.2	14555.8	11969.4	11506.9	21135.9	24814.4	41463.8	17092.7	20628.9	14777	38348.4	14000.4	17136	18655.9	27206	11488.1	15677.8	13054.2	11136.7	11363.2	317007	10822.2	9776.9	26607	38891	13145.1	19658.3	50958.9	17998.3	50856.6	13772.9	187335	16664.5	14219.8
5841	Com_919_pos	34363.9	58829.5	12870.8	76376	172747	16492	45707.7	85018.6	9743.43	168561	135868	52131.5	59374.2	14497.5	357111	12181.7	167029	30412.4	12871.9	14020.4	88990.9	12339.9	186310	73221.5	417386	22675.4	11104.6	41199.6	36398.1	56622.2	179801	783130	825992	898867	1.48994e+06	2.16214e+06	2.27269e+06	144799	497913	5.3952e+06	112744	1.78424e+06	305390	2.79157e+06	1.56065e+06	4.62672e+06	2.36931e+06	2.07918e+06
2643	Com_1257_pos	24476.4	30153.8	35312.5	49128	30440.4	17846	18397.4	23552.7	25994.8	32860.2	23825	22309	18313.3	30921.6	20950.2	21804.6	22196.5	21773.7	27273.2	28783	24215	30851.2	237260	27237.8	976372	23100.7	53499.3	28439.1	26247.8	23698.7	25143.9	10920.2	18654.7	18003.4	29812.7	19818.7	32809.8	62664.1	33758.1	29753	58612.7	28887.5	42986.7	31274.5	26392.9	31560.9	36756.9	32552.2
1209	Com_2893_neg	4453.21	2698.02	3370.12	2466.13	2178.27	3285.17	4929.46	2023.21	5034.79	2908.57	8845.2	1943.93	4266.25	1974.91	2879.08	4738.98	3634.65	2143.61	3411.28	3447.43	4252.75	3157.44	1402.32	1719.02	2362.69	2361.7	2078.76	3920.5	3517.45	2210.2	2045.22	6163.73	2592.46	3039.1	5106.11	2453.27	3702.65	1666.85	1866.17	2036.45	2162.67	2121.81	2232.54	2818.98	2187.79	5157.62	4588.37	3133.29
2048	Com_875_neg	10807.8	5658.06	54205.2	49388.2	29100.9	8852.16	16630	34976.8	10263.3	38590.6	47542.3	6641.69	19074	25005.4	83084.3	10474.4	38243.2	78526.8	10663.3	17570.9	6721.1	43211.3	17669.6	22619.2	7240.34	28422.6	58817.9	12565.2	2759.31	39313.2	725809	219287	250512	4415.6	1.08593e+06	322000	310103	208905	8852.95	751171	180612	446485	273218	397669	289225	4.43674e+06	1.00162e+06	5088.82
5378	Com_7751_pos	7979.97	6436.08	13558.7	11482.3	7660.5	5341.35	8185.43	9728.8	6890.64	10251	7658.25	6529.5	8163.62	6540.88	5077.83	6005.83	5948.88	6574.97	6628.67	5442.02	6483.14	6897.29	6317.48	6383.57	8096.36	6886.31	4637.54	6772.85	36790.1	7318.51	10367.5	7748.1	7694.63	6967.38	9683.06	8054.29	7559.32	7825.26	9371.04	8916.51	9493.51	11583.8	8384.81	11802.1	10532.6	8787.23	9702.9	9172.87
1143	Com_2788_neg	5114.58	2.943e+07	23791.4	5888.28	6024.08	5052.93	4434.87	3495.05	4.32184e+06	5624.26	190457	4315.72	1.13659e+07	25166.3	4683.71	5984.62	3.84421e+06	9545.73	4812.33	5092.24	5755.01	6099.73	3103.42	3939.96	2810.27	3746.42	4028.88	5936.59	3482.78	216721	5327.43	6367.29	5524.92	4206.86	5420.95	5696.53	6433.97	395763	5497.48	696904	4592.49	5013.35	4265.09	5292.84	4731.06	7898.21	4928.89	5105.91
3182	Com_2482_pos	1.71464e+06	552562	685972	1.92167e+06	525875	1.17674e+06	1.17931e+06	476826	1.18831e+06	1.33234e+06	1.32885e+06	803744	1.10311e+06	963622	758312	1.49862e+06	728149	1.27361e+06	450269	893453	1.49164e+06	688430	624691	547450	655455	718568	511180	635578	2.00449e+06	1.09879e+06	1.43781e+06	766808	1.10382e+06	1.27347e+06	852447	459691	706379	804572	552072	728018	612072	1.00786e+06	559708	1.36773e+06	486500	184203	1.98628e+06	1.24734e+06
3352	Com_2860_pos	8418.04	5828.23	6691.17	111973	6873.97	5425.23	44211.5	6548.46	7153.35	58792	5870.76	6947.36	5125.02	7053.27	62236.2	6851.41	6213.94	6719.76	6152.46	5111.9	7278.7	7862.76	6588.7	6738.67	67508.9	7525.2	4863.09	6171.39	7358.84	7586.61	113783	6793.03	9019.64	7271.26	8266.9	7363.08	7436.85	6653.56	8468.55	8086.03	9289.26	271682	8162.74	8969.49	9482.73	8021.67	11274.3	8888.05
2317	Com_11763_pos	105370	82257.5	132980	325177	220156	297242	261564	594851	512152	5.15082e+06	405697	238285	176693	359551	322844	64303.4	194486	664506	113633	235014	945472	512621	572986	154944	583322	668959	791752	190009	199347	318440	2.28146e+06	5.97097e+06	7.12322e+06	3.92894e+06	1.3493e+07	7.14431e+06	6.60534e+06	1.75638e+06	7.29175e+06	9.42997e+06	2.81953e+06	2.37953e+07	3.58534e+06	2.06227e+07	5.77599e+06	1.66246e+07	1.46181e+07	4.30988e+06
2229	Com_11580_pos	8954.76	7801.23	7103.43	10725.3	8221.03	6602.01	6722.39	9277.68	8886.91	7379.14	8043.59	7100.47	9263.95	8884.14	20357.4	7647.05	7789.13	6973.8	5900.57	8570.06	9291.57	6159.2	6592.86	7161.81	9848.46	14720.8	7979.85	6519.46	8791.57	10624.3	8050.47	10026.7	13957.7	9979.82	9869.53	5713.69	5732.13	10671.9	7089.52	7038.99	9605.93	6602.36	9997.54	7500.83	10625.8	7269.64	10529.9	11626.8
625	Com_1972_neg	2986.32	3819.72	3484.35	5370.26	3261.56	2663.06	4891.21	5082.67	2737.8	37321.5	4823.57	3928.77	3988.79	11028.2	4197.51	6014.01	3936.4	9843.57	3719.67	37500.1	22932.7	4648.75	2689.68	3480.61	7549.09	3757.22	13905.7	3920.4	2753.64	4013.69	6530.38	5015.21	13361.1	4185.84	4264.93	3045.65	5809.4	8630.94	3603.22	5618.94	16928.3	18135.9	4770.64	4693.32	12941.8	4272.79	3521.58	4001.87
4670	Com_58_pos	14331.8	6311.06	7431.14	20869.8	10885.5	7012.37	15819.1	17227.7	11774	34640.8	15894.8	43996.4	15944.5	5823.73	6957.5	6293.88	12990.1	21221.3	9580.97	21453.4	31240.2	8790.5	16188.1	17205.9	36131.4	23598	6787.6	10451	11368.2	6390.32	131058	124666	82381.2	385347	695885	30266.8	107902	72523.2	91497.4	392323	316414	138633	96961.3	156713	431899	327877	240647	276182
4150	Com_4716_pos	12732	6282.79	8244.37	7979.39	6256.43	10438.9	6056.75	4698.94	16923.9	24060.2	5652.71	19009.6	11695.8	8126.97	9835.96	7051.78	5991.51	5491.56	6618.89	11512.8	7032.77	10871.1	5804.05	5335.18	21991.8	12237.7	17810.8	7453.3	7433.22	6741.56	22698.2	7296.58	182939	87088.2	793452	132924	18603	17262.1	80968.6	115971	23073.2	49602.3	381081	853929	38402.1	26519.2	85968.4	65324.5
5391	Com_7778_pos	8199.46	7996.57	5914.67	10111.6	7915.64	6767.33	6890.72	6934.83	9109.44	7563.91	8266.22	7278.27	9495.93	9106.6	6744.02	7838.54	7984.18	7148.42	6994.79	9156.05	8372.06	6313.43	6757.94	7341.15	10095.1	8610.34	8318.35	6682.7	8940.45	7745.21	6436.83	5940.18	8924.97	7772.13	8162.58	5856.76	5875.67	6878.54	7267.04	7215.24	9846.46	6767.68	7232.09	7688.65	8225.03	7156.03	33670.3	8363.65
2978	Com_199_pos	48654.8	1.46609e+08	298567	86159.7	78930.4	58905.7	153173	164203	4.1265e+07	144169	1.10385e+06	60417.2	5.25193e+07	106333	50543.5	63443.5	3.12609e+07	110673	74763.2	83005.2	70060.5	57383.1	46158.6	40985.5	45555.4	71681.9	38815.5	88656.6	51180	2.0048e+06	208480	53215.4	68201.2	46902.4	92240.5	44952.5	53488.6	4.34946e+06	211587	7.42089e+06	106895	248354	53060.7	68577	67251	53260.6	86728.9	51442.7
2521	Com_12254_pos	10947	7099.35	11135	8977.06	12852.6	6008.03	6001.62	9849.75	10684.6	6715.24	8944.29	8879.88	8430.48	12288	10950.7	6911	7088.35	13347.7	8183.52	9282.11	23151.1	12246.1	18145.3	6517.47	8962.39	15843.5	7261.9	11984.6	18487.8	6876.19	8630.52	11462.2	15826	13605.4	16188.6	11835.5	6921.12	10874.9	8295.6	13265.1	11699.9	10700.1	7637.88	9120.32	22959.2	12407.6	10190.8	12367.8
2281	Com_11694_pos	8865.92	7257.39	7026.14	9050.19	8254.66	5858.56	6915.37	6024.54	7454.15	7072.61	7651.49	6520.77	7421.48	32890.7	7204.89	7731.98	8549.05	7697.11	6819.12	6406.38	8868.04	7282.94	6584.21	6543.7	6526.22	7956.34	9637.52	6643.37	10110	8715.82	9688.02	7705.19	9848.41	6220.24	10216.2	7917.92	7357.15	8581.65	10150.4	9169.84	9189.12	8191.49	10517.4	11821.2	9438.58	8159.11	31405.1	9048.73
1552	Com_4216_neg	17184.2	9637.47	10912.5	6799.36	28758.8	13436.9	13621.2	68413.8	24452	11739.2	86590.3	19871.1	6507.44	1.36239e+06	13174.1	71432.8	12993.1	18713.5	32638.5	12508.9	20373.6	12673.8	15988.1	13765.2	9246.03	14837.2	25128.2	11518.6	4683.72	5773.57	19148.6	10326	20176.6	16402.5	15010.5	13043.2	13825.4	34309.9	28173.9	34070.6	8115.42	37350.4	20731.4	17608.5	20625.3	11780.8	280380	16961.3
3653	Com_3574_pos	4617.03	1857.33	1480.72	2959.29	1777.77	2589.41	2756.67	1451.08	2769.44	3995.43	3344.34	1623.6	10103.9	3220.96	2974.57	5012.36	2202.62	2206.82	1226.25	3418.85	4537.63	2512.37	2123.52	1620.85	1757.14	1930.37	1775.19	1641.06	2527.26	3108.04	2626.41	2011.98	2478.64	2367.01	2434.15	2904.44	2037.55	2668.39	3089.48	4147.26	8371.71	2857.44	1763.57	3148.98	2928.42	2252.99	3141.25	2217.93
3091	Com_2256_pos	26989.6	8363.41	88455.6	30130.4	52342.4	5870.22	23068.4	22769.9	7899.71	116986	49545.1	7021	9347.44	16036.2	24002.9	9495.4	38947.2	99082.5	10247	58473.4	7872.27	41805.1	19880.2	8829.53	37457.1	25121.2	23082.5	9393.03	11054.9	24752.2	95757.5	308963	2.90931e+06	10589.2	471697	26870	896566	97285.1	10115.2	632459	77460.2	334124	100589	785126	591255	1.0475e+06	945985	7873.08
4449	Com_5350_pos	11472.4	9178.39	332746	14214.2	8811.93	6848.72	6887.91	6620.17	11596.6	7352.42	379033	11614.8	5751.09	10275.8	123675	7159.78	8412.86	140620	5637.12	6885.71	9834.43	7748.55	157705	6936.12	8438.71	57958.2	6245.16	8315.18	11110.6	18317.9	9574.04	9157.9	9363.31	12200.6	15027.7	11269.5	12643.2	13230.6	12336.8	10872.4	13565.4	11037.6	13275.9	17555.6	12309.5	12449	17081.1	12921.3
2727	Com_1387_pos	5045.38	3801.85	3550.88	6315.43	4840.82	3613.45	3883.33	3983.7	5232.91	4363.45	4736.33	4234.59	5454.92	5231.28	3874.1	4188.26	4586.5	4106.4	3380.89	5205.89	4809.32	3626.74	4146.95	4217.11	6629.18	4582.66	4698.8	3838.87	5176.77	4341.36	3747.14	3412.33	5126.94	4464.69	4688.99	3364.41	3375.27	3866	4174.55	4144.79	5656.29	3783.65	4154.46	4587.75	4818.61	4110.77	5585.2	4804.49
5753	Com_8709_pos	13232.2	8550.26	10571.5	15574.8	12774	11816.5	10204	16357.4	11570.1	10958	10155.4	11232.3	13080.7	12245.6	11208.6	11891.3	21207	11026.1	6933.18	8930.84	14201.2	11976.6	11130	11438.6	7522.41	9803.73	8309.93	8960.68	11044.8	12078.4	121573	26084.8	72991.5	72709.1	127050	162471	138273	24307.2	39221.6	288586	11960.1	573760	17137.3	190601	194426	136551	788228	102027
4709	Com_5995_pos	10692.4	8555.96	87562.1	16595.5	37323.2	8703.77	9671.42	9534.89	10723.6	78815.9	39505.1	10418.5	9034.21	18151.8	50336.8	10978.5	17166.2	173993	8932.98	83363.1	11978	32178.4	51229.3	9559.13	124873	21920.3	20703.8	9147.19	10897.3	40058.4	304853	181641	480875	9980.3	452737	56431.5	319948	65468.2	11334.9	1.08747e+06	78600.1	491635	125136	1.30352e+06	721947	2.07976e+06	1.77845e+06	12812.5
5704	Com_8596_pos	24719.8	15512	13679	24328.9	18648.2	14975.7	14959.7	15346.4	22515.6	16809.2	18245.7	19506.9	21013.9	22081	20566.8	16134.4	17668.5	20221.5	13152.9	19902	18526.9	25864.4	21700.9	16245.5	24743.5	17653.7	26942.8	14788.4	19942.4	16949.7	14435.1	13145.3	19750.5	17199.3	18063.3	12960.7	18609.6	20517	22908.6	15966.9	21789.7	16151.6	16004.2	19949.1	18473	15835.9	25898.3	18508.3
2287	Com_11704_pos	4396.16	3970.54	4357.98	5989.44	4639.14	3272.98	3428.43	6572.12	29650.8	4239.78	5657.61	3590.71	2880.5	4133.28	3887.43	5588.61	3502.1	3597.36	3079.74	4144.68	7681.38	7895.77	5639.47	3491.49	3343.98	4034.83	3803.14	4397.83	5027.31	6328.98	4369.41	4506.65	9294.93	6779.4	4915.23	15856.7	6784.43	4312.54	5565.28	4720.95	5625.37	4218.59	6195.26	8594.56	5385.74	4494.97	6363.93	5068.01
2564	Com_12398_pos	12639	39249.1	25458.7	29068.7	35483.7	10164.4	15207.7	16561.8	55065.5	69168.9	39307.6	13123.7	29200	65625.4	187573	6581.86	7519.82	18324.7	10353.7	7241.03	14166.3	14931.6	4820.99	9616.98	9537.46	10396.7	5306.58	28131.4	16864.5	5647.88	259868	5942.33	764548	322818	704625	581115	523646	174248	563912	987519	7609.56	17718.5	621595	8158.68	1.15824e+06	885019	7713.56	538345
3357	Com_2872_pos	9755.64	9149.43	6865.9	13121.7	11027.5	6986.89	10506.5	7702.81	10118.2	9037.52	9158.07	8187.9	27557	10115.1	7490.87	8098.33	8868.36	7940.05	6537.21	10066	9299.2	7012.59	10385.3	8154.12	12055.3	8860.94	9085.5	7970.08	10009.7	8394.37	9652.38	6598.01	9913.35	8632.84	9066.53	6505.35	6526.35	7475.21	10312.9	8014.28	10936.9	7315.99	8032.98	8870.77	9317.16	7948.5	10799.4	9289.86
250	Com_1398_neg	2933.67	2123.31	2849.96	3182.14	58579.9	3126.54	3615.94	2258.04	3225.2	2875.63	8708.09	2776.44	2861.84	2802.09	3409.27	4523.74	4047.51	3589.16	2559.44	2513.3	3674.37	3728.64	1969.51	2478.92	1732.72	2155.55	2209.01	2753.67	1924.87	2978.51	2882.28	4027.5	3805.06	2991.66	3209.01	3427.84	4497.28	2403.84	2414.92	2758.65	3470.03	3053.36	2573.5	2856.13	3036.95	4666.83	2684.58	3200.36
4055	Com_4483_pos	17250.1	15042.1	74738	81571.6	32708.8	9727.73	9608.53	18725.7	10872.6	9662.8	15552.3	36590.3	8056.72	14460.5	11503.4	12066	9520.44	33161.4	29526.4	12364.6	15799.9	20872.5	20878.8	15328.5	44818.4	23772.3	28038	228219	16933.2	21612.3	57589.3	66410.3	43245.8	2.44071e+06	455373	82691.5	83746.5	29899.4	198974	1.36619e+06	284492	390131	30180.8	90193.7	388190	27270	49451.6	2.45265e+06
2637	Com_12567_pos	8081.31	9353.51	8818.86	13553.8	8682.71	7717.32	7815.77	7952.82	10500.8	11752.8	7520.08	10143.1	7623.31	7591.97	8225.87	6281.16	9594.26	8557.05	6938.94	5882.97	9023.47	7156.53	7704.5	8461.64	20026.5	7170.95	7056.53	7372.91	19368.8	15206.4	9819.8	7158.15	8387.98	12801.6	9477.47	8635.38	8301.85	9211.08	9836.81	9248.06	16314.7	8037.36	10419.8	11821.4	11245.4	8738.24	11584.6	10007.6
2878	Com_1767_pos	5179.55	5559.41	139591	6635.39	5133.06	4139.89	3961.69	4439.8	6811.81	3907.7	154044	4133.89	3321.5	4464.84	53484	4203.76	3906.27	65041.6	3319.66	3663.38	4855.88	4678.68	49665.5	4468.23	4438.08	4315.12	3637.89	4638.12	5959.79	5772.17	5004.84	4883.97	5202.62	3916.52	5813.05	6077.4	4800.14	4541.2	6078.43	7463.12	5751.74	5020.01	4691.87	6414.94	5722.3	5686.41	7493.23	5877.7
3024	Com_2111_pos	21690.5	18576.1	14169	31344.8	25794.3	63969.5	53772.6	71330.2	28652.3	22995.4	21256.8	18380.6	15862.9	30989.4	26923.1	24644.7	27758.5	21651.1	14461.8	12492.8	32492.5	15611.6	16952.1	18034.9	14415.1	18224.5	19972.1	19882.7	28501	23657.4	36053	23331.8	20353.8	20013.2	29385.5	18125.7	27908.1	16858.7	19983.4	17379.4	42458.7	17452.1	26293.4	27265	24358.7	26067.7	21576.7	18291.4
600	Com_193_neg	24238.1	42364.1	11039.1	60815.3	79120.9	23130.1	93196.9	54359.5	8209.76	587905	163915	27223.8	81022.5	14073.6	411546	28379.9	104046	22046.5	12101.5	4876.14	105787	9571.34	137596	88695.2	271555	35719.3	7839.61	104447	28560.6	31461	69071.9	977295	804172	968399	2.83162e+06	1.45501e+06	1.15065e+06	169644	473856	2.7602e+06	119042	1.03669e+06	744572	2.18747e+06	1.2031e+06	4.17916e+06	885029	1.29583e+06
5116	Com_6965_pos	13028.1	11799.3	23956.9	21212.4	12799.5	8603.29	12541.2	8907.36	11941.9	15758.8	26201.2	22181.2	25568.4	59649.9	13752.6	14279.9	11334	10217.4	20627.8	30208.7	12923.2	10887.5	10821.6	10286.4	13382.2	19048.5	19449.7	12201.8	16489.6	11012.6	16321.7	9847.88	12155.2	35279.4	14937.5	25291.5	10189.3	13883.6	16073.7	14791.3	12089.3	19081.4	16332.5	17152.1	12246.6	16127.5	20174.3	15339.9
5799	Com_8815_pos	7361.44	9237.42	9297.49	13007.3	8760.82	7254.23	7902.94	7326.85	10428.4	11250	7000.4	9239.59	7245.64	7147.88	8028.1	6340.85	9305.29	8655.73	6703.94	5699.68	8605.15	6951.6	7933.76	8214.07	11091.2	6944.75	6427.95	7590.48	18303	14753.9	9216.53	7814	7640.79	6642.61	8909.39	7908.36	7562.34	8390.57	9273.66	7678.1	15070.9	8383.27	8469.94	11799	11255.2	7959.86	11790.8	9810.13
2154	Com_105_pos	575745	93671.4	4.08146e+06	7.59857e+06	95414.2	423976	285263	72565.9	118714	948283	2.58256e+07	3.10307e+06	4.21664e+06	118720	129819	3.01981e+06	608245	89743	884881	5.8708e+06	610684	1.17112e+06	71650.9	128070	76471.5	371543	1.29895e+06	762998	174901	151670	154360	30759.1	110748	4.31969e+06	138523	106812	141758	67559.3	148060	76018.3	638216	51276.8	160333	174384	103068	114847	69069.2	64164.1
1309	Com_3057_neg	25077.8	4911.98	164544	345718	6178.82	12460.5	16075.8	4731.69	7646.3	37908.6	1.37304e+06	127445	268938	11774	10874	224542	43884.4	9341.57	60515.8	327742	29480.2	69475	6096.1	11373.6	35312.4	15876.4	66455.1	42170.7	10746.7	7455.13	6493.56	5134.14	7008.98	196923	11052.9	7882.48	12831.3	3916.59	7557.74	3599.53	22604.5	2317.65	7027.63	7294.68	3405.76	10378.5	2225.56	3787.98
4611	Com_5759_pos	9145.2	8156.42	14440.3	9486.62	8444.5	8489.84	8541.57	23318.7	13292.2	79800.3	12010.9	10862.9	22228.7	9444.18	8820.1	7836.4	7077.43	9715.28	7774.58	28402.1	23526.8	9526.35	22279.7	4992.1	29838.4	42701.3	27514.1	8008.21	9028.8	8435.02	65631.9	126732	24067.6	53571.5	290259	44846.5	109637	71601.2	143748	538077	144578	1.10927e+06	41610.5	158641	260848	237149	574265	72138.5
5757	Com_8718_pos	277030	70241.2	1.60009e+06	3.51079e+06	29290.1	205326	142913	29092.3	58225.9	353200	9.50688e+06	1.41604e+06	1.63232e+06	42338.7	56279.9	1.65215e+06	379154	45849.9	430224	2.65371e+06	310486	487667	42114.9	72963.1	467073	179352	694582	280225	150981	60746	39538.9	16227.1	27706.6	2.02483e+06	56046.4	39832.4	41713.8	26912.5	87206.4	24238.7	305110	8931.29	62917	90230.8	17319.1	20598.7	12605.2	15817.9
4780	Com_6191_pos	6405.32	4705.11	5789.71	6312.72	5451.6	5054.94	4838.88	3727.85	8647.62	5269.29	5699.85	7366.1	13610	5771.93	6073.4	11152.7	5894.5	6368.47	3526.88	4305.23	8255.34	5594.36	7931.48	4663.61	4280.5	4590.01	6968.07	5575.75	10658.1	4771.74	4198.06	3993.33	6954.72	3205.46	5917.38	4831.04	4551.24	7353.65	6343.03	4568.52	17166.2	4308.18	3879.8	5021.99	6104.64	5243.53	5887.91	6291.65
218	Com_134_neg	3610.02	3363.5	6492.1	11972.1	3622.95	3303.88	3336.41	6463.03	5792.43	3518.99	4964.37	3182.64	3094.29	6928.61	6829.32	4632.54	4867.89	9968.17	3089.46	6040.75	4323.43	4607.07	2355.46	3611.76	2744.17	3567.51	3001.7	4814.61	2623.39	3682.55	3337.05	4666.26	10869	3231.73	10462.5	3793.88	4824.07	2826.34	2970.11	3937.91	4152.08	3374.08	4137.18	3495.57	4004.1	5220.5	25666.4	6573.26
2031	Com_851_neg	4779.96	1131.42	2421.83	2343.74	2371.01	2682.34	2520.44	2453.41	3450.76	2029.51	4992.75	1805.73	3408.7	3237.03	2353.56	6040.96	4700.37	2741.16	2736.97	3179.26	3092.41	2850.04	2207.74	2194.74	8206.01	3498.88	2725.2	2470.85	3571.62	3051.96	2226.89	3298.12	3680.38	2935.53	2899.51	2115.05	4259.87	1320.93	2472.03	3247.3	4340.26	2967.39	2303.57	2263.46	2338.73	2312.21	6088.97	2066.27
3714	Com_3734_pos	20342.5	21088.5	36507.4	23545.3	262216	15860	14926	16730.5	26144.5	13647.6	46591.6	14437.5	11600.3	25741	22225.4	16465.6	13873.3	24841.5	12162.8	13218.8	18043.6	17075	25102.2	15747.5	15984.7	16017.7	12953.8	16682.5	22066.3	20159.2	17648	17303.6	18170.1	13848.7	20179	21810.5	16764.4	15860.1	21231.4	28789.1	20087.9	17532.3	16386.3	22404.1	19985.1	20766.6	28721.2	20527.8
1982	Com_787_neg	2258.43	1648.17	2496.82	2666.47	2609.03	2923.81	2494.25	1990.61	4565.98	2272.21	3551.66	2734.75	2194.31	2130.7	2677.02	3245.2	2854.36	4656.4	2041.51	1642.31	10141.4	3150.7	2653.78	1909.29	2706.14	1748.12	2653.03	3061.26	3433.51	2365.19	9523.05	16270.4	26228.9	47846.3	57597.5	13624.2	45383.9	12290	6173.37	116794	24681	101630	18415.1	28720.4	54046.8	62033.2	23251	63260.4
4839	Com_6339_pos	51755.1	20904	46515.5	62362.8	54174.5	35145.2	116064	31654.8	53711.2	46649.4	70943.7	49699.3	57399.6	76339.4	43449	49556.8	63774.4	46639.7	37127.1	34871.3	60238.7	40631.9	52984.7	31270.8	171282	49620.9	32967.3	36668.3	82378.9	72711.7	53839.2	80167.3	49598.5	59422.6	39498.5	41062.3	71909.3	64074.2	53727.2	47896.9	279939	36611.8	45389.2	58388.4	50384.3	40456.8	120101	32302.7
130	Com_1219_neg	33437	26272.2	35182.3	49803.3	30050.2	24777.4	30053.7	23437.5	38943.6	98450.2	88066.8	18419	25436.6	33574.6	44290.2	22325.9	40972.9	17594.8	80666.6	94195.3	33696.8	94023.3	19429.2	38021.3	14966.5	80233.7	149081	52632.8	30196.7	9951.57	41600.7	42291.7	81552.2	41869	89795	72699.3	40463.4	48276.9	24951.1	28977.5	15292.7	35295.3	35583.4	36513.7	47607.8	40612.3	147345	85274.9
2036	Com_85_neg	9681.11	2717.03	3635.78	3848.28	4382.76	8848.65	7606.47	9735.73	27177.7	32848.2	10854.6	16983.1	21434.9	15124.3	8261.5	5915.58	15570.1	19392.4	5664.62	11018.4	19465.8	11647.7	16127.7	14688.2	10069.4	2935.2	2927.87	3931.93	2215.52	3452.11	46602.7	31942	53841.3	6192.68	5142.29	325308	320798	23094.4	39020.4	45233.2	4140.65	57604.1	7651.21	1.01003e+06	4237.33	9099.05	6764.13	4568.47
1024	Com_2586_neg	21742.4	39361.1	8160.65	42658.1	76533.6	20536.4	70916.1	54222.3	14071.2	505594	139777	38723	58034.4	12433.1	322855	27938.6	91486.2	24799.9	12195.5	8951.66	84655.9	10877.9	112535	75221.2	413302	23436.6	12946.3	85047.5	96934.6	29353.9	53041.9	815911	675911	875657	2.47446e+06	1.29962e+06	998760	172188	433667	2.40757e+06	109848	943809	674790	2.00259e+06	1.0867e+06	3.5475e+06	770896	1.22581e+06
259	Com_1408_neg	25303.5	12922.2	16970.7	42010	21920.5	16874.6	19098.5	14052	33681.5	72227	21562.8	17984.1	17861.8	24325	22690.6	33800.3	22062.2	21155.6	16969.6	16716.1	120371	21852.8	15605.8	15949.4	12834.8	15430.9	33056.9	18468.4	29329.7	49427.1	27923	455777	408781	196849	652827	315332	754545	73855.7	73575.1	279459	44262.9	689706	88032.9	430621	92331	1.44049e+06	365969	329012
1712	Com_4469_neg	2010.36	2717.11	3323.23	2218.84	1973.85	1761.85	1792.24	1343.79	7224.85	5294.6	1887.79	1753.68	1648.77	1624.1	2557.64	2428.84	2130.05	10083.8	1640.86	2218.91	2294.71	2285.78	1270.72	1557.7	1193.07	1444.88	1518.31	1869.46	1569.35	4128.65	2903.55	4756.37	58284	4064.65	17920.2	148964	30614.8	18890.1	38985.2	47074.8	4013.46	3908.66	10290.9	10302.3	75122.9	20279.5	7374.09	45623.1
4841	Com_6343_pos	18192.5	9854.05	15637.3	23448.2	11138.1	7625.7	8558.81	7871.9	22002	29986.5	9019.45	25839	11096.5	12091.8	13745.9	11172.1	11112.2	10582	9953.27	18003.1	11635.6	13618.4	10015.1	9316.18	25054.8	23684.9	24121.2	11531.8	13789.7	14323.8	27854	17230.9	195590	102813	806924	130470	34290.6	17550.9	88744.8	130830	21987.8	56998.6	388170	868145	43757.3	38417.5	176728	76848.4
4873	Com_639_pos	1502.5	1399.13	1338.21	1361.01	1672.41	1002.77	1097.72	1281.51	1341.19	5553.01	1683.26	1373.16	1805	1313.14	1238.6	1092.55	961.458	1287.18	1179.41	1764.52	3835.45	1438.45	1100.3	1814.65	2358.71	2101.75	2062.18	1209.6	1341.43	1285.61	11397.1	12539.7	21076.5	2850.93	9792.59	3998.87	10885	8099.02	75552.6	32137	11348.7	105049	2242.07	9816.99	17124.9	28297.8	64637.4	8725.3
4613	Com_5766_pos	32494.7	34617.6	14692.1	68722.1	45110.1	9273.97	82660.4	59757.1	97492.8	116158	52600.4	41361.1	13139.2	56528.9	45648.6	31175.1	41396.7	77913	6483.7	24138.2	193490	125965	38963.7	16070.5	25356.5	92063.2	127723	44647.7	19685.1	47871.8	40988.5	528230	1.68976e+06	431445	1.6275e+06	240986	428862	372433	272232	379755	269634	875374	279995	1.21969e+06	768421	691850	1.83356e+06	333444
3230	Com_2595_pos	10277.1	9141.98	7968.13	11106.7	9611.7	6964.87	9638.99	7154.71	11026.3	8685.76	11451.6	8020.18	10773	53361.6	9720.28	10180.4	10847.3	9011.37	9396.61	7557.32	10325.2	7960.36	8255.08	7648.98	8111.85	10417.9	12479.7	7867.22	12202.4	10451.9	11772.5	8492.44	10617	7090.11	11512.5	9136.82	8206.6	8496.62	11616.8	9181.64	10387.9	10357.9	15313.1	13585.4	10577.3	9366.56	15087.6	10025.7
3159	Com_2424_pos	17288.8	16071.1	17815.3	30111.9	34331.6	11525.5	11513.2	16353.1	18690.1	36719.9	25368.6	19452	25215.1	26501.8	21286.1	16108.8	14118.5	15185.2	11776.5	24281.1	30188.4	23745.4	18617.8	24566	25993.3	23903.7	19062.2	14085.8	43194.5	36855.3	17901.9	19193.6	48310.4	25252.1	18919.4	9974.72	12951.1	43162.4	51626.5	27648.3	33498.8	19811.4	58199.9	22702.4	21429.4	12187.5	23930	20877.5
5829	Com_8892_pos	4835.08	4951.78	8419.51	5330.47	4197.52	3713.52	3462.18	3777.09	6121.56	3195.49	8111.97	3380.45	2698.38	4062.26	4719.89	3546.91	3082.74	5364.08	2895.69	3038.34	3949.34	3829.64	5811.33	3701.53	3791.57	3628.37	3010.67	3906.1	5048.85	4720.15	19258.3	20970.5	7272.81	15624.8	147098	32328.4	16975.2	12751.7	41520.7	93366.4	44160.2	75916.1	16054.6	157348	12555.6	25560	49132.5	90637.2
2290	Com_11710_pos	32774.3	14608	23416.9	46127.5	32713.8	31933.7	35775.9	29599.9	37158.7	321990	39913	18584.2	40204.9	32349.2	27095.5	29155.6	23585	28139.6	32647	158499	91230.5	31584.2	88967.4	41949.9	19976	54084.8	146863	41446.7	72070.9	18900.7	26903.7	23599.8	83456.6	67961.7	33988.9	22678.8	38078.4	21191.6	32095.1	61921.4	46355.2	92565.4	23752.4	52354.5	47699.5	22253.8	66366.3	28803
4437	Com_532_pos	26149.3	49681.1	19155.7	23420.2	24318.6	18981.6	23367.7	28531.9	28769.1	17260.3	18918.9	19939.6	25726	31376.5	20089.7	32542.4	21229.9	22765.8	26311.9	15068.5	24568.6	23623.8	21762.3	20800.3	19434.1	39950.1	14379.9	23141.3	18811.5	17120.6	31805.9	17560	22950.6	12633.9	19727	16165.1	15046	25272.2	27967.2	14835	19642.4	22712.8	21075.7	21088.8	20626	16115.8	29492.8	19514.6
3107	Com_2311_pos	7910.98	5079.55	23174.2	35800.6	5049.2	4970.94	5961.99	3731.98	4690.97	7027.51	90889.1	22246	37586.9	5091.56	3757.54	20488.2	8937.31	4398.37	8973.39	33015.4	7678.45	9210.29	3935.72	3795.17	7832.75	8776.77	8922.58	7827.33	5709.28	5658.25	7146.17	4757.85	5440.18	26174.4	5960.78	5032.13	8838.71	4738.69	5795.27	5757.6	6508.5	5357.16	6565.95	9796.96	6167.04	5443.94	6495.8	5412.08
4443	Com_5340_pos	6339.56	5307.91	7564.66	9309.23	6751.38	5246.6	11525.8	13523.7	6457.23	14744.5	10787.8	5969.36	12368.4	23890.2	21278.6	4737.27	4950.22	4799.03	6259.06	7433.69	7094.73	8167.18	10264.2	6499.91	28729	6141.52	10516.2	8173.9	6020.09	6244.16	34474.3	14601.1	30916	73191.8	44289.6	82754.9	15052	9601.54	58191.6	78435.8	10355.2	50858.9	27879.4	48068.4	27856.7	1.43312e+06	493256	55425.3
2973	Com_1986_pos	6751.47	4904.04	6915.3	24315	6401.11	4648.66	7297.72	9332.88	8318.65	27583.4	7819.98	5630.89	9520.61	6905.24	4616.24	4598.11	6611.54	4943.09	8687.29	10568.6	5534.7	12347.9	4680.69	5402.19	6716.1	5640.28	11708.2	9908.69	5628.82	5385.59	12410.2	7295.16	60859.8	27669.8	695846	32792.6	9898.24	11310.2	50543.2	57060.5	8047.82	13711.9	266415	610608	45101	10101.4	43943.1	20298.9
5701	Com_8591_pos	23959.4	28687.7	29795.9	24702.8	17372.5	30594	39187.1	26061.5	22658.6	27526.8	33710.7	17534.3	43402.6	32729.3	14863	18763.8	20832	17251.2	36111.7	21757.5	23097.5	26066.3	53415.9	25839.5	81132	25534.7	23204.2	22717.4	45994.9	41183	40318.3	18905.4	34487.9	50694	18410.9	26140.8	25904.8	30839.9	20588.8	17383.5	30389.8	19418.9	60791.6	54248.9	51632.1	24129.3	58585.4	17872.9
1145	Com_278_neg	56959.1	259245	69136.1	174395	88811.9	81289.5	62901.9	136922	96535.7	559994	62291.1	164403	295463	111748	345067	70244.3	96893.2	270699	162791	363019	98370.1	28439.2	160051	146499	65440.5	144783	1.66243e+06	129572	237783	61777.3	159232	97325.1	201864	351690	303296	94892.3	46960.7	102142	39862.8	137973	96066	168859	160389	457302	98404.2	1.29003e+06	2.0522e+06	152912
871	Com_2355_neg	2759.5	1543.78	2635.74	2559.98	2212.66	2634.54	2515.08	1506.17	3341.44	3329.67	2217.79	2469.96	3479.57	2426.39	3158.49	2903.9	2533.67	3328.48	1856.69	1609.52	2601.39	2969.01	1802.96	2174.64	2053.4	2376.09	1679.27	2188.65	1394.02	2642.96	2998.7	13043.7	26990	7754.98	37459.6	61935.6	26383.7	6292.33	17960.9	79757.8	3479.21	24494.9	4118.54	27714.1	31707.2	121594	19484.6	47427.5
286	Com_1464_neg	3199.11	12945.1	27962.3	11494.6	2587.33	6071.89	10901.6	12455	9900.06	18158.5	6042.07	3304.15	12023.5	5531.8	8500.68	3383.22	6640.29	10065.9	46111.7	35132	4869.19	23371.3	3422.94	10875	5399.69	27450.5	47674.1	19368.8	5462.51	7873.96	11996.2	5207.64	27585.3	6374.81	20400.8	29360	8628.64	5357.63	11950	15708.4	3475.96	14240.8	3422.25	4519.01	16363.7	17707.6	87766.1	30141.3
2964	Com_1968_pos	21169.8	36245.7	35338.3	81967.3	35485.6	9867.43	14761.5	29373.4	254399	416105	45235.2	49854.2	6162.03	17213.7	43687.2	8249.97	20068	76603.2	5196.92	43713.7	56477.7	20561.9	52929.1	15799.4	108790	27378.4	60690.1	104194	49577.3	28344.1	312943	366487	761247	266632	1.26225e+06	612364	289726	225597	2.5451e+06	637222	218759	211755	409074	513954	1.00436e+06	412157	276880	416020
3181	Com_2480_pos	19110.7	8220.43	8246.9	10530.6	6818.32	16173.1	13794.7	5007.81	6371.65	4889.36	11854.4	11292.3	19651.3	12992.6	10954.4	11719.3	15288.2	13523.7	12165.5	65292.5	5817.38	7632.77	16816	10752.9	12082	27399.1	19381.1	8518.46	14303.5	4233.08	10065.6	7854.68	5345.89	8171.38	5527.09	7062.87	12717.4	10155.4	9395.18	10138.5	7515.59	5625.92	8523.18	6508.37	8000.9	10551.1	41146.6	10612.5
1573	Com_4247_neg	25683.9	7040.83	10266	12020.9	17643	6772.47	16578.4	19666.1	21492.6	51851.4	20951.1	32970.4	8086.41	9580.94	10975.2	8220.94	17493.4	29634.1	7335.99	15473.8	56081	13323.7	14920.9	16141.4	64771.2	15250.2	23227.7	22857	12271.1	8853.61	113568	396595	327482	350330	466759	110171	316418	54485.9	118380	147967	56222	177111	34102	123757	205828	336103	287428	388071
2452	Com_12090_pos	7613.12	5919.65	5358.02	9529.54	7304.45	5452.44	5859.68	5723.16	7896.09	6584.13	7123.94	6389.69	8216.47	7701.77	5632.98	6319.79	6704.84	6196.27	5101.52	9127.1	7217.7	5411.57	6257.46	6363.33	11998.9	6860.28	7452.88	5889.17	9011.09	6725.9	5985.42	5148.97	7736.19	6736.91	6961.38	5076.66	5020.81	6486.5	6660.5	6254.2	8955.02	5709.26	6268.79	6922.58	7270.94	6202.86	8427.67	7249.63
2509	Com_12234_pos	39069.7	28246.4	27039	96899.8	133501	33238.1	41204.1	111426	82893.3	308867	89018.4	180538	56319.4	13743.8	46320.1	30557	41968	94092.5	20422.6	200351	108908	16835.7	89698.5	47329.1	90208.5	55561.7	107516	46930	137849	55490.9	962704	1.28109e+06	403168	2.37824e+06	1.44928e+06	307239	656762	763709	170852	1.51789e+06	785274	2.3716e+06	235009	478661	1.63878e+06	295828	1.30662e+06	1.00244e+06
1938	Com_717_neg	2779.18	2540.86	2889.52	2983.72	5110.16	2566.37	7003.02	13125.2	2851.02	18095.4	11186.2	2518.55	12995.5	2341.98	8126.57	3463.69	3793.77	3455.59	2372.52	1981.53	12644.8	3893.22	1842.22	2210.99	1707.82	2058.89	2217.4	2789.21	1706	2733.64	14896.2	23870	39442.3	112127	57221.7	41618.3	32156	29912.5	200676	86580.7	3842.16	82639.2	30565.4	89873.4	71021.1	144361	39858.8	37770.2
1128	Com_2758_neg	6928.39	2836.45	2231.31	10092.4	13478	4208.41	6494.21	7587.64	2070.2	4738.36	6534.06	8053.6	13361.3	3532.04	27043.6	2744.78	22961.6	5487.78	1809.11	1607.89	5672.79	2568.74	6136.35	6758.61	5065.79	4218.69	1773.75	7824.45	2440.4	4945.13	23227.9	31263.6	50316.3	79803.5	47127.8	69559.1	130111	10562.4	20744.4	95247.4	4583.8	138675	11177.8	56083.4	58713.6	114930	122558	62403.6
500	Com_1776_neg	1952.75	2116.11	1902.89	3709.73	2219.38	2427.38	2170.68	1359.86	1812.83	2777.04	1960.3	1648.18	1520.13	3196.19	1878.31	2276.98	2033.47	1808.93	1748.57	3277.73	2210.17	2675.28	1205.98	1535.82	1139.59	1349.95	1425.95	5557.27	1271.93	1975.21	1734.42	2264.61	2838.2	1644.08	3058.77	3328.37	2442.55	1458.91	1631.68	1768.26	5760.25	1724.21	3480.53	2673.15	1833.68	4065.51	5329.27	2026.52
612	Com_1959_neg	5483.23	6736.32	5590.22	4472.24	3248.07	5213.31	5190.42	6661.73	4032.54	3764.37	4246.9	4718.59	5046.98	4117.18	3639.55	3557.05	3701.86	4316.94	5657.03	4629.27	3105.71	3465.58	7390.01	5068.01	33474.7	6748.3	4964.25	4134.41	11922.1	5346.9	10076.9	4058.2	3260.54	4538.15	3958.41	3496.27	2939.42	9918.95	5068.56	3099.93	7001.61	3472.29	6359.8	4399.22	8539.75	3336.19	5440.88	3107.22
1825	Com_541_neg	3058.65	2272.55	8726.24	6929.79	10299	4178.3	5548.48	4705.88	4126.14	6650.04	4903.01	5392.47	4621.74	4564.45	3284.3	3103.87	5409.92	4969.55	3921.97	8836.7	5136.37	17375.9	6455.42	8113.6	5077.16	7499.23	24706.8	4699.73	3347.21	8728.39	4725.36	11752.3	614675	10702.5	19664.8	14178.3	14366.2	18323.5	24464.3	24564.7	4045.26	11056.1	17700.7	17024.3	20692.4	19729.6	80359.4	28514.7
1632	Com_4340_neg	73624.9	18028	10125.1	6636.92	7580.36	12658.7	10846	75550.7	24995.8	12854.9	109705	5922.69	9018.65	13168.3	11371.8	9701.94	6447.78	9074.95	6491.85	8412.27	8006.08	19719.5	13133.3	16785.8	89542.2	7267.12	8051.83	10506.5	5801.32	5665.86	49244.2	6994.89	35382.6	10637.9	10525.8	30276.6	15748.7	5229.88	27932	134196	8071.06	16514.4	7152.14	19320.4	12911	26123.2	202626	8732.91
1950	Com_734_neg	5805.1	1673.37	2447.79	2670.91	4128.01	2052.14	3589.8	6763	3703	12513.8	5590.89	5950.84	2002.95	1888.51	2249.96	2846.69	5038.54	4464.73	1860.53	2998.8	12253	2665.07	3601.41	3210.58	14063.6	2819.2	3077.77	2917.42	2383.06	2368.41	22719.7	92420.2	67952.9	72445.1	91354.1	23036.6	63139.2	11216.2	20657.2	35684.5	14030.6	37499.9	9635.49	24621.8	39328.3	59557	53884.4	74065.2
393	Com_1615_neg	12371.9	5360.62	20722.8	11592	16177	7104.81	3829.38	9306.56	8888.01	6388.63	8177.3	26182.8	10819.8	2671.12	15321.4	5278.61	12211	6637.32	9869.45	10836.1	6419.84	5863.81	4957.27	6801.27	5452.35	4531.18	11745.9	15019.9	7677.42	15722	154524	27340.5	11971.1	47781	17977.8	244191	23843.9	128526	333516	315461	12857.7	55434.5	73445.7	30087.7	357441	29987.1	66042.9	26492.6
4838	Com_6337_pos	7230.87	1801.8	1848.02	1819.75	5263.97	883.992	3834.12	6384.7	5097.55	15611.3	4092.4	4484.52	1077.71	1268.69	1164.85	1023.82	3727.86	6077.8	1035.62	2508.17	9079.25	2346.08	4396.67	5585.78	12175.1	3797.94	4556.2	3915.72	6759.14	2432.04	30199.1	60120.2	55483.7	52661.8	118928	20552.7	55428.5	20058.2	20903.1	35160.4	27985.5	30804.5	11985.3	41348.7	68808.7	51195.6	84883.3	66309.3
281	Com_1459_neg	27795.6	40931.8	68110.8	47870.1	67514	394564	39095.2	95742.7	61799	112221	57383.1	66426.1	202259	67936.6	91644.2	56142.5	82907.4	71256.7	164374	40773.6	40287.2	52668.3	113859	62718	9725.06	120632	96356.4	65752.9	27170	27385.2	29654	20690.2	37839.7	68691.6	84076.3	120310	30528	46348.8	110474	163949	15013.4	90819.7	37710.2	32939.9	32712.8	209490	184644	58446.6
4953	Com_6563_pos	122163	19552.1	77511.4	22109.1	40382	16146.7	38644	282163	33046.3	93694.8	17891	102124	31013.6	22341.2	13357.7	17041.2	31082.5	26634.2	83201.6	10676.9	42821.2	89515.3	25984.9	118191	21929.1	85632.6	69303.6	49399.2	26314.2	15071.7	65801	28858	168299	762598	309760	389579	102986	257256	431035	2.46394e+06	20804.2	149641	802998	330354	1.54625e+06	1.00444e+06	940036	523304
4522	Com_554_pos	12122.8	25194.1	10304.1	10446	14084.2	7769.48	13768.9	20368.2	20916	9460.82	9940.36	10207.6	15840.4	16878.6	12399.6	13034.6	13338	8887.24	12777.9	9810.46	80527.1	9922.83	12734.9	15513.2	16834.2	13499.5	8862.43	29541.9	12071.7	9724.75	19235.8	39260.8	59004.8	125591	181588	93849.7	115298	42632.7	36967.6	233136	30987.8	127007	77391.7	67462.4	60130	174148	129990	306622
442	Com_1686_neg	2828.87	2116.73	2788.05	2932.15	2733.35	2587.88	2654.18	1877.95	3040.6	3037.77	2950.34	2484.64	2581.11	2553.18	2890.3	3992.09	3206.9	2972.22	3056.69	2849.51	3521.3	3505.17	1977.22	2309.38	1745.27	2231.72	18526	3311.81	1685.52	2707.51	2769.83	3667.69	3034.26	2968.32	3052.52	3158.62	3817.38	3456.92	2648.28	2544.85	2814.31	3013.6	2527.79	2802.46	2669.96	4506.32	2896.85	2934.29
2714	Com_1366_pos	21741	4625.92	4818.18	6494.15	15497.3	2290.33	12927	24123.2	18337.5	15611.3	18250	29648.8	4425.15	4692.28	6085.47	3369.62	14010.8	24551	2604.2	12499.6	30313.2	9630.11	14950.5	17144.2	123631	11824.4	14425.3	16242.3	27686.3	8132.87	185944	260649	141494	295418	348985	112104	196174	70127.9	151269	182521	77934.4	149519	49230.2	127783	220957	56986.9	283403	330881
2092	Com_931_neg	11706.5	12748.4	6759.71	6073.96	5677.08	8204.57	11271.7	10363.1	7369.87	6054.45	8565.2	7470.16	9276.97	8468.87	7723.47	9219.16	7242.58	7231.22	15313	7661.07	5349.52	6451.32	9076.52	9434.41	12075.6	9355	7135.94	8775.1	12103.4	10542	8143.72	4715.61	4803.12	7710.29	6071.39	5129.18	4619.01	8616.09	4693.37	5228.72	8090.36	5877.68	6106.7	6816.79	9293.21	5708.65	40598.2	5725.34
161	Com_1268_neg	2162.31	1654.09	2199.65	2508.64	2195.38	1932.96	2046.88	1700.33	2015.54	2163.11	2603.89	2002.94	1766.58	1757.69	3522.24	2841.69	2608.75	2278.3	1817.46	2066.7	2679.8	2563.59	1448.73	1817.62	2944.54	1636.03	1785.67	2161.1	1461.59	2994.3	3621.19	9909.86	6501.69	13793.2	5972.92	13683.6	24028.7	2107.9	8923.68	84977.2	2418.03	51357.4	2075.23	43023.9	20114.6	24679.6	22642.3	20569.8
1813	Com_528_neg	49643.2	21091.3	34782.6	433206	94891.8	208579	156216	209346	117449	286946	390922	283403	127380	169678	175967	78200.8	103848	111322	42125.3	94201.2	115892	78173.3	109891	69762.3	12008.7	115155	179250	170273	22047.7	80884.3	1.91977e+06	905584	661224	1.45526e+06	1.68616e+06	560349	993607	2.68358e+06	853168	3.37788e+06	650875	3.72341e+06	176792	2.65628e+06	697033	710033	1.62387e+06	702131
3365	Com_2890_pos	33376.9	35834.7	51113.9	5669.46	22688.8	4617.21	6346.5	42060.3	13534.8	40212.3	10396.2	16793	5328.83	10563.4	4634.27	7955.19	6251.77	9135.07	8584.91	13550.1	25305.4	7912.75	7812.41	9421.6	53141.8	10879.4	34301.7	28830.3	9705.43	5295.62	30137	10297.1	88651.5	364432	43809.6	117268	136629	57376.1	116350	211175	11320	73830.9	470128	267406	524986	99739.4	58919.7	60060.3
3228	Com_2592_pos	36262.5	13945.9	55849.7	14915.7	22001.6	15435.6	15387.2	11221.4	52867.6	198641	20917.5	107073	56043.4	34230.4	32182.4	17543.8	32662.9	14776.6	22351.5	90994.9	18825.4	44130.9	17698.2	17817.3	67672.2	18151.4	85383.1	37850.5	14776.7	13763.5	51541.4	25334.6	627612	204424	1.13785e+06	370577	41620.6	60163.4	259352	361994	25135.1	52063.6	1.17164e+06	1.93433e+06	106347	42217.9	243255	111748
547	Com_1843_neg	2175.51	2593.46	5555.03	2892.85	7158.94	4001.24	7484.93	2831.43	6153.03	15515.3	5485.08	2471.23	14187.5	5047.87	2209.6	10321	13660.4	9931.93	4582.21	22477.8	9868.57	14770	1877.64	5732.02	13064.1	1979.58	31479.3	6900.72	3340.99	3470.24	13982.9	2893.71	80127	29138	9964.95	11437.6	18681.8	6303.53	38028.9	65419.3	146510	46725.2	19317.6	16833.2	514149	9396.66	7727.41	15913.8
5510	Com_8043_pos	5976.71	30433.1	55970.6	26201.7	48447.6	48697.4	16875.7	5410.1	23689.8	17300.6	27154.3	47232.6	53901.6	23554.4	4331.01	47199.2	34764.9	53296.9	4570.26	20995.3	7145.87	5284.96	36478.8	8886.83	57347.5	8009.82	3811.46	16928.9	7694.01	29950.5	18394.7	5462.61	28311.2	44472.7	18973.9	48349.3	4973.62	40203.1	56609.1	6842.34	19998.9	53955.8	18801.8	12766.9	8072.79	28024.4	50844	72753.8
4023	Com_4417_pos	4094.05	7693.75	20088.2	11926.1	8695.15	15874.7	4702.78	5140.79	12798.8	5413.5	5889.06	10248	14132.6	9780.14	2931.45	5068.6	16335.8	15286.3	3259.98	6227.15	4381.66	4041.81	6495.68	3323.78	4572.48	3679.65	2345.2	5579.04	19428.7	8865	5475.06	3610.27	10763.5	17642	16365.9	14110.4	3511.08	9561.53	14325.6	3769.76	6396.42	10627.9	5429.08	4958.35	4447.07	10776	15552	10627.5
5586	Com_8244_pos	7875.48	6113.53	6525.09	6093.33	6012.09	4788.55	6010.08	7181.75	13517	11378	4867.19	4793.69	5310.9	6420.52	13434.1	7065.03	9116.4	8138.81	12355.3	16367.6	9502.81	8817.53	7253.27	5737.15	16258.5	5765.06	5185.74	13994.5	6950.35	7130.19	29441.1	18328.2	87672.7	117050	108435	17804.4	24960.6	30828.4	11727.6	216428	38490.1	183930	30126.1	177664	155722	145040	83458.8	78402.7
4430	Com_5314_pos	60891.8	35872	64458.1	81854.1	164986	82288.2	86207.6	110524	109861	347701	236236	246757	218126	98250.8	31811.5	34854.1	54201.9	121483	29478.6	298097	130380	50160.3	122990	102858	46963.3	145718	305588	104774	120575	70492.4	194426	421277	430203	1.90129e+06	1.44951e+06	185878	948595	577348	546765	1.9882e+06	2.19992e+06	3.50022e+06	1.02084e+06	807156	2.87214e+06	2.0845e+06	2.45364e+06	630753
2626	Com_12538_pos	13729.5	39787.4	7037.66	13699.9	17094.4	7538.8	26578	30429.9	9342.55	31665.8	26791.8	8514.2	27491.6	8273.12	16189.7	6700.58	8576.28	16626.5	8469.54	8644.33	16470	11407.7	9961.73	6500.7	7400.69	9951.92	32525.6	32287.9	8011.09	15620.7	96709.5	45748	69221.8	153903	362219	307834	106380	71104.2	250139	186272	14359.8	248468	98462.4	364215	51552.8	210239	97186	155178
1035	Com_2605_neg	3699.91	2200.53	2302.75	5637.22	7930.24	2009.9	2191.98	2653.88	2185.85	2024.98	2354.59	4605.87	2076.99	1848.16	5461.05	2861.87	18674.7	2303.58	1915.23	1546.59	2657.55	2667.63	2575.88	1753.6	4856.02	1676.69	1786.08	2647.97	1513.22	2327.73	11638.7	13034.9	23670.1	20409.4	24668.7	36525.2	49333.7	4182.79	6465.77	41735.1	2293.4	83980.9	4366.31	40303.9	36757.2	37054.4	38588.4	36231.1
2516	Com_12248_pos	999836	893365	64758.2	646455	492976	607907	1.55581e+06	498101	931334	1.71129e+06	873679	328430	845988	1.57435e+06	675307	2.43196e+06	448567	543822	416813	1.47193e+06	1.49967e+06	891226	996116	1.40571e+06	398890	689893	887955	1.01017e+06	445620	399629	318709	523345	2.93117e+06	251571	418519	240150	804721	470308	298731	163030	110013	182126	887713	292356	617033	180761	581169	551858
960	Com_2487_neg	14557.9	16321.6	10865.4	16099.4	10280.2	13575.1	11909.7	2065.66	29458.9	14072.4	9302.24	20387.6	33220.9	14973.2	5273.95	26590	8356.93	22145.2	23343.9	45518.3	65906.8	3283.13	9976.1	2259.89	30072.9	18686	2206.22	3664.66	7084.72	6914.58	50193.8	80994.1	156780	77763.8	275983	91562.2	151838	33917.5	54261.7	261780	56239.1	281373	63289.3	430165	208908	281004	5176.83	53322.1
3831	Com_3998_pos	25662.4	14160.2	22049.1	10719.4	23029.6	15724.4	11993	32516.2	15298	38537.3	13369.3	15316.5	13962.4	20958.9	20233.1	14960.5	12410.3	21735.6	9751.54	23143.8	37155.3	21593.9	9733.21	7717.38	8868	19063.4	71228	14681.9	11107.4	20386.3	165688	227057	191284	207696	100439	228874	51943.9	95504.1	297273	38802	93325.6	120202	246700	90537.4	73211.6	207463	371435	220069
4582	Com_5691_pos	7417.44	5378.37	6570.2	7050.68	6437.89	4750.84	5608.49	6506.05	5495.24	5941.47	6334.33	5632.29	4788.8	5193.21	5001.45	8018.78	6044.82	5711.18	4888.62	4314.88	6528.76	5931.23	4966.28	5057.89	6017.19	5755.86	4427.68	5293.4	6966.46	6579.04	6820.95	15391.3	42989.6	36028.7	25678.3	42569.9	46729.1	24274.2	9020.92	27846.4	7924.61	36873.1	6829.93	9756.34	43090.6	24265	27957.5	182422
4700	Com_5984_pos	60464.3	20132.5	32976.3	19023.9	42589.4	107723	28049.8	50190.4	23474.8	21801.1	36572.9	55561	97690.7	65359.6	75558.7	52461.2	71746.9	58080.8	16907	72243.5	44800.1	51494.4	57919.1	54247.5	16336.8	29796.4	117327	91718.9	17972.8	19325.7	79010.5	34182.5	96653.2	21633.6	50650	53738.2	107040	59999.8	63406	86156.4	16144.5	38987.9	27527.3	66577.3	64349	38619.2	129119	71705.8
2247	Com_11615_pos	46015.9	27085.1	10602.4	41251.9	60843.5	107509	47028.1	50656.2	44967.7	11999	41538.4	9630.62	31785.5	30629.2	25179.1	42871	15335	33049.7	35500.6	14305.8	11016.9	28952.3	72523.1	63883	15662.7	51990.5	13145.3	15041	28452	34343.3	31347.3	11963.6	55885.3	12225.1	27529.3	19861.6	16966.4	12174.6	51969.9	22070.4	14874.2	38243.5	57869.3	42776.1	14134.6	61255.8	17016.4	9991.81
1338	Com_3118_neg	13476	5909.87	5639.97	3903.86	3208.86	7206.91	5809.32	2773.69	5550.74	4504.93	7144.51	4035.66	11284	8238.42	6668.73	6966.52	11588.2	3470.76	8481.27	3538.96	7406.85	10181.8	4507.73	4021.94	20826.6	6727.48	3489.82	7612.1	4248.91	4407.54	2672.26	2491.63	5797.15	10439.5	6101.7	2906.62	3141.65	4069.91	2756.39	3066.08	6041.88	5072.26	3978.36	11196.5	5449.37	11609.5	11830.4	3393.12
1425	Com_3275_neg	3394.2	2286.06	3318.79	2240.44	2714.98	3424.33	2993.84	1835.83	3469.98	3482.19	2873.02	2995.56	3149.6	3834.88	12899.5	11075.8	5313.77	3890.03	3789.67	2187.81	9217.2	5783.53	4641.73	2953.4	1789.85	3387.39	10188.2	9366.83	3175.17	2330.8	2229.79	3094.04	2159.46	2831.47	6417.99	3795.98	3030.65	1503.61	2995.29	2739.73	2201.91	4127.05	2215.76	2131.01	2123.35	3102.77	2630.96	2024.03
4627	Com_57_pos	287388	64692.5	215417	134073	291234	76010.5	231336	430826	215624	757313	215377	350015	350633	153829	102739	166140	163842	195928	122075	599999	540472	84949.3	272393	201097	320990	495761	417642	276509	313586	71067.3	1.22806e+06	2.86717e+06	2.00099e+06	2.07087e+06	2.58289e+06	754321	4.13661e+06	791621	1.45391e+06	4.52385e+06	1.67935e+06	4.53814e+06	1.32863e+06	970283	5.71322e+06	3.11586e+06	3.13922e+06	1.40572e+06
2848	Com_1681_pos	12342.8	9104.14	13161.6	19444.4	8831.67	8712.99	34016.7	11403.7	16934.6	40976.3	13021.3	9172	9404.74	24503.9	19506.9	48477.6	9714.87	9257.88	7270.65	33199.9	23021.8	19512.8	11760.8	17140.7	8057.92	8504.37	15590	13531	23253.9	22877.3	8657.67	7599.99	61027.5	6987.35	11195.5	8677.99	11337	9249.51	12063.7	8333.46	15873	9100.62	10754.6	8844.01	9669.36	8194.63	8904.44	8206.7
4806	Com_6278_pos	232421	1.03229e+06	96119	109847	98247	70428.9	79617.4	464333	545997	102141	358031	254049	73205.5	80724	471389	312538	134219	558093	77715.4	82161	84436.2	71380.2	671629	100052	546713	507788	93102	85893	112155	99644.1	112852	5.42246e+06	1.85143e+06	2.59122e+06	4.12303e+06	4.37891e+06	3.27424e+06	100457	149909	131278	246528	3.54011e+06	1.22982e+06	5.1417e+06	3.98545e+06	97449.4	123422	109386
5466	Com_796_pos	5774	4658.53	5578.96	19723.2	5064.56	5264.57	11876.2	12933.8	5983.61	24912.6	9963.23	5488.62	11979.1	7440.03	12898.1	4218.15	15144.3	5696.94	6725.37	5654.79	5462.41	6713.36	3607.89	3942.18	24626.2	4192.87	3246.21	8732.16	4415.04	8574.17	14588	36900.9	40671.4	80882.8	46651.1	29375.4	47767.5	14299.8	20197.9	187873	8180.98	43808	18563.3	369153	122449	30472.3	234497	12059.9
2829	Com_1645_pos	368220	163637	188709	655265	171233	624509	1.57687e+06	511555	956383	1.7264e+06	888487	408720	864717	1.5958e+06	442314	2.47735e+06	355285	566312	429974	1.48278e+06	1.52158e+06	907034	1.01847e+06	1.4395e+06	234490	334079	899555	1.02532e+06	458256	191889	230284	306456	2.95172e+06	294521	342433	324765	364895	322322	269219	533564	142496	220966	895335	280166	634023	301887	354762	325533
1434	Com_3294_neg	16426	19025.6	11921.3	18254.7	11242.7	15512.2	13378.3	1627.45	34662.4	16017	10016.1	23787.8	39411.3	17219	5103.35	30822.8	8748.82	25692.1	27392.1	44752.2	64646.3	2508.67	11331.5	1839.45	29358	21843.9	1679.77	3191.6	7794.96	7149.46	49038	79629.7	155035	76836.2	273972	90300.7	150399	40410.1	53304.1	260092	55114.9	280011	62369.2	427156	207347	279163	5907.65	63727.9
1642	Com_4352_neg	5607.58	3280.46	2420.5	3596.77	5362.91	1804.34	1691.18	4636.45	4221.05	1578.02	19252.7	2698.82	1370.42	4922.37	7001.5	1963.46	5376.04	4956.31	1220.55	1212.18	1874.81	3405.37	1351.81	6727.06	2652.21	2746.09	2219.35	2410.69	1217.97	1612.31	2902.84	2940.89	2092.74	1488.26	4440.94	1635.75	2018.21	7963.26	1575.73	1434.89	1582.98	2993	1904.18	1945.14	1410.41	2230.71	4835.17	6253.94
45	Com_1075_neg	4517.48	2026.86	15740.5	21865	2496.8	2716.55	2968.75	1989.32	2646.7	3181.32	106635	8816.36	16536.2	2306.66	2659.76	10454	3582.16	2429.2	7405.41	21787.6	2961.95	7261.3	1804.85	2091.01	5210.76	2823.53	6343.13	5606.31	3084.86	2439.49	2481.36	2989.34	2783.63	20061.6	2415.76	2504.05	2982.83	2092.52	2246.08	2105.32	2577.21	2286.93	2230.39	2484.55	2954.88	3459.05	2410.51	2239.85
4124	Com_465_pos	6223.3	5.99922e+06	15396.2	8096.04	5853.88	4149.11	7708.96	8641.17	54449.1	9222.52	7591.08	4798.48	51071.5	4687.13	3696.9	3920.7	43648.9	4586.24	4777.91	4712.53	7174.1	5382.47	10942.2	3896.71	4484.64	4304.01	4398.24	5490.21	5638.9	9058.5	10160.1	5032.88	5086.86	4195.4	4952.59	5199.85	7581.18	9192.56	12152.4	26321.4	7708.16	10294.1	5215.18	6864.99	5325.5	6452.9	5894.86	5437.38
5136	Com_7023_pos	139215	269773	940338	144291	157654	273265	341012	400481	383469	1.77974e+06	130952	589154	591454	384701	384357	133201	207985	358705	114257	1.07014e+06	900736	152994	573680	143581	399587	611922	1.02372e+06	301703	489898	72616.7	1.33066e+06	3.42531e+06	5.46122e+06	7.04604e+06	3.16998e+06	2.2323e+06	2.09683e+06	931790	8.56698e+06	1.04671e+06	833525	1.53019e+06	3.38619e+06	2.08423e+06	2.86797e+06	5.90647e+06	1.02421e+07	4.08096e+06
1388	Com_3209_neg	20163.9	15430.3	25641.4	11622.9	11326.9	16029.8	21778.1	17371.1	17247.6	9362.51	20882.7	16849	35356.5	13130.4	26065.6	16459.8	15024.7	12260.3	15737.1	24952	15570.2	22411.9	11366.8	28979.5	12811.3	31005.6	17853.2	10484.9	11488	9864.78	21901.2	25042.1	16471.1	16158.5	11302	15626.1	18756.7	15279.1	19433.1	18954.9	16927.7	13199.6	20222.2	12386.6	22015.7	12814.5	24475.1	9789.73
3608	Com_346_pos	149630	281125	954959	163151	166210	282072	351594	407262	391979	1.79775e+06	140346	604433	599735	391738	390307	139396	218310	365496	120416	1.08228e+06	916846	159442	579266	149868	406659	620703	1.03531e+06	315791	511152	82803.3	1.34304e+06	3.45699e+06	5.49553e+06	7.09959e+06	3.19253e+06	2.25286e+06	2.10805e+06	942965	8.61177e+06	1.05824e+06	843135	1.54534e+06	3.41412e+06	2.1096e+06	2.88785e+06	5.95568e+06	1.0304e+07	4.10861e+06
2372	Com_11882_pos	4580.79	3578.73	4141.82	5174.37	4402.03	3037.25	3285.53	3911.73	4076.19	19754.5	3188.66	3658.29	10992.2	5373.53	10901.6	3722.83	3722.25	7817.55	3638.15	5470.39	6359.4	3895.55	3367.86	3868.88	4536.77	3755.14	2890.38	3735.43	4611.51	4535.78	41368.7	4162.24	99338.4	18518.3	27986.1	33330.2	26542.6	10797.6	34768.1	171115	5490	5840.42	11201.2	5638.42	99639.4	46932	6582.9	196331
5854	Com_943_pos	14035	8137.54	54875.9	13079.2	13043.2	6118.08	7126.42	6893.62	7269.76	7758.21	7417.66	76404.8	5578.98	7213.74	7562.16	7278.18	7056.51	7033.06	12527.8	7439.19	9722.92	8274.48	10728.8	7254.69	7211.46	11033.3	6164.7	9592.49	11035.3	10483.8	9701.35	7841.57	11201.4	8895.37	11347.9	10000.5	9084.29	9253.69	10720.6	14171.8	10890.6	9179.94	9606.48	13156.5	10893.9	11621.2	14551.5	10636
297	Com_1476_neg	2175.56	1545.01	2278.82	2477.19	2234.23	1935.77	1981.12	1482.17	2081.86	2778.59	2308.77	1905.48	2306.96	1758.02	2249.39	2714.09	2425.9	2344.87	1874.16	2163.97	3713.2	2914.42	1356.02	1684.1	4741.95	1543.45	2362.89	3649.73	1528.14	2220.02	7823.24	13851.2	9546.33	49768	29392.9	22616.6	22483.1	9310.64	9570.05	16904.1	8178.7	22053.3	9403.45	28943.2	5263.03	27519.3	51561.2	23794.1
3978	Com_4317_pos	7867.31	5203.77	8139.96	8015.47	6841.42	4190.15	5870.59	7057.4	6668.31	30573.4	5692.33	5892.47	4814.04	5652.35	5130.82	4619.95	6056.68	6323.61	4688.12	7546.24	16804.5	7276.46	5765.7	6989.72	8412.8	6673.33	7122.5	5351.48	6646.21	6604.45	20608.3	30688.3	27974.3	19934	74206.7	16270.9	26101.3	38108.1	12170	15863.2	61709.3	592801	9634.55	74231.9	61514.4	89380.4	143878	17708.3
2467	Com_12129_pos	34946.5	30031.6	37985.9	60298.5	22779.1	37399.6	18395.2	27202.7	48713.8	44511.7	16962.2	31835	23871	20041.5	28335.5	13015.3	842825	39769.7	17027.4	15867.4	22890.6	21346.4	38461	24855.8	79811.1	19456.1	27359.6	18612.2	183715	73154.1	34571	19897.2	26039.4	15435.9	53460.3	49641.2	27964.9	23362.5	36166.8	57933.4	69437	40576.3	36869.5	58250.8	77528.7	48373.9	62737.7	24592
2209	Com_11539_pos	4287.51	3688.91	3423.28	6082.79	4662.1	4771.46	4239.69	5440.04	13805.6	6038.88	10167.8	4890.03	8527.48	6406.64	4240.52	4537.06	4466.17	4510.69	3967.43	6452.79	5855.25	3462.88	4541.14	4764.66	3541.81	6230.95	5922.74	3882.5	5113.47	4080.62	3710.49	3146.32	12215.2	4761.1	4171.07	3048.42	3264.33	4016.56	4228.23	4871.12	4991.38	3850.15	3959.13	5183.74	5068.39	8231.52	6453.28	3848.05
5046	Com_6798_pos	5786.15	4728.65	5368.13	5739.04	5387.91	4414.51	7298.1	7994.18	4459.63	8845.41	6983.57	4649.43	9143.07	4529.29	4128.1	4580.66	5084.48	4487.04	5679.04	4594.33	7803.89	5641.6	4126.31	4433.86	10743.6	5460.33	4100.5	7085.34	5345.35	5187.95	14773.7	8952.15	13316.8	4232.06	248398	38049.6	5017.26	4942.61	138592	5135.33	6650.47	127906	5594.22	91230.6	6425.46	5755.68	6643.39	5644.79
936	Com_2452_neg	2.93488e+06	307298	624626	132120	507009	1.13362e+06	1.78482e+06	3.18677e+06	727690	476513	990382	812428	1.32616e+06	1.98676e+06	392811	1.70257e+06	624239	439640	2.05095e+06	131812	137627	1.8171e+06	574480	2.20096e+06	998569	2.29429e+06	391835	572011	65590.2	143343	1.82836e+06	2.33904e+06	6.58386e+06	1.68722e+06	499545	189223	1.58203e+06	1.18719e+06	412187	813164	85414	514093	295107	110216	582057	255286	2.35997e+06	109320
5798	Com_8811_pos	52300.6	44491.7	28456	41591.2	25872.5	35842.4	26922.6	13305.9	84493.1	42856.8	14401.7	49988	90866.9	29333.8	12781.6	34095.3	25169.7	35861.8	48455.9	120270	110924	15951.9	26697.7	13201.3	73298.1	56342.7	10378.6	11525.2	30633.2	19942.4	114529	133579	294052	134008	448972	187990	204014	81717.7	113039	593679	139550	582894	196899	960525	522524	521656	16653.9	185282
1096	Com_2689_neg	1976.35	1465.08	2916.97	2626.73	2100.77	1784.01	1874.34	1514.93	1917.75	2467.44	2211.86	2189.4	2916.42	1811.69	2628.34	2731.71	3386.48	2132.43	1823.45	1872.57	2578.62	2333.05	1323.41	1913.64	1350.25	1659.8	4828.87	2459.38	2022.26	2272.84	2034.26	4754.74	2136.81	1699.14	1975.24	2909.47	4452.18	2191.78	2630.29	3104.97	1954.84	1916.45	1708.09	1923.11	2841.24	2874.49	6089.62	1976.94
887	Com_2376_neg	107932	205304	44736.1	45371.8	54199.3	47259.5	50362.2	157814	140925	55602.5	164662	133082	45807.3	54184.7	176238	123884	84544.8	150358	51722.1	37038	51376.3	65647.8	154052	57735.1	63186.3	119296	46039.3	52624.3	28131.4	39386.7	51034.3	2.70609e+06	603691	842732	1.12549e+06	1.39899e+06	1.37485e+06	42365.5	49807.5	69892.7	56697.2	1.10312e+06	200397	853990	792606	158549	45482.4	69109.2
650	Com_2010_neg	7521.39	45625.9	7235.53	15554.7	3996.42	2749.32	10977.1	10873.5	8996.25	53153.3	8326.2	16700.9	13410.4	8831.94	7460.71	6564.42	5224.93	13648.2	26193.5	73749.3	20319.1	4427.92	3314.62	2651.04	43561.7	6129.2	18981.4	3530.87	6135.03	5172.7	52255.5	114633	510103	396931	29850.9	14958.8	82522.3	21885.8	27287	224514	84869.5	105597	20094.8	55547.3	139427	6265.97	24943.2	112032
5398	Com_7790_pos	5335.26	4747.45	7365.02	5888.74	5294.28	1.61134e+06	4968.19	5311.04	4623.52	4907.38	4308.77	2.37495e+06	4825.94	4390.9	4378.83	4467.48	4297.3	4491.8	2.74346e+06	4004.02	4656.96	5186.15	4776.93	4765.27	5306.33	4697.96	4265.55	4508.37	5385.3	5310.92	5629.6	4229.77	5344.61	4461.54	5183.47	1.77265e+06	4870.41	4614.8	5963.78	3.05398e+06	6033.85	5345.25	5373.74	6327.14	6.49574e+06	5280.17	8199.79	5773.31
4510	Com_551_pos	14035.8	10246.7	14638.2	13674.4	13488.2	8189.64	10356.4	11052.9	11982.4	18385	9700.61	10043.9	11667.4	10907.3	13352.1	13314.7	15782.5	11173.3	12096.7	20485	14813.1	13792.1	11358.1	11310.9	24751.3	20700.3	10788.1	11006.9	11684.3	11457.2	12463.8	27601.6	633853	24784.2	49961.3	13148.8	18171.5	77604.6	26267.4	22335.7	17780.8	32668.8	14086.1	49735.9	41855	48486.8	145623	20260
4525	Com_5555_pos	6357.04	4323.96	10585.8	8412.08	6084.22	4764.14	5743.9	4676.79	4912.96	9162.16	5103.37	4748	10284.4	6526.98	5631.31	7667.99	5120.97	5221.39	5448.24	14928.6	7467.34	4847.29	5610.5	7329.52	4949.59	8258.6	5506.58	5309.95	5816.73	5358.28	24140.8	4746.22	22281.9	23321.1	47318.4	4803.97	15505.3	9348.51	6607.21	96554.4	12425.9	91217.9	7938.82	35098.7	22252	32863.6	592531	29714
5090	Com_68_pos	152068	31368.4	48168.4	37387.4	33778.7	44080.1	42681.3	23305.4	67729	32254.5	42059.5	44537.5	78048.5	60524.5	23322.7	46955.9	124799	31755.8	42962.1	33038.5	73251.1	34256	37003.7	43516.7	13329.9	40581.3	25631.4	41270.8	22388	38613.6	42715.5	35046.1	111277	78591.3	73763.2	26305.1	32046.7	61907.7	48462	64372.1	44732.1	23327.7	45605.4	90697.1	41295.1	128081	39053.5	55153.8
2804	Com_1568_pos	66910.2	39280	61699.6	46240.1	34120.5	56537.9	71531.6	45200.1	50087.7	217819	67204	65354.2	255410	65587.9	69411.9	58081.3	61695	95024.3	47979.9	85676	103565	62740.3	85715.4	63005.9	66288.3	93274.4	44021.8	81262.7	46102.7	33047.7	307857	212988	353321	531197	1.09835e+06	120111	207310	68407.5	498718	157196	301712	292462	147727	159609	630890	1.75408e+06	3.22687e+06	365056
2364	Com_11867_pos	5608.17	4488.71	4202.33	5488.17	5213.44	5201.68	6070.25	5506.34	5990.86	6109.55	4802.87	5879.46	4314.32	6309.58	5025.56	6583.58	6323.25	5487.13	4286.19	3257.25	6460.67	5865.46	4683.22	5381.07	3449.93	5353.46	4284.8	4870.51	5090.76	10296.9	7875.87	11915.9	26291.9	15445.7	62817.6	17663.1	35188	4813.61	12271.7	71609.2	12038	35728.3	12207.3	15401.7	32523.9	87645.2	78304.8	168439
5250	Com_7341_pos	6042.45	7121.29	9136.44	5517.81	7278.75	4697.9	5581.97	4984.54	7038.53	8504.9	6446.75	6857.94	5150.3	8241.61	5620.88	5117.76	3592.86	7136.95	5952.26	6059.23	5858.56	5224.19	5218.01	7690.61	11745.9	6604.38	6335.59	7222.27	7104.18	4793.53	30069.9	56581.6	77809.5	5562.9	9970.6	85479.7	29565.2	24154.3	43536.9	94381.7	5469.51	81725.2	7429.42	19853.5	21427.5	8813.39	238670	28799.4
2606	Com_12476_pos	44080.5	27189.9	27189.6	87466.6	136964	33315	39282.8	88861.3	66827.1	315974	90349.6	143496	72049.9	20631.2	48566.1	37296.2	40513.9	80288	19325.7	208805	119133	21102	87352.5	38668.3	1.35009e+06	47403.7	88807.5	45571.9	113727	51842.1	967279	1.28342e+06	410439	2.38328e+06	1.45328e+06	250241	658353	768034	157583	1.52105e+06	803640	2.37703e+06	241109	485365	1.644e+06	298999	1.31688e+06	1.00689e+06
604	Com_1943_neg	475730	588943	6474.73	4561.94	5629.05	4068.62	4278.01	300181	408919	4973.76	72898.6	202766	6977.38	5346.59	611667	839850	6260.86	480951	3611.94	4279.58	5520.89	5881.22	387379	4441.27	423390	858532	6514.64	4938.63	2494.16	4756.65	4824.64	1.26523e+06	3.01265e+06	926910	1.72401e+06	3.42063e+06	3.60273e+06	5030.29	7605.75	3229.92	966293	1.4918e+06	769572	1.54044e+06	1.63547e+06	8287.87	3226.55	4356.42
5623	Com_8362_pos	13341.7	22177.9	14649.5	22757.6	24732.6	11279.7	23550.9	26694.8	24537.8	43164.5	29072.8	20507.2	19091.7	15643.6	25762.5	14974.2	19182.3	15373.1	16656.1	15655.8	28127.7	16189.1	24521.6	8904.41	245369	18440.1	9021.28	22164.7	24085.2	17471.3	29023.7	9740.42	16183.8	10585.8	26383.3	30657.3	24392.9	14714.5	25685.7	20928.5	16432.6	28208	15817.1	22850.8	31017.8	16657.5	39632.9	11838.4
3213	Com_2561_pos	50045.2	37707.2	138834	72377.3	81011.3	64767.9	35522.8	70882.4	49163.1	196440	98236.3	115755	191444	33476.5	27135.9	21230.4	52881.1	94860.6	34576.1	420807	145125	39175.6	81648.8	70906.8	84512.8	110753	71668.5	23248.7	67409.6	58294.4	233052	693841	509172	321079	586264	139722	364741	442635	355555	813923	1.62356e+06	2.49681e+06	143548	628624	637203	331736	804635	686384
3821	Com_3976_pos	16302.3	13483.4	9934.27	14090.7	13016	13084.6	10159.7	8949.38	10674.6	10668.9	10438.4	11609	7201.69	10944.6	11045.5	10564.4	14270.9	14029.2	9814.62	8001.9	13036.3	11962.8	13546	11855.8	7374.31	10306.6	10130.5	11001.3	13690.9	17580.2	9991.76	12174.5	12851.9	11269.7	10404	11639.8	14823.3	9855.86	10001.1	10076.4	16988	7942.7	11383.9	11741.8	11153.8	13594.2	17461	10642.3
1553	Com_4217_neg	4118.22	2162.13	7871.57	3352.43	2821.96	2759.31	2666.31	2002.43	2866.84	2708.41	2990.39	2593.61	2573.24	2375.77	3917.84	4381.77	3345.94	3567.96	2394.63	3672.6	3341.39	3381.83	4885.45	2531.33	1655.5	2416.1	2254.95	2931.86	2046.8	2937.46	3011.63	3680.09	3188.09	2459.47	2882.66	3248.72	3721	2254.29	2504.74	3593.5	2948.28	2924.21	2597.62	3666.08	2739.3	4427.49	5985.96	3175.07
5874	Com_98_pos	16149.9	11869.1	15881.1	8303.69	10944.7	6080.89	14662	17832.3	14418.1	71065.7	12271.6	11519.4	39876.3	9352.36	25759.4	3165.44	12948.7	10211.4	6248.14	49853.6	40188.3	5041.34	12834	26063.5	24466.1	55393.5	12477.8	6475.15	10022.9	5897.27	100897	131606	77925.9	16594.6	119900	38178.6	77878.1	56959.7	158694	249344	128403	332874	42417	100396	532495	113905	261599	40271.1
617	Com_1964_neg	94455.7	73832.5	34854	32470	138381	42185.9	10398.8	8100.31	46515.4	36580.7	98017.9	24420.2	61932	35584.3	92996.8	71912.4	46351.4	34254.6	295092	66754.7	11663.4	103852	180116	61766.4	15661.5	262366	28310.3	66458	24777.2	29730.3	44784.9	37996	165200	44379.4	85116	62513.3	200572	30264.8	109345	65272.9	45037.5	149204	257423	219162	18543.8	687092	31308.4	16529.9
1924	Com_701_neg	2968.14	1800.5	2735.44	2741.12	2364.69	2755.23	2315.57	2092.39	2185.35	1960.91	2149.14	3120.9	3418.64	2027.06	4072.04	3114.77	2156.34	2035.59	2405.89	2035.33	3650.33	2900.57	2340.43	1527.02	3964.54	1828.19	2592.39	2714.9	1787.87	3581.65	2239.34	4592.44	2452.7	1582.61	3065.29	1882.85	2355.24	1529.81	1736.11	3374.82	1964.23	1630.44	1795.03	2348.89	2175.85	3850.38	2567.15	2330.2
2640	Com_12576_pos	5732.54	5166.3	26874.8	6262.19	5383.78	3970	6083.88	7235.3	7179.43	14299.2	5692.05	5337.12	8376.47	4561.29	3774.13	4526.46	4072.4	7764.24	4588.18	11998.3	8211.31	5341.75	6160.59	4710.8	17518.8	5261.38	3805.46	5175.46	27344.5	5310.84	15972.5	44280.8	58681.9	16806.1	43374.7	49416.6	79721.1	15728.9	22847	97434.5	38388.8	78364.6	15624.8	67698.2	125713	61795.5	61789.8	93775.6
3460	Com_3076_pos	6331.26	7503.1	5603.17	6201.15	7521.32	3664.13	6934.81	6839.45	14082.8	9598.34	4020.43	4940.4	7721.9	5024.81	14896	5417.41	22541.6	4336.62	14297.9	3989.03	34918.6	5860.09	4715.69	8193.83	22598.8	4664.47	3939.16	9326.85	6821.08	5446.1	21100.6	47418.7	219131	96135.5	13001.2	5895.58	30589.4	37063.9	6760.15	18412	29003	31308.5	6420.36	15137.1	43244.2	5696.39	26665.6	11807.1
1017	Com_2573_neg	1847.59	2442.85	1842.39	6303.85	2833.49	2222.72	3543.24	1308.08	11453.2	14977.6	4129.44	4992.04	11471.5	2109.47	2609.95	2858.69	2140.64	9164.93	1564.28	8954.37	25795.2	2142.07	6513.19	1449.13	10602.3	5111.4	1426.68	1915.23	1289.84	3186.22	23526.8	24422.6	3184.22	13305	82481.2	42575.4	22822.8	7308.76	23090.3	44611.1	16898.5	74027.8	36736.1	87459.6	13226	164690	3889.21	18083.5
635	Com_1989_neg	68670	47491.5	62077.6	25180.5	47372	51036.3	66523.9	48347.8	47407.2	70559.1	109064	287958	73692.9	69640.2	91941.7	25977.7	112371	150041	14391.7	12350.2	277687	66942.7	83279.8	68298.3	181441	34668.8	45660.5	48818	15741.2	21188.2	327328	515974	260716	443149	791967	1.06729e+06	843395	201715	422117	610031	23578.5	278022	111583	487260	461850	1.21202e+06	499721	709049
5492	Com_8015_pos	12259.4	13145.1	12986.2	9409.88	15118.4	10294.8	9113.1	8323.2	11800.1	25330.3	14026.5	12544.4	16522.9	13692.4	12702.3	9358.93	6906.55	12999	9848.07	12001.3	17880.5	12186.9	8954.25	18858.8	10736.8	15215.7	9662.62	12199.8	12347.2	8708.04	49585	84650.9	67449.3	18735.2	75163.1	21528.4	62056.5	42494.7	88101.5	141579	67420.9	473638	17431.8	36045.1	93423.1	112667	307487	44192.4
2068	Com_903_neg	56852.9	13584.3	139386	27660.3	90259.4	71600.8	39416.7	59179.6	63921.6	63074	121852	113935	92415.3	57278.7	86239.6	46706.1	111591	117655	38661.7	21234.9	92026	90127.5	69446.8	79145.5	186164	36792.2	59068.5	76205	17291.4	24469.5	143937	237622	120852	247663	216877	358857	305802	148395	173082	294453	25900.5	247067	60703.3	228243	153822	286913	267294	219384
1363	Com_3152_neg	1797.17	1292.47	1812.1	2005.12	1753.74	1559.31	2168.83	2491.91	1649.01	1453.37	2251.79	2018.88	2954.62	1463.44	1743.54	2215.76	1912.82	1756.72	1462.28	1688.19	4108.54	2116.46	2641.79	1608.38	1833.55	1330.04	4196.99	1659.91	1174.65	1851.15	6865.72	20548	17705.1	16428.3	20344.3	9243.97	13814	5244.5	23197.3	10019.8	3478.78	14541.8	7924.73	11330.3	13635.4	18221.1	15963.1	12638.5
38	Com_1065_neg	2473.38	2566.26	2324.46	2459.01	3612.71	2072.47	2096.18	1537.29	2425.29	4971.23	3182.31	2131.83	2840.77	1958.18	4950.44	2861.54	2508.17	2557.09	2007.11	1604.98	2651.83	2601.67	1472.47	1808.69	11216.6	1890.9	1742.04	2266.17	1478.31	2330.12	2575.55	11955.1	29438.6	19289.1	23489.5	18713.4	30451.6	3978.58	8781.63	46543.4	2487.14	22483.9	6654.32	38999.8	19535.8	33720.7	29667.7	28384.9
4994	Com_6662_pos	12436.9	13962.6	12235.8	12154.6	16650.6	19787.1	29353.1	33664	16831	34888.3	26571.7	16010.9	33227.8	22362.2	19137.7	17371.3	26487.3	12983.3	22474.9	18183.1	29915	12147.9	12587.1	13463.9	28026.2	14103	25083.4	21144.5	11710.1	12013.7	35097.5	66063.9	64671.8	63566.5	494821	71412.4	65826.2	78094.4	51153.5	46458.4	63513.4	485950	32516.1	198536	129591	617774	462868	57239.6
1516	Com_4156_neg	15866.1	2541.11	8736.93	4680.89	7688.69	7383.17	4850.36	3028.89	16729.9	34753.8	4956.09	31977.3	14165	3758.68	20753.8	5982.52	23199.2	4356.4	3945.09	20094.3	5740.39	17455.8	4438.12	7251.01	10018.2	2891.42	18547.4	8107.49	2329.48	3675.83	18815.8	7884.4	95402.1	56524.6	187946	103461	10594.2	12641.8	96049.9	76307	6714.15	31006.6	201795	354639	18065.5	13119.7	29081.8	33012.2
1583	Com_4259_neg	2594.51	12255.8	1942.34	6819.08	5214.16	2011.31	6822.8	7693.45	11197.7	23327.4	8757.59	2724.36	7178.81	6313.8	12203.9	16601.4	3018.96	6450.07	6236.53	30932.6	15759.7	2046.58	6053.05	11243.3	6370.45	8449.81	22117.1	5517.93	6813.92	4121.46	2123.63	3871.51	11480.5	3230.74	3684.76	1911.93	2306.93	6667.78	3864.91	2997.4	10696.4	11335.6	11747.3	3348.24	8315.46	5841.63	14825.2	3465.88
3441	Com_3026_pos	9701.49	23910	17835.2	10684.9	10018.7	9511.65	20677.4	22800.1	14550.5	17721.7	16374.5	8713.29	20202.6	11742.2	7919.93	12268.9	31481.2	8582.9	14454.6	12070.7	48303.7	9255.53	8338.12	7399.54	28217.4	15391.1	5055.93	14636.5	8092.44	7217.45	24806.1	66570.3	457880	181782	10132	6231.39	30097.3	38729.3	10644.7	8493.85	18295.9	19307.4	8624.91	13888.5	31422.7	5967.4	32296.6	15797.2
4762	Com_6122_pos	10261.1	16021.6	9317.83	10293.2	76942.3	9369.62	18972.9	52808.6	23157.5	75148.7	16085.5	10311.8	8125.08	10498.5	74925.3	9694.71	15983.8	10226.6	9352.62	8085.32	22926.3	9118.59	20780	14467.7	328130	8524.21	6314.64	9919.26	13157.4	12552.4	45367.3	32263	140824	256523	232446	89866.6	63696.2	92075.8	907800	127462	28705.8	69781.5	669289	479802	1.03076e+06	346643	176428	155687
4283	Com_4989_pos	5392.74	8256.69	6010.37	6369.34	6367.4	4126.28	15122.7	18251.6	15198.8	79099.2	12038.8	10331.5	17964.4	33734.9	6475.34	7450.06	5400.39	12272	5090.89	27713.1	15405.1	19975.6	14133.6	7407.82	11512.5	28369	7355.96	6943	10060.5	5525.68	26107.8	56911.2	103205	86674.3	157739	65245.2	64699.2	22468.7	45236.7	66374.6	6122.82	63366	31088.4	454086	58939.7	190482	281124	59873.4
4821	Com_6301_pos	171414	75344	100541	31771.3	67097.8	396311	614717	564148	34741.4	92265	60402.3	115913	44725.2	110666	141370	119469	170288	138486	78854.3	53213.5	111253	141794	98399	97268.6	63510	50957.7	43040.8	94261.7	29603.3	56589.1	212644	127746	121529	52367.1	100674	155977	151191	93952	122166	67039	71029.9	61519.8	76360.8	108160	107515	180107	82916.2	116436
2021	Com_838_neg	3499	1451.89	4215.64	2261.77	2675.32	1817.82	1943.81	1368.22	7264.88	19114.8	2028.47	8500.65	5410.09	1669.3	1983.43	2492.93	2985.15	2015.81	1698.39	6296.56	2444	3959.47	1280.48	1878.93	5970.68	1495.54	8226.58	4341.23	1331.8	2063.64	4342.26	2541.38	35612.1	17794	84774.1	25232.7	4640.17	3921.17	11381.9	19846.2	2593.55	9953.29	68236.2	122620	7651.78	6136.38	16917.4	7818.53
3287	Com_2721_pos	9190.75	7200.39	7355.85	8135.97	7932.48	6210.57	9674.55	17422.5	8603.5	10424.1	8439.22	8246.65	8611.61	8071.8	6581.98	7220.15	8141.17	8302.81	6838.81	5962.28	24056.1	8590.51	7051.22	7409.78	19385.6	7550.12	6339.7	12999.9	7752.31	8297.59	20726.6	150632	80914	80260	59247.4	45650.7	48831.5	21171.5	16228.5	15744.6	23771.8	33440	15872.7	47816.9	38578	28958.7	72572.9	243129
4842	Com_6346_pos	13775.3	26045.2	56988.7	64015.9	43210.1	31301.9	12019.1	38061.9	77056.6	103717	30499.6	55909	24479.7	31632.3	28028.7	72053.7	43550.4	26253.7	37507.5	109484	27871	27062.3	29723.2	7869.47	7213.07	41242.3	51248.3	65981.7	132660	37502.5	29169.9	34899	18581.4	62839.4	27366.1	24429.4	10494.4	15360.9	15257.7	65405.2	10200.2	46121.3	41512.2	23637.9	89195.6	18905	30381.5	45567.7
3275	Com_269_pos	11368.6	15615.1	15879.6	19314.1	13039.8	8691.21	14305.1	13509.6	12861.1	38474.9	12053.4	11535.3	12080.5	12486.2	8978.99	8251.12	8856.67	14837.4	10723	11618.4	17917.2	10966.9	9541.04	12151.6	23701.6	10829.8	8956.63	13362.7	13292.3	17091.7	50938.8	49471.9	41946.9	146247	343668	57191.6	74473.2	12244.4	25073.9	21137.1	49635.5	53689.1	19033.8	99482.9	58792.6	185553	290333	82608.9
3926	Com_4183_pos	1128.7	848.447	1320.29	1217.99	973.166	731.313	820.887	823.71	865.802	727.048	723.526	1087.87	687.918	911.475	773.592	747.592	852.858	847.529	831.164	800.711	944.169	940.592	802.134	836.969	871.017	815.394	1089.45	839.742	1230.1	1092.87	986.635	5675.85	5122.32	897.599	4282.52	41809.9	983.563	874.897	1309.96	7675.14	1741.3	45455.5	1067.69	5476.4	2092.44	5628.51	1581	1772.54
4684	Com_5941_pos	20714.6	5734.23	16517.7	24607.2	22757.7	10510.9	11665.4	16984.1	69234.1	84769.5	15631.2	36317.2	4092.27	10171.9	9629.92	12932.2	14063.8	27769.9	4601.2	42765.2	94842	9130.5	21032.9	5576.45	82344.3	14752.9	24395.8	16374.8	35621.2	19793.2	187028	230165	64495.3	407569	232695	48292.2	86887.3	109178	31927.8	259909	145520	143672	89215.6	277980	507092	162692	70827.3	242180
5024	Com_6727_pos	8130.83	5676	6267.3	9210.87	6739.96	4781.23	5394.12	6420.13	5823.95	6181.17	4719.65	6170.99	4359.71	6179.75	6142.12	6144.46	5342.59	5551.68	17303.3	5948.31	6924.16	7199.2	5588.63	6264.29	5886.07	30025.2	4940.23	6186.25	7263.86	6625.31	7492.19	6901.07	7522.7	6945.15	8462.19	6905.13	6921.81	6988.5	9877.98	10918.2	7810.84	7139.32	7161.41	12236.8	8752.37	6966.15	17841	7804.98
5321	Com_7581_pos	928619	559753	1.33528e+06	1.34123e+06	2.39977e+06	787824	1.52258e+06	1.44501e+06	2.6223e+06	4.42175e+06	3.58619e+06	3.55835e+06	1.80189e+06	2.12908e+06	2.01495e+06	656830	1.96925e+06	1.2433e+06	369743	1.77739e+06	3.04604e+06	1.29082e+06	2.04537e+06	1.64888e+06	2.43287e+06	1.91707e+06	2.78278e+06	1.77856e+06	227089	553152	7.44479e+06	8.91408e+06	1.16225e+07	9.57913e+06	1.70297e+07	7.39585e+06	2.15066e+07	1.42656e+07	5.56161e+06	3.12002e+07	3.83005e+06	2.44005e+07	3.14001e+06	1.55942e+07	1.44348e+07	1.03586e+07	1.62076e+07	9.4461e+06
4760	Com_611_pos	15302.9	19587.2	14712.2	16180.5	14481.9	22180.6	21480.1	11603.4	21479.3	11866.8	17278.4	10266.9	15663.1	24143	10757.4	13974.8	21433.3	12546.6	12675.4	11938.3	13569.1	11651.7	11892	12020.5	31790.9	16162.6	13315.5	11879.6	18733.2	19876.3	11320.3	9247.81	14635.1	12518.6	17540.7	10273.1	9616.98	13316.6	12187	11312.8	34771.2	10802	12705.2	17689.3	12224.3	15941	18973.6	15120.9
577	Com_18_neg	554255	671197	8463.57	7005.33	7077.24	6856.56	7088.42	345408	472292	8851.12	554167	279730	5479.29	4281.86	733663	954188	6949	562984	7365.93	9920.21	7896.85	9609.2	463412	7256.2	477527	1.0568e+06	5178.96	8798.48	3244.85	4357.11	4395.3	1.46835e+06	3.5536e+06	1.0549e+06	1.92906e+06	4.3103e+06	4.27064e+06	5492.27	5968.62	5915	1.05391e+06	1.70959e+06	949292	1.7229e+06	1.85813e+06	7477.26	5099.13	6860.81
1768	Com_466_neg	60783.4	16976.7	29626.5	3604.75	7792.96	17750.9	57752.2	132933	8545.6	3862.46	97672.2	68776.5	33628.6	23662.5	17469.5	6793.8	35006.4	32263.7	5914.73	7401.66	4398.7	16595	67457.7	140560	16585.2	60826.7	14355.5	27091.3	4191.12	16133.2	241713	185359	142596	558324	69381.8	237449	359623	289522	274887	509709	5261.51	335480	47644.8	127456	511165	53159.1	399356	219639
1934	Com_711_neg	5684.93	3118.67	4006.08	4391.62	3415.12	5576.21	5522.79	1906.97	6023.59	2974.98	6085.39	2508.33	8189.83	5602.46	3173.99	7245.32	7957.25	2412.64	7963.33	4350.8	4379.11	4827.56	4767.46	4539.13	17029.1	8119.21	3245.09	6148.36	3789.33	7380	3034.83	2397.71	5491.16	8913.19	4222.04	2729.97	3584.42	3801.55	2548.76	2857.27	8104.39	7522.27	4133.37	9122.58	2539.21	5790.18	11801.9	5039.92
4251	Com_4931_pos	145949	42070.4	43354.1	54859.3	29631.9	34304.8	26513.1	13597	37933.2	28816.1	30872.3	29362.4	54009.6	53233.2	16726.1	44654.6	85047.8	27999	30225.7	28248.4	62110.3	33125	29300.3	30915.7	6116.76	56904.1	26598.6	31534.4	18894	46744.5	29900.5	41364.5	67591.4	64503.1	36497.5	21841.6	29945	44050.4	40772.6	72820.2	31711.8	39145.7	35512.3	155927	35215.5	124057	56785.4	44673.6
1644	Com_4355_neg	51357.2	82952.4	103530	298092	61880.3	806406	36004.8	165325	154762	841623	36876.7	58803.8	253870	112962	103690	24752.7	141155	119168	77757.3	24991.5	43898.5	113716	172347	76735.7	85635.2	89599.7	157022	51301.9	344692	252689	38208.3	49432.6	23749.1	57237.1	168991	117110	73277	31296.2	87160.4	86186.9	260406	112258	32570.4	61862	24441.6	157036	63493.1	124265
5303	Com_7534_pos	9052.99	8684.93	8958.97	7445.51	10987	8172.2	6558.36	6650.5	8362.53	19170.7	10519.7	8391.62	12703.6	9922.02	8241.97	7040.75	5368.64	9524.01	6750.95	9105.4	14196.1	8820.71	6722.18	12245	8244.86	11439.3	7095.74	8471.96	9542.93	6972.54	34247.9	63731	50667.8	14750.3	56906.8	16531.4	40795.5	34817.4	61784.2	105317	47523.1	278556	13148.1	35700.5	65532.2	76738.1	208877	29624
664	Com_2031_neg	425852	565923	5577.82	5303.54	5385.89	4493.03	4484.59	318964	427988	4141.4	465236	205251	4279.45	4103.18	647940	829645	5724.4	503090	4104.77	3425.72	5777.13	5641.8	409386	3905.87	389906	904694	3919.51	4688.14	3033.52	4793.37	4895.49	1.2647e+06	3.081e+06	875655	1.66956e+06	3.46716e+06	3.57067e+06	3819.66	4304.07	4436.1	769355	1.4874e+06	777490	1.40548e+06	1.57967e+06	7618.47	4959.75	5332.49
1713	Com_446_neg	113802	23217.7	72167.9	63387.6	53770.8	118311	47293.5	40021.8	33856.4	31597.3	282591	139232	101965	85714.1	43059.5	56762	68057.1	97707.4	30489.9	58407.8	65220.3	62053.6	39935.1	45995	21414.7	61040.2	162644	33182.8	38332.1	65507.2	778142	542995	791146	715120	234841	398352	830701	277846	292555	916250	56055.2	772237	63133.8	112482	348255	723955	693790	334825
3964	Com_4280_pos	5408.79	3425.46	9817.43	3850.89	4842.56	6903.54	5036.97	4595.86	2869.29	8066.03	15612.4	4373.31	10110.2	1960.45	3069.74	1736.19	3452.55	4106.05	2194.81	1970.12	5433.43	4917.05	3087.13	2155.62	8676.23	2753.67	2410.99	3578.57	3006.8	2982.95	21784.9	14824.9	9639.46	8765.89	37346.8	13138.6	7839.53	22272.5	25555	10426.5	9556.74	55967.3	13264.5	92975.7	9506.45	10260.4	10432.6	9974.51
217	Com_1349_neg	6103.74	1906.89	2674.45	9482.83	4983.96	2138.52	4127.36	11041.1	2587.98	4064.6	4812.88	3579.77	7492.83	4640.78	2939.22	3223.39	9881.74	8929.71	2469.73	6830.79	2963.01	4240.03	1946.18	3779.47	1589.41	5376.76	3140.61	5422.1	4001.03	6228.14	15549	139961	32344.5	309023	5801.49	57781.2	35190.5	18185.7	19930	12144.1	2645.9	8475.9	2297.39	9729.35	5116.9	14869.8	19551.3	32239.6
3255	Com_2645_pos	721476	338717	375998	558809	489477	200772	498666	1.4715e+06	613127	1.37763e+06	1.5e+06	721176	283521	348510	548721	309885	601075	1.54856e+06	477492	1.00895e+06	2.27018e+06	267401	608998	981346	863465	523436	574104	1.21351e+06	1.05419e+06	739773	3.87053e+06	7.70267e+06	5.17814e+06	3.77735e+06	8.82161e+06	3.39695e+06	7.81268e+06	1.95074e+06	1.68177e+06	6.12645e+06	3.8624e+06	3.62817e+06	754000	3.7999e+06	7.78415e+06	5.93589e+06	5.8402e+06	1.16325e+07
3386	Com_2931_pos	2872.23	2548.94	28944.6	3934.71	2884.24	1966.45	2145.79	2096.39	2548.55	2332.82	32313.1	2441.48	1997.82	2774.17	15069.1	2315.3	2316.37	12743.1	1971.88	2095.39	3039.9	2591.54	14592.3	2400.14	2501.01	2651.11	2177.32	2608.18	3487.67	3329.19	2886.79	3036.79	3203.5	2416.33	3447.07	2814.32	2789.63	2669.99	3429.16	3219.44	3429.63	2976.8	2780.8	3607.97	3475.38	2970.39	3923.49	3485.41
291	Com_146_neg	3169.9	4183.8	4539.59	3666.95	2854.52	3518.45	3584.95	1400.55	5743.62	4056.57	2341.39	4638.47	7472.04	3329.94	2094.82	6514.04	2285.06	5208.47	5010.24	9228.39	11131.9	2370.25	1725.37	1647.8	4907.89	4250.07	1587.09	2064.59	1346.81	3209.86	10251.2	16603	24097.9	13016.2	43649	15315.7	24753.1	8005.61	11391.8	34809.1	9821.18	47902.5	10358.8	72051.2	32892.5	50381.7	4868.25	13051
626	Com_1973_neg	1941.57	1439.3	2865.64	4456.64	2051.14	1752.62	1841.36	1462.99	1884	1981.11	2172.94	1754.3	1887.15	1772.35	2582.09	2683.64	3326.89	2094.91	1791.36	4197.82	2533.24	2291.99	1300.12	1879.97	1326.49	1630.6	2348.57	2416.1	2296.16	2232.85	2022.71	3709.61	2099.21	1676.15	1988.98	2858.27	2471.43	1728.41	1992.26	1730.54	1925.89	1882.73	1678.04	1889.27	1798.78	2861.66	1888.64	1936.75
1615	Com_4309_neg	1264.2	969.611	1224.66	1434.04	1263.08	1133.83	1186.52	861.585	1212.4	7745.68	1867.1	1147.11	2130.82	1028.16	1590.78	1590.44	1447.27	1300.06	1048.02	904.75	1509.22	1459.59	888.503	1021.6	4082.22	901.429	1009.96	1254.61	892.759	1353.74	1933.03	5370.1	2877.71	28074.7	26151.3	7436.63	6062.17	1052.99	2231.64	4765.29	1330.7	5833.58	2803.24	38522.6	5813.37	12797.9	14439	27231.1
2937	Com_1902_pos	1.18862e+06	928161	5.1e+06	3.86828e+06	6.53555e+06	4.45091e+06	1.41057e+06	3.3829e+06	7.22837e+06	1.00984e+07	8.15295e+06	3.38911e+06	688633	5.77043e+06	5.26247e+06	636045	3.50888e+06	7.52805e+06	224286	4.05168e+06	1.1953e+07	3.63774e+06	555892	624781	188828	5.29408e+06	1.34847e+07	1.31107e+06	608280	7.71912e+06	1.53756e+07	4.58179e+07	8.75941e+06	1.82421e+07	5.30969e+07	7.16117e+07	1.64514e+07	2.70244e+07	1.71888e+07	4.54126e+07	3.85064e+06	3.62788e+07	2.52265e+06	4.8946e+07	7.33295e+06	3.99598e+07	2.66488e+07	3.04774e+07
517	Com_1802_neg	27991.3	23251.9	30737.4	8482.43	10366.8	26457.4	9311.29	30170.1	51111.6	11294.4	59400.8	4925.27	7934.45	11842.6	16158.9	16904.4	6700.25	10427.5	6179.92	7720.07	4799.08	20105.6	10415.1	12697.1	69441.7	6696.64	22167.9	18201.2	6962.66	9505.02	30240.4	4112.06	11089.8	3883.53	4503.83	31749.1	9277.48	3880.84	21243.3	135212	7306.73	6560.09	4238.41	12791.6	6961.41	26465	62376.8	7771.24
2173	Com_1093_pos	10810.7	23957	7919.41	10083.9	66644	10942	26774.5	28544.3	37796.9	38853.7	26324.7	31337	13058.2	31936.8	207849	14590.8	101019	21161.5	10877.9	7011.74	10157.2	9766.64	20134.5	8599.34	353376	16516.3	5944.98	9567.14	7986.71	61266.7	14816.6	196038	111879	232455	292913	37009.1	89335.7	12019	179527	376805	264481	195943	207917	1.23849e+06	226158	161917	1.33102e+06	44776.4
3862	Com_4088_pos	1087.95	877.781	954.571	1145.63	1022.76	912.852	768.535	871.965	1369.9	849.68	847.574	870.328	6112.2	856.283	698.619	1313.05	2366.08	822.25	3052.44	641.221	1018.68	959.747	827.489	836.754	1057.62	2614.18	653.81	844.903	1057.88	1113.63	1011.11	927.22	1140.3	848.955	1556.61	2312.98	979.682	936.788	1232.75	990.814	1299.59	1366.42	1046.99	4371.86	1216.31	1125.11	1854.69	1200.06
5143	Com_7035_pos	3475.55	2976.85	2845.23	4229.99	3495.25	5366.08	10865.6	10172.1	3422.64	3403.76	5085.58	5172.32	4620.69	3252.88	2931.13	4088.3	6171.54	4033.4	2279.13	2639.26	4588.72	2909.74	2809.98	2835.49	4387.68	2914.22	2645.01	3669.04	6089.15	4315.12	11594.5	2931.59	3801.21	2788.47	3223.46	3420.75	5111.29	3164.2	3847.85	3196.76	5316.92	2994.48	3175.13	3706.93	4219.08	3257.12	6809.54	3512.6
1514	Com_414_neg	1982.47	1378.17	1992.43	2232.73	1997.33	1721.05	1756.12	1340.53	1830.63	3247.94	1893.71	1714.1	2099.49	1631.19	2087.76	2870.22	2165	1928.61	1600.87	1921.53	2284.32	2295.57	1253.89	1631.57	2627.48	7311.41	7310.82	14966.3	1357.31	1980.97	2568.73	2498.8	2172.63	123968	119943	47996.8	47419.1	2488.86	3039.53	1833.87	2006.98	4955.66	2914.81	2038.99	28717.1	101155	1958.64	5945.88
2359	Com_11858_pos	20418.1	35715.6	79301.2	83913.6	50815.2	33592.1	23373.8	46471.4	100450	129642	39579.8	71950.3	37989.3	48659.7	34451.8	81270	47330.2	36773.6	43084.9	137301	38046	33354.5	36522.6	13684.6	10482.1	57117	70993.5	77556.2	161882	53829.7	40939.2	44353.4	25251.7	79447	36494.2	30500.4	16356.5	18903.9	29366.2	92243.5	14007.6	53628.1	52382.7	34550.7	109162	24309.1	35229.9	61760
3189	Com_2497_pos	3830.09	3676.55	5525.61	4645.16	4693.28	2869.6	5744.77	4095.31	6200.12	2748.03	4690.21	4226.51	2940.88	3871.19	4174.65	3426.81	4965.82	7907.48	2267.23	3621.54	8377.49	2427.09	6372.71	2226.23	17154.4	3808.32	4384.17	3020.41	22312.1	5647.64	5749.2	3045.73	4321.43	4205.04	4557.27	2613.86	3066.68	3341.27	3665.96	2715.75	4165.58	6689.82	2542.38	6753.41	3857.52	2847.91	4064.05	4309.79
662	Com_2029_neg	8301.52	5404.26	7672.47	8209.99	7513.31	7274.68	7515.8	5377.12	8152.38	8653.46	8149.86	6951.47	7194.68	7002.64	8232.02	10867.1	9352.56	8629.86	8439.43	7617.78	9457.66	9472.81	5192.02	6772.79	4463.89	5957.67	19860.4	8292.75	5010.8	7558.84	7344.02	11978.6	8984.26	7448.1	8076.21	8704.59	10701.3	9750.01	6695.71	7313.32	7435	7404.95	7059.46	8335.38	7358.66	11976.2	9274.4	8315.85
2319	Com_11770_pos	1.91307e+06	767343	446621	1.58114e+06	1.67287e+06	370975	3.57821e+06	2.0789e+06	3.23074e+06	7.68063e+06	1.83565e+06	2.68483e+06	2.62569e+06	1.7484e+06	980600	2.33164e+06	1.35721e+06	1.83496e+06	2.18608e+06	6.16964e+06	1.00527e+07	503618	1.64188e+06	1.75192e+06	6.99433e+06	3.33961e+06	3.32601e+06	1.98087e+06	2.1485e+06	728007	1.13441e+07	3.30853e+07	1.93602e+07	1.7288e+07	4.07097e+07	5.60778e+06	2.58828e+07	7.18552e+06	8.5598e+06	2.30394e+07	8.50272e+06	3.98869e+07	3.5344e+06	1.11709e+07	2.0784e+07	1.83627e+07	2.12256e+07	2.12858e+07
2178	Com_1104_pos	8101.68	6523.64	7782.08	8854.66	15691.4	5139.92	6873.35	12547.7	7527.32	8470.35	8294.93	6892.09	9434.7	6211.79	5191.79	6252.29	5989.63	6339.6	6732.58	4905.59	10892.2	7477	6009.27	6351.86	9547.77	6794.81	6082.84	10012.8	9073.8	8494.66	13899.7	73518.3	60273.8	296058	16376.2	8019.02	79794.3	26462.6	10671	13418.2	10255.9	21114.1	10219.6	27102.2	9480.93	10587.7	68230.2	21463.5
5317	Com_7574_pos	14759.8	16963.9	16373.1	15666.9	15700.8	11280.2	23319.7	26899.6	16891.4	41035.6	26760.7	13563.2	25583.5	18183	19399.2	19609.1	12796.4	13432.3	21951.9	22597.5	16626.5	18866.9	19515.6	16504.1	20794.6	15409.1	16750.5	20518.7	27096.1	14174.3	33423.3	64596.7	78412.7	84369.6	248057	166291	129627	29743.6	54421.4	303730	28897.5	193457	48257.7	307860	130442	208241	70337.2	149038
2245	Com_11611_pos	34142.8	25974.4	14683.5	9950.29	34566.3	20213.1	28608.7	22615.6	95362.2	122586	20456.5	20666.9	21664.8	14592.7	26843.3	12192.8	25511.8	41262	5762.18	11794.9	336483	6255.78	28973.5	16846.4	77776.2	14165.2	6243	12976	8998.3	15561.6	95230.7	22234.1	67475.1	302875	191880	292011	158780	40353.4	596104	56246.7	112484	68722.4	60921.3	290142	287146	249873	1.0478e+06	421346
1403	Com_3236_neg	1764.15	2407.98	1843.62	4141.9	2780.71	2067.26	2175.45	1413.05	16002.5	4202.22	13277.4	1844.68	1895.94	3688.98	2764.9	2387.11	2077.71	2048.55	1960.63	2002.2	3493.08	2121.07	1383.13	1572.38	2152.16	1472.32	1970.49	1769.25	4135.58	1892.09	1753.44	2305.17	3242.64	1642.76	1747.02	1789.25	2215.42	1585.73	1585.71	2538.75	1685.97	1662.09	1574.45	2221.08	2527.23	2614.91	6809.43	1850.02
4461	Com_5387_pos	83295.3	184491	44536	62715.6	42069.6	64615.8	55327.7	91908.1	110096	196678	52082.2	88287.5	75089.2	64869.6	46643.8	61657.8	30545.9	71369.2	61612.3	37840.7	57090.5	65674.8	196786	93917.3	1.59941e+06	169722	51178.4	45707.9	425042	81619	81963	33815.2	96565.4	53399.1	94856.3	83021.7	68975.9	105850	115970	79174.9	365006	58553.9	124126	124270	121603	127285	203608	85278.3
2887	Com_1797_pos	6615.25	6175.46	5004.25	6667.58	6047.45	4417.21	5647.12	4576.63	6117.8	5509.59	5482.89	5288.93	8067.79	33275.9	6306.61	6546.91	6764.33	5699.8	6443.25	4783.95	6605.93	5059.95	5302.49	4785.35	5127.89	7438.35	7782.27	5049.18	7556.71	6143.39	7633.17	5493.67	6620.67	4647.22	7413.49	5800.54	5203.71	5861.08	7412.75	5917.93	6477.83	6556.23	9225.24	9305.72	6694.94	5982.86	10651.2	6353.77
1052	Com_2630_neg	10341.7	5676.69	3805.76	5962.33	9081.63	8730.31	9542.25	9400.86	6350.92	11583.8	10675	5014.34	7568.29	4446.25	23572.3	7524.91	13478.4	7456.35	4698.47	4557.33	11254.4	6175.83	6990.46	6017.84	26084.5	3505.23	3368.3	7097.33	2450.12	4788.81	10308.9	31691.2	37798.4	39004.3	45890.8	58344.1	84605.6	9210.03	25135.7	129095	8695.89	59573.9	16501.7	88245.3	34362.1	161551	51829.3	49648.9
4974	Com_6622_pos	7102.48	4667.91	4740.71	5903.71	6034.47	4131.73	5063.04	4431.81	5742.8	5959.95	3975.86	4215.87	3312.74	6983.62	5576.55	4594.94	4562.75	4879.27	3928.05	4288.3	5563.51	6041.68	4200.56	4678.43	8347.38	7811.69	28255.4	19487.6	5558.11	5783.81	6954.21	5164.17	7942.8	456224	173202	72888.7	62199	9965.71	10016.3	6076.08	7049.27	10667.1	10145.3	10012.6	70643	211057	11349.4	12379.6
2596	Com_12457_pos	34454.7	12749.9	21277.3	8840.48	16945.6	14077.3	8445.1	4913.86	13771.2	6346.85	7279.04	9927.41	6721.11	13384.4	5448.35	9327.57	20072.4	5084.92	16938.7	4642.3	7237.33	9479.32	6262.01	9743.7	7171.98	16894.9	5576.64	12275.8	26359	12516.2	9018.4	21259.7	6815.95	17895.8	8970.75	6747.54	8539.17	18527.9	18465.9	21305.3	9408.99	9606.17	6552.76	44499	4748.91	8365.87	22326.1	7223.61
4299	Com_5017_pos	102860	159029	421294	158579	130503	181600	247088	212455	216826	771330	118821	283186	306260	295753	214770	123804	186492	216842	79238.1	498499	420530	136782	291567	101287	198886	294116	474142	166209	242497	111902	605911	1.43482e+06	2.26287e+06	2.93323e+06	1.32739e+06	963760	881122	411484	3.56455e+06	479565	390982	674020	1.40324e+06	996724	1.22059e+06	2.58834e+06	4.32965e+06	1.77649e+06
1896	Com_64_neg	6375.41	4571.06	6418.86	7589.24	8551.98	5798.6	5800.25	8151.92	6346.68	8048.45	11769.3	6055.94	5406.79	5480.37	20024.1	8121.32	11254.7	6952.41	5467.06	4556.53	7914.58	7313.57	7385.95	5959.59	10706.5	5021.7	5025.36	6165.77	3989.65	6383	9537.28	35902.3	29855	36184.1	36658	66108.8	85206.7	6690.06	19162.5	102022	6498.96	56341.4	13091.5	62977.3	37806.4	153655	41723.5	45579.2
3393	Com_2942_pos	653243	1.60917e+06	1.82118e+06	4.7362e+06	1.03416e+06	5.03716e+06	411931	2.04026e+06	1.24617e+06	7.42896e+06	495389	809225	2.05562e+06	995876	758069	200529	1.05067e+06	982538	687381	215354	574564	877627	2.55527e+06	883440	3.05525e+06	1.28977e+06	1.50112e+06	623675	1.44708e+07	4.21132e+06	476043	485012	335139	526128	1.84829e+06	1.17026e+06	503417	1.00025e+06	1.67278e+06	1.13228e+06	5.00616e+06	1.60859e+06	746155	1.45332e+06	665408	1.1403e+06	1.0582e+06	1.59708e+06
2433	Com_12042_pos	1337.94	3217.77	1037.41	1861.39	1318.98	1093.93	1680.69	1772.31	1722.56	1942.16	1176.21	1040.11	4317.57	1680.27	1085.87	1782.23	1293.04	1130.14	2966.34	848.233	1187.7	1251.13	1125.95	1066.36	936.086	2093.51	712.521	1183.62	1060.87	919.272	1804.63	938.99	1267.67	1633.52	1436.06	873.714	1147.14	1407.86	1477.09	2832.73	1087.69	1662.42	1092.51	4258.65	1162.67	2294.79	6180.68	2275.61
401	Com_1624_neg	16033	11928.3	41190.1	50525.9	16330.3	18133.7	18033.7	13268.5	19560.8	14715.3	39490	39404.2	26117.7	16446.8	21190.3	21696.2	31775.4	19976	23505.6	13566	20778.2	39840.8	13085.1	27912.3	10595.9	14570.5	27532.2	16688.2	35898.2	52381.5	141422	347757	229162	191175	56854	206028	164230	152022	109928	246392	43145.3	215274	32423.5	61574	40123.5	228368	177057	106422
3853	Com_4069_pos	11258.3	10320.8	11017.9	10519.4	13991.1	8534.42	11700.8	12695.7	15098.3	11304.9	9851.93	10603.7	16512.2	16933.9	12856.9	13581.3	23920.4	9338.38	13164.6	10243.4	28304.1	9922.27	9703.99	10110.6	21846.6	16283.2	8734.36	15918.2	11816.1	9309.44	32176.7	36930.3	246709	235802	15381.2	9009.87	68663.9	20954.1	15290.2	53917.4	25073.2	59559.3	12583.1	15754.9	58127.9	13468.5	70090.7	26582.7
210	Com_1337_neg	2200.68	1790.92	7224.65	11207	2051.45	2266.42	2275.37	1616.2	2226.96	2132.46	62001.2	6204.99	15662.3	2677.17	2320.36	12012.5	3410.49	2123.55	2883.61	17167.4	4404.09	3254.87	1482.13	3303.44	6700.07	1976.06	4477	2152.12	2349.35	2061.41	2118.2	2641.36	2411.09	7136.77	2115.16	2179.89	2611.47	1809.25	1877.1	1860.25	4419.99	1935.86	2084.55	2195.33	2230.15	3022.37	2069.13	1979.11
415	Com_163_neg	7016.77	8526.34	25911.6	6859.27	5363.96	10527.2	8854.53	13323.6	10550.2	51054.2	5518.12	15301.1	20994.2	9064.58	12617.3	8596.87	7053.21	12969.5	7012.95	18879	17878.1	8393.73	11823	5750.05	8939	13449	26383.9	10986.7	9725.79	5308.56	33747.4	99140.8	99872.3	150815	56548.1	50850.3	55187.3	27871.6	171166	24566.8	17620.2	46093.1	50465.1	52415.1	47166.5	184218	154770	87418.3
3450	Com_3046_pos	10929.4	7952.82	7699.4	10264	78490.4	6341.16	7411.8	6601.83	8622.3	7753.73	233199	7249.08	7962.16	36042.4	7895.28	8472.88	9368.25	8434.67	7472.54	7020.26	9717.8	7980.81	7242.98	7113.87	7151.59	8731.51	9977.44	7279.96	10688.1	9492.83	10616.4	8958.55	10792.1	6816.28	11195.2	8676.74	8062.14	9454.07	13162.1	10231.8	10130.8	9469.67	11445.3	13529.1	10871.1	9340.36	13569.2	10281.1
5658	Com_8485_pos	1.19782e+06	1.67899e+06	1.81045e+06	1.52557e+06	2.68777e+06	2.05841e+06	1.13107e+06	787154	2.21598e+06	2.51153e+06	1.46271e+06	1.53708e+06	1.77959e+06	1.01701e+06	1.8679e+06	652874	1.75285e+06	1.38884e+06	983485	796819	1.07764e+06	657509	1.21024e+06	915095	1.24827e+06	870706	1.08125e+06	1.07705e+06	3.84788e+06	1.23833e+06	1.60575e+06	544789	967347	1.1873e+06	1.1836e+06	1.42965e+06	1.28121e+06	1.13562e+06	890479	2.42645e+06	897617	2.47246e+06	811542	2.22997e+06	1.93696e+06	1.52723e+06	3.03395e+06	1.69562e+06
2375	Com_11887_pos	9253.03	7682.12	10766.8	23736.2	4415.82	9918.54	4038.11	12607.4	14273.4	18102.3	3760.33	19315.8	4238.08	3998.87	9342.65	3741.08	5679.65	10243.3	5857.87	3197.3	4618.43	3343.24	11942.2	6360.25	35652.8	6230.63	7152.09	4253.9	140619	23673.5	5412.19	3586.48	4529.99	7880.54	13685	15724.8	9239.54	5640.38	9573.26	33348.3	63978.6	14999.1	7575.61	24076	37629.4	11786.3	31941.8	17626.8
3184	Com_2484_pos	407799	317779	362129	328713	271379	1.55821e+06	2.42479e+06	2.25294e+06	351392	367143	330601	300403	168187	355665	388696	292756	482544	392186	252558	184094	433470	453371	237696	340565	398618	222779	153349	258992	238603	539865	934126	348571	392012	210269	363559	422463	418223	251578	243938	216964	596957	192271	357918	391477	340941	536059	327020	345222
3988	Com_434_pos	34274.4	38149.1	25987.7	51781.4	42168.8	44787.2	29079.6	44813.3	54053.9	50955.3	46790.5	29504.2	47990.2	35649.4	38609.1	32819.8	35313.6	34103.8	31222.4	47213.3	50931.3	33127.6	53725.6	30559.6	245871	44950.7	72527.6	33635.9	63181.1	32726.2	29780.6	489583	44275.7	1.66778e+06	38926.3	28093.2	1.18588e+06	40204.8	36237.8	40663.9	529126	1.32765e+06	41476.6	1.05755e+06	50154.2	30891.2	43613.8	36342.5
5563	Com_817_pos	11782.4	13268.4	65658.9	26872.3	20275.5	15401.5	20035.9	14475.1	22453.8	102821	21227.9	35104.9	84111.1	15117.7	14676.8	16853.9	25746.4	23990.7	19232	72665.1	62151.8	14313.4	29834.5	25129.7	16554.2	29023.5	28603.1	20120.5	34398	11401.4	59493.9	73091.7	86691.6	103211	220961	47539.8	119698	100809	115556	457486	281852	424614	237148	213804	483216	52900.5	105920	204551
1420	Com_3269_neg	76679.6	12634.4	64809.5	35698.5	35902.6	33911.5	19122	37002	125024	233057	52651.5	96076.6	46806.3	16431.5	53007.1	22754.4	58905	53944.7	14068.8	59289.8	164164	51492.1	22150.5	37746.8	9892.73	17330.5	80588.3	72081.8	15059.7	23324.5	61328	172089	73630.6	218759	316113	175771	129860	158000	324019	189090	22411.2	204184	83843.2	1.40097e+06	469250	314944	102752	162049
1446	Com_3310_neg	4108.69	3625.69	9556.14	6965.93	9946.15	5599.86	5377.85	5218.07	3537.44	15595.1	9895.75	4620.49	10439.4	3087.79	9141.11	4565.26	8894.89	6281.36	3094.28	6296.43	10939.6	9391.77	6311.14	6506.25	33747.4	6566.82	2812.9	5945.77	3541.12	5903.14	6560.76	7203.86	5496.42	3990.55	16141.4	11591.5	6281.98	6787.69	6817.52	10010	4803.2	13611	4710.87	4347.23	12867.5	13204.2	14655.3	3792.42
5187	Com_7151_pos	5553.23	3804.46	5981.14	19788.5	5081.15	5062.54	11420.5	14450.9	4965.91	23956.6	9580.88	5277.99	11519.4	4340.84	4083.81	4001.23	5480.23	4042.08	7500.29	5437.78	16181.3	6455.73	3485.31	3787.21	7162.33	3923.3	3166.26	8455.61	4456.31	4284.53	16799.3	115794	55113.2	44244.7	25329.8	4614.13	20517	24786.8	15991.7	32903	28945.2	42594.6	30893.7	24075.5	61256.6	25122.8	25961.3	46758.1
2133	Com_1018_pos	32291	14134	6755.34	10344.4	31280.3	17945.7	7431.56	12205.8	16595.1	66046.6	20362	15892.9	4426.02	11375.7	8571.09	9179.21	5071.52	9977.08	7224.52	19972.2	5759.6	6815.73	30077.7	14788.2	8055.56	23781.5	47399.7	7676.01	6768.32	8251.18	26060.9	6136.68	16871.8	5459.48	7143.18	7524.54	7314.72	81789.6	9573.42	10472.2	9004.6	6941.16	11121.8	7815.21	15125.1	6352.35	14306.7	7196.61
3757	Com_3838_pos	57502.7	339016	48939	94970.7	54550.2	37673.6	75580.1	78329.5	176651	271338	46983.2	61509.6	132545	55318.6	54108.1	84169.7	40045.3	91288.5	119794	778361	169112	46494	31796.7	54770.1	351169	55393.8	138486	31721	88935.9	58447.6	319382	494066	3.09095e+06	1.5644e+06	218299	97117.6	108084	205023	270213	1.56304e+06	468434	431081	222572	343046	874634	38581.4	158931	797453
293	Com_1472_neg	149748	119379	543263	222991	802204	504785	178056	407745	1.03568e+06	1.07394e+06	405468	575690	90075	545068	714963	123372	734243	1.45219e+06	91398	770847	1.72337e+06	446900	63320.8	80419.1	45722.3	834122	1.79362e+06	259888	55371.8	925094	2.61758e+06	9.63299e+06	1.46814e+06	359081	1.0232e+06	1.0957e+07	2.89319e+06	3.40936e+06	1.67613e+06	5.63536e+06	199346	6.30119e+06	212512	4.02e+06	854230	9.35627e+06	3.3237e+06	623096
5096	Com_691_pos	49155.1	8519.4	7696.7	4500.49	7515.67	13019	16725.9	5340.57	16391.5	20903	18615	16104.7	17612	15022.6	14381.3	6701.63	25843.8	18967.2	5776.99	8086.4	22625.6	26082.1	5351.91	2921.33	25306	8605.08	11860.9	5861.82	5395.9	1673.31	48581.8	77333.2	101352	38929.2	71869.7	104987	72198.2	107110	62563.8	82161.8	7290.3	106008	47292.2	94861.2	113521	89987.8	143222	66883.9
2490	Com_12189_pos	11859	10871.5	11627.9	11080.7	14940.6	8989.8	11860.2	13870.5	16382.3	12089.3	10377.6	11169.5	17393.2	17837.4	13447.3	14305.9	26869	9836.66	13867	10616.9	31747	10451.7	10221.8	10640.6	24525.2	17458.8	9207.7	17515.8	12651.7	9773.73	31123.2	42266.9	251138	240205	16775.8	9490.62	78504.2	23334.2	16106.1	61989.8	28091	59173.6	13629.5	17487.6	66862	14685.3	80100	30924.9
573	Com_1895_neg	2153.45	8322.06	2191.48	2275.85	4613.56	3297.27	4650.18	11513.2	4389.44	20962.7	16529.7	9457.06	16728.3	10684.5	8264.58	3047.92	22948.9	17612.1	2140.05	9084.8	11032.1	6293.74	5043.12	14987.2	1354.58	5548.45	14837.1	13292.3	1352.46	3524.11	18287.9	120091	36398.5	62044.8	52732.9	74690.7	101871	192221	48448.9	18039.2	9611.16	226877	14537.7	44445.1	55307.1	72606.7	40600	26393.7
941	Com_2459_neg	11944.3	4964.32	10769.8	7760.29	8836.93	6494.33	9272.64	5694.35	9724.65	7665.33	10803.9	7537.68	15765.3	7380.03	8212.31	14842.2	19988.4	8731.29	8858.76	7165.69	11750.9	9626.65	9374.31	9253.77	10229.3	9419.02	8081.39	11783.1	5361.21	10768.8	9339.76	12206.5	9038.35	16588.8	8770.33	7819.21	17830.5	8596.96	6615.06	10167.7	11720.4	13447.3	6528.07	16662	6756.83	14066	14737.1	9061.34
3645	Com_3555_pos	13471.9	13681.9	22175	49561.1	13213.9	11753.1	12285.7	11824.3	15343.4	14219.1	162712	35413.6	46924.2	15325	12193.5	33515.5	11824.9	11331.4	15519.1	43559.4	14904.1	15660	10954.7	12088.9	17755.5	14368.2	15770.4	13420.1	15942	13769.3	11320.5	10361.5	13467.3	37377.5	12686.1	10193.5	10179.4	11890.7	12091.1	10540.2	17821.2	10549.2	11826.3	13315.6	13376.4	11125	14029.7	13340.6
1119	Com_2741_neg	15633.2	9358.88	11835	9696.03	11506.5	12332.4	8552.27	12640.3	20886.3	11279.4	14895.9	8246.89	10039.9	8257.53	14196.1	12170.2	12129.2	10718.3	7616.3	7462.9	12626.4	14092.2	8469.16	8987.53	5269.74	6274.83	9109.54	9737.71	4927.72	9115.56	21013.8	11251.8	15820	11656.8	13649.6	138761	26971.1	6418.55	44870.7	567673	8608.32	17446.5	6627.45	28597	11127.2	121738	155030	20055.4
4415	Com_5285_pos	1.62222e+06	1.81058e+06	39832.2	36364.2	58190.4	81593.8	86721.3	760535	1.38451e+06	103074	1.53514e+06	868863	98168.7	66310.1	1.50963e+06	1.77237e+06	78254.3	1.97986e+06	73231.4	53720.3	44803.9	49086.1	1.26236e+06	51677.1	1.43934e+06	5.52488e+06	41000.5	72307.5	34596.4	60933.8	103692	4.36246e+06	7.59448e+06	3.26753e+06	4.03046e+06	1.37713e+07	1.1798e+07	72584.2	117661	42491.8	3.95143e+06	2.40823e+06	3.28521e+06	4.9114e+06	6.45632e+06	47384.2	59821.7	44397.7
4599	Com_5737_pos	7018.01	14123.7	18002.7	70901.6	21370.6	12724	6359.48	10989.3	9970.07	16678	13249.5	14296.2	8815.89	8028.67	6544.19	6971.64	12042.1	17030.9	4194.74	23709.6	17022.6	7663.05	10043.1	8958.97	9794.23	589162	17262.7	13699.1	60778.3	45091.4	9537.63	5356.7	5865.31	4405.84	6244.74	8849.07	5475.9	6079.98	7351.27	10630	6433.03	5542.3	5518.45	7318.04	6527.89	7411.74	10407.1	6177.29
3283	Com_2718_pos	245091	197755	128582	347474	154163	217650	150070	116413	283497	173672	269505	114868	105256	161109	184659	188801	140410	164790	84003.7	99113.8	183767	143515	137080	148420	108147	125788	144725	132143	374847	264174	175567	104504	170402	102742	125835	343759	150692	94114.8	364737	767069	391399	127520	93754.8	172687	106066	240415	496870	139793
428	Com_1661_neg	13678.7	28323.4	10802	10035.8	15353.7	32565.5	43126.8	31191	18155.2	11353	20302.1	25758.5	18599.6	16654.1	12971.9	19532.1	11112.4	16079	25026.4	18353.5	9818.68	15197.2	54944.5	22383.8	270051	36619	21664.1	14457.8	45290.8	14918.4	16103.8	12761.2	19125.7	29251.9	14452.6	29607.5	22044.8	35119.5	25732.7	38883.8	37028.9	31029	17176.1	19798.5	15895.3	19427.6	35871.4	9357.73
2684	Com_127_pos	28436.9	45943.7	104205	81227.2	50037.1	158594	146920	64792.5	6450.14	42819.4	57233.2	90530.8	227853	130435	149216	144870	49505.5	98892	115077	5561.95	32694.2	15699.2	113391	57950.7	38077.9	84606.5	12239.3	74550.3	31969.3	18542.7	17772.8	35414.8	108652	60402	132785	74540.5	95882.5	11083.9	53105.4	242981	10824.2	107698	74858.7	183196	162735	117747	158410	127221
4148	Com_470_pos	1.06772e+07	357180	373711	9045.47	587364	232785	466705	606937	491846	243241	371352	543780	2.11738e+06	576535	300647	225647	248257	324747	1.50527e+06	490773	241285	249667	1.22864e+06	764935	90264.2	1.63652e+06	532327	608623	440625	890471	4.16928e+06	465875	586244	1.03225e+06	1.781e+06	518594	624409	2.50177e+06	1.1523e+06	698393	1.35019e+06	990729	1.24161e+06	2.0161e+06	1.81499e+06	878874	3.99681e+06	1.71412e+06
2024	Com_841_neg	8775.9	3577.9	7124.3	5735.34	4575.56	5419.2	4509.06	3155.84	5149.08	5524.46	4507.84	4360.41	5535.2	5514.48	5365.19	6125.59	6811.6	6292.33	5531.33	4700.87	9227.09	5375.64	3642.57	4912.97	3855.5	2780.03	4486.26	5024.9	4638.52	5517.57	6062.17	11845.7	9563.29	8224.95	9548.1	10107.4	11790.8	7741.32	7823.58	6075.81	9963.67	9793.82	8004.05	6764.65	9719.41	13394.3	8322.04	10583.2
3650	Com_3566_pos	55676.6	83109.7	26539.9	29951.8	127801	37968.3	20432.9	20535.5	36429.7	52314.5	65132	29315.9	63502.4	40143.3	50510	39892.5	48089.3	29590.4	182447	38772.7	20293.1	54254.5	137193	47379.6	20174.4	187954	19216.6	39867.3	25706.7	30290.5	37925.5	25817.8	120682	38462.2	72188.9	50250	71069.2	31455	122155	56898.9	44820.5	109528	243228	134134	23650.9	388391	31311.9	27355.1
82	Com_1133_neg	12162.9	6271.49	2969.53	6883.43	2459.54	3287.55	5883.02	11276.8	5527.85	2616.91	5780.15	4226.2	5273.43	8525.34	1974	2446.46	9557.35	10495.2	1644.92	3066.36	2232.79	5325.06	4995.94	6531.15	2183.32	11870.9	17918	1894.09	5395.53	3963.06	2704.39	10361.9	6795.4	1756.7	7891.54	3118.52	3384.39	7307.04	4662.32	2927.78	1974.88	3318.14	2116.82	2054.46	1892.63	3049.35	18614.8	5588.1
5038	Com_6781_pos	51110.8	16234.3	24583.9	13305.8	19586.7	4905.99	9886.86	8701.24	8172.96	7297.09	13786.5	35666.2	4371.44	7049.56	6226.28	6152.47	11305.2	13449.4	5265.29	5413.08	6892.65	6959.22	7299.47	13349.6	7839.75	7272.69	5135.49	18494.1	51464.8	19224.2	204117	10367.6	9472.13	10576.5	14386.5	83594.9	48479.9	77460	24907.1	7441.74	101307	8692.54	101809	131125	10054.1	11772	754975	357683
5437	Com_7893_pos	2890.25	4258.66	2438.55	3156.57	2793.02	2073.24	2592.4	3015.12	3271.94	2879.17	2882.38	2815.69	2666.23	2388.41	1953.62	2102.8	2209.35	2370.91	2522.33	2477.89	2665.87	2637.19	2284.05	2319.12	21373	2375.62	1819.46	2389.26	2941.63	3053.87	3656.75	2592.04	2896.9	2519.64	3576.67	7249.56	3229.85	3329.46	3289.37	5641.79	3294.41	3657.06	6008.72	4578.68	4135.62	3499.18	4056.75	3431.97
4783	Com_6199_pos	7745.7	5442.94	5970.43	7661.19	6420.71	4554.76	5434.05	6554.78	5662.12	7073.61	4664.4	5881.97	4623.45	6079.45	9589.15	5853.42	5089.52	5306.29	14903.3	8761.49	6793.51	6858.19	5362.4	5967.57	8576.2	5864.84	4782.64	6890.18	7110.87	6284.06	7152.78	13269.4	36136.9	13370.7	49960.6	68212.3	33291.8	11990.5	32828.8	99314.8	12533	34774.4	13026.2	80428	50570.1	101931	35009	82063.6
580	Com_1905_neg	6932.24	10906.7	5831.93	21527.7	6591.13	3475.25	17457	8611.97	9613.67	8876.85	4162.18	5803.35	6351.38	18673.6	7261.87	19437.7	7652.18	62830.8	2439.75	3510.18	5572.41	8965.08	4387.28	27935.3	1542.49	55909.4	5281.91	6772.08	8567.31	6703.44	3010.11	3114.62	2397.97	10717.9	6866.97	17302.1	9910.38	3977.96	2621.61	3526.73	2061.06	2476.06	16058.3	13004.5	3023.08	3413.42	44570.5	15670.4
4834	Com_6329_pos	93838.6	176614	128072	82364.4	77962.1	61532.5	105821	118023	137834	189617	87056.4	97175.9	109005	72287	189023	61778.4	86678.9	66731.8	80144.9	248813	108707	61608.2	130590	170844	196537	266198	122819	74846	96476.5	91947.3	82072	132508	112867	69506	95367.1	74438.7	84535.5	128503	224138	70534.4	188221	89362.6	78695	253996	101105	60408.7	166060	61621.3
2758	Com_1459_pos	5942.08	6897.45	12823.6	8140.14	8165.15	4633.97	4565.64	6032.07	7170.1	4826.16	13430.4	9289.23	4133.1	6011.8	7806.94	4789.9	4807.52	8725.85	4079.43	4913.23	8279.97	5395.24	12697.6	5081.98	5235.42	6998.61	10525.2	5505.72	7215.31	7042.18	23870	13775.9	29050.1	50346.9	54348.2	23686.9	25882.9	33811.7	27079.8	68556.8	24721.7	62006	20127.4	39073.5	27081.4	40779.9	44905.3	97454.9
1750	Com_4522_neg	2169.76	1517.22	2127.09	2490.01	2117.28	1873.78	1869.26	1480.64	1992.34	3007.93	2048.73	1815.53	2101.55	1698.31	2050.92	2659.47	2335.57	2087.39	1784.95	1463.22	2442.89	2412.86	1351.39	1670.64	2234.03	2984.5	7310.82	6860.32	1480.97	2144.18	2567.48	2674.48	2330.47	55096.1	119943	21567.9	29940.2	2042.27	2922.15	1900.68	2134.39	3738.02	5248.6	2072.18	28717.1	101155	2110.94	3604.32
3209	Com_2549_pos	7583.98	14782	6098.06	31808.7	8099.11	8135.55	16874.3	18856.8	8482.52	15097.2	14005.5	7452.7	17279.8	8216.95	5799.54	9648.81	6708.59	6184.25	12363.4	10034.7	6032.38	7916.49	11560.3	6137.6	7898.06	10364	3857.96	12519	6493.49	5938.12	21217.3	6218.8	12361.1	4119.98	6222.64	5329.86	4707.35	6806.87	8752.73	4807.85	6675.18	17448.5	6443.65	7754.3	6368.04	5104.07	9102.79	5641.67
3632	Com_3521_pos	1.21885e+06	3.82935e+06	3.75955e+06	1.33517e+06	4.53684e+06	566951	4.86878e+06	2.01993e+06	4.98029e+06	3.91747e+07	3.90894e+06	6.80249e+06	1.88018e+06	3.63406e+06	3.16709e+06	4.45225e+06	1.85132e+06	6.4954e+06	2.37374e+06	2.03529e+06	7.2331e+06	6.49429e+06	8.40092e+06	4.30838e+06	4.21122e+06	7.5138e+06	5.21832e+06	2.74271e+06	380665	1.41979e+06	2.60115e+07	2.64307e+07	2.88525e+07	3.85756e+07	2.93742e+07	3.7645e+07	2.84929e+07	1.62547e+07	8.1087e+06	3.23872e+07	5.07628e+06	7.98345e+07	7.88814e+06	2.94123e+07	1.2661e+07	1.58772e+07	3.71162e+07	5.45862e+07
5640	Com_841_pos	61250.2	38633.1	175777	616586	265487	63309.9	75853.3	184759	152278	191767	419693	135862	187899	161862	203690	40454.2	271975	366409	33576.2	74146.4	590149	170965	57943.4	45739.6	32556.9	131827	509871	129663	67878	393201	515065	1.59269e+06	687065	1.6152e+06	715030	1.19768e+06	893088	1.22921e+06	1.46743e+06	1.48725e+06	1.09569e+06	2.18024e+06	455099	1.24853e+06	229095	670078	1.38959e+06	1.20515e+06
4254	Com_4936_pos	13265.7	11150.9	17673.3	9089.9	11199.7	7373.14	9023.64	9007.18	13506.6	13793.3	14746	18234.6	10959.8	41573.8	11231.4	12504.2	13821.9	18858.2	4812.83	14500.6	14575.9	22363.4	12549.6	11074.4	8379.97	13006.7	14122.8	10357.8	6395.58	10682.3	12420.8	14385.8	13244.1	12957.7	14852.9	16708.2	8761.73	12148.7	18104.3	18918.5	7442	11499.7	9754.71	17624.5	11578.5	16001.2	26664.1	18063.9
673	Com_2041_neg	2252.49	1362.95	1937.08	2170.71	1941.85	1673.24	1752.19	1942.03	1779.78	1614.57	2125.95	1666.49	1553.31	9308.17	2331.44	2387.84	2125.97	1875.03	1562.37	1661.94	2220.86	2231.8	1224.49	2092.43	1435.41	1390.94	2641.42	1843.05	1319.61	1926.56	1811.6	2429.38	2092.89	1736.35	1906.63	2169.32	2556.73	1485.51	1664.57	1782.92	1951.23	2252.83	1734.13	1977.39	1897.79	3092.57	5335.3	2628.97
5385	Com_7767_pos	21729.9	14606.7	10403.8	17677.2	42410.7	11435	19810.7	11276.9	30736.2	23905.8	62966.4	86817.2	13473.9	27561.9	18156.4	17256.9	19791.3	55167.4	9282.59	135662	27389.4	17041	22648.8	34828.6	7736.99	12615.8	62031.4	11550.7	19979.5	38419.9	138100	32417.7	104639	25613.2	18920.4	98911.5	30132.3	73286.1	179938	127819	531435	19306	34720.9	193983	22712.3	25611.1	39530.8	68376.6
2205	Com_11500_pos	10478.7	7645.42	16111.4	24676.6	35545.3	36005.8	31301	27624	44300.6	78592.2	45191.6	26031.5	35835.6	34885.9	19374.6	5343.35	41349.2	32209.8	7635.92	36723.1	13404.2	9012.82	45552.3	21946.8	31888.6	45419.4	48555.6	19381.2	22298.9	17689.6	94517	112735	87269.5	62729.1	117336	60906.9	104055	44005.8	124204	150359	51828.6	142790	66278.6	108964	108306	68586.8	134262	93149.7
3388	Com_2935_pos	2.01445e+06	2.87286e+06	4.99034e+06	6.52486e+06	1.94359e+06	3.22906e+06	1.72938e+06	3.74883e+06	3.74292e+06	5.43386e+06	1.71315e+06	3.16219e+06	2.69986e+06	2.31297e+06	2.57786e+06	1.18921e+06	2.44831e+06	4.1078e+06	2.09388e+06	1.10825e+06	2.01743e+06	1.13028e+06	4.60102e+06	2.29449e+06	9.18728e+06	2.93697e+06	4.4042e+06	1.69843e+06	2.85974e+07	7.83006e+06	3.75405e+06	2.40839e+06	2.86242e+06	1.82887e+06	5.24594e+06	6.40667e+06	3.31052e+06	3.54944e+06	3.60324e+06	8.79634e+06	1.25035e+07	5.86372e+06	3.874e+06	6.62934e+06	7.63662e+06	6.09805e+06	8.19162e+06	4.45364e+06
5718	Com_8618_pos	21768.9	7729.65	1604.14	12874.6	20493.9	5116.1	9251.16	8525.68	14727.1	9150.71	3533.16	12304.3	5374.03	9662.61	12874.1	8840.1	6712.44	13417.8	3392.5	11827.4	15773.2	12228.3	16639	6229.31	6811.78	15920.7	6774.25	5119.64	11591	5013.62	14314.7	14837	16446.5	1997.36	25422.3	4772.73	17090.5	14191.5	15911.9	17042.1	4542.66	11305.9	4740.92	18135.4	6476.15	12667.9	37012.4	3985.62
5291	Com_7490_pos	457621	389153	199028	236284	559425	188475	172804	106044	139340	218536	322513	190156	93482.3	113337	268237	181393	225811	169862	1.00478e+06	254414	109782	308369	874536	151244	140605	1.02324e+06	123437	231078	217896	212139	213631	145632	574177	188103	394624	276800	503965	199409	444470	266861	418598	457989	1.21888e+06	863097	162576	1.76575e+06	172283	158116
1872	Com_611_neg	83263.2	105413	10907.1	10351.9	8831.87	9191.68	9978.99	47682.7	69283.5	7770.54	85675.8	40472.3	10143.2	10039.5	102413	135414	14302.5	80141.4	8522.23	8243.75	12845.6	11237.9	68594.5	9158.72	63974.7	144417	8371.24	9416.29	6156.02	11418.3	8615.03	216587	500323	144115	261990	601733	520294	7734.27	7808.61	7582.97	152223	219160	131434	228584	243068	13683.6	9075.49	10749.1
4831	Com_6320_pos	552404	264036	230481	985581	485183	171730	370692	471781	750575	2.13797e+06	1.24582e+06	1.1789e+06	1.185e+06	307022	399822	344846	650760	1.185e+06	319149	2.21035e+06	3.33115e+06	406643	519133	754202	4.34401e+06	637711	1.67996e+06	820781	1.73217e+06	366372	2.71994e+06	1.59931e+07	7.13502e+06	9.47037e+06	1.34498e+07	1.06411e+06	6.35246e+06	1.70067e+06	2.54189e+06	5.12029e+06	5.52297e+06	6.71657e+06	1.10991e+06	2.66407e+06	9.03714e+06	4.30662e+06	4.06671e+06	9.59973e+06
4384	Com_5231_pos	46289.1	9139.02	16236.8	16829.1	34760.4	35999.1	27561.8	39367.5	11340.8	31696.8	40000.9	72607.3	26718.7	32047	35181.4	14848.9	39370.8	61837.8	8395.54	22774.1	71135.6	21442.2	14147.6	22174.1	7281.82	19302.8	45444.7	14876.5	19195	18136.4	128816	153666	99251.2	134849	139926	205215	271907	145639	120125	281473	14868.8	96594.3	52250.2	80605.5	250633	274750	306547	177798
4572	Com_5662_pos	19112.5	40080.3	14000.9	17827.6	73993.7	16930.5	34711.9	36982.5	46643.5	44308.2	32756.4	37385.8	21934.8	41666.8	220159	24908.4	109241	28245.9	19231.4	11852.9	17957.2	17266.7	26907.7	15203	372982	29199.5	10510.3	16914	14119.9	70971.6	25117.5	207453	119281	245264	306738	41994.2	94705.1	20049.5	192430	396263	274484	209454	220256	1.30694e+06	239623	171389	1.41097e+06	49491.1
3814	Com_3964_pos	61787.9	36018.9	37690.6	76392.5	61053.6	49047.3	47514.6	81975.7	33618.3	31407.8	19052.8	60149.4	22855.1	12229	71434.6	57272.8	43377.4	45442.7	21185.2	45204.2	30634.5	57239.4	51873.7	56083.1	16033.2	69950.5	52532.5	46661.7	61995.3	56276.3	72209.2	48033.9	92827.1	10494	69385.1	45642	34047.9	59844.1	85951	58712.3	17748.4	64543.6	29909.1	104355	94089.8	39195.4	94249.9	27632.4
3465	Com_30_pos	4838.08	6196.53	4776.26	9189.29	15507.5	6513.17	7597.24	9732.49	8532.21	7221.29	11009.6	6909.93	6884.64	5970.32	4065.09	4520.74	6193.27	7174.34	4154.47	14988.9	12939	4096.68	10925.5	5321.36	7250.48	7352.07	6829.25	4084.96	9021.43	8881.16	85648.1	37226.6	41368	48781.3	71242.1	26612.5	37346.3	29117	13091.3	60744.7	17540.5	79282.7	14812	25026.4	46260	29282.1	56726.8	48883.8
2064	Com_89_neg	2130.22	3382.95	2246.14	2420.45	3423.28	2072.1	2349.44	4402.77	2134.2	20282	7125.28	1938.12	2964.46	1900.81	6058.32	2827.26	4485.29	2206.85	1879.98	1690.13	2505.79	2569.96	3124.7	5920.95	33602.7	1582.18	1725.13	3427.74	1401.84	2838.52	2775.57	38724	14287.4	19119.8	19315.1	27168.3	29627.5	2869.92	14784.3	56704.9	4090.38	10685.5	17586.9	93776.1	33794.1	53131.3	18997.2	22370.4
5688	Com_8555_pos	103509	383265	151656	67778.5	59474.6	68445.1	79677.1	132572	153281	565653	45919.8	143735	88741.7	92294.9	137062	50338.4	41005.3	115098	41279.4	53222.6	74099.6	123845	253532	169073	1.71191e+06	152524	99598.9	100706	466414	88182.9	134366	84835.4	181358	118917	189684	723070	205054	141260	295576	216262	261779	145355	421392	314053	502563	451650	396666	155175
5082	Com_6888_pos	34484.5	21471.3	23171.7	11560.8	12069	8153.94	10228.2	16312.1	12342.8	23226.4	11338.8	28362.8	11087.2	17665.5	23319.6	8656.69	22679.7	11836	10034.4	10034.3	10298.2	17176.3	9557.4	28221.5	46511.2	13716	10252	45262.6	12684.7	14086	17538.7	66038	31885.1	196950	55817.9	35384	39078.4	12655.8	47156.7	199586	107294	68740.1	153192	374754	95927.1	77691.6	342340	32406.8
3139	Com_2390_pos	8247.6	4686.21	5182.07	11283.5	8821.87	3505.89	5411.86	6436.22	8346.78	26513.9	8087.74	14172.1	5194.27	5169.16	4167.63	4090.26	6937.26	18992.9	4608.8	19922.8	32031.1	4893.99	5161.61	5423.66	15859.4	8423.55	4335.81	4757.89	18350.2	7337.18	103370	268565	16578.3	72274.3	40965.6	28717.3	82179.7	33439.9	21543.1	29447.5	34505.2	56765.6	9056.39	23625.5	38831.7	42477.3	31241.7	108168
5047	Com_6800_pos	4140.46	3553.86	3913.1	4008.38	5019.21	2574	3234.64	3112.52	3958.78	4560.86	2607.05	3510.11	2463.45	7406.21	3172.73	2996.14	3134.74	3791.86	2707.23	3271.33	3762.11	3075.14	4344.65	3026.71	3121.6	3939.15	2797.68	2968.93	4377.17	4552.71	4428.01	9538.09	13768.6	12731.9	27417.1	7077.74	12183.2	5523.12	11306.9	12599.1	6501.07	9715.74	6285.22	19437.7	12112.2	112668	67232.2	13362.5
4920	Com_6487_pos	10572.5	5072.11	4155.75	5857.56	5609.15	3145.47	2820.63	2134.25	4083.36	3040.66	2278.93	2515.88	4300.64	1445.04	1424.92	1955.95	5294.36	1780.99	4054.09	3703.67	1708.79	1706.55	3320.26	2901.05	1498.95	4026.77	2159.52	3110.08	9645.42	2566.76	1976.3	4081.64	3958.69	5147.88	2064.99	1605.45	1739.5	3864.63	4140.62	4668.02	5670.95	3654.89	2428.2	7611.35	2678.58	5743.9	4361.05	2444.28
1944	Com_725_neg	273615	153023	778775	401705	331234	936242	325524	529789	1.28879e+06	1.28326e+06	953039	812952	212770	1.03061e+06	951491	220210	948781	1.85534e+06	134315	913818	2.09428e+06	623753	146547	176849	254272	1.04068e+06	2.0706e+06	360261	109585	980966	3.08974e+06	4.83878e+06	1.80785e+06	915039	2.50127e+06	1.33642e+07	3.88876e+06	4.13008e+06	2.11988e+06	6.58244e+06	350814	7.37688e+06	409155	4.932e+06	1.10383e+06	1.09566e+07	4.08361e+06	1.34211e+06
1373	Com_316_neg	145228	528267	600722	641913	50070.9	77922.4	255366	775628	415530	459532	213952	74908.4	199922	183731	328027	55870.3	162877	701979	128128	1.07017e+06	267232	181703	147742	612744	79246.4	354196	995460	317082	145655	85199.2	158221	195095	473120	393293	435180	577000	420276	183062	304169	407993	44987.9	221578	61714.3	158202	535761	101620	924950	299283
5855	Com_944_pos	56790.7	31730.4	29090.7	35337.8	25841.7	30183.5	37035.3	29608.1	40315.5	31707.6	24801.2	39055.1	12253.3	40526.2	32072.6	34643.1	36979	38149.5	24106.3	18521.2	43432.1	40518.2	30468.8	19748.4	18081.8	31423	21944.7	21417.1	24351.3	40258.5	32260.9	37608.2	28294.8	23111.5	34722.1	30405.9	39034.3	37131.8	21476.2	33085.9	42721.9	19158.6	28692.9	39759	25205.3	36151.5	29427.7	31701.6
2003	Com_810_neg	2178.38	1554.25	2201.15	2357.18	2181.48	1940.59	2387.52	1462.6	2089.9	4412.6	2250.64	1950.38	1995.18	1941.22	4147.93	2694.7	2479.5	2329.7	1791.65	1711.91	2629.23	2616.69	1452.19	1701.56	1251.28	1587.95	1822.3	2095.92	1361.95	2800.52	2153.42	8773.81	11246.9	9676.57	26676.1	16791.8	24894.2	1633.78	5504.96	25868.8	2097.46	11524.9	3512.45	23924.7	8002.77	25227	6271.73	12938.5
4824	Com_6308_pos	10409	8180.18	10026.7	10622.3	9824.73	7250.17	8076.75	8573.48	8386.18	38725.6	7753.56	12154.5	6981.99	7909.06	9307.79	9824.61	9224.88	8715.73	7242.66	8351.29	16348.8	9051.54	7578.94	7718.75	9546.34	8560.98	12701.6	10428.9	10963.8	10040.2	13598.3	34867.2	12245.3	33721.6	160317	32299	26005.3	34826.6	21661.4	24764.4	25033.2	299466	19019.9	99966	31802.1	173850	78428.1	23718
4360	Com_5169_pos	3.56392e+06	525541	2.03324e+06	108522	3.29959e+06	3.03281e+06	1.49663e+06	3.97056e+06	761166	720892	2.40889e+06	5.66805e+06	1.15196e+06	2.34505e+06	2.50438e+06	829089	3.52459e+06	4.85687e+06	599571	866948	3.62905e+06	1.31676e+06	1.18955e+06	1.04649e+06	859908	1.15975e+06	3.06722e+06	1.66345e+06	106073	123632	1.07991e+07	5.5954e+06	8.37541e+06	7.76143e+06	7.84153e+06	1.46949e+07	9.98498e+06	9.11144e+06	6.53922e+06	1.60234e+07	100192	6.6971e+06	4.31997e+06	5.39563e+06	1.68955e+07	2.28839e+07	1.85769e+07	6.87058e+06
629	Com_1976_neg	6154.7	4268.5	4776.56	8759.38	9706.23	4065.67	6827.54	8591.01	5242.94	3209.64	11864.6	11874.9	13080.8	5007.16	8446.2	5447.28	6972.06	8721.79	2954.2	7743.76	4334.12	7424.74	6730.56	9948.66	2119.91	5896.89	12139.3	10526	2307.9	4439	41058.7	28055.8	24613.6	38769.5	56166.8	28288.2	43954.5	25939.3	38677	56894.1	10383.8	70460.8	14028	31631.9	29732.8	62591.7	68194.2	29371.6
3897	Com_4140_pos	108122	134671	368862	77543.4	297413	96002.2	42953.9	179485	556611	89743.9	81726.2	127252	31194.4	84489.8	195466	50097.1	128127	109958	42618.4	49994.9	106102	122317	63221.6	56906.7	62043.6	55207.8	305337	26849.1	104091	86375.9	128015	163365	59652.1	110734	164022	69358.5	128849	147393	171141	260870	100263	271816	256968	205885	178091	209035	196411	279704
2751	Com_1433_pos	144301	150618	243059	183569	128194	522530	94421.2	141028	165922	221952	156056	167132	117824	98119.7	137348	68914.5	185975	158671	78372.4	97335.5	119994	92773.1	99053.7	77870.6	47880.4	81210.3	115433	79327.2	196495	116389	155113	71629.1	143636	119583	112787	138327	134550	138075	117591	217441	140427	162363	107561	150166	223442	95451	243226	200118
4485	Com_5446_pos	1.6284e+06	1.55345e+06	575456	291997	462276	1.07756e+06	495539	791189	3.48305e+06	353617	1.55795e+06	329143	289620	693094	1.07566e+06	1.64704e+06	422044	758171	504269	354338	147714	1.03066e+06	935889	1.1296e+06	151730	575448	686687	1.10325e+06	628815	391614	644648	87649.3	494115	143923	239978	2.28839e+06	463956	103822	1.1692e+06	3.56399e+06	190913	136792	82620.2	350917	165586	1.68582e+06	3.39003e+06	372449
2106	Com_959_neg	911893	404305	1.01704e+06	1.41272e+06	863920	1.12493e+06	612779	774813	502331	197883	1.42957e+06	1.10909e+06	1.3664e+06	735633	961799	718866	748239	890026	272037	647515	725743	737748	394532	531294	202416	485119	1.16491e+06	355206	636265	1.50575e+06	2.88312e+06	2.63429e+06	2.86285e+06	2.63859e+06	2.18579e+06	3.08548e+06	2.68549e+06	2.03188e+06	1.45902e+06	3.02172e+06	446429	2.54176e+06	717307	1.48685e+06	2.09947e+06	3.07425e+06	2.43189e+06	1.71543e+06
2561	Com_12389_pos	130245	34500.2	51129	67529.8	95168.4	60572.6	43371.4	78009.4	6931.78	57766	46678.6	62890.4	47964.5	78468	96817.3	73522.2	67833.4	89325.3	37461.8	53403.7	90144.2	89293.3	86687.2	61502.2	52892.2	98801.1	63606.9	62090.8	43110.7	37881.5	103279	66551.9	117730	25935.2	182736	89718.4	62813.1	95538.8	126209	84045.3	24632.7	107653	61152	180242	39980.7	63655.1	216452	48434.3
622	Com_196_neg	2483.9	1726.76	2502.26	2824.13	2502.53	2156.36	2218.61	1681.87	2293.66	2095.32	2380.15	2147.65	1956.91	2043.77	2365.69	3077.28	2739.81	2440.94	2013.48	1643.42	2862.1	2876.2	1573.6	2044.25	3384.21	1792.56	1936.27	2375.2	1700.62	2502.62	8376.18	13525	11409.9	37238.6	11727.7	6209.94	48758.6	5744.09	5039.9	10015	2514.61	15110.4	9098.02	20757.8	4420.76	7671.01	23563.1	7799
358	Com_1569_neg	3885.77	2951.2	4899.25	2190.77	3578.83	1755.03	1812.63	5028.21	1852.17	3996.58	2013.29	1752.44	1715.23	1570.71	2098.27	2429.7	2210.98	1986.1	1601.06	1382.18	2305.62	2229.81	1357.36	1560.69	4173.03	1390.8	4580.45	1916.65	1363.86	2068.1	2735.42	2757.12	6512.74	23083.2	5428.22	11637.8	21031.8	4154.24	12539	15235.3	2032.9	9510.29	22108.8	16089.9	26188.2	15579.3	4349.73	4954.02
802	Com_2236_neg	154731	190760	237632	48938.3	170350	154497	193153	228510	199814	214843	167262	117860	353816	244935	479057	270125	328275	323548	414897	128523	283532	373595	198224	224395	84222.9	109064	80003.5	247636	29594.2	50978.7	307475	289276	216979	251205	345277	129392	153718	134931	132901	389378	43277.3	169371	126518	188606	193192	510024	311376	76447.4
1262	Com_2987_neg	14355.5	17738.2	2298.37	2392.07	2192.97	2009.37	2022.69	9060.3	12504	1867.9	14593	8301.68	1930.17	1850.66	20001.2	27992.5	2581.88	16691.2	1836.58	1545.11	2605.67	2487.83	12020.9	1761.67	11198.7	29185.5	1767.82	2112.68	1368.21	2161.96	2208.02	33831	82709.9	29814.7	49181.7	125111	101761	1722.79	1941.27	2000.82	27799.2	41462	24114.7	40700.7	46881.1	3436.17	2237.01	2405.12
1508	Com_40_neg	71115.6	73881.2	121991	87504.5	155682	72031	80383.7	117444	254386	217035	110567	135551	100301	94748.2	144725	148380	144068	144255	32984.4	39690.2	209212	102974	72536.4	89776.9	60992	36891.8	188876	110395	21931.2	40338.5	95454.6	172271	203511	307910	607002	581725	1.017e+06	179146	201325	766072	38463.5	1.43448e+06	354771	898844	532698	2.14176e+06	768013	524265
3303	Com_2765_pos	103349	600979	82254.5	23653.5	308043	110908	126273	32558.3	345752	1.14069e+06	211035	230802	304178	150908	92587.4	81642	23153.1	211765	40593.5	174654	347870	128120	30740.1	289998	18249.5	238347	21964.9	277817	109324	25210.2	2.12254e+06	24690.2	3.3331e+06	850934	1.73892e+06	1.07605e+06	558513	876494	1.04854e+06	1.26692e+06	35273.5	27066.8	549350	28572.4	815359	2.24302e+06	28545.6	3.21782e+06
4225	Com_4884_pos	2171.22	1193.55	1119.68	2588.93	1286.61	1170.24	1266.17	1164.92	4222.31	1138.76	1191.55	1115.14	1688.99	2603.09	6084.92	1568.23	2035.94	1068.5	3859.8	1045.27	1303.56	973.015	1114.74	1069.62	1517.94	1453.81	1084.98	1045.01	1269.92	1133.95	2575.56	993.545	1301.22	1233.4	1539.17	1098.28	1000.17	1167.68	1547.59	1146.8	1251.83	1371.24	1091.95	2091.52	2821.61	1206.49	4733.76	2139.24
4529	Com_5561_pos	31446.6	7866.67	66750.7	11082.4	41222.3	10024.8	10956.3	34015.7	11393.1	32402.8	9917.22	20124.8	8368.7	12253.6	10623.6	11387.4	10239.4	19460.8	9028.97	7904.96	14406.4	14408.2	9481.33	9506.69	37537.7	10881.9	26099	12207.8	10076.8	11525.6	37674.7	13834.6	34493.7	156332	54423.3	49015.1	32595.7	88752.4	95018.3	107918	14139.9	68744.3	191490	114576	332610	94507.1	16629.9	30435.8
1790	Com_496_neg	13215.6	16081	2155.48	2295.57	2077.74	1928.32	1941.1	8754.17	14685.4	1792.55	13179.9	6238.62	1852.31	1776.01	19236.6	23009.8	2477.74	15124.3	1753.83	1432.23	2500.56	2387.47	11727.8	1690.61	11133.8	24900.1	1696.51	2027.45	1313.02	2074.75	2118.95	32028.5	93121.9	24963.8	46190.6	76765.7	86666.8	1653.29	1862.96	1920.11	23023	37700.6	20209	36782.9	43790.8	3297.56	2146.77	2308.1
3109	Com_2314_pos	7753.4	6897.42	10685.9	9439.89	10448.7	6616.23	9846.74	10137.3	7839.8	11167.6	10587.4	9355.03	11581.5	11905.2	16034.6	6118.25	29548.2	6646.51	7394.86	5904.06	7379.3	7762.53	7504.69	6387.36	33931.8	6655.83	7910.37	7587.07	10767.1	11594.3	15345.3	8653.54	17943.9	31534	46162.2	11798.3	21722.5	6864.64	19329.2	107225	17864.6	63215.7	22641	310406	47076.9	40496.2	151045	11266.4
2650	Com_12596_pos	32406.3	16981.3	134881	26203.1	23109.3	12780.6	14705.4	10601.9	12840.6	16070.8	170384	20215.8	12161.7	13497.3	54336.9	14853.2	17171.3	65791.1	7453.13	9858.71	17553.3	15651.6	87014.2	11497.5	13810.8	15660.1	10736.1	13654.3	15501.1	22099.6	22584.9	26529.6	28802.4	23261.8	30603	34883.2	34160.9	29908	34302	34007.2	36714.5	20379.4	33746.1	43867.1	39628.3	40909	36581.2	38014.1
1981	Com_786_neg	2287.24	1766.89	2530.38	2702.31	2341.7	3267.22	2527.78	2265.89	2942.56	2351.3	2581.31	2156.04	2431.11	2410.96	2713	3464.13	2892.73	2637.57	2268.65	1856.97	2960.29	3025.31	1624.06	1934.95	1440.88	1836.21	1903.56	2231.95	3479.66	2402.25	3143.14	4309.99	8993.87	16823	17819.4	3774.29	14643.9	3354.67	2441.27	27082.3	7931.64	38804.6	3866.09	10191	18392.6	20793	7032.67	19819.3
563	Com_1872_neg	24528.2	36700.5	51720.4	44274.4	31291.2	6897.09	14301.9	27110.7	23523.2	26215	22933.7	29306.7	15858.9	17030.1	81990.8	15210.2	29742.4	22006	13949.2	52753.1	31862.9	11752.7	19039.8	35519.5	16465.3	35301.7	33606.9	38580.8	37937.2	52538.3	14128.6	36969.1	32321.4	38151.5	27201	22808.3	20908	14193.8	26672.3	41504.5	11290.5	28081.8	16657.3	33134.5	25827.6	17960.1	52654	48529.6
1293	Com_3033_neg	6252.83	7926.83	7684.52	6717.79	10989.4	4908.4	5819.48	4979.11	5263.89	8773.16	5768.91	8295.91	5680.56	4018.72	7153.65	5597.17	6814.78	9101.38	3375.27	4251.41	5617.6	6330.79	4660.31	5982.57	5205.26	7377.13	3488.65	5473.04	2783.12	6298.46	11719.7	22758.8	22732.3	34913.4	32106.2	22908.3	35699.4	20585.8	28599.1	42457.2	6010	43562.9	20377	23503.6	18222.9	42451.2	27235.7	33325.2
1036	Com_2606_neg	19859.7	24305	2403.68	4033.82	3970.97	2309.53	4631.02	13066.6	19377.3	2619.28	18614.2	9903.96	3700.23	1935.46	28212.6	39319.4	4647.78	20110.1	2716.8	1865.92	3821.02	3930.33	14643.3	2497.74	19225.6	36692	3398.81	2692.65	2201.46	3911.54	3218.24	54510.3	108033	39456.4	64481.3	149182	139636	1801.72	3461.43	3383.47	34574.7	50544.8	31779.9	57082	61628.2	7460.68	3093.22	3050.69
5767	Com_8733_pos	167836	35891.1	62273.7	86632.1	95877.5	83395.5	92548.7	116158	106470	104919	43496.4	96002	73301.7	108041	114279	124475	79599.7	111943	51688.3	69787.9	124814	89001.1	107428	90311.8	48787.4	95816.7	80459.4	77047.6	90605.6	47152.7	126142	80727.9	142585	29300.7	179432	82942.3	125369	111343	151931	86947.6	33241.5	103371	65515.5	154718	59123	82289	127324	86768.1
3410	Com_2967_pos	184104	123413	149408	789001	178953	94835.7	70183.3	66987.2	124301	145817	62148.1	136851	78718.9	125120	129083	88673.4	70411.2	168434	86173.1	113550	179098	74058.3	259395	51965.9	578619	179418	139032	95098.9	277187	415923	830940	512068	431955	892228	1.07822e+06	673266	444201	1.4136e+06	1.47557e+06	807898	1.16784e+06	1.30673e+06	808244	1.04177e+06	1.25549e+06	494146	1.13124e+06	831528
1034	Com_2604_neg	2354.21	2762.52	2278.67	2486.38	2340.68	1910.36	1947.97	1442.84	2079.74	1822.95	2104.62	1919.03	1749.91	2284.97	2054.13	2650.01	2362.12	2220.65	1731.99	1467.87	2480.61	2480.94	1345.65	1708.95	1248.54	1584.83	1633.4	2087.46	1419.81	2204.77	4269.29	2976.65	2549.63	6213.18	5177.63	9549.53	14318.7	2481.37	1911.82	2508.37	3483.78	2475.41	8988.56	24398.6	2168.08	9426.69	116695	35054.9
1889	Com_638_neg	16219.6	19188.3	4382.46	13143	18492.9	16036.6	19038.7	26019	17314.4	22492	45775.4	15113	18630.7	63418.5	20894.6	17704.3	18400.4	9978.55	13702.2	17568.5	11740	22109.5	75718.3	25318.9	19358.4	18146.1	13245	9941.45	16035.1	13239.5	22965.4	23966.7	22554.8	15707.1	33877.9	11966.1	25330.3	10657.7	24185	37914.6	12661.4	95678.7	19484.8	15788.4	14304.5	16380.6	17706.2	20214.4
3034	Com_2127_pos	128636	11040	49235.5	7722.35	25341.6	37083.7	50170.6	22524.9	40113.8	32434.2	29399.1	22869	61020.3	58882.5	63767.5	79624.9	42017.2	58911.6	6573.11	24613.5	31150.8	57791	34091.7	31908.8	89968.1	36793.3	20445.6	72061.8	7483.45	8739.25	179322	137315	260389	86787.4	222094	241189	128997	149513	260903	198910	32070.9	278115	173077	243905	286726	195185	305131	320237
766	Com_2192_neg	1968.2	2467.82	2148.72	3064.94	1955.25	1795.44	3037.57	1389.95	1965.91	14268.2	2015.38	1821.42	1722.77	1779.59	2028.74	3981.78	2258.35	5579.16	1635.29	15937.5	11432.6	2341.49	1295.88	1683.86	3981.41	2066.8	15485.6	1905.3	1408.59	1986.29	2102.01	3179.25	9126.15	2497.72	2338.69	2274.83	2655.67	4747.35	2399.81	3210.77	8887.65	9491.62	1806.59	2065.93	6848.29	3564.1	9497.19	2691.17
5758	Com_871_pos	13367.2	8399.06	14552.7	12790	9372.04	12384.1	17637	20694.3	8094.09	22562.4	16507.8	9476.19	18926.4	8174.51	8918.6	11452	9181.05	8119.01	10443.3	10861.5	8043.89	8591.5	7405.3	8067.17	13610.5	8430.52	5797.57	12507.9	14952	9554.93	24506.3	8095.46	9863.86	8159.38	9491.5	9685.07	8549.2	8739.32	10917.3	9536.02	12338.5	24335.8	9819.26	13026.8	11482.8	9549.86	13180.3	10344.5
2603	Com_12470_pos	11616.2	8601.37	10396.1	11323.8	10609.9	10071.2	10729.4	9640.27	11326.4	10095.4	8780.69	10565.4	9419.2	10656.4	9617.58	10981	10041.4	10551.5	10148.5	8830.16	12076.8	10894.4	8780.78	10365.6	35424.4	9074.97	6942.19	9581.4	13598.9	11074.3	9187.07	30350.4	30851.5	39159.5	72047.1	22229.4	37090.3	8741.19	15384.5	45341.4	17747.5	66434.2	21593.4	307814	26739.5	60302.7	217867	16181.6
209	Com_1335_neg	42819.9	51549.2	49040.4	62769.9	61547.3	63024.6	83536.4	52718.6	90601.7	137966	107745	104987	123088	59822.4	53848.6	51061.4	37983.9	46438.7	64759.7	175712	111907	48788.2	64695.6	60767.7	44589	78131.5	204482	46972.3	44964	39676.4	54282.5	407516	264973	513418	357260	82635.1	417211	457497	399857	709743	532142	1.22767e+06	315006	125615	608400	704012	699826	113003
2337	Com_11815_pos	11337.1	11371.8	8209.15	13678.6	8483.46	8059.99	7151.23	10825.1	7253.53	8852.71	10038.4	8812.34	11125.9	11056.6	7306.32	8071.21	10136.8	9894.09	6788.18	14120.8	11971	11118.6	9495.54	11673.4	9657.14	11655.7	14056.9	13329.2	9084.78	13191.9	35958.9	103002	22021.7	169755	55620	49774.4	59463.9	278444	67823.9	11858.6	36002	189039	22704.4	10305.8	65404.8	48599.5	14246.3	23886
3207	Com_2544_pos	24157.2	5849.03	38730.2	34564.8	21919.2	20742	13469.1	10660.7	17426.5	25374.8	8814.7	48843.8	61969.9	16261.8	4179.93	4069.05	16294.7	66280	8308.88	28893.5	84878.3	7752.56	25688.3	4780.61	7501.27	15766.8	4815.37	10128.5	18414.8	14722.5	257090	35218	36420.1	37822.3	303164	126940	94500.5	27784.8	31279.7	108708	61259.4	92958.4	9230.02	130251	134325	258097	6254.11	84652.6
4687	Com_5952_pos	12246.8	26891.1	12689	9950.03	16626.9	16080.6	17320.8	18874.1	31298	34453	12911.5	12504.5	11160	13093.2	13045.1	8223.08	8051.19	19963.7	6976.3	15866.3	27905.2	7898.65	8671.7	7163.5	7058.72	12640.4	60637.1	11090.3	10041	10793.6	272427	87696.3	66588.5	203521	42651.1	114732	29763.4	38599.3	95288.3	41228.5	28779.4	88983	57302.8	26679.3	51980.6	102416	146574	83456.8
438	Com_167_neg	25377.2	25200.1	37040.4	36931.7	50252.2	46397.6	26012.8	28541.3	43533.2	24675.8	32016.2	34048.5	35379.9	26561.3	33693.8	12806	43415.8	39384.2	13594.9	61674.3	18573.4	83335.8	14164.1	35472.3	40688.5	21369.9	59838.1	57774.7	3981.21	9747.06	199404	79212.6	72718	125812	346768	103127	63173.2	132030	385720	91264.4	12795.4	718693	148112	405477	143355	74672.3	290673	110089
2019	Com_835_neg	8723.55	10980.3	2163.26	2303.85	2085.23	1935.28	1948.1	7835.66	8679.63	1799.02	9295.49	4800.13	1858.99	1782.42	10925.9	18113.8	2486.67	10346.7	1760.16	1437.4	2509.58	2396.09	8128.03	1696.71	7740.12	15552.3	1702.63	2034.77	1317.76	2082.24	2126.6	17545	55110.4	16487.2	34103.8	74991.2	65256.8	1659.26	1869.68	1927.04	17091.5	23708.2	16791	22937.4	23203.3	3309.46	2154.51	2316.43
5147	Com_7045_pos	9596.06	384910	8326.14	10439.9	10079.3	9293.49	20203.2	22277.2	103665	17315.2	14252.2	8513.45	134233	12051.4	7788.16	12782.7	65011.9	8386.04	14123.1	11793.8	9424.86	9064.48	8146.88	7648.25	6713.87	15038.1	5349.2	14208.7	7769.17	11846.3	21964.8	7176.53	10491.3	4988.98	7689.72	6266.52	5734.07	15079.2	10594.1	20874.8	7801.19	18099.3	8427.09	8548.42	8338.96	5748.77	11608.9	6484.94
1282	Com_3016_neg	2250.74	1650.8	2262.04	2620.97	2267.61	1953.94	2046.13	1521.93	2078.36	1885.43	2156.73	1946.05	1813.89	1851.92	2143.62	2788.42	2482.62	2189.59	1833.64	1513.81	2593.43	2606.21	1429.91	2024.14	1269.02	1965.65	1754.51	2222.27	1540.98	2249.75	3096.31	5855.93	27664.2	8187.89	7808.08	4787.29	6860.11	1734.72	1947.69	9249.86	6537.63	22141.9	2859.95	5835.68	3906.46	36660.6	11862.8	14107.5
575	Com_1898_neg	2184.55	1810.38	2697.29	3033.64	3316.22	1994.21	1998.83	2171.21	2439.18	2477.31	2238.07	4193.13	1942.92	1811.08	2214.73	2729.26	2448.79	6031.64	1817.99	2565.2	4702.02	2466.17	1411.62	1753.05	2435.08	1558.59	5054.26	3544.38	1388.85	3248.76	2792.57	37215	2782.3	120117	7691.43	9472.21	10830.2	10923	4143.25	3273.51	3442.99	7951.89	9431.87	36785.4	3699.49	5858.7	10022.7	12830.4
233	Com_1375_neg	100797	68263.3	88146.3	198583	160040	102697	108505	159359	434902	380957	378777	214480	75475.5	168258	191736	119632	146235	210108	49176.2	84310.6	522535	190803	154226	80202.4	337735	101492	241941	178018	68490.7	107946	349962	508247	361795	530660	2.07618e+06	590779	309293	1.35478e+06	454607	630106	740549	2.15036e+06	290180	1.84282e+06	94272.7	1.08479e+06	1.12475e+06	1.07339e+06
376	Com_1599_neg	2690.51	3089.89	2231.99	2445.28	4052.49	2399.6	4382.2	4656.06	4283.13	18373.6	9808.29	1925.9	3983.43	2511.87	9094.69	3458.53	6106.59	3329.69	1868.13	1679.47	4471.6	3124.99	5805.9	6018.09	29121.4	2597.63	1928.81	5867.77	2602.07	3380.86	4185.9	22355.8	13467.1	22690.1	20837	32181	23717.1	5008.84	16582.2	58564.8	3946.32	12768	18113.8	91461.6	34645	53668.1	16485.7	24541.1
2762	Com_1462_pos	863167	2.1039e+06	540073	46468.2	251342	48972.3	283007	233921	170305	61247.5	496269	633542	69002.2	910313	106053	30714.5	159813	128192	40077.7	167600	82642.5	52116	83832.4	799883	137918	151459	66517.5	778012	1.82817e+06	95973.2	1.79593e+06	55719.3	55302	402385	457206	2.34151e+06	1.36593e+06	1.25934e+06	545562	209498	461403	39216.2	2.50812e+06	2.80739e+06	263102	302219	1.47342e+07	1.37154e+07
1263	Com_2989_neg	3151.79	2131.44	25850.9	4134.09	11312.6	11476.6	5822.77	4590.76	2573.09	30880	2533.5	68808.9	12549.1	9418.19	4611.44	2838.13	17704.8	15902.4	4119.92	11139.8	2689.22	6334.75	3881.25	3638.68	38588.7	9482.65	1824.06	2094.1	2811.89	24988.7	78404.4	53736.7	82865.6	156025	4262.05	8466.75	70199.4	71354.8	41204.3	50385.6	7110.98	32087.5	16364.3	57603.8	21625.2	2969.79	11633.3	55531.3
3231	Com_2597_pos	14355.6	52325.3	14255.8	12154.9	59539.5	36923.4	63225.4	69946.1	59340.7	39513.4	31076.9	31224.7	61553.2	74008.9	31152.4	30026.9	36347.9	43405	53832.6	52890.1	42106.2	8085.78	32455	34185.3	25139.9	81799.8	20842	49590.7	13863.6	13048.6	65713.7	20477.1	36679.1	20498	21207.9	19246.4	8765.87	50091.5	59215.7	25108.1	10739	47143.7	55539.9	34357.3	42659.5	9150.17	86740.4	29978.1
892	Com_2382_neg	31353.3	15223.7	29249	41215	21312.7	35460.7	21229	21069.4	22093.8	17499.5	54782.7	51523.2	47753.8	32867.7	34128.1	34253.5	38510.4	37945.5	20260.5	20975.2	22243.1	31825.6	21157.6	23940.5	11794.3	23340.6	21504	22462.4	25717.1	43189.3	162679	224994	149892	131131	68619.8	110143	234183	85406.9	124476	285716	34983.9	274893	26469.7	31078.4	83910.6	161451	173070	85423.6
3030	Com_211_pos	6647.74	5604.38	6661.93	6273.77	8172.33	11728	10276.6	10115.1	6658.47	11275.6	11042.1	5589.47	9935.23	5568.74	4262.2	4652.86	5349.34	5206.63	5841.54	6745.7	34184.2	6214.71	4689.6	4616.95	8091.52	5089.72	4867.63	6712.4	6348.85	6313.69	224160	22404.2	103948	8470.68	9116.89	51415.5	40617.8	6358.25	50410.8	14887.8	21110.3	20432.9	8803.44	10782.4	17892	7126.53	44624	29198.7
1260	Com_2984_neg	65278.5	369751	39027.4	62639.3	258393	61726.6	142109	251934	116649	175622	94591.8	329925	121358	243704	89569.8	317402	33109.9	156522	238421	290314	42756	84954	459860	130031	6.36806e+06	564794	275241	50085.9	725352	146824	177110	43876.7	100927	56877.6	52322.4	85764.5	91170.3	197295	98816.9	59741.2	273664	44738.6	59303.4	73566.7	134121	142631	242934	83135.4
4826	Com_630_pos	12756.7	7416.68	14421	9581.2	12483.6	10400.6	9842.72	9987.1	11990.3	19317.8	9423.75	12377.8	8624.42	16501.8	9917.39	9884.95	12373.6	11734.6	32787.7	9102.63	33187.6	10924.4	11549.2	9901.84	7230.44	17301.3	8296.59	9875.7	7794.35	8633.27	21532.6	12018.6	51385.3	28808.8	130111	41122.2	28098.1	38072	27211.7	80443.2	13679.3	92006.3	11807.3	139577	27539.7	109939	196609	20549.7
65	Com_1109_neg	30039.6	44601	60782.7	203924	57839.1	62656.2	34138.6	25988.2	58290.9	46302.7	35237.5	46366.5	28481.1	28455.9	51929.4	80230.6	47158.6	73197.5	37792.1	31856.2	64145.1	41726.2	92324.1	25289.9	173516	56627.5	64991	51788.5	59563.3	83753.7	291804	257925	163748	350518	373811	261810	185036	349870	401597	291777	241551	502838	211234	329822	377441	237506	324438	211672
3306	Com_2770_pos	16171.1	32081.6	48668.1	9656.02	51178	9162.96	7453.33	15103.1	62812.1	8585.69	8492.49	18726	6379.63	10133.2	47176.7	5754.55	13086.1	12928	5715.65	13269.3	8690.54	19411.9	31930	6544.98	12357	74648	32650.1	18162.2	7798.12	9460.84	107449	31230	13417.8	27742.5	264971	17948.7	29526.5	85104.6	158473	54375.6	28433.8	76550.9	211163	138576	158680	50621.4	121230	102652
200	Com_1315_neg	26428	12303.1	24624.3	5794.99	37001.9	120372	13347.7	31974.5	57366.4	70418.2	27524.5	19079.9	10952.2	28413.9	28557.1	25672.3	17739.2	46764.6	7450.39	34067.5	23813.2	14519.7	43414	16666.5	9865.55	32344.9	126261	23656.9	7475.8	4489.91	14523	12931.5	27741.1	14891.1	29103.7	25968.4	13930.4	55640.3	27742.9	28288.6	22743.9	53736.2	20894.6	24966.2	17752.1	11726.2	31147.7	14809.7
5109	Com_6950_pos	19775	14445.4	54808.6	40472.1	44357.3	17069.8	19391.9	31411	66293.1	113357	33756.2	58478.2	42075	18854.6	19898.7	29200.6	52012.8	41009.7	15329.6	59102.8	50061.8	24941.9	18850	13151.7	12946.7	27668.8	42339.1	29480.3	57123.7	27273.2	39314.5	50848.7	29073.4	83063.2	55340.3	20613.3	14195.4	28628.2	24775.1	67303.4	31801.6	53132.9	51340.2	27386.3	113257	30710.3	38629.8	68642.7
2800	Com_1549_pos	7560.26	6748.81	6767.58	7878.07	7394.15	5631.78	8154.87	9186.28	6308.74	9172.86	7957.52	7341.99	8026.94	6036.22	5278.6	5770.54	5793.16	6170.05	6983.73	5488.35	8974.9	6939.21	5697.02	6031.29	7745.55	6081.67	4904.34	6683.02	7835.02	7848.03	11164.6	48148.1	18577.3	67063.7	77130.5	36216.7	49644.5	9568.46	33128.5	11525.1	12678.3	20263.6	14686.3	34857.3	13944	44486.5	64032.8	63111.6
2069	Com_904_neg	181827	98282.9	169057	333940	285829	117993	107994	2749.3	304772	50074.1	123687	308438	703365	238067	33661.6	26343.4	284135	425522	4459.01	141963	305583	4028.17	286174	2784.97	68498.6	152068	2186.22	2741.32	59625.2	110388	1.10924e+06	805514	134101	360720	1.97121e+06	730604	920362	252670	315995	727939	221285	1.56884e+06	264988	1.6545e+06	1.00872e+06	1.41132e+06	2474.99	577712
1236	Com_2949_neg	2121.34	1737.04	2122.53	2692.24	2080.89	1993.55	2153.75	1996.08	2461.92	5620.77	2969.88	2846.7	5579.4	2844.13	2275.18	3482.32	3097.5	4053.64	2704.53	3556.43	7163.83	2824.97	1956.99	1874.79	1434.52	2346.36	4027.54	2752.62	1306.65	2061.21	7197.48	39630.6	12000.3	15086.8	6142.4	18526	21833.9	14516.9	22916.3	4850.28	10630.2	12740.2	3555.7	13118.4	5828.57	11238.8	12840.3	8179.65
2810	Com_1586_pos	7848.74	6225.63	87074.4	13203.9	29582.8	5639.04	9003.48	6408.9	5047.76	5357.38	4269.32	5246.25	4132.27	12722.7	5915.3	8198.92	4802.85	32021.7	15183.1	10629	6360.3	6426.26	14093.4	5329.16	6227.39	17541.8	28962.1	16770.9	6295.78	13295.3	49420.7	8206.17	17202.5	162069	38533.7	19141.8	16793.8	5834.11	63864.7	342097	97757.1	30910.5	20024	23778.8	126497	28929.4	41526.6	160236
3616	Com_3485_pos	45988.8	198384	28269.7	59276.4	38744.3	66873.3	105181	87038	229606	163014	85818.8	65936.5	73264	57150.7	89975.6	54106	38129	38582.9	34188.1	36622.2	31870.3	64505.3	85066.1	102036	318538	85436.3	41899.7	55959	198270	73437.7	46996.3	29873	52038	49213	45070.2	85685.2	55148.7	72665.5	75725.7	189262	288958	37232.8	61026.6	56749.1	105634	94570.6	229851	55197.1
5564	Com_8181_pos	20276	6906.53	10635.8	14879.9	15629.7	5839.4	8236.7	12875.6	15201.3	26165.9	17300.8	9350.43	14143.3	13216.5	12271.2	7714.78	10145.5	9235.99	6740.71	10302.5	15672.5	8024.04	7183.67	9966.9	13291.6	11447.1	14807.2	8283.45	12440	10112.5	65481.8	47497.3	55656.4	46229.2	63964.7	38530.2	69609.7	49463	21952.5	92844.2	49075.1	127489	29975.6	73071.7	60589.9	61012	63269.8	50992
2700	Com_1334_pos	9305.1	7486.27	10623.2	11665.2	8470.15	5913.76	8941.47	10874.1	11299.2	20412.2	7845.51	7590.1	9425.16	7270.39	5937.73	7022.89	6503.12	7822.85	7080.61	13987	16172.8	7849.45	10082.9	6886.88	27541.7	8228.94	6246.4	10068.6	41576.8	9373.27	14440.6	58936.3	35105.1	23776.3	185845	86793.6	44105.5	19167.9	16468.4	86198.2	31356.6	15092.1	27589.5	80631.6	72755	38366	26542.7	27139.4
1076	Com_265_neg	10927	26345.1	13984.7	46560.7	8862.49	4869.53	8497.45	17089.2	11626	31538.9	3765.7	11108.6	19371.5	11718.9	13862.8	3834.04	6171.28	34533.4	2826.28	9786.83	35383.3	9216.97	54755	6377.66	14617.9	6410.42	228532	57774.8	10089.8	4994.77	15381.5	179604	32242.5	162539	56479.3	58495	57374.9	136674	16743.3	22403.8	20319.3	146870	277987	1.09666e+06	31639.4	34768.7	39941.8	52448.4
1780	Com_483_neg	42535.8	38367.3	190886	42979.1	224707	179811	63727	111504	182815	154444	439616	189261	58914.7	207426	219767	74542.2	158403	368783	25000.4	153608	351077	168743	30427.5	30636.5	18866.6	234926	298183	80270.4	25824.8	37536.5	342160	557939	300205	481321	1.25723e+06	2.66327e+06	958015	560250	240163	626915	38216.5	780891	63215.5	928968	123327	1.18708e+06	529614	707872
1196	Com_2872_neg	23191.6	34203.9	40321.1	57573.9	32787.6	13093.9	13610.9	17410.5	71661	61482.9	15511.4	26377.9	12139.3	22686.3	21108.9	22264.3	21108.5	42269.2	16913.9	51698.4	56664.4	18478.6	9778.33	14392.4	258295	17243.8	30362.1	40209	32934.5	22428	61036.8	29171.2	23884.5	16871	46585.9	17146.7	32519.5	53018.1	40959.4	54463.4	35151.4	47923.5	71045.8	36600.7	59465	51354.1	42403.1	18015.9
3928	Com_4185_pos	812908	680355	782484	1.89376e+06	1.66032e+06	430478	456199	11492.2	1.23419e+06	230813	427856	1.24275e+06	2.21833e+06	1.27583e+06	115190	90969.2	1.14751e+06	1.76487e+06	24033.8	546179	1.29463e+06	7237.58	1.3864e+06	7494.71	445461	757590	6294.57	8800.22	522217	662903	4.12514e+06	2.53703e+06	564863	1.56885e+06	8.14848e+06	2.93909e+06	3.37033e+06	1.38801e+06	1.74882e+06	3.73212e+06	1.30204e+06	4.43313e+06	1.71222e+06	8.59117e+06	5.32576e+06	5.30185e+06	8215.84	3.0803e+06
482	Com_1753_neg	39627.2	19176	24964.5	65877.6	27009.4	39942.8	30089.8	19536.7	27239.4	24394.7	40343.1	28625.7	27852.1	46219.8	32698.3	35144.2	47569.7	41042	30381.2	31448.6	32933.4	39968.1	28020.9	36537.8	32335.4	27436	25140.7	25152.3	52194.6	78949	56314.7	62581.3	68694.1	35630.2	38740.4	40954	83492.4	34622.9	27409	38464.2	65028.4	39077	20211.3	24769.5	27466.9	43945	51194.4	41177
1747	Com_4519_neg	29555.3	53745.8	51160.1	72100.9	47625.3	20290.5	19250.8	28964.1	89505.6	112061	18024.1	39707.8	12855.6	26639	32583.4	25327	25030	53367.4	27140.9	66504.6	69080.1	28459	14824.8	18823.2	395885	26578.4	42405.6	52744.9	52593.2	30753.1	86609.8	43792.4	33317.1	24837.9	56232.7	23672.6	46709	74470.4	56481.1	74262.5	40748.5	68553.5	104049	58335.2	81683.7	70745.4	57508.5	25321.8
615	Com_1961_neg	168230	115411	124997	73242.8	257812	177501	183130	251448	147440	355507	372812	412168	374210	178270	299659	84968.7	304949	242427	74692.5	89899.4	646665	135366	228650	186350	268144	141852	106041	243295	46174.7	75966.1	386261	1.14269e+06	663767	571918	1.02536e+06	928872	1.92273e+06	729710	561375	1.6483e+06	67486.3	1.85586e+06	334869	2.66354e+06	1.0552e+06	765582	1.03069e+06	1.29187e+06
3361	Com_2880_pos	6772.16	9323.78	20979	44597.8	6811.58	7119.73	6208.78	5458.38	6723.93	7230.39	119569	15750.7	14878	8867.63	5699.91	14407.8	6330.7	6121.66	6964.63	28215.7	7206.11	9000.15	6002.44	5577.74	9080.37	6134.68	9043.46	5746.49	9926.34	8118.55	6735.26	5406.29	7322.93	20426.4	6657.71	5825	5535.98	6007.53	6918.7	6025.23	10049.8	5484.58	6566.04	7125.72	7004.47	5917.5	7567.59	6810.71
2901	Com_181_pos	4378.71	4114.45	2630.97	4475.49	4681.56	2381.09	2662.44	2032.57	3367.16	3577.67	4039.14	5170.31	2093.07	3553.76	2424.13	4889.58	4166.39	4782.73	2068.18	3971.94	6266.63	3167.14	6549.58	2850.46	11558.1	3732.28	3561.95	2934.9	9229.98	2767.08	3624.27	3008.35	4904.88	4241.31	4103.18	3746.85	2428.99	10083.5	6688.34	8641.53	10895.2	5272.36	3223.22	5177.03	5324.7	2544.36	8415.54	4850.95
4607	Com_5755_pos	51330.1	16978.6	20487.2	74265.9	167683	110431	40943.8	76129.6	75253.9	159801	69453.2	91214.6	172802	55420.6	31281	28550.1	40230.4	27430.4	14676.5	161469	41226	26032.1	87343.5	52907.6	15562.6	100065	245969	44767.5	52988.7	44659.5	50508.4	177295	80971.5	331031	388906	23849.7	186801	251123	428609	610178	1.24649e+06	1.58008e+06	138398	71175.9	453210	361064	805211	82385.2
4211	Com_485_pos	11296.9	9887.03	16569.8	14862	17997.3	10193.5	16258	18865.9	17629.2	22753.9	16184.4	11510.9	17698.3	11836.3	9965.95	9385.54	11715.4	13681.1	12909.5	9922.67	14765.3	10865.8	9385.7	10404.4	9321.12	9598.33	13847.2	12288.9	11355.7	10911.3	26154.7	30485.2	21518.9	15676.7	42540	64865.8	39696.4	687954	129265	55982	30546	48343.7	18863.4	37545.8	47284	38140.1	35539.9	27330.8
2845	Com_1679_pos	7441.28	8521.07	10133.7	5871.11	9955.62	5653.43	6456.84	3741.61	8662.15	22783.4	8340.66	8991.77	6578.66	9613.27	7538.2	6053.71	3710.48	8725.57	7212.67	7538.46	12744.3	6586.23	5469.49	12469.6	5814.75	8773.16	5019.92	8440.85	8097.93	4994.92	14330.1	20968.1	10950.3	18798.1	159113	21139.6	75745.3	11658.8	13317.4	23543.5	6072.2	52876.7	41926	102199	18480.3	58152.4	28988.3	53631.9
4458	Com_5380_pos	2423.09	1943.98	2697.14	3123.52	2292.64	1436.34	1790.19	1961.42	4615.67	2138.54	1596.51	1970.94	5087.75	1887.92	4412.48	1823.65	1697.15	1864.37	1914.25	1638.35	1968.59	2038.29	1918.28	1788.34	2114.52	2023.85	1408.18	1986.61	5400.27	2222.24	7481.74	33514.8	2336.45	1905.2	6363.63	2363.28	2233.49	9060.68	2703.4	15505.7	16139.6	80592.6	2530.67	3267.96	9516.78	2472.84	15249.3	4874.32
4390	Com_5241_pos	610051	535032	555901	1.16098e+06	1.16173e+06	330715	350421	9050.31	896789	178402	305903	901692	1.46354e+06	851242	93876.1	65351	882115	1.30991e+06	16174.8	399665	943333	5732.68	1.07123e+06	5599.82	331002	592667	4510.71	6642.68	397412	502017	3.14219e+06	1.74463e+06	454058	1.11074e+06	5.51699e+06	2.19911e+06	2.43568e+06	948021	1.18962e+06	2.50988e+06	1.05703e+06	3.20749e+06	1.13598e+06	6.01995e+06	3.83108e+06	3.54593e+06	6511.48	2.12742e+06
2400	Com_11936_pos	90287.9	38462.2	50360.1	51402.9	45982.4	49604.7	61535.5	81452.1	40314.1	38653.2	47781	122458	44902.9	134624	40671.7	45651.8	45522.6	46484.4	57115.3	41110.2	45001.2	55665.7	103699	90425.5	31833.4	117749	34810.8	42769.5	70935.9	49959.7	131917	46658.4	72369.5	93322.8	50423.5	55961.7	54280.4	69847.1	65264.6	83678.6	46414.8	60481.4	61943.5	49523.2	114987	61560.8	71449	51883.5
3741	Com_3796_pos	2497.5	2001.96	2174.04	2761.37	2392.19	1650.96	1853.51	1944.41	2124.32	3149.6	1728.36	2098.36	1709.37	2035.18	3078.61	2104.99	2175.89	2063.75	1886.78	1535.18	2312.19	2140.69	1835.47	1926.98	2909.53	2210.59	1620.41	1928.17	2872.91	2583.82	3942.63	10439.4	2754.06	10372.6	17456.9	5552.53	4622.59	5235.94	4971.85	15436.2	5661.42	21145.8	8429.01	32118.8	3710.58	10848.3	16082.5	4145.8
4335	Com_5108_pos	11942.9	11323.2	9253.82	13817.1	16870.4	9782.57	13736.3	6924.07	8464.19	25196.7	8453.43	13679.3	31435.8	12788.7	12616.9	17158.6	9114.95	20082.2	6420.39	24717.8	30529.2	9072.15	6690.23	6793.16	11727.4	7957.75	15151.9	89237.9	11402.8	10332	18634.7	8641.56	19895.6	308472	85076.3	14587.5	12948	14891.5	29024.6	289576	32582.3	87631.1	14846.4	42064	104004	16383.2	17099.6	399616
2784	Com_1495_pos	3902.4	3591.15	14966.8	4110.55	5041.32	3939.55	2838.15	7044.87	6402.4	5299.65	2836.27	6277.37	3403.2	4210.82	3913	3506.74	2948.68	6074.38	3110.99	3148.77	7920.36	4270.97	4703.93	4276.19	5295.4	3391.17	5225.37	3813.95	4252.95	8602.78	16528.4	17396.9	14141.8	22985.2	21699.4	22008.9	14459.3	12357	28441.5	28278.9	30925.6	16823.3	14895.9	24830.6	29270.5	31902.6	26716.1	12920.7
1015	Com_2571_neg	1891.64	2085.39	4455.95	2214.79	2428.87	1713.1	1766.27	1312.65	1779.86	1970.09	1976.17	1648.11	1707.14	1538	2101.75	2459.96	2172.68	1889.98	1547.86	1357.12	4035.92	2172.79	1322.65	1520.78	3780.58	1458.92	1435.59	1867.64	2568.1	1945.79	51513.2	2610.68	2239.29	2018.63	2573.1	56886.3	6992.05	1514.87	1678.94	2038.44	2082.83	2695.18	26111.9	57071.7	1927.2	3457.83	2245.08	3302.84
3152	Com_2412_pos	11550.8	4402.7	17372.1	35138.2	16581.7	6548.28	7108.6	4596.74	23406.7	7286.36	7283.58	17525.1	38594.1	10624.3	5737.01	5720.96	13152	56706.4	5197.61	9296.67	19524.2	5926.05	25086.8	4859.97	10634.9	11876.7	4635.31	4729.36	6640.92	14893.3	122260	34681	7686.77	29368.5	145380	44988.7	71032.4	20966.5	31892.1	44879	27947.1	91820.2	21130.5	170656	113498	63499.4	6715.23	56774.1
2324	Com_11781_pos	8295.24	9220.24	9181.21	10054.8	8678.96	6515.54	11273.8	12557.4	8429.75	14216.2	12250	7792.84	11077.3	9897.28	12295.4	10539.3	12828.4	6770.98	10933.3	11955.4	8435.02	10483	8018.44	9800.18	17572.6	9024.17	9607.41	10300.5	10730.3	7094.72	13377.1	17935	27926.6	27220.5	53466.2	56453.3	53489.9	16618.6	25787	119925	16207.8	57293.6	17875.1	83424	50652.1	107567	65603.2	54861.4
304	Com_1486_neg	17140.8	10677.3	7556.34	2462.34	16324.6	69434.9	9277.55	30871.9	33432.9	38062.7	24099.9	8869.85	6860.33	18776.6	15232.8	17704.1	9429.1	28945.2	4231.52	14764.6	12108.4	10453.4	28963.2	10499.1	10278.1	18775.3	91451.6	15387.6	3392.84	2816.81	15805.6	8667.47	14295.4	7760.85	19247.9	20824.1	7240.22	36860.3	21128.8	35438.5	6543.92	42207.3	16241.7	22778.4	7507.76	10681.7	19630.5	9435.61
1489	Com_382_neg	56249.7	46379.6	180093	89701.3	164632	98882.9	65594.5	109574	193052	132635	490014	172062	232563	129021	217641	92960.1	310374	330681	44659.6	63668.1	594175	208326	36673.8	58499.5	28365	118861	417076	120021	38826.3	77298.9	483364	1.12028e+06	520400	1.48972e+06	402021	944990	1.32274e+06	711876	638567	1.31754e+06	111372	2.052e+06	200370	393881	154315	887552	645797	718709
5667	Com_8504_pos	80463.5	18937.8	115830	14277.2	56368.4	203536	65850.1	104846	17351.7	19892.2	80261.8	86348.7	118979	78872.2	117093	40036.5	108902	109334	34205.6	63985.2	53145.2	77711.8	62073.5	75320.6	15364	54372.6	182095	140585	14548.8	14834.6	124556	53495.4	73531.3	68943.6	74635	61369.8	82553.7	80204.7	64975.2	123761	12623.1	30533	28393.7	56421.9	70221	91522.1	181703	46572.2
3113	Com_2321_pos	9724.58	10809	10884.1	10136.3	14016.5	7638.22	13216.3	14721.1	9882.26	27911.3	15105	9135.61	12986	11602.7	44359.6	12355.3	13667	7937.68	13055.3	14015.4	14316.3	12289.3	15869.1	11488.8	25461.8	10579.1	11262.8	12222.1	13574	8317.2	15682.1	35144	61091.5	43519.9	83474.4	70485.4	94992.1	20816	25522	141181	17115.7	71315	16488.4	73316.8	44801.8	161939	53387.3	71093.7
4128	Com_466_pos	12196.1	2604.55	2445.93	3889.78	3323.32	5084	5956.99	2775.01	3449.56	3182.86	3412.74	3447.26	48370.4	33095	19696.8	30273.5	14175.2	3649.43	2092	2852.04	4666.15	5433.4	2920.38	3031.25	2775.8	3375.98	3223.5	2825.17	3418.9	3354.13	4471.63	3390.72	3766.69	3764.96	5081.88	3295.34	3276.44	3327.31	3999.12	3796.22	4410.81	4476.49	3017.25	4971.25	4671.39	4251.36	5850.55	4081.38
355	Com_1565_neg	8155.8	7070.37	2056.73	2140.57	1962.41	1813.44	1810.04	5459.59	7743.33	1671.52	6677.18	2922.28	1722.42	1656.09	8269.89	11120.6	2310.44	5882.31	1630.76	1382.66	2331.72	2198.71	6155.6	1503.05	5820.33	8652.56	1581.96	1890.56	1224.37	1934.66	1975.88	13947.2	37112.8	12286.8	21791.9	47678.4	46252.9	1489.93	1737.17	1790.46	10136.3	19910.2	9240.26	16803.9	18898.3	3074.91	2001.82	2152.26
969	Com_2496_neg	8333.34	5294.82	18194.2	36965	6952.31	6692.7	11410.7	5579.11	8053.45	8131.23	79815.9	12212.6	20127.2	6681.42	7631.44	19467.3	10634.3	8250.66	8982.1	24253.2	9668.43	10415.2	5136.76	5990.78	4247.71	6163.28	9751.44	11260.4	4636.25	7492.58	7400.56	10243.1	9404.42	30460.3	7905.82	9411.98	11363.8	6033.74	6747.1	7531.85	7440.55	7527.85	6621.65	7764.62	7733.53	11093.3	7578.97	8364.35
1151	Com_2799_neg	6979.97	35764.1	2137.05	11916.6	21570.8	6708.2	32125.4	21988.5	2179.33	398177	55573	9354.11	63709	6246.23	109939	3341.94	44519.9	6916.44	1801.32	1483.55	25181.8	2428.43	35669.9	28152.8	64855.9	9555.3	1621.27	11813.1	5818.21	6927.59	9262.57	156606	95326.6	144782	209130	244511	95836.5	20143.9	70020.7	180058	17284.3	144464	152001	481301	86194.7	509065	120755	166107
1810	Com_524_neg	50225.4	79901.8	40977.9	21886.4	13702.1	14537.6	101202	34229.6	66372.2	6319.34	14997.7	18290	37769.9	42306.6	21442.4	44798.6	9471.58	56654.5	55182.6	15360.7	3427.42	14049.1	41641.1	51136.5	131822	48094.1	24030.1	110186	90022	44171	36848.6	15344.8	7122.26	42521.7	41600.8	23922.6	19801	31168.1	99115.8	22471.8	35752.6	21925.3	40257.8	25020	47980	23276	146905	33756.1
2944	Com_191_pos	122602	147679	2.16028e+06	129793	517557	103930	136703	34090.4	67273.8	26607.2	34206.7	71010.4	26959.5	196625	66162.1	174267	34117.8	700608	43374.5	283632	103766	117251	323129	77177.7	91952.5	224147	701911	48313.2	37511.2	262056	1.06045e+06	95421.7	350051	364034	200779	398799	279322	64558.1	1.41679e+06	6.68313e+06	2.33185e+06	201798	312840	362286	2.9568e+06	741840	749946	116288
290	Com_1469_neg	1.53839e+06	1.79304e+06	1.64617e+06	188065	1.79199e+06	965283	811096	1.91392e+06	1.90017e+06	794092	847933	1.30398e+06	1.14127e+06	1.1741e+06	2.01071e+06	1.05555e+06	3.36684e+06	1.74433e+06	698436	1.13891e+06	1.30262e+06	1.63608e+06	536922	1.31154e+06	4.35888e+06	1.03086e+06	1.43638e+06	1.15442e+06	73636	106305	3.54675e+06	2.48285e+06	1.14246e+06	1.67832e+06	2.25526e+06	2.28587e+06	2.16096e+06	2.04407e+06	1.21242e+06	2.32884e+06	103014	3.64919e+06	1.24703e+06	4.25285e+06	2.30394e+06	1.97377e+06	1.94293e+06	2.02875e+06
5552	Com_8163_pos	42674.4	41690.6	28854	58687.2	311336	13658.8	65669.4	299587	99628.9	158269	126456	134774	60098.1	54909.1	229242	31735.6	74041.4	107186	9317.76	44100	111813	36787	133957	116764	123450	50429.8	16079.6	37606.7	64777.5	168827	368308	233309	155299	805463	437648	458721	118409	524199	452775	277609	62132.7	333247	194802	900115	654282	760895	512263	269568
3350	Com_2855_pos	6537.55	3890.29	4838.49	7487.89	14423.2	2397.65	4755.61	2847.8	4593.35	3040.5	4135.66	5896.03	2795.74	5080.87	2836.82	4414.43	6132.88	5899.74	3990.48	2995.11	4550.84	3326.81	7389.06	5727.88	5964.66	6594.15	6002.35	4537.74	7431.07	7194.23	15674.2	9532.71	5732.89	35397.3	53271.4	11415.8	17230.2	17755.5	6787.17	17222.2	13714.4	39366.8	61687.8	10153.3	11886.1	12198.8	26530.4	32337.8
2371	Com_11881_pos	64925.6	70070.4	82518.6	252722	229680	87956.6	59027.6	88858.3	217315	119812	140533	271972	56142.3	120263	93883.4	89359.7	114355	198382	48854.5	114967	198008	47906.9	170051	66226.7	64968.9	125508	388031	80511.3	221158	157590	96194.1	44776.4	132063	96621.5	139599	68721.2	48577	154510	123495	101037	1.17142e+06	206404	67045.7	115228	77063.2	53598.6	261373	177778
2464	Com_12124_pos	30410.1	3443.39	2116.87	4769.99	3821.53	3131.27	6059.7	4684.79	18206.5	7604.81	13228.6	17650.1	12794.3	5984.2	16451	8953.48	18005.3	14678.7	8974.01	6308.33	3314.89	9679.81	7487.97	8477.3	1442.64	12827.6	29444.7	13380.3	4942.74	4588.37	5255.75	19176.5	12765.8	7309.62	22197	9349.04	11241	14039	24249.3	16669.1	11390	15285.6	4540	32547.7	11707.6	32388.4	35000.7	8466.61
4640	Com_5820_pos	7084.39	3863.62	11634.5	418049	621023	601682	161643	12510.8	391326	484100	334572	476336	539790	388580	4102.56	255114	585200	3924.68	567782	483883	527686	8419.19	674971	8929.71	10668.4	14808.3	10878.8	7183.59	358917	7207.21	143016	290264	512615	688118	533909	8513.28	361013	256221	343398	447319	389494	426738	239375	362920	723300	497959	521608	645767
1390	Com_3211_neg	2308.82	1661.19	2429.97	2651.47	2327.53	2449.66	2409.06	2263.22	2217.84	2519.49	2244.37	2046.45	1843.15	1874.77	3472.99	2825.97	2518.96	2252.69	1846.99	1565.33	4397.57	2646.26	1435	1822.43	1328.06	1690.07	1741.86	2226.07	1493.06	2351.17	2226.23	11304.5	8502.22	9671.6	12248	16004.1	15473.5	1778.59	4561.11	12937.6	2274.85	11032.8	3628.74	11006.3	6301.74	19543.9	7482.78	17452.2
4153	Com_471_pos	172448	118925	43738	432467	101035	125281	188242	143117	167973	174812	124469	120384	133456	262591	144979	160474	161996	183370	78855	67733.5	219258	62491	100658	181179	52468.3	130821	60013.4	100489	408334	309401	109677	121958	251764	111420	105354	144581	179826	89405	106069	155516	67678.2	61837.9	190852	181888	212067	135376	206825	147424
2584	Com_12425_pos	3242.4	2243.19	2549.23	2537.19	2551.45	3108.99	2774.14	2228.9	2703.17	2318.28	2601.68	2709.99	3370.42	6496.14	2768.26	3232.88	2902.48	2546.33	1884.91	2346.12	3443.01	2484.97	2605.89	2368.77	1817.96	2291.45	1934.9	2295	2642.43	2782.65	2584.96	2500.55	2675.07	2185.08	2998.68	2305.45	2834.13	2491.79	3228.59	2422.55	3094.78	2339.19	2471.6	2868.96	2993.98	2734.19	3328.32	2604.17
5698	Com_8583_pos	24318.6	18010.9	66198.4	48689.8	54064.4	21301.1	24145.1	39265	79767.8	134654	40727.4	73023.3	50762.2	22875.6	24104.3	35597.8	63698	48836.1	19820.3	70682.8	60590.7	30264	22609	15856.8	16358.7	33548.9	51086.1	38490.7	69061.2	39709.3	47602.2	57627.3	35389.9	80383.9	67131.8	31343.6	18437.5	34464.5	34602.9	73826.7	39586.6	71741.3	64273.3	32881.2	120518	37352.9	47431.3	83322.2
4037	Com_443_pos	141322	103287	752579	582139	349844	85074.6	73386.6	583932	337175	208107	126995	182315	133412	123635	174384	142698	323934	379195	133551	86323.1	193179	151183	69868.5	96060.2	307745	67155.9	85602.2	193367	899293	689439	310593	457612	438974	680749	1.41123e+06	1.40179e+06	718035	633709	1.43877e+06	1.35959e+06	1.06611e+06	1.13354e+06	642764	1.10382e+06	900878	1.36438e+06	2.5448e+06	2.14236e+06
5869	Com_974_pos	22700	19229.5	16107.5	8919.13	19605.3	11251.7	8538.37	11918.2	28891.9	16745.8	15475.6	13426.9	14345.5	11589.3	8714.19	14181.5	9377.05	9602.14	16598	35826.6	10533.4	15816.9	21090.7	17924.1	23506.1	32306.4	19758.7	9241.27	13049.5	7380.05	28607.9	3021.29	14185.8	16707.9	13725.3	27852.3	16002.8	32863.3	26436.4	29476.4	12308.2	13746.4	18463.2	1607.46	12182	19267.4	18908.1	15796.3
1456	Com_3326_neg	22483.1	11827.7	18190.1	22807.4	19020.4	24876.9	20819.4	39174.2	16138.5	13795.2	19840.6	66694.3	14988.8	14427.8	20282.5	16025.9	35621.4	54889.5	18991	11186.3	43310	17305.9	10133.4	19007.2	11538	11115.9	37393.1	17078.8	14257.7	19191.3	91884.3	46023.7	50572.4	82644.1	136583	211948	122981	44020.2	37694.3	186437	21356.3	25282.7	16758.5	52551.9	129702	368666	147521	100176
3841	Com_4023_pos	6435.81	4587.51	6218.41	7531.18	6442.24	5867.99	12808.4	14416.2	5364.31	16943.7	11029.1	5800.45	12722.1	5933.76	5822.07	6027.12	7328.38	4390.57	6891.12	6007.76	6878.26	7355.93	4422.39	5095.41	9480.54	9813.37	4779.22	7756.77	4999.66	5347.45	15726	8344.58	243004	9281.71	19742.8	5719.41	5203.9	5135.76	8123.8	155074	9289.58	2055.55	7748.75	7614.98	16441.7	35359.8	33678.1	6386.18
4630	Com_5806_pos	660.204	413.277	632.352	632.695	1080.16	494.837	501.855	386.238	560.094	455.848	592.668	460.099	404.204	479.267	454.647	522.276	1414.05	525.029	354.23	648.615	541.564	431.504	1322.22	416.154	280.524	405.36	542.058	385.311	615.92	587.143	434.213	430.16	532.863	559.159	482.103	444.772	422.573	419.342	460.994	365.165	591.603	361.398	406.079	463.025	438.375	459.334	506.803	453.814
865	Com_2349_neg	3524.54	1928.89	6685.9	9556.69	6789.39	3445.11	4799.2	2310.64	3607.09	25837.8	2481.79	8782.1	5407.81	2417.79	3387.42	2557.38	3134.02	3961.62	1493.72	11563.7	13381.2	3240.62	1735.1	2500.58	2664.7	3274.23	10282.2	3635.1	9641.15	2580.38	12026.4	7411.48	27994.6	8196.97	3009.42	2444.94	4699.38	8435.12	2683.94	7450.77	2438.89	6213.19	2101.18	4298.23	2303.88	3190.56	3085.18	7755.99
2161	Com_1071_pos	21435.2	32776.7	17965.4	26301.6	17937.9	14712.5	16890.6	18526.9	92231.3	166913	14075	25896.4	22582.4	15342.9	9432.39	9994.99	10490	12518.2	21171.7	32976.4	5498.14	19993.7	22328.3	20776.7	339744	22573.5	45472.8	17641.1	24271.1	12953	29045.9	12018.9	26423.1	16082.5	18630	17777.9	13760.9	18784.2	24588.6	16321.6	12764.1	24020.7	28830.5	36600.4	48365.9	17470.6	33429.3	25929.5
3519	Com_323_pos	15494.5	17181.1	33233.7	47900.3	30413.7	11632	13934.5	18165.7	17560.9	60987.4	29165.8	25670.9	39229.8	21549.9	14415	13602.3	19198.1	17823.3	18038.6	53830.2	18070.8	21110.1	16726	16236.7	46212.4	34078.2	33698.9	21051	19755.1	16017.4	34083	54084.6	40123.9	242621	257325	39123.9	72465.3	28232.4	64219.5	151317	25910.3	49619.4	70320.2	98651.2	116043	159528	188223	164255
2345	Com_11834_pos	9267.53	8461.04	7269.49	10829.5	8737.24	8826.28	8419.84	6746.43	8786.49	9854.47	7883.87	9111.94	7191.13	7402.23	8001.52	7794.2	10428.9	9135.85	6800.8	5993.93	10054.2	6790.14	7602.63	7189.99	7273.39	7784.6	7017.55	8120.65	13141.7	11868.8	7438.38	8372.07	10161.6	6506.76	7603.85	8252.63	9354.43	6949.68	7808.1	6971.79	11973.6	10908.9	7608.43	8673.26	9741.73	9210.72	9328.3	8254.98
4918	Com_6484_pos	21828.4	20060.4	13808.2	17349.3	23552.7	18074.3	27956.7	11766.8	15012.8	28483.1	13407.9	13110.4	35610	46794.4	21391	38750.2	14679.9	99718.4	19665.8	28025.3	26686.4	31619.2	32928.8	17733.1	13469	37726.3	42417.1	15075.8	15102.6	15470.4	61840.6	12599.5	24206.5	21811.5	16970.2	28492.7	15130.3	16071.6	26116.2	360445	28656.8	20032.1	17051.8	20620.5	103145	27606.8	48761.4	17197
5633	Com_8409_pos	25447.2	47732.3	24690.4	29203.6	24206.6	26820.8	26618.3	20422.2	24637.7	25516.9	19385.1	23140.9	21701.2	20775.1	27608.1	21655.4	11359.3	22771.8	24281.1	15609.1	32389.8	21153.5	125469	27230.5	1.38727e+06	41413.1	44522.4	16973.6	186942	45566.9	26731.2	9043.64	17424.1	14146.5	16618.3	28454.8	8400.38	29819.3	28352.6	26948.7	127160	14199.7	26979.9	30946	23312.5	14132.5	19867.7	11156.7
1719	Com_4479_neg	139672	230235	206439	76457.1	180902	160627	120650	111574	207312	72657.6	202804	211123	48887.2	151000	108560	175696	77289.2	121840	146441	103171	59461.3	115353	202566	125397	4.63421e+06	179458	157890	151435	238052	99292	365921	56677.6	113286	132558	75003.7	96120	75703.4	151898	181029	192113	575407	144556	288082	148974	190708	53304.6	174519	99399.2
319	Com_1508_neg	21578.6	16817.2	34771	21304.9	20221.8	20817.4	23406.5	22060.1	15332.3	14824.8	18241.9	17909.4	22257.9	13130.6	22213.8	13367.6	14256.2	17368.8	26629.2	9383.99	15816.6	27453.4	11272	22534.5	14743.3	12969.8	22160.2	25676.7	16406.1	27482.9	133124	75116.8	93559.8	61952.6	125461	66029.3	88961.1	153471	102324	121400	18764	65574.9	30021.6	57315.3	20909.7	112645	133774	36252.9
4423	Com_5303_pos	24966.9	14393	14746.3	19151.3	34967.4	28392.5	13371.3	24327.5	27051	48167.7	48366.9	30971.3	14759.6	31303	32003.8	13044.9	18270.7	28475.2	12826.5	17922.6	33040.8	12957.9	43141.9	15564.6	11218.5	36384.2	67022.4	12752.2	17271.2	16850.4	131634	31117.7	97859.7	86790.2	84329.2	63507.7	42746.6	208682	89868.5	111111	23388.8	234489	59672.3	166018	79030.2	35235.6	154550	93773.7
2723	Com_1379_pos	34361.2	103145	25768.7	109962	193813	21756.9	48566.3	41090.3	83473.8	49925.2	54322.7	159416	51152.8	68702.2	47647.8	72890.3	49324.6	50491.4	114423	83470.5	26715	15960.8	150919	93078.3	14147.3	164576	91614.4	73741.9	32735.5	22465.5	56311.7	25582.8	69420.4	53321.2	61626.7	31043.9	14086.5	26433.2	51279.8	28041.4	38820.5	75364.6	35123.7	78667.4	48541	16268.9	124392	124575
1888	Com_637_neg	5985.33	10882.2	6723.48	21910.7	10453	45492.9	32575.4	26427.5	32786.3	33230.7	38322.3	25344.4	18713.5	21729.5	21048	24931	26169.2	56881.1	9861.94	14278.7	36079.2	19285.3	15606.8	12282.2	6054.28	16420.4	11997.3	17510.6	11750.4	17034	61804.6	140969	30835.8	800294	106944	42469.8	30926.1	41932.9	45504	40102.4	22196.9	73265.3	11941	64184.5	65115.4	56253.9	88832.7	80975.2
783	Com_2213_neg	74067.5	32011.9	128836	50127.4	63105.4	54463.8	79694.7	81608.8	26995.8	31310	101493	91480	52127.2	88391.9	78892.1	66495.1	138183	104302	121355	22779.9	63235.3	283989	62694.3	128929	475759	196540	37606.4	38277	32476.5	53185.7	174781	129383	167807	190963	57304.4	115113	212628	36485.2	77514.3	600160	42782.6	223317	38251.4	28582.2	77523.4	138503	153136	71571.2
4218	Com_4870_pos	2175.75	1727.38	1776.86	2312.28	1881.65	1445.35	1494.03	1344.37	2178.84	1639.8	1403.04	1766.34	1360.47	1568.41	1548.78	1416.41	2300.48	1728.99	1266.8	1308.96	2023.02	1653.05	1547.66	1617.57	2654.68	1661.11	1380.74	1609.39	2185.65	2469.93	2294.74	1901.11	2210.2	1697.12	2893.05	2703.99	2213.1	2358.1	2607.55	3360.67	2563.51	2371.24	2023.3	2900.83	2444.67	2241.74	2802.57	2475.7
4846	Com_6353_pos	16817	15368	14563.1	17515.3	16011.9	15582.3	16729.4	19412.6	16074.8	52278.1	22111	18918.3	15693.5	19303.9	14491.7	18097.3	14727.8	21330.2	12362	21497.4	20796.4	16157.7	13333.6	13320.1	14757.3	18925.5	17105.8	13432	15578.8	15351	19030.1	658280	10365.6	38630.1	44856.1	19791.3	29974.4	15129.2	21388.9	23199.4	17898.5	32782.3	15970.3	66066.2	297476	34616.7	61479.6	38613
3063	Com_2204_pos	5663.08	1478.64	1593.1	2093.98	1691.66	1322.67	2411.09	1425.02	3678.69	2136.24	1621.91	3443.64	2630.53	3355.73	3646.93	2261.5	4221.53	3060.08	1514.66	3050.38	4689.83	3187.34	3422.34	3093.1	2451.2	2497.46	2323	3128.74	2190.63	2144.69	2262.85	3829.21	2231.98	1587.56	2414.6	2195.98	2060.83	3283.7	3187.53	4374.29	2186.09	1919.97	1676.02	2297.5	2210.67	1935.49	2754.43	2672.5
3749	Com_381_pos	35055	61497.7	22206.4	26237.3	26726.5	22082.4	17345.8	16712.9	16575.8	40649.5	28097.6	28865	13731.4	26058.6	29552.2	19201.4	24215.6	28340	14026.1	17194.4	31582.3	20740	30065	21339.9	16893.9	22208.2	76588	22178.5	14381.6	15327.8	82312.3	32305.1	87770.3	58331	85076.7	225764	74218.5	281516	115139	168538	19412.2	214736	72711.5	78669.3	73839.1	46155.3	133725	75944.3
3764	Com_384_pos	62592	19884.6	202814	18792.6	50932.2	156068	53665.8	83304.6	19956.5	20471.8	63388.1	75236.8	91739.1	63101.6	93415.6	35080.2	92262.4	91712	30549.6	52659.6	53300.7	69043.3	50705.2	60473.1	19727.3	44596.4	137318	107972	19025.4	20067.8	97520.8	47615	70106.4	63517	55902.6	80081	103765	67296	74428.6	83288.1	17076.2	26244.3	32652.2	52033.7	97921.8	88757.3	92631.8	73334.3
4912	Com_6477_pos	160170	181343	50373.4	24515.1	35830	116741	46695.1	143972	332732	21131.9	117182	17645.8	34185.9	68620.6	162996	109867	17439.4	63172.9	34011.3	25721.3	22220.5	119928	106272	104863	10081.8	28675.8	55779.9	106040	47331.7	32023	73428.6	13001.6	32693	20730.9	16158.5	385301	40810.2	15361	175060	632059	17993.3	14024.8	14540.6	32867.3	18917.1	145914	315596	20591.4
5267	Com_7421_pos	6320.32	4785.62	5504.8	6404.38	12532	4746.65	4510.88	6555	9775.17	45454.3	9144.62	8830.87	9197.07	8303.68	32119.5	3776.82	42875.1	5737.25	2990.36	9831.3	46859.1	4181.69	11389.2	3613.27	5940.29	6473.57	16275.1	13366.5	13554.3	4948.05	21838.5	153501	12388.7	21779	32958.7	40918.4	20295.1	108723	80120.9	40987.1	53160.1	52364.2	28826.1	14313	55989.8	26570.9	28799.8	15170.3
724	Com_2118_neg	10679.9	9654.44	14787.7	17663.7	19995.7	16613.3	10608.9	23792.7	38134.1	109333	17759.4	24094.7	15441.4	9949.02	17096.1	13031	23900.7	29858.7	10750.6	47843.2	96582.1	13945.2	8390.25	9313.97	154365	26786	40423.9	12067	11482.2	16639.9	23122.4	142776	38099.9	86073.7	132040	120855	151773	74985.2	48661.3	151562	16991.8	284357	52881.8	220086	39654.6	106504	101042	145023
2818	Com_1610_pos	15981.8	6855	10573.6	6832.28	9366.33	6328.35	9221.82	5617.53	7412.06	6518.85	23745.5	8278.99	10889.4	634901	20689.4	8863.25	6246.24	9333.62	8883.98	10356.9	10252.9	7178.56	6716.76	6508.75	6004.1	9250.88	8799.28	6477.18	8278.59	6704.22	9673.4	5685.65	6935.98	6091.46	8044.37	6361.67	5681.33	6902.17	10057.2	6608.56	7433.69	7853.76	7683.28	10058.3	7423.23	6643.65	12167.5	7574.65
1235	Com_2944_neg	6981.72	6305.58	2424.48	2523.31	2313.29	2119.62	2133.67	2934.13	4620.3	1970.39	5110.56	2345.57	2036.07	1952.2	7725.11	10863.4	2723.55	5779.48	1937.35	1629.88	2748.63	2624.33	3818.18	1858.33	4358.93	6807.98	1864.82	2230.52	1443.28	2280.58	2329.17	13301.1	31581.3	11329.2	20251.3	40327.9	36910.7	1817.31	2047.78	2110.6	11142.3	15259.2	9449.14	18491.4	14992.6	3624.71	2359.74	2537.08
2996	Com_2054_pos	4502.24	4389.06	14905.4	5082.92	4503.57	4451.23	4734.3	8376.64	6060.2	11617.4	3207.98	17351.8	15754.4	5261.89	4512.84	6167.92	7394.74	8510.71	15676.1	6724.28	13550.1	7235.84	6990.36	3507.97	12329.7	10546.9	12829.3	6068.54	6635.69	4521.03	7429.7	17021.6	14865.6	117022	33857.3	20561.4	48456.8	6507.34	64873.1	16004.7	5392.97	21149	25436.5	59303.6	18913.1	49381.5	28594.3	26072
2929	Com_1888_pos	6649.07	16683	5191.44	7715.51	7234.41	6868.28	14931	16463.8	8697.9	12796.7	11823.9	6291.8	14588.1	8102.15	5335.25	8405.91	6688.53	5706.38	10437.5	8716.15	5942.95	6683.34	5735.78	5181.55	5086.41	9603.36	3650.84	10568.9	5662.58	5121.18	22075.2	5590.44	10295.9	3581.58	5253.34	4499.63	3974.09	6790.12	7563.21	4278.37	5635.39	13941.7	5876.8	9743.62	5583.14	4309.01	8303.58	4626.94
3659	Com_3588_pos	6885.72	5197.57	6909.41	8052.34	7430.42	5118.66	4948.29	5281.58	5958.08	6593.4	6018.31	6089.71	8921.07	6781.38	8212.47	6474.43	5811.35	5645.78	5950.16	8486.23	7222.45	5069.6	5862.12	6240.03	5066.09	9067.16	7155.77	7751.39	7786.13	6624.97	5634.26	5252.74	6757.51	5996.46	6963.93	4801.35	4984.17	5621.27	7763.43	7403.6	8493.61	7267.31	6849.25	7241.3	7480.91	6238.6	8379.1	6386.5
4958	Com_6580_pos	46055.7	66986.2	21599.2	9451.55	12705.5	8118.3	16986.5	10088.5	8191.06	19223.7	15344.3	23320	21836.8	33810.7	12575.2	11369.1	8594.92	11961.4	5842.3	18543.6	16769.3	8234.87	7822.64	26370.6	8859.54	9368.17	11473.3	33550.2	48116.1	8176.74	65373.5	7598.98	14750.7	17322.1	18164.8	85063.7	47155	48156.8	26535.1	13969	27745.8	15679.6	82671	101196	21439.5	20166.3	557216	642457
3972	Com_429_pos	5783.44	6647.73	3918.04	6522.78	13657.2	2362.46	3992.66	11574.6	16232.9	7730.96	7176.92	5304.63	9480.74	8825.88	3518.89	3449.49	11810.9	11909.6	2447.46	4688.21	8654.64	2922.2	12238.3	3856.84	17045.7	7390.69	4460.02	14558.1	3426.15	2691.21	5019.75	16193.1	10887.6	33396.5	60628	17547.8	6184.42	12529.2	16237.1	48855.4	8129.14	50211	8930.04	91337.8	11960.5	37588.7	51162.4	38490.1
2426	Com_12028_pos	6920.6	6803.4	5989.09	6596.35	7729.67	4617.63	5283.98	6922.85	7278.74	30733.8	5629.58	5655.29	5235.05	7001.88	5790.03	6255.11	5481.35	5793.87	7982.33	8232.21	16371.7	7130.56	7938.76	6382.64	16536.7	6612.54	6856.62	8034.42	5895.82	5303.56	7227.85	61999.4	18000.1	12780.7	39254.5	18420.9	38617.8	21382.7	19855.8	61987.9	17537.7	53564	19094.6	66439.3	40917.9	38475.1	74037	24781.1
1194	Com_2866_neg	5115.14	3264.1	8060.64	16883.5	14141.7	3917.79	3593.17	1654.65	5881.53	2061.81	4589.69	6684.51	13234.7	6544.86	1991.37	2529.65	10042.2	9389.03	1656.66	4184.63	7101.78	2209.21	7299.64	1505.2	2374.25	4760.53	1390.06	1629.86	2541	6102.19	59414.1	25048.6	4536.5	10696.6	43743.7	16057.9	22472.3	7562.18	6993.4	18158.8	9107.66	48995.2	11379.4	45144.7	26913	40572	1696.53	13988.9
2054	Com_882_neg	25683.6	27026.9	47573.9	53667.6	65862.6	36359.3	30944.7	37055.2	48476.7	32269.7	61770.4	49543.2	76240.3	35044.9	57089.5	38655.8	74821.5	65177.7	31217.8	48346.5	57097.3	42538.2	27219.5	28632.2	23558.6	29153.3	47051.6	33889.4	32247.2	46871.4	95645.1	142322	405021	181398	191104	171816	271750	101710	78884.7	182215	46888	259319	43264.9	130400	62928.4	219878	572138	75567.2
1171	Com_2829_neg	84333.3	17200.5	254084	80085.4	126034	117448	23270.8	31227.4	68146.5	200834	93782.4	267092	106068	80591.2	118779	32929.2	366184	57597.3	10809.1	146356	88966.6	93370.4	66827.6	55220.6	80705.5	43587.4	288064	50061	5998.24	9372.57	256524	48865.7	654195	290882	1.34105e+06	650645	40312.5	295046	807990	289716	15855.4	463648	565257	2.36367e+06	134450	25076.3	219309	149640
3490	Com_3156_pos	5915.3	4900.24	7077.41	6269.84	5556.2	4221.57	5378.52	5834.65	5021.38	8307.69	4664.64	5231.36	4947.97	5799.93	4269.91	4605.49	4512.34	4913.38	4847.75	5856.36	4999.63	5415.35	6127.18	4944.48	5366.82	5028.13	4013.4	4737.24	5909.65	5664.47	9319.15	18295.2	30431.6	15843.2	34288.3	8474.85	13193.2	12910.5	12846.3	25936.4	16059	49314	10141.8	16026.1	29505.4	36703.1	78293.6	15676.7
5003	Com_6679_pos	951996	178564	373821	127894	989144	688841	402893	879806	211194	291659	623408	797986	358109	637845	671551	404538	862156	884250	171543	438771	1.00382e+06	417671	335425	400069	256546	363783	835399	614108	269568	104297	1.9828e+06	1.21643e+06	2.46563e+06	1.15375e+06	1.97048e+06	2.17592e+06	3.53173e+06	1.52806e+06	1.18637e+06	3.46555e+06	111281	1.06261e+06	933425	1.26533e+06	3.00362e+06	3.32819e+06	4.6216e+06	1.95638e+06
1188	Com_2854_neg	4550.48	1485.9	2490.28	32110.8	2090.55	2489.15	2376.28	6501.61	5061.11	5035.3	4542.15	2333.65	5002.79	6351.91	3698.09	2743.64	3573.19	3144.79	1735.33	4247	2510.69	3144.58	1820.86	2363.34	1248.93	2244.96	5804.16	2923.82	8563.19	13185.6	6843.38	33220.1	9349.66	5861.98	13704.4	47127.5	8093.27	20461.1	44319.3	25889.1	14598.1	21893.6	5242.43	17996.4	11867.7	22972.1	22656.7	13039.2
4697	Com_5978_pos	89106.2	1.33741e+06	37395.1	133460	58938.7	72355	160657	114155	186582	161202	92350.6	129371	103229	151282	304778	200496	47752.5	72907.4	289649	121826	77125	96047.2	386423	184359	161554	293688	100352	193974	78415.1	65285.1	61356.8	50273	90060.1	138880	138305	89834.6	33971.5	159650	135997	147714	54622.3	65161.3	114726	185746	198728	105453	202438	121765
897	Com_2393_neg	86749.5	163799	13752.7	482410	54392	457109	934986	296282	67662.5	236606	225866	16920.9	131587	254318	207141	98278.6	92313.7	361114	444244	86628.6	76739.1	142832	301182	157559	252484	148052	202179	59973.2	38117.2	87287.5	476266	472722	448560	90278.1	277580	349553	466678	58868.1	479532	2.7358e+06	75305.6	1.4736e+06	385138	509499	295452	1.01082e+06	985962	138223
4130	Com_4672_pos	47388.6	34565.7	73900.4	25889.7	40128.5	90673.9	53077.8	33276.7	74588.9	201356	78263.7	49823.9	99934.8	59369.8	88014.2	78238.6	55764.1	124048	100830	75814.1	229706	72932.3	39206	19465.4	183953	81146.9	48746.9	59483.8	20894.1	20608.3	139261	128197	183667	214752	485131	164442	80341.5	184913	93636.8	239626	32687.3	807036	50927.9	660738	58494.8	1.15457e+06	445413	72630.6
825	Com_2288_neg	3517.63	1694.86	4214.92	5217.61	2209.75	2010.26	3144.09	2766.9	3818.31	7663.73	2303.6	5611.95	5034.56	3083.48	3404.99	2780.05	2982.19	5862.1	1831.92	6000.65	10704.5	3522.78	4016.86	1785.73	15385.3	2262.83	4396.34	5739.86	1560.52	2366.31	24845.6	14074.2	15586.3	32380.3	33374.5	9772.42	16312.3	6014.58	7649.95	9619.37	2814.44	13344.9	2734.57	20356.2	15239.6	24335.7	28539.2	38199
3154	Com_2416_pos	45068.1	25314.2	126330	10215.6	17798.5	5750.61	18921.7	144270	43698.2	44624.5	8007.97	99414.7	5327.87	39731.1	18897.3	10356.8	6250.64	5079.24	37450.8	9296.56	20075.8	23085.4	38764.6	33073.9	7874.49	24990.2	59659.3	75865.9	9260.07	5294.66	65024.2	18931.2	51061.7	260238	89254.5	230971	69438.5	125946	91236	147186	14160.9	90491.6	136189	298551	747728	168531	76426.5	63481.2
4068	Com_4521_pos	21812.9	12003	96033.9	77306.4	46591.3	15386.4	11437.4	82150.8	44622.2	25094.8	21519.1	22865.2	19389.2	24082.8	25516.6	28093.5	42305	41511.7	19605.1	12144.2	25889.7	21312.7	9158.38	15075	38212.7	17455.6	13397.2	28334.7	101044	86716.4	38852.3	59844.3	53729.7	81525.2	152641	203850	95009.7	80115.8	192681	192119	134017	170411	80763.7	142636	101870	163715	298941	232163
5708	Com_85_pos	9435.92	7858.91	9085.89	16871.7	8851.21	6524.29	7374.31	6840.96	8106.12	53274.2	9482.83	7898.57	8904.42	8583.57	10867	7782.59	7797.68	7539.62	7279.28	14466	15154.8	8920.87	9417.77	7080.97	7889.41	16508.2	17114.3	8131.43	11251.1	10490.1	30347.7	18797.9	14203.1	35317.6	62229	67862.2	20749.4	45167.4	15023.4	31565.4	41818.7	86497.2	11448.2	482933	14446.9	17383.2	25850.4	47144.7
1683	Com_4420_neg	1718.78	1859.61	5141.09	1953.9	1724.69	1565.98	1561.11	2228.51	2422.89	2488.97	2125.56	1469.7	2258.44	1529.79	1693.35	2129.49	1969.52	2725.04	1388.95	4675.49	1972.39	2550.61	1104.81	2083.32	1040.2	1771.63	11643.4	1947.6	1206.47	1749.77	1585.45	2473.46	11070.4	1489.04	2543.18	2573.43	3460.71	2305.73	4856.67	6569.34	1679.96	3702.3	1472.88	1669.55	4810.73	2641.78	3963.21	6191.65
4391	Com_5242_pos	132502	30455.2	161814	28140.6	56472.6	274703	341158	189992	98665.3	216264	247097	280950	136107	83331.1	442248	105853	256628	74399.2	113260	96811.9	248352	422874	24660.3	178345	18026.4	26807.6	366056	821705	24145.8	27997	243196	131299	34499.1	107239	37839.3	3.49157e+06	35051	24052	93067.8	27202.5	271438	686889	29289.2	868241	1.78238e+06	38923.4	42283.6	36988.3
2997	Com_2055_pos	1623.71	679.081	632.166	794.875	829.45	3771.69	1445.06	698.972	885.492	688.875	2353.02	1201.63	5039.16	1481.77	1529.22	36167.6	2582.51	1020.56	551.576	659.605	1100.06	1357.75	801.459	786.966	609.99	908.085	699.42	792.937	790.274	845.659	1064.85	881.445	922.255	945.413	1155.08	850.505	948.601	869.789	1097.06	965.317	973.414	1179.65	896.606	1212.65	1219.44	974.26	1543.01	922.104
1393	Com_3219_neg	35308.4	58035.2	15642.8	27511.6	23750.9	11218	27662.5	24274.5	42152.5	63081.1	28824.3	47911.1	43642.6	16689.8	28404.2	15569.3	13499.5	23238.4	13501.2	28295.9	42534.6	29005.3	28191.8	26462.3	584853	26542.8	32539.4	27834.8	66118.9	21172.7	30765	20484.3	42917.9	61886.4	33604.5	28895.5	57700.3	34262.7	67935.5	36958.1	65149.3	23806.1	76303.5	97170.6	86375.3	44853.3	138146	44219.8
2515	Com_12247_pos	41384	30299.8	36113.3	25723.9	44716.3	32467.9	36452	35871.8	69275.5	41761.4	37275.3	46091.3	29497.9	37742.9	37887.8	29879.9	42312.5	45886.7	24269.8	31109.5	75902.1	33159.7	36924.3	33316	62889.2	38882.7	26352.6	35700.7	24206.1	26608	46148.8	50141.3	47361.9	128744	311088	203752	104136	97913.7	43779.7	59935.5	24269.1	35607	95216.6	199452	247386	192216	211273	211893
2760	Com_1460_pos	240017	510602	64771	94572.2	87053.3	78918.2	84785.7	223543	239600	91052.9	244087	157813	66044.5	105149	319937	306289	101331	288020	80413.7	54071.7	82581.4	76134	284265	62332.6	245485	513610	62201.2	73471.7	78290.4	104836	96399.8	418123	1.21073e+06	392003	788003	1.57342e+06	1.30215e+06	66476.6	100724	66143.2	1.20509e+06	616173	560595	792892	1.49123e+06	94144.9	92435.5	75690
70	Com_1115_neg	1.90263e+07	6.16493e+06	2.59299e+07	1.06632e+07	2.03708e+07	3.27723e+07	1.62003e+07	1.79822e+07	2.4025e+07	8.21151e+06	4.07493e+07	3.12672e+07	4.1591e+07	3.14191e+07	2.90589e+07	2.15246e+07	3.34516e+07	2.95397e+07	6.43835e+06	1.75697e+07	2.14683e+07	2.17865e+07	1.49151e+07	1.55145e+07	8.07864e+06	1.29794e+07	4.81281e+07	1.26242e+07	2.05449e+06	4.20342e+06	5.20135e+07	7.9494e+07	5.92228e+07	5.11175e+07	3.83841e+07	5.77521e+07	6.30206e+07	5.6452e+07	5.17696e+07	6.51886e+07	1.83541e+07	8.84768e+07	1.81916e+07	3.91741e+07	4.13021e+07	8.59285e+07	6.92633e+07	5.64839e+07
5851	Com_93_pos	4282.8	4713.77	11339.6	5773.41	4387.02	4553.68	4789.8	4600.79	7307.92	10891	2812.82	10515.6	4047.18	4966.84	3510.2	2745.25	4495.69	3781.96	2829.25	8619.21	6565.41	3053.69	6021.96	3695.26	4443.24	5115.61	8337.8	4071.74	4634.69	3765.24	6568.4	19894.1	28923.1	37739.7	16776.9	12926.6	12513.9	6936.26	48993.7	9405.62	6739.97	11164	21469.7	11198.7	20021.4	33865.3	50257.5	22908.4
3812	Com_3960_pos	2346.68	2177.71	1773.02	2754.74	2346.51	1843.21	2097.12	2020.93	2590.19	2339.39	2208.41	2224.13	2284.65	2307.57	1865.52	2223.16	1939.95	2183.37	1726.03	2283.74	2517.38	1814.18	2017.29	1994.35	4755.26	2279.18	2413.54	1908.53	3387.04	2441.43	2163.55	1771.71	2614.92	1778.18	2230.28	1759.35	1725.19	2122.12	2311.38	2159.14	3404.4	1916.24	2234.46	2530.61	2571.62	1978.57	2926.05	2266.75
5067	Com_6858_pos	5256.8	4635.14	22267.4	5710.34	5916.68	5970.65	7003.57	7338.49	8119.39	6420.99	5962.67	5326.18	4468.03	5956.44	5748.77	6531.81	6456.25	5792.41	4919.53	4654.49	5883.24	6510.67	6567.57	5452.99	29389.7	5520.95	3765.8	5312.15	16102.2	5084.2	5429.57	5269.68	13076.5	24065.8	45164.1	23544.8	5226.91	9866.34	107595	32489.6	6040.33	14150.7	40519.3	137380	173648	51811.1	25315.7	15365.3
3102	Com_2289_pos	17923.4	13655.4	72685.8	12628.8	14861.4	9325.59	17402.6	47387.1	13939.1	21542.3	14157.3	18359.5	13887.5	18005.3	11531.9	17188.7	11220	10852.2	43532	14661.6	12282	27652	15236.2	33061.1	31808.4	15614.6	12481.3	26772.7	11913.4	10501.4	12756.5	11883.8	21769.4	61908	19950.6	116553	27655.3	21989.2	111351	272406	12386.1	32467.3	129096	70088.2	278919	127122	45689.1	82066.1
1175	Com_2835_neg	3462.14	2047.24	2915.57	2785.11	2784.29	3262.26	4204.25	3265.25	2769.73	3691.21	5859.8	9236.79	2921.9	2333.23	3831.09	3496.21	3344.93	2908.25	2405.01	2248.69	3074.59	6324.55	3344.62	3581.25	1417.3	2866.19	3658.73	3484.71	3113.72	2882.11	49000.8	8412.64	30031.4	14973.2	5050.97	11023.1	20588.3	26325.2	11892.6	27208.1	7146.35	8250.95	3760.96	13016.5	19276.3	11394	19202.2	19128.8
5434	Com_7887_pos	46110.4	32036.6	18713.9	47450.7	38732.1	44719.7	40263.5	68900	62883.7	80035.3	56433.1	90314.7	33752.8	26225.1	16157.1	15161.7	31546.7	45597	13271.4	89477.4	63565.8	11215.8	65900.6	19589.4	17306.5	41145.5	89994.1	22051.1	63954.1	31706.2	33401.4	111700	72631.2	170287	228365	32193.6	70607	294658	294403	172732	423853	548519	186159	145591	337961	153725	303264	37529.1
2091	Com_930_neg	21475.5	14434.5	51442.9	35463.5	26126.7	64291.9	18123.2	33229.3	23668.6	17106.3	29416.4	17803	33681.4	20847.6	69314.4	35631	65959.1	31444.3	16197	17893.4	25638.3	29337.4	19901.6	15832.3	12354.8	15507.3	54850.4	41605.3	23890.2	27924.2	33358.2	21264.5	32946.8	17882.9	30522.6	40090.6	64146.2	30295.6	18256.5	62508.5	39490.9	19054.2	25666.2	23992.8	33637	55570	39522.6	31883.6
5222	Com_7276_pos	13544.1	11959.7	13298.8	17932.3	16745.8	9654.24	11563.2	14119.5	13052.6	49900.4	19408.1	12401.9	17649.4	18618.2	40510.9	16033.4	15616.6	11251.3	14651.5	11147.1	15548	11139.3	18448.1	12246	26286.6	22488.4	10280.8	11120	13437.9	14231.3	16148.2	36918.2	28757.8	62765.8	105863	74919.5	53251.9	18467.2	55005	137813	17087.8	79530.7	66369.4	122172	101704	62525.7	45941.8	69369.5
5128	Com_698_pos	172832	243111	80716	438336	211359	95648.8	266053	118577	217524	228261	105005	167081	471274	251585	142765	193428	79528.7	116769	394424	115001	135299	68862.9	240995	203694	43216.7	258341	82897.3	90594.7	211809	271379	373275	87440.9	203946	138247	170272	113376	75830.9	398731	259159	166167	115445	175743	266172	380209	230023	72821	474111	222306
222	Com_1354_neg	123194	91543.8	243034	45843.7	65786.8	152350	126942	108700	162458	177425	229896	259750	153712	129759	246981	47856.4	260593	271494	44492.5	27537.6	567063	224275	139472	142842	717855	68108.7	84202.3	155257	30497.1	46910.8	471594	467875	411297	452116	1.03119e+06	106635	895129	373679	459671	763120	53613.1	391511	354317	1.14363e+06	337446	1.38578e+06	651736	775732
562	Com_1871_neg	60509.2	44676.1	146282	87786.5	96232.8	66732.5	59618.9	123604	82949.6	59987.2	71463.2	94020.4	41472.4	86704.7	69859.4	47927	82541.4	130467	126008	53503	82605.3	88844.8	30838.9	54860.8	34882.8	47740.1	49710.9	70793.8	74551.9	186076	116382	763760	115167	146450	589658	591501	275317	137714	194486	288281	55264.3	216161	82634.4	445485	153932	1.41331e+06	274105	257233
1053	Com_2634_neg	8174.34	4032.34	4284.01	4866.68	4439.66	7126.19	5171.65	8867.24	6565.93	11057.1	6588.1	7709.89	3750.1	3375.01	6264.18	4290.85	3999.96	5379.71	2441.27	2406.21	6951.08	10377.7	3814.61	6404.93	39107.2	3206.39	6382.25	9594.84	6191.78	5580.64	25892.5	29731.5	36411	49849.9	41705.6	34712.5	45368.8	13612.1	7771.03	13883.5	10799.9	9636.81	6027.12	44132.4	17192.1	63194.4	38374.2	45630.1
5261	Com_7360_pos	17251	5811.89	7393.5	17552.4	10222.3	19240.3	12496.4	10194.2	7697.49	28827.1	15247.7	14817.1	44385.6	31690.2	22677.7	27570.4	9444.7	25417.6	11705	7499.16	13161.1	12124.3	21962.9	6764.06	6599.83	14569.7	11938	6857.43	13776.5	19661.2	34972.6	7566.19	9040.03	91008.5	72418.6	142562	8395.37	18135.5	392171	40864.1	9842.44	45659.8	32860.3	60868.4	324841	59389.7	41427.4	30930.3
360	Com_1570_neg	1867.67	1258.99	1834.69	1919.01	1785.09	1611.92	1654.5	1213.38	1914.27	2188.19	1827.92	1624.28	1601.24	1520.55	1814.87	2258.6	1979.69	1851.74	1584.2	1266.8	2084.13	2050.15	1162.22	1416.77	3051.57	1352.94	1374.99	1788.68	1166.82	1837.87	1959.45	6383.19	12990.2	4754	6678.22	6054.78	14106.5	1401.58	2457.47	9464.43	1927.98	7976.94	3342.82	10388.1	7527.99	7671.3	7498.78	10434.3
5653	Com_8463_pos	334974	361443	630696	396715	289313	460903	272571	275387	430706	625623	334260	428443	181993	231527	419844	183042	613185	493355	240657	228941	512493	335830	266525	206789	309160	176808	316107	265157	863455	419464	206627	265196	430119	503426	347003	453766	294043	295730	172191	440095	407755	312871	336708	339206	3.01465e+06	354358	545940	590887
5872	Com_983_pos	54211.8	3067.55	14449.6	15521.7	18518.5	12281.2	46925.9	18646.8	41715.4	18108.3	30310.5	19303.5	23322.4	74670.9	34169.2	47047.3	25084.6	41509.6	17459.8	35351.4	45798.4	54056.5	33287.1	9581.6	9205.31	33472.3	19865.8	15017.8	5151.63	20601.2	151420	61459.2	228233	26841.1	201662	81960	53048.5	187157	150679	49823.6	63579.1	150932	70657	194827	85074.8	77999.4	251799	41535.8
4749	Com_6093_pos	9992.34	7582.3	20534.8	19130.1	10502.2	15672.5	9441.65	10958.4	17191.6	14210.5	14445.1	18375.8	22745	8620.86	12192	15298.5	17045.7	9391.76	24875.9	14396.2	13519.1	12849.3	19359.1	7887.82	6517.8	11908	10858.6	28834.8	8708.58	8129.02	7645.04	6535	10965.8	6374.53	8361.53	6736.24	6537.8	11707.8	8812.43	11232.6	14684.7	11371.5	8241.9	12879.8	12414	8506.68	13634.6	8769.11
4	Com_100_neg	19168.9	13113.1	12159.4	7122.56	24970.7	15464.3	22781.3	8085.81	7067.77	2364.54	9916.04	9398.4	2645.62	32961	11560.4	40395.4	2968.28	92651.2	12748.5	10136.5	14720.2	17730	29480.1	8509.1	4829.67	22139.9	61029.9	6020.8	3553.92	17869.5	105727	7516.79	31236.7	29588.3	8443.29	47099.9	19307	4726.73	46930.5	747234	76708.9	15850.7	26390.8	25552.9	161075	75833.2	50561.7	14023.8
357	Com_1568_neg	1.93101e+06	1.93015e+06	746262	137899	1.70958e+06	1.71404e+06	2.73152e+06	1.35213e+06	2.77807e+06	2.75523e+06	2.90744e+06	1.66579e+06	142087	2.73175e+06	1.75194e+06	5.07661e+06	2.01841e+06	2.02504e+06	1.39996e+06	2.15672e+06	3.16456e+06	170244	1.71234e+06	1.9964e+06	1.37036e+06	1.79462e+06	1.40082e+06	1.90629e+06	62888.3	105435	1.3485e+06	2.28972e+06	3.60922e+06	1.26237e+06	1.87478e+06	1.54006e+06	2.4353e+06	1.24537e+06	1.17064e+06	949694	75341.7	1.30317e+06	1.77499e+06	1.22731e+06	1.60307e+06	1.35818e+06	1.66205e+06	1.60258e+06
3982	Com_4331_pos	6392.19	2450.76	1956.28	2857.13	2868.83	4442.88	4510.77	2224.23	2948.86	2702.06	2996.1	2898.3	17045.1	5287.75	5146.5	9589.99	3605.63	2774.85	1923.49	2724.97	4130.81	4543.65	2599.96	2263.32	2498.83	2949.19	2917.67	2693.59	2874.53	2585.86	4046.65	3430.14	3665.82	3543.61	3798.44	2927.67	2776.68	2905.81	3220.86	3124.98	3367.15	3803.61	2428.91	4146.89	3890.59	3213.3	4773.86	3137.31
1752	Com_4525_neg	9872.88	4246.78	9471.13	9601.39	8540.95	9417.98	10790.6	5503.03	22565.8	11277.3	19848.3	11308.5	13044.9	21356	10822	15004.2	18135.3	7943.01	7783.61	12644.2	11776.1	12562.9	7429.17	9009.46	5542.94	5188.79	15312.2	12665.5	5931.32	5859.8	28372.9	11958.4	33602.8	21397.6	258425	80897.4	13147.3	11567.5	43298.6	26355.1	7858.32	15682.8	32216	88267.5	15479.4	23311.1	43160.3	17976.2
3085	Com_2248_pos	61208.2	36684	19233.3	28721.8	49224.7	21332.5	41816.4	23987.8	54015.6	79588.2	16271	37066.7	45265	65216.8	64442.9	33217.1	48351.3	23022.8	86204.7	56937.1	33135.1	76541.7	75070.3	44033.6	54721.5	69769.1	37598.6	75273	35292.3	19591.8	101834	47526.8	243071	223980	254168	87192.5	449353	138834	117699	113835	70194.8	103756	231465	358193	124987	420384	285552	154835
3245	Com_2619_pos	42375	30057.7	45882.7	55486.8	69030.8	33146.9	34031.5	39214.8	72083.9	217778	45844.1	67667.4	44577.7	37456.2	47944.6	24007.5	38401.5	34378.2	14503.7	55598.8	73404.3	24863.7	27580.5	30085.8	57503.8	27733	83651.3	29584.3	29850.1	37348.8	123272	69250.5	115301	93703.6	380470	148827	59137.8	207119	96874.7	368994	153381	474282	134687	436128	388433	155049	196479	170321
5371	Com_772_pos	282762	344143	197817	29872	178944	236756	234901	305408	159880	592785	223478	736228	359932	260416	221028	107076	214432	234669	61483.7	222443	1.07766e+06	227112	186011	337657	536306	133343	711917	193899	31081.5	29290.5	1.19913e+06	751370	748491	963142	2.10281e+06	1.9404e+06	766116	301455	591959	858940	26266.9	446805	426601	1.74548e+06	1.45066e+06	1.8101e+06	1.11986e+06	1.6807e+06
1661	Com_4386_neg	90213.9	110908	171351	172883	59602.4	739276	49219.4	156050	158571	298542	63316.7	81955.2	168683	103796	82708.6	49524.1	106834	119808	62374.6	33808.1	55980	113219	205093	97244.6	472301	120664	207483	76530	771638	210397	65683.5	62285.5	43865.3	162050	188761	203839	71515.5	161800	114694	116837	467093	142639	130274	112367	85199.9	174037	127981	160006
852	Com_2323_neg	3767.07	15518.1	8690.1	15210.6	10266.5	2140.59	3821.44	5494.92	9553.13	20265.4	1845.35	6101.96	1594.9	4032.67	4772.32	3944.33	4242.12	6431.63	5044.67	7132.17	9257.39	6468.74	2208.69	3147.41	91719.9	6272.86	6416.01	7926.28	11841.9	4853.43	15745	6187.46	5435.04	6284.58	5561.04	3668.3	7377.76	13612.8	8949.69	11030.8	8257.9	14319.7	21389.7	10099.6	15923.1	12098.6	11105.2	6000.23
4472	Com_540_pos	5851.27	4868.41	5902.91	5355.62	5376.18	3858.92	5927.89	6224.46	4804.58	9973.16	6223.17	4648.68	6544.12	4560.42	4471.14	4079.62	3946.51	4802.56	4676.51	3895.08	5306.4	5254.23	4074.54	5728.12	4881.72	4539.75	3691.81	4607.86	5336.78	5117.74	8389.46	6260.99	191943	4585.53	9792.96	6747.97	49057.4	5265.1	7889.81	13162.7	7002.24	12362.4	5604.29	18843.1	20417.7	11689.3	27946.1	6957.49
3094	Com_225_pos	175817	262530	118642	261462	249982	184011	219676	138036	170286	281097	569281	265730	142700	183962	162397	271560	215625	217487	168067	144168	314710	163435	251856	142616	576574	207514	169335	204585	223940	314366	858685	323779	4.47346e+06	439712	277855	405306	513291	1.53842e+06	468617	645077	342828	988598	329127	381703	774788	249614	2.50612e+06	194254
561	Com_1870_neg	32526.1	9989.31	20124.1	28730.2	23598.7	12755.9	23017.3	28644.6	19393.3	24243.7	66868.4	49338.5	33174.6	30029.9	36418.7	17762.3	20367.2	68055.7	13118.1	11106.3	181729	64290.9	12063.9	12126.7	8133.21	19952	291694	35222.7	17640.3	31365.9	55911.3	343813	115388	107933	294687	306926	111819	79443	105732	246912	25381.5	272084	116430	157068	52351.8	209459	82868.3	387326
1161	Com_2814_neg	7238.15	4689.14	11570.9	7208.51	8865.43	23389	7434.98	6149.88	8200.07	34173.6	10100.7	7745.77	4812.22	8453.29	9162.63	11484.9	6286.15	10239.1	7775.15	8994.13	7000.25	5318.84	11928.1	8863.9	10223.5	9739.28	26824.3	9534.76	7279	4685.72	7926.37	6501.97	18538.3	7850.91	16877.7	11499.6	7164.87	18974	12269.5	9515.9	6487.45	21553.8	10912.7	9718.35	7613.08	9035.73	9204.66	8368.07
3354	Com_2864_pos	122098	43101.6	100962	35993.2	144185	103222	63119.8	135332	56625	57721.2	82729.3	165347	55577.9	98281.7	100912	57982.5	125347	133704	40678	48848.4	109256	61004.1	58811.2	50193	89526.2	70776.6	97618.6	73447.8	34867.8	38263	315481	252940	264521	364314	262197	379543	322548	274841	204989	516751	33524.7	242196	202144	317418	401820	453851	553067	296572
2105	Com_957_neg	1.78877e+07	1.21557e+06	1.23778e+07	222723	6.54563e+06	1.68418e+07	8.14749e+06	7.67246e+06	7.00734e+06	3.32703e+06	2.45581e+07	1.99649e+07	2.33051e+07	1.45481e+07	1.72545e+07	8.95709e+06	1.85115e+07	1.89134e+07	933842	1.50425e+07	9.79473e+06	1.11629e+07	7.4218e+06	7.55128e+06	1.29981e+06	6.0393e+06	2.57789e+07	4.55604e+06	279783	645491	4.72581e+07	4.82028e+07	4.3954e+07	4.36148e+07	3.05726e+07	4.88897e+07	4.79074e+07	3.57938e+07	3.09828e+07	5.06721e+07	183288	5.69312e+07	1.31793e+07	2.15237e+07	4.07689e+07	7.8881e+07	4.69781e+07	4.06775e+07
2016	Com_830_neg	4499.55	2258.57	3265.77	2975.89	2753.48	2598.6	2704.1	4061.55	2743.41	2347.4	7905.51	5988.41	14430.5	3491.56	16295.9	3846.27	11985	5864.89	2302.66	4512.53	5443.28	3218.34	2504.06	3821.74	1551.13	2411.51	6213.68	2617.61	1698.98	2563.1	26747.6	84878.1	15410.2	2450.42	4854.22	25842.7	7498.4	28602.4	40526.2	7366.29	2847.63	17269.9	2397.12	3237.12	5632.72	6137.67	11457.3	10319.5
2251	Com_11630_pos	109591	199103	202423	470235	41000.3	17046.7	36971.8	196324	81652.5	1.03683e+06	67557.7	148277	374318	44644.2	17564.7	24959.8	19398.7	354384	14679.9	1.55335e+06	1.27316e+06	26594.2	258990	430350	2.11941e+06	381724	754943	37494.4	2.07558e+06	73661.2	1.39054e+06	2.2259e+06	1.20118e+06	3.7247e+06	1.50061e+06	336663	1.73792e+06	488417	228167	1.33162e+06	1.62384e+06	5.19124e+06	397208	1.1321e+06	1.13709e+06	971402	2.24012e+06	1.11548e+06
3832	Com_39_pos	1.54946e+06	762475	664869	3.12789e+06	2.61528e+06	732855	929532	2.21705e+06	55426.6	1.00182e+06	737064	2.17893e+06	612239	1.04839e+06	2.10761e+06	221780	4.39008e+06	1.16412e+06	251100	35174	670153	167885	781223	2.09192e+06	532658	1.27533e+06	42843.8	1.61262e+06	935041	1.05215e+06	3.75441e+06	2.01792e+06	2.60722e+06	5.22081e+06	5.16144e+06	4.61146e+06	5.62572e+06	1.37131e+06	1.11425e+06	4.07736e+06	1.2937e+06	7.46322e+06	1.86942e+06	5.06918e+06	5.98618e+06	5.23867e+06	1.31332e+07	4.4768e+06
895	Com_2387_neg	10278.4	2707.07	4565.96	10788.2	7133.53	3504.58	4330.56	8945.99	5796.33	5890.72	15103.6	7743.87	5517.99	8548.13	5935.68	2965.75	3556.09	4836.3	2090.83	3656.59	8741.09	8350.89	8910.82	8360.93	1478.98	13404.5	8001.82	7677.33	4490.66	8437.89	22945.1	52252.5	8536	40196.7	8737.25	30876.5	7715.12	13628.7	127969	14004.4	44316.9	10007.2	14250.5	9442.34	10065.5	18921.4	28968.9	22150.2
5709	Com_8600_pos	4317.02	4998.33	3066.47	3255.35	3033.36	1912.46	2093.29	3025.16	8729.06	2584.55	4860.2	2953.73	2004.86	2978.18	5369.33	5830.98	2553.13	4843.46	2520.43	2178.2	3174.79	2769.75	8082.45	2521.5	4287.15	10798.2	1867.52	2540.67	2833.41	2799.59	3302.64	13653.6	25715.3	8676.7	12192.3	28560.3	33396	4319.03	4005.71	3603.55	19529.6	7779.74	7981.94	11647.5	18943.8	3669.66	5293.53	3958.62
2263	Com_11658_pos	1.1474e+06	227688	931111	1.64397e+06	961782	677085	495769	636649	702178	577418	853988	1.10096e+06	290085	260069	292846	228479	1.44576e+06	1.18308e+06	159630	248795	317914	245815	171912	626645	80806	200673	483886	283934	755775	297059	334844	506026	428407	489565	221534	748342	348020	395215	380268	607880	393197	278572	269423	530067	1.75056e+06	322526	995704	311784
5236	Com_7306_pos	20195.1	13740.6	15406.2	28103.8	20875.5	24586.6	22742.1	21319	26966.3	39080.1	32924.4	58043.8	25486.1	20396.5	12573.8	18081.1	17276	28745	15900.4	30385.2	20285.2	11294.6	21396.4	20431.1	15058.6	17412.1	34530.2	18807.7	33299.1	18235.4	16949.9	46689.7	57680.4	144658	138698	23186.1	47171.9	80113.5	92037.5	93878.3	216320	328635	59353.6	73409.6	157132	100214	182165	53524.5
1173	Com_2832_neg	12383.9	10063.1	9061.84	6470.58	5741.7	6347.03	6524.16	6690.68	5303.92	5392.59	5532.47	6952.86	6459.55	5785.33	5792.15	6113.67	5367.11	5004.92	27865	6323.94	5152.12	5853.74	7949.58	9296.04	9365.42	8625.89	6847.46	8238.85	10166.9	10789	11520.2	15963.5	5211.59	8423.32	8190.09	6178.09	5103.15	8394.23	32388.3	8447.27	11596.8	10659.5	6295.53	14083.9	9118.58	7208.26	17425.3	24197.4
4730	Com_6051_pos	10097.3	10658.4	4587.02	8007.31	5317.33	3977.1	5607.32	9168.75	10418.8	16501.9	4950.46	4378.64	5769.09	20019.4	7168.48	10132.3	5167.64	6038.12	10736.3	21396.1	6662.04	9581.65	6433.64	5625.9	14793.5	17391.1	19385.3	4493.95	11713	5529.53	8625.61	6860.68	8982.24	12033	7011.99	8558.31	9219.98	19363	12448.1	11030.5	8720.97	8092.02	18787.9	8930.95	6608.36	10263.3	15710.4	6319.27
5711	Com_8603_pos	14828.7	15736	10352.4	20392.7	13456.9	10167.1	12652.5	13950.5	22446.5	18087.4	15839.4	23512.6	26368.1	14923.4	11157	12271.5	17067.5	18166.8	10090.5	20822.2	26992.3	19357.7	13091.5	16001.6	38544.3	18119.4	29570.5	11613.7	15096.3	13776	24889.2	34385.1	47913.3	96932.7	39171.6	39294.3	42040.6	55201.7	35549.8	46990.9	17088.3	28351.5	55997.7	33565.1	67408.9	23272.5	87285.9	227508
3166	Com_2438_pos	113249	231252	206379	88624.7	125085	61368.5	97374	138412	532128	727033	80126.3	81133.2	176472	124801	105825	80478.9	111825	140514	147101	173349	183333	92378.5	100204	119028	543057	182840	206426	162073	73928.9	32693.3	147030	135208	93604.8	150626	204600	93466.3	126093	122344	207850	100623	59862.7	189706	229827	344802	171314	147450	273067	129565
5580	Com_8235_pos	54796.5	3347.93	9476.71	3022.63	25046.5	41095.4	18258.3	36430.4	26869.6	22162.6	18675.1	33292.5	35312.7	18624.7	43961.8	16808	21399.3	30765.5	12331	7601.87	41627.5	56226.1	9573.78	15369.1	52592.2	20862.4	27414.6	18173.6	2439.25	3046.57	93688.8	74351.9	74098.6	42879.7	112657	72341.2	92369.6	87045.4	140629	76371.7	3454.12	99016.1	37223.8	150307	166444	57375.8	163547	98664.1
171	Com_127_neg	7433.07	5079.17	6891.04	6808.01	6983.92	10447.6	7338.41	6370.97	7693.29	15910.2	11321.2	6570.37	18674.3	6461.74	12636.9	10013.3	8809.65	7684.21	5500.53	8434.15	17896.3	7062.02	4953.47	7266.48	4228.74	6946.9	7497	5585.45	4605.1	7973.06	27387.8	97645	18659.8	6708.9	12915.2	8990.14	13704.6	24304.5	14712.8	36552.1	27285.1	256745	7804.16	18089.3	18807.9	14913.1	32149.3	10266.9
1743	Com_4507_neg	19785.9	19108.7	27282.9	25277.8	23023.3	23396.7	30348.9	19063.2	25344.3	26089.1	32834.4	26484	26274.7	20937.9	26677.2	32602.1	26904.1	23518.7	22863.6	22567.2	32431.7	29620.1	18923.1	24586.8	21832.6	23822.3	35177.2	27067.2	17871.3	22059.4	52301.8	96961.7	49864.7	28642.3	44396.7	32167	59196	36916.3	28452.7	165478	58157	880028	21672.3	55906.2	103238	68327.8	131113	55872.7
4216	Com_4867_pos	29392.7	42663	23073.7	30083.3	8218.32	62810.9	23957.6	36633.5	12682.8	8068.26	7795.81	10895.1	23065	15376.5	6943.79	13628.1	15016	9598.12	25832.6	6155.62	8457.51	15801.4	54056.2	31615.9	144064	34315.5	16934.7	12257.6	44657.8	10968.9	13083.7	7137.59	10530	15475.4	15824.5	18477	8574.96	38100	24176.5	17433.6	29321.4	7184.85	38827.8	20312.7	30078.7	8215.16	27132	34162.7
4447	Com_5348_pos	8370.84	2028.47	1099.3	8991.5	11012.7	4698.66	4415.84	3245.52	2811.22	7628.24	1400.48	3333.28	7402.81	12943	8699.21	8527.82	3612.21	11380.8	1996.65	7348.08	3268.17	9421.56	12131.6	2987.83	1010.81	9117.52	3208.24	10815.6	2550.38	4389.03	19660	8671.92	23707.9	7111.61	54454.2	11468	9332.09	20887.4	17672.5	84012.3	10296.7	23548.7	18910.5	7112.99	6433.92	13578	34114.7	13820.5
5025	Com_6728_pos	2.12699e+06	1.6401e+07	9.87078e+06	1.59005e+07	1.98714e+07	1.21935e+07	3.31189e+06	1.29465e+07	1.43247e+07	3.93699e+07	2.19628e+07	2.40855e+07	1.7725e+06	3.02071e+06	1.59377e+07	1.79637e+06	1.46837e+07	1.90256e+07	5.05706e+06	647202	6.84985e+07	1.77017e+07	2.39997e+06	2.44624e+07	3.34267e+07	1.71802e+06	4.71414e+06	1.00591e+07	9.67303e+06	1.73549e+07	4.01696e+07	5.77657e+07	6.83658e+07	3.88669e+07	5.91735e+07	4.66549e+07	4.66216e+07	4.24271e+07	3.04029e+07	3.59158e+07	1.31424e+07	4.94748e+07	6.05797e+07	6.82158e+07	6.12503e+07	4.38941e+07	8.79325e+07	8.56719e+07
5309	Com_7560_pos	7207.27	5313.43	5769.29	5913.75	5700.81	4671.14	5435.04	6927.82	5810.49	9153.39	5000.9	5155.53	4524.44	6071.21	10986.1	6098.96	7455.2	6655.75	10103.9	6768.67	6802.76	8295.39	4591.97	5640.29	5370.31	5869.47	4712.69	11837.5	6454.68	5676.77	8702.38	20614	23338.5	49357.9	12038.8	11195	25538.6	16863.7	10877.4	9505.14	7946.83	10323	9859.2	16565.9	11711.7	10414.7	31171.4	22980.3
2960	Com_195_pos	4830.68	2230.7	2014.36	2658.33	2324.5	1782.76	2513.3	2254.08	2380.97	1973.74	2126.39	2007.65	2864.34	10853.8	2467.32	2471.62	2340.4	2406.53	2638.96	1877.02	3208.69	1885.24	2174.7	2080.87	1953.62	2582.3	2618.99	1996.95	2844.24	2294.59	2943.89	3097.17	3459.8	2155.91	3151.1	2321.65	2606.79	2693.09	2768.28	2588.41	2538.31	3712.09	3327.09	3742.31	3014.41	2252.95	4699.59	2497.85
2759	Com_145_pos	80110.4	45518.7	49483.4	79123.1	62124.8	48081.9	48573.8	62696.2	92773.7	127553	149451	64577	52584.3	56662.3	68069.5	45287.1	57484.2	119653	47807.9	48644.6	405905	45235.9	50224	83003.9	53254.7	52466	144046	86755.7	74478.1	46661.7	60859.2	1.01e+06	513262	94225.8	115223	1.06461e+06	477798	64893.3	89581.3	94025.3	47372.6	123837	805766	131826	563343	137286	71120.3	167161
3468	Com_3108_pos	7896.34	6668.57	7010.09	7918.78	18741.9	10501.3	9532.68	11084.8	11308	32572.8	11111.1	13573.8	14984.7	8384.93	7915.25	8301.13	6695.54	10290.6	7999.67	37830.5	20108	6444.84	12834.5	9118.91	5750.33	14667.3	22324.7	7092.52	16467.9	9685.25	24029.5	56583	28374.3	38135.9	39451.9	10476.5	72031.7	27190.3	36067.2	99255.3	146305	224397	16356.8	11085.3	66218.4	41506.3	75842.9	14401.1
3618	Com_348_pos	627967	345977	795399	4.66503e+06	1.46782e+06	275665	502838	237854	766666	7.5593e+06	422166	1.32035e+06	249178	662342	396815	415076	351030	652577	400551	485654	654941	746479	519154	347995	817068	863388	1.34787e+06	249966	813946	655678	2.42477e+06	2.20472e+06	7.72443e+06	1.99988e+07	534614	1.10762e+06	979409	893870	1.19658e+06	1.03972e+06	1.28117e+06	4.23625e+06	1.13379e+06	1.78752e+06	1.03888e+06	662554	516185	2.94428e+06
3317	Com_2790_pos	10627	7754.65	8349.54	8804.17	7897.36	8723.61	8891.22	11845.2	11076.8	8110.38	6190.57	8272.46	7523	12230.2	8195.58	12729	7397.33	8824.75	12492.4	5858.68	11608.1	10870.2	7367.98	9811.6	10173.8	13694.7	6313.64	9347.6	7806.97	7107.02	9934.48	14971.4	25277.7	53351.2	35723.9	28644.8	14670.8	22458.4	118145	50734.8	8277.97	44976.2	20738.8	60683.3	42813.4	67053.7	46573.4	36189.4
3639	Com_353_pos	58940.8	900.452	35904.3	25529.6	52944.6	22033.8	38062.5	50212.1	59092.8	90521.9	37076	90772.2	87860.6	71048.4	47363.9	45605.5	44920	44820.8	29593.7	65268.8	44998.5	42740	66547.3	39963.5	68992.6	68387.4	128543	52102.4	16735.5	18667.6	54954.3	119373	144365	220463	277967	242403	285500	216749	109999	411993	41471	490768	64251.9	302662	237240	175596	270846	125145
1315	Com_3066_neg	2.5517e+06	972693	4.41513e+06	3.48306e+06	1.49063e+06	4.92976e+06	2.76021e+06	1.03733e+06	2.89903e+06	2.95272e+06	3.70413e+06	4.66201e+06	1.85379e+06	1.86381e+06	2.63195e+06	2.24862e+06	4.17701e+06	2.99758e+06	2.43e+06	1.92385e+06	2.14161e+06	2.13655e+06	1.77819e+06	1.87978e+06	316511	1.4849e+06	2.06029e+06	1.41567e+06	485809	3.20657e+06	1.53018e+06	1.87536e+06	1.90202e+06	2.45117e+06	1.85753e+06	2.61135e+06	1.38794e+06	3.13219e+06	1.64732e+06	1.98327e+06	1.0602e+06	2.3203e+06	1.42953e+06	2.48417e+06	3.19607e+06	1.87434e+06	2.8859e+06	2.89394e+06
2919	Com_1865_pos	5395.47	4532.99	4515.5	6317.92	4953.72	3616.32	3903.08	3578.51	4564.15	3934.12	4240.56	4248.09	6290.26	5951.87	4900.92	5527.97	3972.89	4333.91	5143.44	4044.1	5007.85	4476.26	3993.84	4224.29	3961.37	9689.58	3953.21	3926.66	5885.47	5306.42	5991.88	4265.9	5089.65	3880.08	5428.82	4685.11	4382.28	4389.19	6264.57	5447.91	6748.4	4610.21	4995.44	6448.44	5463.68	4974.94	7897.5	5304.26
4484	Com_543_pos	3654.42	3098.76	16154.5	3982.04	3377.45	2571.69	4197.03	4686.88	4021.92	4935.51	4397.89	3143.74	3930.52	2954.71	2434.39	2664.98	2638.02	3251.84	2972.14	3157.11	5621.47	3320.82	3694.72	3030.31	53618.8	2983.32	2085.63	3891.08	17713.2	3367.7	4991.63	2978.84	3504.2	4649.82	3243.6	3405.05	3076	4882.56	5147.4	5942.59	4191.45	5577.2	4328.05	7613.44	4054.41	3307.18	4358.35	3721.99
4489	Com_5458_pos	6290.13	3496.96	10290.5	9131.05	4917.51	6196.73	10072.5	10913.1	5869.86	15609.2	9615.98	10490.8	10980.3	3774.36	3713.22	3058.37	3425.23	3552.22	6273.91	5150.39	9385.66	4977.09	3245.14	6921.81	6576.98	3659.21	9846.34	6501.85	10064.3	6523.23	13301.1	50403.4	15506.3	9990.79	26141.1	8768.9	36009.6	9074.4	13648.3	30929.7	34878.4	18665.3	5078.16	16647.5	25101.8	19844	33485.3	39048.9
3719	Com_3745_pos	23753	20522.4	21542	26020.4	24450	16970.3	23266.5	16984.7	22154.7	19471.1	20483.2	21085.1	32833.7	34780.2	25565.5	27005.7	19795.4	18568.9	26330.3	20368.5	23975.2	19989.7	20076.4	19083.4	18317.1	33867.1	17479.2	19227.7	21073.9	20361.5	52901.6	23368.7	82937.9	42477.2	94402.1	76097.4	153358	20709.3	30810.6	97169.7	24613.4	142892	18794.8	76509.5	81380.7	82878.9	107878	123840
5857	Com_949_pos	40603.9	24685.9	25826.7	34254.5	33478.9	22170.7	26143.8	23251.7	27509.5	38277.8	21835.8	25079.8	17404.5	30501.6	29321.5	25052.2	23812.9	24881.3	22311	23525.8	29317.4	30334.9	23374	23716.7	33194.2	32945.5	126853	87568.2	33537.2	31270.7	34412.4	26888.6	38093.4	685598	755499	311668	270845	43880	48269	30334.8	37576.7	47835.8	57106.5	49414.7	285129	398941	55844.5	47753.8
1692	Com_4434_neg	2.58694e+06	1.01284e+06	4.49308e+06	3.57412e+06	1.51749e+06	4.97103e+06	2.8133e+06	1.08777e+06	2.98885e+06	3.14492e+06	3.75807e+06	4.72046e+06	1.93661e+06	1.9483e+06	2.70603e+06	2.27731e+06	4.23802e+06	3.06889e+06	2.46872e+06	1.95283e+06	2.18458e+06	2.1744e+06	1.83783e+06	1.91576e+06	378235	1.53155e+06	2.13211e+06	1.48629e+06	714413	3.3522e+06	1.5934e+06	1.95085e+06	1.94935e+06	2.48754e+06	2.0118e+06	2.72898e+06	1.48378e+06	3.15983e+06	1.71424e+06	2.10213e+06	1.21598e+06	2.45414e+06	1.4847e+06	2.6386e+06	3.30014e+06	1.99772e+06	2.98885e+06	2.9881e+06
3772	Com_3868_pos	366877	60412.7	249633	25697.5	456571	311276	143288	502749	96728.8	99877.4	200878	476660	132738	281502	278610	120982	422786	437029	81811.1	123486	339313	122430	185289	154493	100759	141230	362239	237698	24277.6	26105	849662	398314	664534	517460	652684	990652	970803	667859	572479	1.65557e+06	23000.6	472558	320604	604421	1.15873e+06	1.55537e+06	1.36768e+06	664930
1703	Com_4457_neg	1817.05	1301.17	1919.17	2077.44	7638.44	1630.26	1668.46	1248.25	1923.78	2340.07	5126.73	1604.75	1463.34	1480.56	1968.85	2285.74	2043.03	1810.33	1578.37	1689.23	2097.17	2454.46	1139.4	2544.54	1149.34	2434.59	3784.76	3073.72	1286.97	1869.65	11747.9	4907.39	10883.7	9078.53	3016.17	6868.02	6462.53	34466.8	2179.07	7107.29	1917.79	12480.6	1641.91	3013.74	1780.95	4425.02	10876.7	3108.72
616	Com_1963_neg	110405	41706.3	100371	31836.8	105949	128642	130303	93605.8	126318	117446	133747	118827	208833	104060	193627	127491	231177	190675	71642.3	104854	226349	126904	61438.3	98343.8	19647.6	111353	181759	119729	18276.2	36309.5	245914	286021	139165	163591	144503	198499	156925	123817	116271	236285	26296.5	328194	46686.7	95196.2	92362.8	223220	266931	137081
1524	Com_416_neg	1843.25	1362.07	1910.76	2094.33	1864.54	1626.5	1705.13	1277.21	1744.44	1538.13	1783.02	1604.11	1581.85	1518.53	1805.84	2287.55	2032.28	1815.54	1539.32	1255.4	2178.26	2169.57	1195.87	1477.97	1221.54	1387.06	1407.25	1790.38	1229.98	1895.03	6099.05	2360.22	14976.8	4481.86	9493.74	8999.14	7757.95	1427.27	6959.01	10598.9	1818.87	1807.24	5480.69	1878.51	9987.49	17082	1917.67	6778.05
5715	Com_8613_pos	36126.2	52436.6	28359.6	30484.8	10676.7	77200.2	29445.9	45025.9	15588.3	10933.2	9626.67	18653.8	28348.9	25323.3	8814.89	16750.1	18456	11796.9	32658.9	11713	12109.1	19421.4	66439.8	31615.9	181846	44230.7	31980.2	15065.6	54888.4	14891.9	16081	9685.05	12942.3	19020.6	19449.7	22709.9	10585.9	46828.3	29715	17304.7	36038.6	8830.82	47722.8	24966.1	36969.4	11246.8	33347.6	41989
1100	Com_2700_neg	41880.6	29032.2	36536.5	28413.3	22014.4	37285.9	28029.8	36034.7	53108.5	63172.3	52170.4	25640.3	77280.6	28891.3	58293.7	37449.2	34318.2	27521.3	22828.1	44204.8	63063.2	35925.8	22271.2	26317.8	28980.5	35221	36048.5	36797	20912.9	25289.1	85508.7	423950	71085.3	35956.2	62961	49528.8	58165.1	97614.9	57715.4	294952	121380	985776	22243.6	57320.8	74145.5	77913	129505	49646.5
4895	Com_6449_pos	19559.4	17977.4	71101.6	16405.9	54456.2	11704.3	10212.3	67420.3	21577.2	13568.3	11463.4	20255.5	7307.39	19272.6	11693.1	15645.9	16142.8	25660.3	21603	12632.8	10897.3	19316.3	11008.2	15183	24291.5	8467.48	14401.9	24311.4	16615.3	26508.7	39235.3	28042.1	38163.2	57038.4	74611.3	60211.4	48425.9	73432.9	127937	97246.4	49310.3	64971.9	50535	124324	75186.2	68809	252753	45759.7
3562	Com_335_pos	7360.95	20212.5	12730.1	9874.35	15833.5	6678.33	14978.8	38222.2	29249.4	11760.8	7557.33	8869.42	33345.5	8364.71	5790.96	6065.72	28771.9	8664.67	5141.87	9470.38	182046	39464.5	11225.3	51722	11667.1	13012.4	7242.05	81093.3	9653.15	14003.6	9282.64	36581.6	55374.9	105481	49943	27954.8	116369	27169	28993.4	46743.3	9824.9	32557.7	25871.6	24985.1	14636.6	88857.5	198040	34386.3
4902	Com_6458_pos	2580.59	2999.05	4609.82	2717.22	3469.19	2116.74	2782.97	3307.71	2190.44	3485.24	3739.65	2219.97	2775.56	3648.8	2912.08	2976.18	1763.05	2617.63	2098.79	1847.72	2098.54	2345.02	2137.35	2967.54	2752.69	4146.81	2794.49	2302.71	12508.3	2429.36	10224.7	2931.82	3105.85	1954.27	3885.87	2431.85	2101.87	9408.78	2766.99	2295.46	3051.78	3938.38	2579.52	3059.61	5902.18	2911.8	6314.94	2676.57
2070	Com_905_neg	10143.7	2933.97	23356.6	2294.41	3093.84	1759.82	7008.9	20934.4	9822.91	3414.05	1960.35	14489.1	1759.53	6223.94	3349.18	3462.42	2184.08	2095.56	3616.51	1397.62	2356.04	3456.32	5058.65	6797.22	1178.81	3774.48	7825.95	10595.9	1339.83	2056.3	11759.4	5776.43	4047.17	41179.8	14625.1	31291	13158.3	12510.6	10751.6	11811.8	2012.09	14574	25251.5	39522.6	66130.8	36429.1	11691.2	12075.6
2609	Com_12482_pos	8037.8	7342.52	10303.7	9660.47	7547.34	5347.03	5825.8	6076.04	8539.4	13452.3	6421.37	8364.84	5203.09	6854.53	5752.14	6315.51	6758.55	13162	5518.03	6371.76	10192.5	7474.56	6831.73	5898.99	9977.7	8613.72	4876.25	6244.16	8802.5	7598.97	25006.1	28811.5	15051	59389.6	66984.4	25843.2	27698.2	9069.81	12783.2	12825.9	15883.5	13424.6	7798.47	22686	23228.3	23197.7	86971.3	33860.8
66	Com_110_neg	6.97899e+06	2.05534e+06	7.1015e+06	1.33333e+06	3.39028e+06	1.69845e+06	4.59353e+06	6.03493e+06	1.80371e+06	1.75954e+06	6.04073e+06	7.59211e+06	6.43437e+06	5.81876e+06	3.5183e+06	1.88419e+06	4.30076e+06	6.35206e+06	1.82293e+06	1.92152e+06	1.58621e+06	3.51631e+06	7.26966e+06	6.01329e+06	2.42667e+06	6.82742e+06	1.30751e+06	2.48361e+06	837038	984085	1.43146e+07	1.18665e+07	1.31196e+07	9.54789e+06	1.24764e+07	1.26253e+07	1.67161e+07	1.55846e+07	6.62319e+06	1.00809e+07	575090	1.46791e+07	2.10884e+06	8.55877e+06	1.85879e+07	1.88638e+07	1.58079e+07	5.00433e+06
2815	Com_1605_pos	21008.3	8167.2	12226.9	8574.63	13839.6	6376.93	13985.5	7296.89	11654.5	13545	30959.2	9565.52	12671.4	705690	27534.5	11358.1	17209.7	16845.9	14598.1	15396	14740.4	9142.35	7925.1	7801.02	7124.57	11084.3	25835.9	7703.7	13461.5	8006.24	11628.1	10483.8	8983.13	22557.5	10130.3	8002.23	7936.91	8242.64	11681.9	8016.52	9369.94	13359.2	18072.2	12445.9	9077.45	8252.19	14953.6	9074.24
2907	Com_1840_pos	13183.9	12109.8	8636.89	20444.3	8742.77	8286.68	7584.34	11203	8015.5	9690.96	10361.5	9114.33	11859.5	11368.2	7525.54	8686.99	10437.6	10202.2	7111.17	17804.2	13635	11441.6	9768.96	12342.4	9030.63	12328.1	12816.5	11043.6	15840.8	16202.4	36404.7	74497.3	20908.2	106098	44894.7	35318.6	45849.4	153437	49946.1	12207.5	40733.3	159832	23677.5	10739.3	49132	38983.8	14669.9	22382.1
4716	Com_6025_pos	45987.5	157856	35633.6	41094.9	34959.1	89410	46103.6	94167.6	177004	68968.3	188607	30503.3	81724.1	47144.9	79860	51897.4	33340.6	51537.7	21981.4	63923.9	67577.7	55613.4	50359	67672.5	64135.2	30419.3	63546.8	64354	38139.2	37256.1	51972	27603.6	80088.3	33401.1	46288.8	465391	103712	50839	114530	1.79626e+06	89139.5	79443.6	30966.2	62249.1	64925.8	729972	691640	35043.1
1355	Com_313_neg	838.835	627.758	870.649	1045.5	1253.43	961.299	1035.5	672.312	6597.99	1577.99	6350.56	943.774	899.836	1745.03	914.566	1160.4	1037.14	931.463	887.99	937.758	1274.82	1041.04	636.649	742.989	6501.56	665.274	906.87	840.653	775.866	882.947	826.231	1066.06	1506.27	784.851	834.165	866.107	1050.55	744.757	724.251	904.344	820	771.801	718.313	761.94	764.02	1236.55	963.97	912.155
4215	Com_4865_pos	375879	150907	150190	186560	88466.6	36407.6	64771.1	99046.2	158638	141265	259714	94959.1	137143	261927	168906	322757	184064	162786	202829	84614.7	191756	154068	73493.4	113840	60677.6	167892	79998.6	203206	199678	223796	5613.6	412899	279991	76879.6	120313	179732	117077	119084	198966	98329.1	189684	77889.9	252397	229050	156440	118466	194528	167113
4259	Com_4942_pos	17443.5	14676.8	20190.6	14019.6	21787.5	24120.5	32289.1	39776.5	13803.1	62344.8	130694	15938.3	77275.3	11295.6	13775.4	11724.8	14829.2	12586.1	13003	14777.4	17560.7	11639.7	11182.5	11902.1	18558.4	13555.7	11837.3	19807.3	13905.5	14083.8	78068.1	54570	31502.8	19678.5	31059.9	35381.8	28086.9	26588.1	33137	33116.1	26833.4	311859	27669.1	107868	34517.3	40736.3	49019.7	37444.9
1584	Com_425_neg	19505.1	4807.25	8010.62	17734.8	18259.4	30821.8	23718.3	33746.6	28004.4	18297.8	30104	23995.5	17345.5	16138.4	13500.4	15078.1	18164.5	24160.7	10434.5	9289.8	20286.1	13453	17298.7	15183.4	8660.62	13015.5	16128.5	9842.71	28712.6	17663.2	43880.9	62887.5	19927.1	341848	91824.5	19281.5	21759.2	43962.4	46409.5	156853	42707.5	101187	27674.3	34187.4	92936.5	43076.8	67078.2	31222.4
4020	Com_4413_pos	29540.7	44291.7	85933.7	212540	72697.3	113020	55278.5	254404	360933	457288	99155.3	136707	64725.1	161872	67401.2	22843.2	48613.9	43295.4	18810.7	666474	110748	40355.2	233238	39007.3	26635.5	133460	468372	96164.3	82020.9	32198.9	27095	48319.3	196822	670128	2.66969e+06	63056.3	52596.6	278464	264832	544962	296630	718889	606621	639020	487609	989756	789889	600630
520	Com_1807_neg	454833	71665.4	300910	183881	286434	396566	127325	65395.8	299247	861901	167148	725806	556937	298197	649243	232118	823982	58518	646100	1.55049e+06	149040	928703	158125	564394	419353	104737	759978	420460	56940.6	45782.9	557906	118977	1.84921e+06	908284	6.41265e+06	1.6785e+06	90719.4	566544	2.69434e+06	1.15044e+06	36289.3	1.23127e+06	3.30793e+06	5.14782e+06	329348	146642	601560	357080
2662	Com_12620_pos	4025.88	3181.76	3503	4120.26	3631.61	2576.25	2830.43	3324.87	3488.03	3137.38	3391.38	3240.88	3386.01	3439.47	2588.44	3096.03	3001.65	3135.45	3333.06	2276.84	3712.48	3527.05	2938.24	3297.88	4400.6	3165.25	2490.7	3024.68	3848.52	3954.25	4263.7	13530.6	9625.98	25403.8	4158.16	3889.95	9565.88	4293.74	4407.15	5427.3	4821.51	5389.03	4265.29	5189.27	5442.53	4349.5	24767.5	26539.7
5210	Com_7235_pos	527618	167862	251036	105508	177719	423050	138220	116602	182534	302428	133975	631576	267428	299038	490595	229931	739755	114318	515780	382087	145431	869248	245221	580248	296404	119905	237295	279135	70891.8	109963	557274	136638	520228	319978	5.80435e+06	1.46869e+06	171497	414136	2.11913e+06	383976	82597.9	651235	2.07826e+06	4.88158e+06	295747	225322	669924	356249
2649	Com_12590_pos	8450.71	3866.06	4132.88	4724.57	4461.03	5839.76	3749.74	4330.53	5834.06	5734.05	10319.6	14638.7	5082.33	7417.38	5365.44	3257.13	7653.65	7722.12	6254.85	3676.76	5916.44	5825.03	6159.8	2131.33	29864.6	4239.62	9060.8	9534.32	4904.36	4425.3	7870.49	25944.2	36217.3	30009	26016.8	40779.5	37765	11685.2	23837.8	25457.3	5478.02	8996.56	5403.26	7796.38	18808.8	31793	17556.1	27855.4
5561	Com_8176_pos	2080.76	1533.82	7499.63	1960.34	3800.22	1166.35	1499.42	2765.11	1534.62	2360.8	1311.93	2269.66	1186.72	1564.39	1707.34	1363.4	1359.28	1382.12	4809.85	1500.1	1681.4	1747.81	1703.92	1604.66	65988.8	1482.28	2521.02	1581.09	2019.16	1841.66	7135.73	4069.26	6190.82	13069.8	4769.24	11438.5	9816.67	16152.6	9031.81	40769.6	2888.95	3986.27	28606.7	12975.4	79517.5	11028.5	4601.06	3019.3
285	Com_1463_neg	74493.4	26401.4	38593.7	78684.2	45869.7	55155.2	38073	52436.6	34475	34733.9	77259.7	82215.3	41651.7	43700.8	68406.8	50624.2	78051.7	97304.7	31164.2	28517.8	146994	42471.5	34589	35297.2	17995.7	29663.3	43353.7	50800	47394.3	59699.4	104862	204758	287971	182723	233542	272424	427164	162530	68876.4	217982	68228.9	111595	37372.3	78469.4	174475	361458	197443	148225
1343	Com_3124_neg	19984.1	10371.1	9598.71	23854.3	37886	23086.4	33342.5	10315.7	11717	10897.9	20779	10041.5	14346.7	12090.6	31052.2	33200.1	29538.2	17320.6	29687.1	8126.08	20457.9	78026.1	13277.3	19706	18695.2	25222	10109.8	12146	16589.1	31376.6	17633.2	12708.1	34073.4	17169.7	13254.8	11727.9	41963.8	11340	11229.7	22760.2	25035.4	10660.7	15587.9	10147.1	9522.28	22022	10153	15431.6
698	Com_2086_neg	91182.3	120002	71355.8	56816.8	102031	126939	166714	93425	129117	147766	145789	124563	158919	158189	129820	290680	177121	137374	107023	96754.1	174119	139119	79768.3	130991	66447.1	132456	84199.9	105399	40820.5	59563.9	94795.8	176832	164659	70180.1	115677	107885	176507	86565.4	69349.6	64994.4	49061.4	67436.7	93356	70001.1	99795.9	96964.3	137546	104866
4158	Com_4731_pos	720490	889289	1.77324e+06	1.06552e+06	658763	1.5614e+06	646613	572470	876197	1.88108e+06	811251	1.0978e+06	440870	619278	1.06161e+06	354276	1.34788e+06	1.09692e+06	396554	686308	863123	882212	428589	542731	882114	300562	770159	533746	2.04654e+06	809007	567900	716245	1.04966e+06	1.53577e+06	608711	1.19453e+06	761893	916877	467986	1.39217e+06	1.01454e+06	202431	873357	1.08293e+06	2.29544e+06	904725	1.28624e+06	1.19412e+06
3328	Com_2805_pos	31938.6	26550.8	23361.6	10555.9	20265	10757.8	19333.8	30449.1	20781.6	23092.6	12488.1	67788.4	14367.2	21619.5	18636.9	14844	15867.8	22016	113968	10463.8	15002.4	38530.8	85441.9	30312.6	136116	31845.4	15059.1	24118.9	8306.98	8214.47	14910.1	14796.9	15294	21603.4	16808.5	35139	16819.1	39493.6	40566.5	27987.9	10471.2	10267	36887.6	29826.2	22064.4	22188.3	53658.9	36831.4
4736	Com_6064_pos	19077.7	15645.8	16013.3	24418.2	17718.4	14143.3	14455.3	16298.4	16896.6	28842.5	15492.3	14763.2	24040.4	16623	18428.4	14640.1	15656.4	14480.8	11960.5	23383.7	18504.6	15497.6	17577.7	28684.6	12222.7	21242.2	34162.8	18011.9	19196.9	16342.3	17279.9	15392.3	56006.1	20289.3	19973.3	13684.1	14264.8	17382.2	22556.5	26339.4	26199.3	17434.6	16379.9	19131.7	30418.9	16421.2	39293.6	26361.4
1013	Com_2569_neg	3152.81	1881.61	5607.18	11982.1	5754.65	2595.19	3401.09	8506.54	17187.5	20402.2	7876.52	11822.1	4193.15	7537.42	7758.54	3135.48	3000.76	5302.48	2135.34	24179.6	12281.7	2676.81	8996.49	1905.96	1301.52	4549.37	27601.1	8714.06	1924.04	4409.03	2206.03	3731.89	13819.5	55241.5	80954.8	4529.94	8664.68	21254.6	17082.5	24337.2	12943.7	45408.1	36116.7	34851.9	35324.3	55591.7	42840.1	22199.4
4051	Com_4476_pos	54019.9	101438	309484	81301.7	216758	88385.7	36755.8	59151.8	176949	115515	57662	115289	35102.8	71764.8	40840	77525.1	48310.6	96410.2	81005.3	139176	73253.7	36986.1	154100	105642	995543	116789	189493	56483.3	106758	46830.9	82013.6	28327.3	44093.8	43222.5	42408.8	68677.2	33080.6	112374	121564	52187.8	114108	100032	66402.3	91095.3	80583.4	40515.1	116749	87094.5
546	Com_1842_neg	31274.9	41636.9	48359	57126.4	111789	125533	39326.8	41832.2	95718.2	89040.2	173496	63440.2	166352	121737	91450.5	156863	123810	110067	48623.2	106252	196754	113811	21197.3	35559.4	21192.9	81422.9	145877	83981.9	29008.9	42164.6	68115.6	145201	290379	57152.7	45328.5	80478	130354	93682.2	67356.4	41566.9	42138.7	54888.6	60162.3	46693.7	46102.8	72843.6	40583.5	69248.2
5028	Com_6744_pos	14238.1	10292.9	16107.1	13942.4	11323.5	16921.3	3967.76	12121.6	5236.7	9143.86	7163.8	6490.85	9599.1	5461.63	5071.73	4882.42	8145.51	24391.5	4443.42	6744.85	12573.8	4325.27	5270.23	5053.95	8347.03	6510.27	6024.53	5501.56	11492.3	13524.1	75114.9	24144.2	11508.5	10472.2	35125.7	17030.4	19587.2	33478.2	87651.9	44472.7	17887.7	48322.9	11869	23779.8	19914	49865.9	32446.5	14165.6
2341	Com_11824_pos	4956.2	7799.04	5760.56	12493.1	4965.12	4812.35	5289.98	6319.82	5553.98	9851.31	5077.52	6031.33	4786.65	4728.04	4765.31	4854.17	5588.13	4650.44	5245.07	3984.26	5269.01	4624.11	4383.2	4082.06	16390	6172.47	6782.09	4699.76	25820	10553.1	4919.85	4091.07	5403.04	4537.25	5958.44	6500.71	4218.82	5313.63	7450.89	8287.57	13486.6	6104.31	7051.28	6318.56	15055.9	5647.93	10278.9	7990.91
3417	Com_2983_pos	5862.87	5278.63	5356.28	6795.81	6912.52	3750.81	4702.72	6182.16	5563.82	13038.7	5677.18	5432.94	3943.22	5065	11094.3	4492.59	4659.61	4552.34	14021.5	4103.4	4997.29	5922.88	8639.65	5471.17	60080.2	4999.88	4233.61	5367.85	9870.38	5826.11	6052.05	7275.14	25967.6	7468.17	32825.5	27403.4	21702.4	5945.87	11081.6	50318.3	6755.5	18340.2	6123.74	47124.8	23187.5	126739	19925.2	20554.9
717	Com_210_neg	2517.42	2264.4	1542.55	2757.01	2175.98	3077.56	2742.5	2151.59	2854.49	1564.48	3808.22	1786.98	1555.9	1261.52	1927.34	1904.32	1658.37	1997.76	1260.43	2147.18	2126.91	2437.66	1539.64	2316.12	1646.36	1681.97	1682.92	1467.8	2431.14	2117.49	2511.51	1861.13	2713.77	1311.83	2430.46	2042.8	1992.93	1206.8	2131.26	2846.74	1672.36	1498.79	1356.95	1562.38	1522.87	3410.66	6361.32	2031.69
5298	Com_7518_pos	4609.1	6368.02	5856.07	4523.16	4427.88	3184.96	5470.57	7803.05	3565.93	6491.35	5372.64	3643.51	5810.5	4901.75	4081.76	3098.5	3291.54	4867.95	4717.41	3500.37	5510.82	7542.31	5656.75	3531.26	3828.85	5790.57	2896.3	4138.8	4261.97	4308.44	10173.7	12282.7	5164.44	16490.4	25037.4	14542	13623.6	10071.8	27096.2	21322.6	5785.35	20803	10661.2	19978.3	19930.5	10649.4	65836.2	11373.1
1635	Com_4345_neg	2232.9	3169.63	6728.92	2745.54	2438.7	1967.4	2656.68	1576.73	2134.35	23447.3	2383.6	16095.1	5634.3	8245.91	2897.68	2978.39	2943.28	4110.64	4109.31	27223.2	8696.99	2590.89	1418.24	2011.68	9153.18	3513.03	6325.09	2334.61	1793.75	2343.46	73759.3	24969.3	72336.3	48798.3	4063.26	3055.15	15997	8577.62	6124.7	16066.5	7825.63	22808.9	2253.62	15967.6	18826.4	3194.81	3241.8	26131.8
91	Com_1146_neg	3294.72	2341.97	3242.44	3591.46	12641.9	2876.99	3815.03	3752.2	5618.94	2857.1	13349.3	2816.9	2962.79	3871.08	3310.52	4119.54	4988.63	4682.72	2660.83	2783.43	6723.55	3841.32	2119.87	5693.82	3636.37	3529.13	7971.14	3723.24	2185.91	3320.47	31069.1	9549.28	23783.6	22055.1	4834.53	12995.4	19330.9	35888.4	5831.13	17168.1	3451.46	23650.6	2919.46	5393.54	3201.63	8789.13	25825.2	5956.57
3630	Com_351_pos	4.01507e+06	531342	2.62355e+06	26281.5	4.62303e+06	2.98494e+06	1.67604e+06	4.32839e+06	863133	951316	2.25878e+06	4.86903e+06	1.53197e+06	2.83936e+06	2.82269e+06	1.10774e+06	4.26556e+06	4.47913e+06	861531	1.36738e+06	3.2889e+06	1.18254e+06	1.40237e+06	1.53872e+06	918759	1.60523e+06	3.15056e+06	2.39072e+06	24829.4	26698.3	9.10527e+06	4.17112e+06	5.78772e+06	5.15307e+06	7.50801e+06	8.96622e+06	9.06194e+06	6.57198e+06	5.18784e+06	1.54614e+07	23523.3	4.89681e+06	2.83517e+06	5.58922e+06	9.70299e+06	1.34244e+07	1.50819e+07	7.38102e+06
3127	Com_2361_pos	40134.4	25967.7	30916.5	27114.1	44341.7	24172.6	31323.1	36844.6	47119	71057.5	37167.9	23715.8	19098.2	49455.6	47887.1	29155.2	99758	25734.3	20727.8	38898.8	19560.9	20209.5	14712.2	40670.2	18707.6	16592.3	29912.5	19000.3	26439.3	18605.8	23786.6	35356.9	30360.1	23719.1	47393	29597.4	18233.5	32360.5	20461.2	30220.2	54181.4	31097.7	37853.8	34658.6	47686.2	25392.5	33792.2	24981.6
797	Com_2228_neg	5653.99	3885.91	6540.65	7786.88	6241.49	5558.59	4831.12	3543.96	5344.5	6213.29	4061.46	3883.47	4696.37	4413.71	4701.23	5463.49	5935.73	6376.71	3189.9	3197.16	6144.47	5491.5	2932.37	4705.89	2653.49	4294.61	5622.37	4105.44	3128.62	5393.53	6705.7	7557.7	7416.87	5182.33	59109.9	18184.5	6860.2	3889.74	37038.5	5197.08	7363.86	42107.9	5116.3	31687.5	5521.46	11866.4	12631.2	5307.24
1548	Com_4212_neg	24421.6	13376.5	16042.2	12904	31588	6944.21	7470.25	5600.64	15594.1	26223	19517.9	37746.1	14857.6	14635.6	12252.2	26382.5	24587.7	25139.7	13401.1	13822.6	50256.7	13331.4	15133.2	13017.7	15884.1	16142.3	23945.5	23501.2	11387.6	10058.1	88148.9	30368.6	104170	54935.2	70578.9	56354.5	48520.6	61361.6	92885.3	62999.2	15748.3	61453.4	70197.9	79518.1	61152.9	42302.8	112398	30766.5
53	Com_1087_neg	4142.29	3338.78	6368.81	33265.6	14908.4	3315.67	7020.68	6464.65	107764	11295.5	82581.3	4360.87	4491.78	27167.8	3611.69	4980.24	4274.49	4817.03	4502.02	11552.2	11836.1	7072.04	3308.55	3900.55	3812.28	7852.2	8472.3	3663.92	5896.17	6445.2	7489.9	6900.63	21221.9	7229.76	7329.21	5447.59	16627.9	11119.4	14461.4	12112.9	11068.4	11037.1	7063.48	6029.68	13639.6	12780.7	9851.38	23548.6
2748	Com_142_pos	94008.3	61255	90215.7	73722.5	122502	61539.3	83981.2	85105.5	111394	156642	110974	135098	81299.8	92233.9	84775.8	70042	87087.6	78637.4	57919.4	78421	113643	87899.3	94565.7	81712.1	107755	85779.2	103760	79511.5	85681.3	73963.2	196910	282775	265282	255190	472009	209765	501115	376023	131236	763261	160223	272284	146142	464450	401165	320862	397467	283098
5797	Com_8810_pos	57131.6	108651	50627.7	108717	215879	57726.5	98424.9	434057	258319	330477	119509	84752.7	58317.7	424489	365818	57854.2	1.33315e+06	60335.7	36823.9	37793.6	28202.4	33830.9	43298.6	88559.5	454088	31207.8	27143.8	33185.6	42757.6	334259	83830	214620	188864	706127	241123	173459	214836	138605	179217	264781	257398	158311	354884	880287	562100	169768	947753	75982.3
4956	Com_656_pos	45254.2	61562	42468.1	34960.1	138440	30346.8	28558.2	40966.1	115462	160132	44752.5	188566	33705.3	44953	29079.2	29697.4	37141.1	44390.6	42394	82572.4	26381.4	21373.6	89498.9	57011.1	230582	84122.7	111857	48827.1	34982.6	20839.4	94640.9	22541.6	38654.4	36604.3	55039.8	28565.4	20536.2	69510.5	151751	29804.6	25772.2	54252.7	74667.9	75538.5	61716	24924.5	109507	94158.1
1567	Com_4239_neg	3312.91	8094.88	11460.3	5421.34	7281.85	2763.79	7615.63	4468.45	21739.1	5199.12	17973.8	6299.42	5152.29	8897.44	3178.56	4414.48	4272.6	3958.18	6761.17	5066.66	5639.07	3225.38	4842.52	5884.1	155888	5027.74	9267.84	9871.4	10620.5	4130.03	8846.57	3925.48	10580.5	5516.39	3467.24	2474.81	3205.23	6474.85	3599.48	5169.98	6994.25	4207.38	6518.56	4781.37	5404.43	3498.5	8869.6	3002.25
4592	Com_5721_pos	2213.54	2171.15	1810.66	2110.37	2462.16	1441.71	1737.04	1458.35	1845.79	2621.27	1522.75	1560.11	1467.88	2057.73	2456.21	1946.91	1671.91	1868.34	1875.41	1794.6	1949.6	2347.03	2831.47	1740.25	4392.99	2777.57	1739.27	3063.58	1939.45	1890.58	2539.04	3626.76	5695.57	2739.94	7149.1	4869.83	3813.48	2873.1	4062.77	8364.13	2482.28	9136.77	3342.43	4260.63	3130.8	10569	4791.14	4371.47
5490	Com_8010_pos	6207.15	4480.44	5419.34	5382.93	5544.4	6567.23	4978.25	4573.76	5422.76	5398.02	4967.08	5658.59	9166.47	6736.96	5370.05	6442.69	5661.4	5039.44	4689.15	6525.12	6574.46	4506.45	5326.62	4615.28	3648.1	5351.56	4610.71	5331.89	5740.92	4958.69	4835.09	4518.56	5237.79	4144.11	5726.42	4798.18	4702.55	4897.39	5572.11	4868.08	6075.76	4689.56	4973.8	5784.54	5719.4	4901.01	7452.23	5115.26
1581	Com_4256_neg	1942.85	1439.72	2298.55	2297.98	2017.22	1765.61	1786.45	3204.59	1865	2050.47	1945.16	2034.4	3095.9	2483.48	1931.3	2987.19	4775.03	3013.61	1596.66	3548.24	3165.76	2398.16	1483.12	2265.93	1147.63	1646.29	3398.06	2298.98	1310.86	2037.71	7153.77	17827.1	5014.28	21108.5	7944.21	9474.74	9345.27	26754.1	7232.68	1835.35	3081.63	31640.1	2675.33	1985.34	10786.1	11831.3	2082.89	3950.37
4583	Com_5692_pos	21867.4	4045.62	29350.6	5781.22	5120.05	3237.1	5285.32	26396.5	13125.9	4778.32	6191.88	26882.6	2790.17	4938.82	3865.39	3327.95	9051.03	3313.78	3340.75	2718.36	4070.64	7900.65	7998.8	11949.1	4820.96	14401	17916.6	17288.5	4122.38	4114.21	3932.43	10187.6	6346.37	96913.7	17623.5	18625.8	25015.5	33805.3	23363.4	84756	4907.69	10041.6	22149.1	90784.7	43188.4	27301.9	25419.1	12305.4
57	Com_10_neg	105670	197889	130038	64347.5	112339	131302	199961	166615	295893	51608.1	220064	235984	96796.8	130796	95647.3	227489	71454.5	133745	142619	121745	43610.6	93793.8	183964	166106	3.1425e+06	191255	150152	175802	223778	82771.9	170005	36821.3	102729	121257	59066.9	54345.4	47700.1	77107.3	108426	179102	237342	106128	140499	84964.3	156627	49675.9	116613	51925.5
257	Com_1404_neg	42947.9	37942.7	231063	230620	344829	624959	35789.2	220555	168188	2.31593e+06	306054	121075	298791	52653.7	257792	121893	417893	377102	9143.85	332521	854900	43584.5	44283.4	34675.3	6716.87	31138.7	538656	152559	68706.9	411242	243044	2.17219e+06	236625	2.88267e+06	873088	667412	406284	637114	481239	748628	443443	3.95294e+06	140265	612327	1.15167e+06	3.06889e+06	1.27303e+06	466761
3975	Com_4303_pos	22645.4	18126.8	16634.9	25042.8	21172.9	69190.9	15866.2	14734.6	15511.6	8487.22	5448.88	11601.6	15625.8	11782.4	11130.4	14778.7	8217.47	14593.7	14275.5	8059.35	9992.05	12356.9	18278.8	18815	13931	18965.2	4604.45	6694.15	20512.3	24450.2	21383.4	14743.5	18889.5	12210.7	16025.9	12803.1	12973.8	13048.7	21983	18264.9	24012.8	18190.1	18247.8	22236.5	15752.8	20902.8	22087.1	19615.8
674	Com_2042_neg	2166.62	1699.24	2269.91	2285.36	2072.94	2294.02	2330.79	1644.46	2520.08	2661.9	2350.02	2106.81	2105.8	2060.54	2379.3	3502.77	2584.12	2401.24	2606.75	2472.58	2918.11	3343.51	1518.02	1913.61	2684.89	1688.59	2327	2656.14	1350.31	2100.08	2816.09	2842.51	7580.42	2350.02	9641.98	2465.21	4696.03	3642.52	3570.53	21449.7	8968.24	23854.3	1962.64	9917.51	13550.1	8089.68	14361.3	3657.48
5354	Com_7674_pos	4668.55	5765.57	49606.2	5703.88	7368.04	2967.05	4674.63	5539.43	4508.56	5667.18	4327.48	11616.6	4728.79	3489.34	2979.08	3932.82	4764.99	3418.21	6313.31	5890.06	3803.55	3938.23	9789.78	5047.41	4620.78	8316.55	8410.85	3817.74	20859.9	4293.65	9175.07	9183.25	4396.57	4241.79	7430.39	6796.3	5407.74	7434.44	10470.1	4571.51	5569.69	8099.96	5416.9	8896.7	6751.38	4651.31	11798.8	6496.4
1047	Com_2623_neg	21795.7	18500	7662.17	7834.28	8389.26	7674.99	8132.26	11593.4	17294.8	9835.29	18493.5	10843.5	5668.35	8396.17	20312.3	29412.6	8557.08	21426.5	5686.15	5043.09	9153.84	8421.64	15338.9	5920.13	11552.4	30400	6588.24	5633.96	5327.83	8330.33	7861.51	42218.2	77041.7	32625.5	50193.5	80470	92207.3	6805.54	6774.45	6664.75	31384.6	41328.6	22641.1	42609.4	43917.5	14850.7	11199.6	9486.35
2681	Com_1274_pos	15537.4	8880.86	9588.99	11196.7	10241	9572.86	10326	10573.7	13955.9	11414.4	9833.23	10698.2	14789.8	11367.5	10157.1	15262.6	11218.1	11719.5	8940.03	25915.9	15703	17432.8	15465.5	16138.9	20036	15731.7	8247.52	9158.7	12161.2	11688	21001.1	11446.8	43527.6	22300.4	63174.5	21208.6	29885	16205.5	11751.7	40667.4	14240.1	75278.5	21115	128714	105683	88529.1	13234.3	45243.4
744	Com_2164_neg	22951.8	22520.7	32920.9	53295.3	34728.5	25066.2	22944.1	22123.3	29407.6	27339.5	23894	43737.2	23846.7	21650.6	28505.4	31166.1	32422.5	27340.1	23203.3	17920	34016.3	29678.9	17015.9	20387.1	15350.6	19491.2	25159.6	26800.9	40428	50924.4	57730.5	51383	48952	59592	50492.7	154906	142713	58635.9	25155.7	280932	58200.1	35346.1	31879.1	32311.7	78636.2	338813	145005	80060.6
501	Com_1777_neg	5703.23	2678.3	8138.2	3479.03	10776.5	12875.7	2482.52	3765	7538.07	14343.5	10420.6	5530.29	3004.32	5764.03	4948.14	4728.04	4942.2	14601.9	2415.11	5273.86	7962.36	3090.06	9705.61	3665.38	5193.07	8520.94	36015.9	4121.47	3968.12	3010.32	6491.27	6375.85	7000.59	5317.88	7954.92	10903.1	4657.89	16643.3	7998.53	7216.45	8234.42	26907.5	8204.85	6920.47	7184.49	4753.49	5532.79	5505.12
418	Com_1643_neg	6446.7	1899.44	11659.9	5123.1	18900.5	3096.87	6953.81	2628.8	2792.8	2467.68	2769.6	2504.1	2780.32	2304.25	2796.08	6598.91	10577.1	2913.59	2211.88	9471.9	10752.5	4018.58	4146.98	2153.48	15721.1	2000.35	2745.66	2645.59	1620.82	2601.15	2540.98	34313.5	3510.86	40898.3	15662.5	24891.3	26528.2	2830.14	20013.6	31345.6	7871.01	42646	20450.4	2738.78	20185.3	40172.2	21096	2968.76
2355	Com_11849_pos	31682.7	7707.77	13535.7	13458.9	15615.8	9354.56	7825.64	3590.9	13688.2	8780.69	12267.4	9441.04	12431.1	6468.97	5404.36	6455.97	15589.4	6847.57	9313.63	5075.12	11524.5	9057.32	7839.98	10998.5	3261.13	10525.3	5643.23	8494.59	11590.3	14054.8	3969.44	12608.1	9991.06	7729.92	8331.05	16035.9	5733.4	20794	7844.17	16099.6	14535.9	9983.65	8069.44	23232	6473.94	21658	15226.8	6259.33
457	Com_1712_neg	17001.7	23068.6	15873.3	25292.8	23643.6	9094.33	23819.8	23555.7	22342.1	14777.4	17557.9	29387.6	18863.1	16068.3	23385.9	8377.72	24294.8	11392.8	43035.9	14991.3	11226.8	11128.8	11553.3	22746.8	32844.2	21807.8	18981.7	25459.8	26043.8	11864.6	21430	7919.12	19310.1	15790.6	16647.7	21455.4	8199.8	31840.9	22732.3	45790.4	10002.7	12215.4	17155.6	15218.1	44721	16440.4	40638.7	18135.3
4146	Com_4705_pos	12114	10293.3	9740.3	16649.8	11763.4	7999.63	10925.7	8120.13	10844.4	9616.85	10253.4	9866.88	15447.9	28447.8	12660.7	12361.6	9860.77	12102.2	13139	9496.34	11539.1	9628.76	9400.55	9305.56	8923.17	520557	9309.53	8866.88	17537.7	11303.3	14281.9	9134.18	11944.4	9084.18	12904.5	10129.8	8666.87	10187	14718.4	10125.7	12093	11691.6	11027	15948.6	11693.5	10352.1	18494	11241.2
3025	Com_2112_pos	1628.77	1314.12	4777.42	1715.13	7523.63	10766.2	2452.23	5534.55	5270.62	3117.19	1668.43	2906.04	21359.2	5443.02	4655.91	12293.7	13210.9	8126.59	19827	6080.1	2242.77	1436.83	6232.1	1583.63	1583.36	5229.82	978.818	2349.75	1583.75	1667.21	1513.73	2260.94	4303.1	9188.38	12714.3	1626.92	1483.27	1402.46	1845.55	7635.56	1945.61	9841.34	1567.45	13302	1820.94	8076.21	10365.6	3524.41
1132	Com_2770_neg	1751.38	1378.55	1832.15	3279.25	1872.35	2057.2	2002.03	1404.76	2143.95	1923.76	2108.43	5069.48	1624.54	1680.01	11765.4	2488.43	5647.06	1997.02	1638.1	1515.81	2934.85	2111.6	1272.07	1498.09	80734.3	1424.15	1700.44	1740.44	2571.5	2425.84	4096.22	39956.3	2329.07	28089.8	2241.47	1847.18	2310.62	5573.8	25226.3	2567.68	9730.78	4763.69	19631.8	8041.2	15667.4	33687.5	141036	25160.5
4229	Com_4892_pos	6520.39	3362.82	3902.61	4339.12	6046.39	2683.62	4215.8	3613.16	3338.26	4166.11	3592.63	3327.6	4095.98	7147.48	3672.61	3272.22	5383.87	3975.4	3822.37	2656.19	6279.35	5196.5	5527.75	3456.49	4658.72	3375.09	2937.36	4297.58	4915.34	4179.27	45162	27343.1	27961.1	26507.6	41595.8	27990.6	21365.2	37757.1	34089.2	16680.3	14133.7	18141	27262.5	32105	28647.5	28029.2	30933.5	46716.6
5577	Com_8229_pos	14813.6	3273.08	3918.4	10266.3	11043.1	2925	3207.12	3568.06	3460.66	3349.21	3039.52	7845.92	2863.19	3296.92	3123.52	3429.85	3749.04	3536.51	2996.39	2735.85	3871.93	3799.7	6596.59	3240.21	4184.68	3720.11	2683.12	7932.28	4779.93	9892.24	9462.83	8562.57	14667.5	12400.1	21473	16403.6	14191	8672.21	5622.23	16299.1	17757.4	21520.4	12311.3	25247.2	16139.6	17642.3	19200.4	22702
342	Com_1545_neg	2863.2	1963.28	2773.67	2986.85	2718.33	2854.6	2760.51	1967.13	3449.12	2315.36	2651.15	3344.08	4327.32	2473.39	2710.78	3408.86	3084.21	3327.7	2230.98	1847.2	3227.51	3160.12	1771.62	3646.7	1574.3	2321.75	2722.2	2525.96	2621.85	2870.32	2679.73	15256.7	16493.3	3038.88	5858.68	24191.6	8299.04	2085.19	2371.21	20281.3	3162.57	12150.7	2372.64	5736.86	2640.18	36575.2	17687	10735.9
2227	Com_11578_pos	5289.51	6051.45	5310.62	5441.09	6652.64	8039.55	3729.23	17707.7	15826.2	20355.1	4431.28	4617.39	6140.85	18719.6	37679.6	5220.55	38250.9	5360.34	5331.37	8945.21	5466.56	4420.67	4702.11	4710.58	26251.3	5016.72	3282.33	4209.76	4522.27	23098	8821.46	19303.3	30584.5	94716.4	20953.7	28499.6	40218.6	13118.2	17457.5	135051	36777.2	36407.9	19154.8	109664	72382.5	16099.1	51666.3	12602.1
5326	Com_7595_pos	13231	11780.8	11388.4	15637.6	12625.9	12745	12035.7	9608.42	12145.9	13558	11384.2	18376.3	14299.9	10688.7	14624.7	11254.7	15059.2	12036.9	9820.28	8654.99	17785.4	9804.88	10978.1	10444.2	17047.4	11240.9	10133.3	11396.9	19745.5	16389.8	10952.6	15479	22546.1	16336.2	34559.5	23778.5	45837.8	12724.9	29161	16559	16782.3	28734.1	14506.6	100759	32337	101833	111847	59487.5
2836	Com_1662_pos	8442.06	6032.09	6301.4	10525.2	5480.1	4044.95	4618.22	7182.16	13974	7369.32	5583.29	14422.1	3818.56	11517.4	6682	10018.6	8881.77	12641.9	10243.7	4848.31	5655.54	5118.96	5208.86	6534.46	6369.32	6201.19	7395.96	4571.96	11746.5	4035.05	5777.56	4738.78	5857.43	4206.82	8570.11	5336.65	4416.36	6084.92	8421.9	5897.7	7323.27	6676.21	6275.96	10495.1	7316.54	6223.04	10462.7	6900.52
4633	Com_5809_pos	1827.28	543.738	2348.71	752.106	626.793	442.901	1222.8	3641.76	698.026	789.996	642.795	974.137	634.617	607.821	432.553	562.693	498.256	1111.6	640.973	1983.71	521.618	8096.98	2196.67	1986.41	769.616	2238.68	390.548	633.215	3020.22	614.111	1673.46	529.901	1068.55	501.68	601.329	626.192	836.484	1243.99	1181.61	600.283	760.675	862.877	1049.66	853.818	1107.22	583.904	995.46	1402.02
3262	Com_2668_pos	22881.8	21563	28508.5	29362.5	27833.3	36637.4	37015.9	25199.6	26923.7	28607.9	32194.1	29791	34607.8	34338.7	37603.1	32742.8	29808.8	44977.4	23342.2	37022.7	36025.6	27605.1	33874.9	39049.4	19865.9	36229	7928.29	32901.1	33806.6	30670.2	24650.6	33880.6	32836.1	26284.4	32451.9	24114.9	29516.9	31822.3	43232.8	31377.5	23686.1	42844.7	20164	24448.1	22195.6	20716.9	47238.9	22509.3
1708	Com_4463_neg	42392.5	19276.7	90279.4	48881.6	54682.4	72935.5	28140.2	17108.3	43897.7	23323.1	66961.1	66998.6	24331.8	19702.8	44845.8	34866	46068.5	43918.8	51506.8	40381.5	32582.4	34106	25444.2	21680	43497.9	26767.5	44099.1	36650	41392.3	50017.3	77150	23179.6	21868.5	48337.1	36823	48470	26468.8	51104	41758.3	38504	21560.4	63352.5	25663.2	59852.5	76242.1	28431.2	48051.9	55271.6
4825	Com_6309_pos	42918.8	8523.12	2089.9	2218.77	6715.99	10308.4	20488.2	25589.4	21653	12051.4	8154.36	26083.9	12295.7	15014.6	13071.1	33986.3	17301.1	33593.4	2037.99	5524.87	26484.5	13432	9673.1	5619.88	13580.9	16437.7	14528	12513.1	3029	2064.71	26399.4	56269.5	61615	38519.5	66228.6	51191.7	24433.4	19939.6	79240.6	64776.6	9154.27	54745.9	24862.3	57488.1	80630.1	52512.6	53558.4	28033.8
2664	Com_12624_pos	23848	8983.85	10679	8147.04	9018.78	6350.92	7417.87	5319.1	7008.99	10462.8	6735.91	21969.7	15123	8650.83	8143.41	9507.1	6888.86	9479.35	8230.25	12630.2	10147	6630.61	6110.23	6625.56	5916.08	7932.3	7802.28	15474.4	8247.84	6987.32	79812.4	5978.06	8561.03	5879.36	7733.5	42123.6	35053.2	44873.9	9496.17	8451.84	15531.3	7705.02	44971	45299.5	9728.52	8208.22	317618	78918.5
5464	Com_7965_pos	9047.76	12356	9067.14	10584.2	12994.7	7498.85	12914	14896.5	10303.2	34701.8	12353.3	8956.56	14167.7	10167.2	10846.4	14762.4	10815.2	9813.03	12156.6	13044.4	13145.7	11398.2	9934.22	9455.96	11515.7	9734.14	10155.9	11362.9	15234.4	10478.4	18445.7	16890.1	33892.7	29435.1	90839.8	49714.7	48147	17316.3	25972.7	95500.1	16238.2	55685.2	22151.4	104686	34185	52902.6	25476.8	40711.5
1996	Com_803_neg	20230.6	26992	27487.7	31008.6	23354.7	19546.3	17879.5	24271.2	116312	71575.6	32470.5	46790	77199	16270	48632.4	22334.9	34843.4	23986.8	18037.3	16624.7	37593.5	50489.4	26124	33141.3	111255	16844.5	68856.6	30126.9	17255.2	27081.8	60306.9	78491.8	44144.1	89401.3	166546	77627.6	86502.3	56685.4	149090	85158.9	26470.8	83919.9	90063.4	241918	150154	323500	103154	260661
844	Com_2314_neg	20771.7	10507.6	9663.5	24931.9	23815	20433.1	17332.5	32700.8	17316.2	28231.5	37302.5	32731.4	43873.7	45175.7	17859.4	11015.5	19118	18773.3	12174.4	39378.1	28617.5	12595.5	33119.5	17074.1	11222.7	32910.2	103484	24587.7	12257	11307.4	9844.29	44086	38030.8	119650	203716	15930.9	28584.1	70201.2	105191	81586.4	95993.9	232404	88366.6	26851.8	73462.2	153173	154210	54883
3892	Com_4134_pos	4.59219e+06	807788	3.53795e+06	3.65188e+06	3.94026e+06	5.13394e+06	2.60132e+06	3.96033e+06	879928	394898	3.08628e+06	5.65149e+06	1.29299e+06	2.99365e+06	3.76199e+06	1.74787e+06	6.14593e+06	4.17084e+06	1.20493e+06	931539	3.29885e+06	2.25196e+06	1.85247e+06	1.60267e+06	658668	1.50328e+06	3.12547e+06	2.68258e+06	5.77946e+06	3.6359e+06	7.7697e+06	5.45396e+06	8.95596e+06	5.16942e+06	9.15407e+06	1.39803e+07	1.75596e+07	5.09603e+06	2.03959e+06	2.28265e+07	5.05544e+06	4.14171e+06	2.23934e+06	4.70067e+06	1.43229e+07	2.69663e+07	1.67665e+07	7.32333e+06
2141	Com_1030_pos	11981.2	41186.9	8610.25	11530.4	7085.42	10211	12870.9	7441.76	10674	11358.7	6632.83	8404.67	19683	9740.8	6470.51	9075.4	6337.69	6897.99	29094.8	7046.96	8114.46	6117.94	34963.8	9066.78	863461	31653.9	7266.01	9083.45	43141.1	14257.8	8100.33	6749.74	7989.97	10063.2	12094.9	10476.6	7034.38	7172.71	8001.63	8163.49	55923.8	6249.54	15427.2	14177.4	16962.3	10142.4	10741.4	6879.7
5595	Com_8288_pos	7.08331e+06	8.41167e+06	1.36456e+07	1.09066e+07	4.71955e+06	9.8101e+06	7.82498e+06	4.52147e+06	7.81178e+06	1.31546e+07	6.89557e+06	9.26673e+06	4.88717e+06	5.23064e+06	8.92448e+06	5.2078e+06	1.25383e+07	8.72374e+06	6.1911e+06	5.53389e+06	8.64481e+06	7.75544e+06	5.91314e+06	5.14087e+06	5.08058e+06	3.42677e+06	5.90922e+06	4.13929e+06	2.2895e+07	6.89225e+06	3.76528e+06	5.63162e+06	8.00662e+06	9.83507e+06	5.53483e+06	9.85344e+06	6.16807e+06	6.8517e+06	3.3358e+06	9.68615e+06	8.36416e+06	5.74695e+06	6.85046e+06	6.59524e+06	1.51213e+07	7.42671e+06	9.46947e+06	1.3457e+07
4466	Com_5397_pos	2242.72	2069.56	2616.39	2370.68	1965.55	1656.91	3212.72	3527.69	2192.97	3763.95	2770.53	2215.32	2799.37	2314.95	1726.86	2182.76	2133.48	1826.64	2733.24	2591.24	2055.67	2336.87	2034.37	2248.42	1852.71	2252.52	1888.37	2761.5	2306.93	1924.42	4090.92	4322.45	4483.27	3784.58	15023.3	2353.95	8282.77	3560.07	4872.02	12694.2	5133.6	8359.64	2763.97	6078.19	11732.1	13700.9	13849.2	15435.9
503	Com_1780_neg	32120.8	14245.9	18616.4	17526.4	18759.4	15600.4	11457.1	16381.1	23305.6	9953.32	27768.3	35661.3	12166.6	12787.3	31210.7	12211.3	21175.5	15624.1	29397.2	17330.8	10574.7	12476.9	17163.7	24899.5	12916.8	13366.1	16466.8	25647.4	11028.7	14682.9	45444.1	23776.7	28095.4	52447.7	26710	58839.5	29544.9	38025.7	90694.1	100431	13317.7	53796.7	22663.5	24477.5	112807	50384.2	123623	46844.8
51	Com_1085_neg	1.25353e+06	708605	1.92522e+06	444474	290132	1.00784e+06	966642	918786	1.16016e+06	1.04001e+06	2.02792e+06	1.5984e+06	1.21514e+06	766862	1.44795e+06	747375	1.67398e+06	1.83063e+06	344582	531911	3.26349e+06	1.94462e+06	1.01421e+06	896290	2.04065e+06	876267	576829	998637	304640	352630	2.2071e+06	5.3223e+06	2.73785e+06	3.41553e+06	4.04323e+06	4.21296e+06	6.58761e+06	2.04684e+06	4.08961e+06	3.73771e+06	488293	2.82153e+06	1.3186e+06	705630	653334	7.82171e+06	5.22749e+06	3.77701e+06
1826	Com_542_neg	41041.9	29623.1	30037.7	136869	104488	36417.6	66960.5	150351	129848	276609	146114	224459	114892	180153	91626.3	48065.5	60173.8	92986.3	12861.5	391546	133836	43437.2	137930	56593.8	7960.06	115165	373243	173251	27028	45252	30864.3	146684	149705	944817	1.26745e+06	60414	108445	269216	365240	178887	388573	920362	705871	470208	503194	577033	546902	240891
2012	Com_826_neg	16896	10765.5	13654	34384.2	32051.8	14426.1	26027.4	27362	1181.1	16090.4	16537.8	25277.6	35646	6878.81	27906.3	5258.34	73715.7	5907.89	3649.2	1026.94	8234.04	3135.73	14434.7	20955.5	7945.7	15051.3	1089.52	28480.5	11230.3	11720	44499.2	34842.9	41544.3	67418.7	71504.9	60666.6	83541.8	15060.9	21021	58856.5	8448.51	113050	18861.3	50449.2	67274.6	89992.9	78258	43807.3
1702	Com_4455_neg	22046.1	36107.6	28329.7	13340.3	21862.9	19401.2	37387.8	32577.1	51422.7	9648.45	50175.8	49658.7	18704	22910.7	22160.9	40065.5	16954.2	40075.6	28644.5	19278.5	10676.7	18108.6	35011.8	34094.2	380578	24562.5	27406.4	40494.9	50224.4	17908.2	28218	8499.91	23423.5	24409.8	12925.4	14394.9	12160.4	20832.8	20042.3	32980.2	47249.4	22032.1	27821.9	17071.7	36196.3	9957.18	31088.4	11546.3
2843	Com_1676_pos	142717	311019	126376	79716.1	135941	256980	100997	168730	248674	95023.9	98014.3	145180	103117	148390	120750	137958	75572	122282	174962	80328.1	56603.6	152849	601920	191853	1.91389e+06	252368	204605	120881	330705	122212	118627	40941.9	84772.3	76123.9	100540	104520	60692.2	118750	141360	173648	220397	83170.7	162206	112543	162794	85693.5	228497	68067.7
1308	Com_3055_neg	2063.81	2022.07	2189.29	2567.56	1968.15	1809.73	2333.81	1388.4	3994.17	7350.59	2414.25	5279.76	4860.74	1628.74	3614.04	3166.84	6034.78	3631.63	3004.5	9709.34	6444.13	5936.14	1318.6	1697.27	3106.57	1497.18	5587.35	3084.89	1447.93	1982.86	2490.72	2759.2	15341.8	7842.64	22683	13588.2	2713.42	3290.46	13499.2	9997.34	5307.46	6374.92	36516.1	43921.4	4136.64	3099.98	3660.76	5685.36
13	Com_1030_neg	9074.63	24067	9678.65	8125.91	6217.14	6444.67	14823.8	10937.8	15997.9	20010	10229.1	9383.04	12958.1	8932.48	9980.8	17171	4781.14	6554.25	14169.9	7278.09	7337.22	13872.5	14717.4	15146.3	97979.2	15115.2	12310.9	11864.8	14190.8	4473.31	10105.9	6656.23	12496	14204.1	8256.94	11524	9446.56	12301.4	11420.9	9876.04	14746.2	9533.93	15432.2	13098.2	18309.1	21284	25736.3	10198
347	Com_1551_neg	16002.2	12240.4	37852.2	158912	25153.5	15595.3	17475.6	16794.3	36532.8	24776.8	22806.1	30098.7	22693.8	23514.5	32138.9	14182.1	25009	39055.5	10526	36047.1	37411.4	15220.7	16609.6	16133.9	22355.2	15189.6	36244.4	18646.9	88084.1	90128.5	68989.9	98582.1	45548.7	113843	81483.5	85740.1	60285.1	158221	161519	98805.9	143143	127880	73210.2	119431	173168	71957.1	103154	91807.9
578	Com_1901_neg	8361.7	2830.4	5068.95	6702.18	6616.17	3228.34	3654.32	7428.83	4891.12	3580.91	3281	4777.73	3961.12	3954.03	3234.72	9657.61	4541.84	4407.58	5795.01	3865.9	4958.68	7485.69	2923.44	6554.92	1909.87	2566.7	3175.43	11075.2	2377.49	7096.93	7892.13	17849.3	14556.3	15323	16207	26146.1	20318.5	11963.4	16637	15477.5	19562.5	11860.6	12829.4	16153.9	14550.4	19061.2	26446.2	11591.5
3549	Com_330_pos	5883.41	5601.58	4318.2	3917.84	22772.9	3629.47	4738.46	4707.08	7145.37	10431.5	4552.49	5614.56	4787.27	2972.03	4317.64	2683.84	2851.05	3674.45	3799.29	11650.7	10139.2	4034.25	3304.88	3058.69	10568.5	3350.52	5254.46	4150.88	3691.6	3731.86	13330.2	63727.3	16564.6	16362.5	10264.7	28327.9	7796.6	15452.7	29337.9	22778	24087.4	12343.9	7615.73	5703.41	81432.7	8439.31	12852.9	10916.4
2837	Com_1663_pos	21623	13013.7	29321.8	2736.71	36445.9	8626.83	5871.75	8223.81	14060.5	6695.94	12760.6	38958	5349.58	26705.7	12103.8	9053.64	16537.7	20154.3	10072.6	7809.66	20876.3	8174.82	23880.6	13707.5	6115.74	17219.1	13948.5	4517.36	2297.41	2249.57	34071.1	13758.2	21695.4	8583.45	19077.8	11848.2	10835.7	28569.7	30320.8	6911.28	3036.63	25504.7	14373.6	21104.3	25254.8	6977.19	10562.3	6234.77
3643	Com_3552_pos	194788	213337	166104	386769	296447	124415	141159	116326	127115	176560	145488	111236	111840	107953	237072	124811	209371	164957	75476.9	85431.1	163339	113569	139191	107806	213273	125760	95389.3	116311	183021	262207	296936	314024	404877	321712	520095	561917	529543	185708	364095	953104	379080	718423	307041	883275	494515	967843	638290	580256
3501	Com_3178_pos	13640	14775.9	61018	16609.9	59488	7222.9	10858	70780	21665.3	14216.3	15555.1	28817.8	5513.3	16138	16848.6	11180.2	16237.1	21418.1	18068.1	6995.14	26159.2	19586.2	6887.22	13787.5	18837.1	9819.79	5496.55	30536.9	11363.9	24217.6	25289.8	40029.8	36170.7	37228	57590.4	83324.4	38763.8	49426.7	91708.9	77120.9	54250.7	72655	49876.6	81862.4	40607.6	38259.4	140191	58248
5443	Com_7905_pos	9685.9	4967.99	6936.72	29583.2	8878.56	4007.76	7659.21	7533.72	7484.06	11324.8	6004.63	10237.8	4926.34	8101.52	7247.34	6377.95	8052.99	6037.89	4569.08	5182.6	8544.51	7854.2	6953.45	6929.82	8030.64	7196.36	5682.76	7605.16	22618	7314.3	10299.9	8381.5	10303.7	7300.16	13704.7	2000.96	7056.92	22413.8	5740.4	9075.3	25438.2	11330.5	8488.44	10571.6	8800.04	12727.1	10772.1	11809.9
4959	Com_6581_pos	1085.55	848.769	932.912	1146.6	3528.21	704.37	819.747	3220.34	860.259	3299.48	1727.14	1696.52	947.91	830.966	2468.76	731.867	824.011	904.993	703.943	620.465	972.496	868.435	1566.25	1068.63	1059.09	915.19	676.367	763.338	1113.53	1744.53	6084.44	1091.2	1291.86	7353.82	4201.44	4268.98	1353.05	3481.9	3656.38	1489.78	1150.65	6014.76	2429.81	7528.8	7347.51	6674.05	2875.09	2473.69
4896	Com_644_pos	10941.3	7996.52	8694.47	8971.44	8746.59	12154.5	11850.1	31366.5	13591	12621.9	11800.6	11968.3	12690.9	12825.8	124627	10064.8	14270.8	11455	7554.66	11251.7	16062.7	12287.9	12961.1	10988.6	9032.05	13900.4	15490.5	12044.8	10636.6	9469.5	14261.7	15990.8	9856.19	10720.3	22309.4	14269.9	11844.6	19833.9	27322.7	18185.4	14969.4	16638.8	13632.4	28482.1	23825.5	16496.3	28625.4	16556.8
5657	Com_8479_pos	10336.7	8667.41	11429	15886.9	31713.2	11782.9	17148.9	16846.6	15729.3	9806.64	17946.1	25171.3	8905.49	25143	9995.28	16157.6	14529.8	16126.3	43713.7	75366.4	9802.74	10824.3	15880.6	21543.6	8196.33	25293.5	25744.2	8747.82	16551.5	9754.55	28696.7	9457.92	12138.8	25672.9	6802.78	17793.8	5317.6	20456.1	21571.7	13531.8	23409.9	21116.5	10565.7	12244.3	13337	3413.48	17767.8	20537.3
1863	Com_603_neg	59440.6	24171.4	35055.7	30421.1	34916.8	92172.2	68992.3	53471	58487.8	18614	125713	106876	93132.5	84664.4	80757.7	73857	80285.5	74899.3	12986.7	91969.2	44403.6	43910.4	48303.8	63267.4	21405.5	31412.3	118545	20668.9	17782.2	34694.9	198092	209837	207366	169604	218805	184269	200097	126923	167885	196071	27063.4	282547	82388.4	138402	228082	228470	239405	253504
3351	Com_2859_pos	74814.4	13143.2	7678.86	39697.5	22042.5	71596.6	41776.1	49287.7	56257.8	37199.6	29620.6	32826.8	27935.2	101568	40781.8	51485.3	17482.4	30434.4	12899.2	35647.9	47457.4	78230.5	44822.8	17171.6	8661.55	57428.5	23121.1	11078	14337.9	11865.9	83611.2	66763.2	281257	25753	283705	110747	51288.3	216143	158744	85372.5	41614.5	192211	44312.7	233782	127402	85806.7	203924	65743
4505	Com_5511_pos	627566	168846	918396	208550	521635	507012	262149	561188	462119	297065	544048	625315	543747	214941	516247	93012.1	620589	662080	102947	105881	647807	350097	248376	285427	98382.6	294041	907595	342799	148793	162991	1.0979e+06	981159	780830	1.39516e+06	1.07524e+06	1.49104e+06	1.73164e+06	880562	1.4359e+06	1.52353e+06	323469	1.48677e+06	1.36025e+06	2.36103e+06	1.2733e+06	1.34507e+06	1.17299e+06	1.50967e+06
4927	Com_6501_pos	8854.97	4247.32	8403.6	7831.54	8091.51	4864.87	5828.03	6409.1	8228.06	6929.98	5992.74	7917.01	5693.38	6596.88	6992.38	5911.05	8796.97	7665.85	4653.6	6441.24	9301.23	7006.99	6657.5	6205.91	4910.71	6163.96	5008.35	5983.94	5745.32	5753.54	7454.82	7846.12	12432.4	8760.08	39429.9	8279.47	7942.82	7841.34	19716.7	25059	10527.8	37352.6	7918.07	49687.1	9311.17	43605.7	87891.2	10224.1
1322	Com_3078_neg	8584.73	10554.2	29378.2	15318.8	7232.49	18925.6	8464.01	13668.2	17217.3	22348.3	10706.8	14986.6	12589.1	5503.75	15300.3	6080.3	13494.7	23690.8	4931.83	13232.8	24740.6	11001.8	13449.7	7794.74	7477.68	10302.7	19756.3	8628.44	9671.91	6093.7	92460.3	24405.1	35771.4	26722.6	24422.6	40011.8	28910.3	92224.5	46705.7	49491.6	20100.5	57040.3	23806.5	47189.5	55784.7	25882.9	48339.2	92554.1
4006	Com_4393_pos	53389	68950.5	116329	94851.6	81515.7	84711.1	108998	79799.8	103587	195857	76154.7	105454	90571.7	116763	92523	78115.5	95828.3	92658.1	48687.6	128671	130625	73460.9	92883	53881.2	59148.6	94681.3	114866	73804.5	98931.5	93625.7	149217	254481	362005	518864	279095	216469	207336	117167	626328	154326	142458	174171	300895	307195	220943	482265	745964	376075
1291	Com_3031_neg	1898.31	2584.74	1979.4	3158.77	1905.1	1737.32	1754.43	6327.04	4095.16	1850.44	2341.87	5595.07	2353.23	2253.52	3346.33	2810.14	2111.19	1926.61	1624.57	1724.87	4186.8	2181.47	1856.84	1535.33	3248.38	1488.13	2559.48	2168.94	2017.32	1936.45	3484.57	2997.19	3856.34	11435.2	5701.52	6283.75	17395.7	6369.49	2939.36	12186.5	1871.57	5311.16	5294.88	3697.42	7426.37	10392.2	15538.3	12806.6
2890	Com_179_pos	139766	51544	175574	23507.5	76162.2	25709.1	97173.3	646408	97974.4	45435	30808.4	115424	27412.1	72976.7	36772.8	27280.1	17489.9	43237.7	110555	15922.8	16352.8	108665	196285	130058	92057.1	51364.1	63852.1	142871	12357.2	16621.6	57605.1	50831.5	39712.6	162018	49019.6	524674	129120	70279.1	291004	1.00186e+06	14416.3	96118.8	309098	483545	640987	799479	199755	910144
4836	Com_6335_pos	443973	1.5347e+06	317373	171894	215256	223651	224146	114606	183628	206275	146309	279015	149636	380306	351164	445629	350515	273852	973424	141915	250349	410611	331790	248426	4.84803e+06	494544	167012	342253	391810	237958	545345	354844	537559	316743	693161	583447	443961	453018	672178	347944	509221	250280	902803	529971	971655	397332	451472	496378
4122	Com_4657_pos	23331.9	27575.8	44308.8	74477.7	70985	110110	25312.4	28861.4	70248.2	93878.9	34016.2	42020.3	19743.4	35334.7	46078.1	31983.5	31867.1	82121.5	25487	54078.1	65379.5	23319.5	60545.6	15735.7	10453.2	37705	224366	32513.4	70045.6	29811.9	115689	48962	74787	95528.6	175731	243899	54171	190315	179129	165514	132438	416161	69543.5	274719	71312.9	71615.7	255980	137854
1081	Com_2667_neg	140761	37004.3	19246.6	7673.19	25795.8	132773	52887.7	309282	18979.1	17069.7	151033	171651	97047	93789	76672.8	13376.6	62729.1	109475	8604.3	21112.9	22710.2	88790.7	343116	244877	11269.7	192768	49469.5	46712.9	5309.31	57099.1	193396	247304	100779	184256	110477	646737	299777	345204	275427	815765	12525.5	574483	97847.9	181626	376548	104687	210259	109222
5496	Com_8021_pos	301902	382639	423109	717204	510341	183687	132584	226744	601808	445735	189768	437633	97547.3	166165	331668	104839	298873	267540	157822	136296	203820	195707	282526	192332	2.48832e+06	163407	345024	218039	2.21927e+06	758051	599325	241647	282548	399697	367463	370540	247950	725497	448624	474160	1.8421e+06	630159	438510	768827	1.40648e+06	305862	616584	492759
5271	Com_7435_pos	20049	9552.63	18712.9	21094.9	42245.4	18798.3	10498.4	22704.7	26473	53350.9	10778.6	27007.2	24528	14052.9	17553	9739.82	18709.4	13553.7	10327.2	27138.4	30565.8	8727.99	20214.3	11282.9	19754.6	28371.5	27049.5	13571.1	21102	9324.16	20047	37006.5	43190.5	48924.9	95400	46776.5	57255.1	50385	47907.6	154710	20384.4	76670.5	66267.3	95785.2	189754	67498	51236.7	36944.5
1346	Com_3127_neg	3173.41	5370.63	16396.8	6524.19	4625.19	7512.28	7645.46	6094	5953.03	5623.27	8202.95	6550.63	8905.63	5005.25	8840.53	7528.14	8907.73	7608.76	3943.21	3136.63	8043.99	4899.6	5690.71	4285.54	6480.67	3340.14	5252.35	11200.4	2849.12	3655.48	28700	11545.2	17519.3	15109.3	15854.2	18044	16741.5	15570.1	10203.9	20825.2	6964.91	18958.4	14887.2	24306.8	19146.7	15156.4	27572.4	80131.2
5422	Com_7863_pos	200543	269411	618419	154303	438742	260751	134738	248891	516703	394442	189951	333832	206234	239326	290111	106287	403573	278100	167453	255528	258266	307245	185568	121971	207974	208984	679837	422918	128057	91362.6	246489	148322	144661	143387	186329	208899	218944	269127	370098	181427	99534.5	293412	553034	264305	189555	155622	225667	196222
4280	Com_4981_pos	28360.6	102338	101456	265591	147822	104081	39445	156747	109720	115666	36263.4	65202.1	112901	113338	65274.2	57963.2	90329.8	237897	110470	99042.6	79917.6	29313.6	36904.5	52279.3	16685.6	81591.6	128195	49407	1.25899e+06	405692	184199	105667	70743.5	61032.2	129054	93558.1	36276.9	94162.1	81075.8	68847.4	456309	149092	64575.8	84902.3	48768.9	72895.9	182622	102215
3311	Com_277_pos	89179.6	25409.7	49740.6	39076.7	53194	119328	64130.7	97690.4	353872	266047	185192	239017	151649	89577.9	302088	20649.8	132742	140380	17745.8	73785.2	290606	171739	243467	71606	97487.1	68283.5	117714	165253	8356.34	33251.8	101621	83433.5	66712	307361	820194	83994.9	77795.3	482952	292403	167841	10831.1	269836	32123.4	988280	460503	254636	345914	493982
5234	Com_7301_pos	336938	203414	131526	226264	405300	157734	308831	216721	1.03274e+06	804479	717603	750489	205267	437348	296778	391968	356614	587340	182927	414751	1.01443e+06	233461	349487	273411	264440	212840	421374	286612	302174	177027	365192	287352	1.06349e+06	302242	332692	308416	323654	434038	559187	501977	298971	276518	263083	478897	266370	252898	563827	313314
906	Com_2404_neg	105056	63573.2	320612	62703.3	104223	139547	109816	193981	119518	234718	210175	202660	100249	88214.9	163221	39268	171240	171981	81380.4	36919	220319	161122	163635	133890	864191	45625.7	51928.6	117292	47922.2	64162.7	281618	342215	181342	351903	1.13884e+06	948612	700666	341725	250039	314999	73329.8	219147	170945	658788	305229	876819	459613	702701
2441	Com_12061_pos	27281.9	33699.6	40231.9	70345.8	67757.5	46404.2	37212.6	66932.7	53736.4	50086.2	234470	93610.2	70190	72174.3	56370.5	27243.2	50903.9	35495.3	31810.4	30922.6	224801	81512	80926.7	60265.5	26555.4	61339.1	47739	69752.3	95904.4	126635	102214	38660.9	47110.7	46085.5	44348.1	27658.7	17923.8	133629	62333.8	59802.8	34878.5	33155.7	39507.4	36751.5	52143.5	32933.6	23284.9	176651
782	Com_2211_neg	1605.2	1115.93	1584.57	1723.05	1627.1	1459.97	1451.82	1296.32	1587.4	1393.01	3821.8	1365.15	1361.32	1316.77	5489.56	2003.74	1792.77	1644.62	1336.72	1135.97	1872.82	1817.04	1016.87	1237.27	3193.07	1175.43	1235.28	1552.42	989.235	1607.11	1532.82	2039.17	5164.46	5722.48	6709.9	5453.35	6709.54	1254.21	3563.5	11036.9	1636.31	7776.64	1469.76	9666.99	5900.24	13781.6	5477.76	5028.29
220	Com_1351_neg	27758	12577.5	26468.5	26100.8	21567.3	17733.5	21365.1	23025.9	19339.9	29854.4	34764.1	47492.7	19656.8	18418.4	41264.2	19359.7	29158.4	38402.9	35988	11406.5	55943.9	18987.2	19767	23057.4	32235.9	17120.8	12932.6	20761.3	15363.1	21270.3	33503.6	105769	33203.8	69475.4	169636	134322	83151.9	59144.5	32315.6	76987.5	24040.8	61722.7	27207.7	82530.6	52477.7	224142	67231.1	83944.9
5107	Com_6945_pos	6702.14	13063.2	5389	7844.7	7157.38	7189.58	14912.2	16664.2	7496.21	13341.7	12377	6586.13	15270.6	7261.51	5125.19	8526.88	5928.54	5465.17	10925.8	8867.9	5913.51	6995.99	5662.19	5423.95	6667.07	9158.92	3409.37	11063.3	5738.45	5247.66	18750.2	16901	52846.9	23999.3	39096.3	8339.23	16069.9	6015.4	41105.1	19404.2	16445.4	29748.6	26817.5	6852.66	18060.9	65765.5	53914.2	24103
5010	Com_66_pos	7692.26	5710.17	29167.5	12863.6	6465.8	34810.8	6342.5	12346	5719.13	6710.45	5917.27	5985.22	5538.58	99399.3	10411.5	5489.37	7621.45	6723.14	5337.54	5899.34	6383.82	7507.37	6507.39	8371.44	7068.28	9293.38	5277.99	23372.5	7023.4	7358.95	9153.57	7583.12	9709.16	45661.6	11956	57059.5	41212.3	10361.4	28177	139131	9010.57	28530.3	28205.2	25440.3	43593	65071.4	47477.7	69508.5
973	Com_24_neg	16661.4	23032.1	28247	65715.1	26745.7	8141.62	20539.3	11124.6	77708.3	202074	71209.9	29686.7	18627.8	7768.65	18293	11782.8	7482.66	10540.8	13052.9	134061	306776	42598.2	16386.6	19892.1	108802	19474.3	52692.6	12402	123124	9923.38	26924	213955	401877	378404	23955.8	27122.5	57939.4	109185	53477.8	513999	40218.6	53911	91939.4	23900.8	24468.2	3755.92	20340.2	876358
1191	Com_2862_neg	1.64147e+06	110639	731249	2.09188e+06	1.73288e+06	852166	806032	1.70386e+06	44511.1	781646	840103	1.41044e+06	1.8975e+06	1.01112e+06	2.91921e+06	336925	3.85583e+06	1.04891e+06	260164	36463.5	563553	214207	709385	1.60099e+06	582797	842259	58943.5	1.50396e+06	665343	644342	2.24341e+06	1.98639e+06	2.32652e+06	3.84759e+06	4.23908e+06	3.43927e+06	4.77213e+06	873407	1.16454e+06	3.85715e+06	632014	6.81861e+06	1.0673e+06	3.231e+06	3.82294e+06	5.6032e+06	5.28584e+06	2.75322e+06
3239	Com_2609_pos	9087.68	23848.6	9494.52	55258.2	17970.2	6328.69	9870.32	11258.1	9394.33	27041.2	11673.9	14705.3	17975.4	14812.6	6325.13	12422.7	7544.71	15771.9	12618.3	45561.4	58380.2	9097.66	38079.5	11415.7	11983.1	11367.9	24844.5	8730.05	11925.3	21186.8	44974	50505.9	120963	53657	33958.2	32334.9	27670.9	118889	147089	14614.6	373212	36279.8	29311.8	52849.4	26248.7	16987.7	128874	43287.8
314	Com_1501_neg	49415.7	23569.5	27664.5	29058.5	61794.7	77223.2	16755.1	15114.6	76066.5	23348	102911	26589.6	56694	87575.7	65472.4	113267	80802.3	124740	16903	18746.6	75477.4	55266.6	15141.8	15503	12755.9	15785.1	41984.7	33229	17460.3	33608.8	280543	274329	204921	97593	203105	160971	170432	266906	159674	166476	58671	134417	104455	89966.2	126020	279383	192452	70909.5
1154	Com_2804_neg	13196.5	4934.75	10992.1	20527	11232	14537.7	11331.3	6993.78	6456.5	7810.02	8557.39	18921.4	14983.8	14641.8	8999.06	8934.79	11745	13030.8	13027.2	6565.69	7093.82	50274	12788.8	14797	10544.9	13438.6	4546.19	9306.92	14791.7	23204	25832	10648.9	10338.3	14533.7	10398.6	16372.1	11145.7	8219.69	15105.2	10654.5	18634.8	13094.7	17833.4	12770.3	17484.2	11047.5	12909.5	30364.2
1838	Com_565_neg	36652.5	15656.8	16795.8	49481.1	37598.3	19982	17911.6	37663.9	2047.46	24189.1	18841.5	32301.6	38768.5	24918	73752.6	8643.7	83336.1	19692.3	4834.03	1795.04	12405.3	5521.8	16233.5	32039.1	6300.93	23932.1	1888.7	38139.5	9875.45	9635.9	55638.7	35851.4	49238.7	96387.4	83035.7	74774.1	103021	18192.1	26243.7	93174.8	8484.82	192112	22372.5	72643.3	103479	95129	113989	59309.5
537	Com_1831_neg	7731.93	9605.84	27793.7	16881.5	12504.4	45683	16147.2	37745.4	18838.2	44836.8	12628.6	25960.7	48732.1	23750.2	35653.6	21767.5	24875.9	26934.7	29569.5	14620.7	20546	18813.8	25829.8	14344.8	3648.53	42048.3	38864.7	25808	12904.7	12245.5	13365.5	16994.1	19916.2	8363.13	32939.7	72202.7	13802.8	20081.5	43722.5	41187.1	8585.69	34513.2	28335.6	14012.4	15059.1	63156.3	17310.8	5860.17
1564	Com_4236_neg	334031	73428.9	29548.1	24215.2	59356.8	152464	131937	363145	33155.2	20694.3	632952	507077	159434	106870	85371.2	21003.5	76184.9	104075	15576.5	87141.5	17509.1	186036	351793	449769	29991.4	348633	58268	58778.7	15445.5	71458.4	382904	321984	426342	864723	125336	416490	704789	939720	688780	1.52106e+06	24097.5	690059	136896	262680	730865	194207	745206	359000
4012	Com_4400_pos	2676.29	2003.75	2169.46	2535.22	2326.09	1720.12	2237.64	2344.03	1941.02	2371.92	2055.3	1994.6	1985.46	1896.74	1673.83	2706.3	1892.56	2046.39	1959.32	1576.68	2222.91	2059.64	1707.82	1776.36	2289.28	1995.89	1813.6	2046.8	2557.47	2437.71	2670.39	6148.53	2576.24	8074.36	8580.75	3867.78	5242.12	2537.67	3876.63	2581.25	2879.39	3488.22	2678.74	5143.02	5204.11	5683.14	7494.22	61381
1472	Com_358_neg	86790.2	43683.1	53912.9	106665	113660	89660.6	98471.4	189571	149208	253317	215176	271006	139154	126179	80497.5	53749.6	77940.2	103491	32093.9	402347	186660	72019.4	162881	102374	23508.2	173444	398242	81729.6	59836.3	61481.4	53148.6	401625	244501	486939	635863	99552.2	237276	619360	583097	432073	634666	1.32115e+06	411214	270159	707978	689446	737745	112475
2095	Com_938_neg	7.27107e+07	3.44895e+07	4.79142e+07	3.60655e+07	3.40985e+07	4.6747e+07	3.29612e+07	4.86264e+07	4.49766e+07	5.0835e+07	3.97715e+07	3.87709e+07	4.19133e+07	4.0988e+07	4.46421e+07	6.39954e+07	5.27212e+07	4.87565e+07	4.09184e+07	4.15843e+07	4.34712e+07	4.38372e+07	3.50933e+07	4.51825e+07	2.3491e+08	3.61497e+07	3.56941e+07	4.31561e+07	8.9124e+07	6.00846e+07	8.25424e+07	6.94566e+07	1.03561e+08	9.49916e+07	8.23938e+07	3.85359e+07	4.76392e+07	5.36622e+07	4.00161e+07	5.15063e+07	3.97794e+07	6.67499e+07	5.54425e+07	4.38182e+07	6.90661e+07	3.12278e+07	4.00621e+07	3.54052e+07
1168	Com_2826_neg	4756.5	26197.2	4269.34	4753.8	5105.46	3614.05	14244.7	19236.1	28876.3	40168.9	11966.3	3444.57	3341.01	10668.4	9680	5393.01	4644.38	5263.67	3506.13	9053.48	42914.3	4619.69	5707.59	6500.59	72612.8	3001.52	9315.27	9585.04	2823.6	9807.98	3974.44	5854.95	10473.3	11374.8	7130.6	54416.1	30718.4	23480.1	40649.9	13448.8	6780.22	15474.2	14334	284027	10091	34835	9335.22	24093.7
2320	Com_11772_pos	34708.6	64991.7	90975.9	40036.3	32005.2	29602.1	69881.1	64012.5	60908.5	107273	101289	71642.4	377539	89527.9	157505	104627	29279.3	59946.8	40047.1	546210	119497	127437	63859	152064	21209.8	96270.5	102158	150603	19139	26808.2	213228	653877	188745	48601	163470	42410.8	123738	281712	165378	378553	1.08323e+06	2.06558e+06	43065	258076	170527	90365.4	402448	153865
4101	Com_4610_pos	42936.5	39071.4	39021.3	41674.8	20164.2	44879.9	36000.5	44797.4	18918.3	21812.7	19184.1	14443.9	31337.8	36331.2	22015.1	20279.3	23121.5	25275.3	28392.3	21707.7	23533	30227	66947.4	57711	148423	39166.1	26870	26332.8	44494.5	23611.7	30425.6	24347.4	18520.4	16444.7	29244.7	33114.8	22252	63312.2	41863	37262.2	49344.4	19415.5	64283.2	32209.1	44706.8	17165.2	56657.5	39097.2
2034	Com_857_neg	1926.16	1265.13	1774.37	1843.93	1668.02	1418.81	1564.05	1217.59	1717.01	2696.68	1898.14	1513.49	1519.43	1456.51	1950.04	2138.58	1932.7	1688.5	1494.36	1927.67	1965.82	2813.06	1109.59	1390.1	1054.5	1293.43	1405.58	3597.31	1154.5	1687.88	1678.93	5409.6	38560.4	1583.37	3516.68	1933.72	13417.8	1440.4	1560.08	4994.51	1755.44	5026.3	1524.22	6429.77	5593.95	10009	7258.56	1896.34
931	Com_2447_neg	72710.1	17562.3	27454.5	56099.5	34953.5	36254.1	52001.4	54737	29949.2	28571	23777.5	35937.1	39841.6	37207.3	49282.3	44774.5	63710.1	41108.8	49684.7	15861.4	28057.1	94443.2	33533.1	56510.8	71939.1	47034.7	25379.7	32983.4	34933.7	52920.4	64636.5	79430.5	142006	72169.4	44831.5	17586.3	78295.8	35048.4	34824.2	70475	44047.1	35539.1	29869.1	41117	33102.9	43805.1	64463.6	38339
3033	Com_2125_pos	32983.2	40906.7	31591	70863.6	47802.8	41126.4	38120.6	34600.6	39287.3	57635.7	39221.2	44233.2	39971.5	39070.2	28684.1	54900.2	43436.3	43436.1	25733.8	54489.7	53362.9	27455.5	43810	28561.7	25638.4	42888.5	37746.6	45129.5	75261.9	81457.7	40981.8	37347.3	61836	35877.7	29310.2	31971.9	49290.4	49423.2	69592.3	61557.7	84937.5	48455.8	39852	49424.2	43731.6	42801.9	64611.2	23640.7
5845	Com_931_pos	4362.4	4737.76	12381.7	4541.96	18400.8	3810.23	6153.83	2988.73	8240.14	4478.93	7493.79	15704.4	3052.61	6236.31	6644.41	7644.73	10598.9	9341.18	5261.96	6433.31	10633.1	3512.38	8860.85	6424.44	2887	5710.77	6250.04	4247.39	4860.59	4327.47	5515.47	4200.94	16430.2	11633.9	31538.8	3248.66	6267.22	6171.8	6463.95	52980.7	23850.8	46840.3	14441.5	12834.2	26895.3	23951.1	18048.8	88036.4
5652	Com_845_pos	3651.57	3149.75	18819.7	1767.59	11883.4	3780.12	1905.49	5316.12	4081.31	4510.89	3210.92	4553.87	2911.02	1782.49	6753.18	2010.54	6057.77	5976.32	3205.25	6178.3	7782.36	3445.21	2864.6	3159.4	1266.23	2702.37	15106.9	6560.78	1765.06	1647.87	7790.1	4265.56	2566.82	3263.73	4326.05	5073.97	3705.91	9477.63	9056.06	4959.03	1921.97	11666.6	9730.6	6362.85	4441.12	2523.96	5398.51	6037.19
5565	Com_8184_pos	5524.53	4681.28	6540.01	3707.83	4618.43	3073.55	3811.23	3191.74	4295.84	3760.08	3118.93	4109.92	3094.19	3642.18	3849.92	5265.32	3520.82	4761.89	6506.21	4839.72	3459.21	3122.72	5321.38	3865.94	10842.5	4429.2	4309.6	5714.8	3174.75	3017.96	3239.34	4947.3	5898.38	4527.64	6407.39	4994.86	3462.93	4510.17	4755.98	6400.1	3273.84	4507.48	4392.64	5071.74	5148.76	4392.67	5760.73	6897.43
1312	Com_3060_neg	4450.55	20229.8	3971.78	5474.09	4531.07	3409.05	3211.48	3819.75	2694.44	3278.61	4116.84	4312.02	4384.81	3528.43	5849.79	3667.06	7015.94	3876.8	2676.77	4304.53	4038.86	3436.57	2545.59	4146.97	1874.54	2879.58	3094.31	24475	2658.51	4488.15	4870.61	5386.67	4947.57	6410.24	7673.24	6996.72	8643.41	2787.4	3884.29	6041.92	3050.74	10630	3499.1	6077.01	6274.09	9982.55	8218.34	5549.6
2296	Com_11721_pos	6641.14	1158.5	2428.2	1281.75	1040.08	700.44	1850.23	7435.46	948.475	1032.8	809.946	2101.82	848.61	3355.27	745.5	1847.51	786.213	821.468	1780.68	746.377	1429.88	4172.68	7947.01	7407.82	1031.16	2339.51	686.707	3371.9	2633.48	1083.69	1540.95	1102.9	1093.11	924.031	1193.73	2846.7	989.562	2093.25	2469.11	1153.82	1400.65	1438.57	1167.38	1326.78	1483.6	1047.47	2194.75	3040.16
658	Com_2025_neg	6728.76	5762.24	2.00853e+07	36592.5	13956.7	4806.8	4726.27	5457.24	4144.41	4741.07	5690.35	5688.17	6390.37	5240.48	8298.45	5492.84	10535.2	5532.03	4046.98	3846.33	5620.47	5195.73	3574.58	5960.51	2770.52	4205.08	3624.62	7139.9	4019.39	5138.58	7221.26	8118.01	7126.36	8909.2	11496.8	9550.89	12960.1	4013.12	5543.57	9034.94	4507.93	14362.7	4908.08	9187.78	9442.11	14847.8	12132	7599.02
4052	Com_4477_pos	1.10662e+06	246899	334538	265737	446213	324661	502343	534791	480134	282783	379368	619495	248883	717578	301421	755375	241151	349235	711622	290619	177324	777550	695347	12553	114389	1.1944e+06	436804	510649	149925	232199	599518	267798	489997	134220	378388	386332	283313	391387	749128	285282	170033	235832	454133	765056	537032	346617	357445	309144
3799	Com_3932_pos	16807.3	16689.5	25860.6	23712.6	37274.9	26453.1	24938.9	23356	30115.8	37964.3	39724.7	29196	35011.1	20970.2	17943.3	16586.1	21836.1	25106.6	13053.8	43622.6	23944.7	30886.1	24133.5	26865.1	23017.7	26612.9	45085.6	19035.4	37706.8	31579.5	24555.5	64245	56851	85859.5	89586	26982.8	83049.5	59637	56738.5	171621	225097	287982	54162	49092.6	179969	106404	199633	63432.6
444	Com_1688_neg	2.91852e+06	521135	2.84371e+06	146747	2.20242e+06	2.94348e+06	2.5052e+06	2.23401e+06	975726	1.22178e+06	3.68829e+06	3.32079e+06	2.40486e+06	3.05699e+06	2.52018e+06	2.53445e+06	3.18069e+06	2.95778e+06	1.60306e+06	709137	1.37284e+06	2.57036e+06	1.62783e+06	2.33089e+06	672599	2.61966e+06	1.63001e+06	1.74675e+06	93281	155185	4.8482e+06	9.08364e+06	2.50798e+06	4.35619e+06	4.13888e+06	4.39376e+06	8.87388e+06	3.26657e+06	3.3372e+06	7.68169e+06	129318	6.82698e+06	1.40805e+06	2.61223e+06	2.76387e+06	7.11445e+06	5.70731e+06	2.91369e+06
2103	Com_955_neg	2792.43	3088.02	3543.42	7090.96	6568.88	3223.23	5227.68	3099.69	7747.79	7822.13	5616.13	5271.22	3867.13	4272.99	5993.09	5638.57	7364.47	17081.4	3753.04	5695.71	13377.6	2884.33	5424.3	5190.94	3129.21	3559.17	10359.3	2971.82	8739.19	6532.18	2713.95	3638.14	7255.93	3928.21	6756.36	5036.69	5600.79	3744.5	3679.73	4800.96	27856.6	10180.8	2094.98	4974.53	2753.66	2987.61	2465.25	7608.4
4666	Com_5889_pos	41606.3	40927.5	19850	128866	42024.9	18183.5	62985.5	56775.5	29794.5	28281.7	38652.9	32879.5	32431.1	39349.5	24639.7	22515	26000.5	32348.8	83313.2	53208.4	27283.7	26122.2	60775.1	67028.9	11547.3	47677.3	57809.1	60068.3	45995.8	43624.7	26354.5	31099.1	21596.1	21125.3	36093.5	50078.5	22310.3	20376.2	39610.7	41429.6	40897.8	20174	22740	43973.7	22100.1	32366.7	44600.4	44897.3
3148	Com_2408_pos	2804.54	1227.2	1088.07	1409.09	1503.47	2155.98	2027.61	1321.85	1621.97	1260.18	1259.07	1687.58	6886.78	2351.8	2089.59	4168.93	2012.56	1504.92	898.403	1040.12	1873.72	2220.32	1384.09	1309.68	1052.51	1485.07	1245.85	1275.75	1270.03	1347.44	1952.64	1540.92	1705.13	1582.66	2132.09	1483.5	1573.82	1474.54	1974.65	1776.34	1609.47	1977.4	1467.89	2393.47	1878.79	1948.57	2542.46	1692.63
4561	Com_5642_pos	4710.55	1526.98	1432.84	2087.24	1792.56	4085.58	2490.1	1711.04	2029.27	1691.49	1634.92	1936.4	10665.1	3336.98	5282.08	28891.2	9687.88	1848.76	1245.78	1397.11	2450.68	3547.57	1781.02	1900.44	1255.09	1898.02	1593.47	1720.62	1766.76	1716.26	2523.03	1946.41	2605.22	1705.59	3234.86	2039	2062.18	2031.3	2736.37	2380.72	2178.75	2835.92	1826.63	3151.5	2841.57	2195.25	3421.33	2170.94
5693	Com_8570_pos	53796.1	471415	83418	67181.2	57004.4	87287.8	80314.2	55738.6	83797.9	57658.3	86823.5	65077.7	90051.4	138304	87444.9	157378	100162	55289.9	198916	41199.5	61556	65146.4	75468.2	110507	679414	137262	38676.5	71571.9	90094.6	70751.1	117811	55384.3	38770.4	80678.4	91862.3	58952.1	50685.3	48409.4	65432.9	41122.6	241946	41482.8	185429	94404	151936	59576.2	107245	56972.4
1802	Com_511_neg	1784.84	1725.13	1674.42	2360.11	2199.99	1373.04	1406.89	5038.74	2501.05	1425.23	3523.31	1468.45	1350.82	2874.87	2090.44	1954.74	3536.04	3364.03	1286.43	1254.19	1905.92	1803.26	1012.24	1316.92	2063.97	1216.93	1286.79	1948.15	1801.76	2545.67	12011	2067.57	2964.33	10082.9	2008.06	3001.98	3387.51	1866.08	7207.05	4718.55	7359.02	6433.1	1355.79	1640.67	8037.18	4187.95	4019.74	24258.6
5727	Com_8645_pos	7673.15	5349.23	6850.7	9582.17	26347.3	7419.75	21745.6	5712.58	10013	6705.92	6056.17	7836.19	7750.51	5101.48	5231.99	5691.35	8262.11	7671.2	4646.05	4848.67	7956.66	7662.96	5277.96	6280.73	6283.01	5821.38	5095.18	4649.09	12607.7	8763.17	207541	10831.9	10579.7	16295.3	15133	11899.3	69623	15202.6	35551.2	9541.21	8326.3	15997.1	40667.9	17401.5	14039.7	10855.1	31350.2	13613.4
2882	Com_1788_pos	9565.63	7020.27	4522.68	2767.9	2471.8	4264.75	3778.16	2819.9	3183.51	4010.54	6180.44	2777.8	2334.95	7880.74	5891.18	6158.33	7965.38	3328.42	2355.98	3767.17	4577.37	6130.66	3596.63	3501.01	3220.29	3835.23	2196.78	2525.73	2682.27	2661.8	4426.98	9556.8	32894.9	3500.05	9767.78	13694.4	15476.4	27082.8	7778.86	18121.1	3050.06	9154.17	9775.04	10654.1	24498.2	16009.8	6241.7	21784.7
2830	Com_1646_pos	5948.45	5031.63	5171.65	5405.9	5844.07	3928.15	5364.97	4066.98	5452.5	4797.94	5041.13	5398.29	7914.31	8559.78	6279.23	6520.02	4883.5	4738	6480.17	4880.91	5666.16	4919.68	4941.02	4596.73	4416.77	6631.74	4571.36	4402.95	5350.55	4931.79	25829.1	4774.36	6880.6	27432.9	32736.2	6021.95	9593.31	8180.88	7339.05	24225.8	38393.4	13529.9	4665.63	10776.2	19269.1	10263.9	9211.3	19824
593	Com_1929_neg	3559.15	3076.17	4432.57	2365.31	2735.97	1713.53	3366.3	3340.46	35938.8	38799.8	2773.39	3709.8	3702.71	2612.31	7115.09	2495.67	3879.89	2934.14	4026.8	4404.72	3845.07	4910.6	3277.82	4120.15	3815.38	3420.93	11463.3	9770.98	1598.03	1971.71	2305.44	5832.44	5002.06	19036.2	16642.9	12332.2	14052.3	9753.84	13138.2	5328.13	3755.94	11586.9	22618.4	114374	5091.09	6491.62	5842.2	3242.66
2286	Com_11701_pos	8441.5	3703.83	7770.14	4286.74	3809.29	6306.85	7000.73	4940.13	4305.3	3949.74	4021.09	3789.97	26182.2	7609.73	7502.78	13771.5	4741.56	5221.09	3881.88	4170.26	5607.65	6359.71	3142.32	10597.3	3298.32	4438.7	3973.79	10298.9	4008.67	3795.5	5022.69	4157.99	6347.71	4783.2	5161.62	3877.08	4162.55	3661.92	4656.27	5043.66	5001.52	5060.89	3707.71	5759.76	5826.41	5277.24	7188.06	4264.09
3323	Com_2797_pos	6037.1	4229.28	6459.75	23351.8	5811.74	5370.28	11998.4	12784.2	4933.28	25627.1	9973.17	5555.91	12322.7	5605.61	6081.72	4993.66	6040.92	4538.61	8317.5	5816.97	4884.46	7760.6	3872.87	4691.04	7661.77	5318.77	8688.51	10139	4592.59	4537.13	14275.6	42702.3	63586.1	35393.9	59963.7	34288.5	15366.8	12031.1	47492.8	24356.4	18767.7	14233.9	5427.92	6891.68	6934.63	8903.4	44097.4	67381.2
3435	Com_3011_pos	527044	9.61828e+06	353370	654734	295032	374440	1.22316e+06	666110	764023	463198	377774	629400	568268	869385	820756	1.20068e+06	272902	318247	2.55938e+06	705885	210006	375306	1.63355e+06	1.01985e+06	2.14087e+06	1.24342e+06	412782	1.46854e+06	396980	272760	415855	144089	233768	680172	597745	305814	273002	487930	453476	409891	276874	218184	598185	643477	1.31502e+06	341533	876768	411388
4600	Com_5743_pos	46857.2	21241	21586.4	25117	22656.3	21656.6	26379.5	23866	27400.1	24382.5	26249.4	25412.4	26102.8	260854	29962	21965.3	25448.9	27746.2	17339.6	19080.5	32701	28880.5	24252	25557.1	18987.4	29719.9	27674.3	27678.9	29386.7	23769.3	32140.9	28914.4	39600.3	23766.3	49492.8	31920	25830	35928.2	48097.6	37196.3	35442	38267.4	34976.7	60562.4	44982.5	35484.9	65594.9	38386.6
1245	Com_2959_neg	5309.05	2479.75	3723.16	4045.63	4063.55	6040	8032.33	3974.72	8209.68	11045.6	7097.21	4231.05	5039.66	6117.95	5286.76	4590.27	7038.34	7457.98	3217.28	4590.45	5460.92	4137.47	4295.1	3058.05	2538.76	3649.05	3016.85	4888.31	3751.89	3644.09	3013.1	11005.4	14054.3	18474.5	19153.7	12123.8	20770.4	4600.87	6535.59	28558.9	5564.7	6182.9	7895.59	23219.9	13596.9	37416.4	18153.9	19725.5
3288	Com_2723_pos	8834.74	6623.43	11584.3	12320.8	11637.1	9794.27	18392.4	19561.4	8051.04	21975.7	16556.8	15062.3	20650.1	6340.97	12710.9	6154.62	6074.02	7310	11416.7	9426.23	9996.35	9451.07	8058.64	8788.7	34611.2	7285.37	17276.1	11718	18841.1	10332.4	24705.7	15790	15896	21556.5	22221.4	45197.2	35192.8	7590.65	20182.3	94716.3	11356.8	25831.9	11775.1	64105.6	38013.6	161685	24312.7	32797.2
5730	Com_8651_pos	1.57296e+06	5.04137e+06	3.43475e+06	1.0906e+07	2.61233e+06	1.22435e+06	1.82785e+06	2.31575e+06	4.8526e+06	3.58948e+06	2.00741e+06	3.67843e+06	1.63698e+06	1.32365e+06	2.87321e+06	738679	2.57334e+06	1.91103e+06	1.98012e+06	623984	1.5783e+06	1.44573e+06	2.60653e+06	2.57263e+06	2.97079e+07	1.54468e+06	1.52789e+06	2.25848e+06	2.43197e+07	1.20756e+07	5.4863e+06	1.59341e+06	1.42247e+06	1.89918e+06	3.99333e+06	2.50038e+06	2.02244e+06	3.93398e+06	5.89517e+06	3.37879e+06	1.99019e+07	4.64421e+06	1.81072e+06	7.28208e+06	6.60414e+06	1.53143e+06	4.42889e+06	5.00749e+06
4517	Com_5534_pos	3354.64	2892.81	3160.36	3862.54	3385.79	2204.65	2537.48	2604.46	3061.97	2596.32	2355.43	3035.79	1907.83	2725.25	2564.87	2626.02	2439.59	2630.21	2812	2339.62	3403.51	3072.79	2996.73	2755.57	5315.95	2898.6	2083.61	2855.31	3591.7	3449.43	41680.5	2547.43	17005.8	2584.35	3478.87	17632.4	3781.6	4605.96	26694.7	7565.42	3791.69	2649.42	7522.88	3786.06	22586.7	3115.5	4641.22	9579.3
1955	Com_743_neg	2247.83	1642.71	6364.27	4290.01	3315.32	2016.93	2627.95	3143.59	2385.89	2370.16	6597.32	6817.15	5092.66	1822.15	2596.65	2854.38	8179.83	4500.55	1912.32	1574.52	2580.55	3327.28	4412.64	1744.69	1334.75	8435.78	1813.75	2094.11	1725.85	5700.33	15658.2	11112.9	9816.83	6629.98	11456.8	11769.8	11592.3	8633.22	10541	16855.3	4133.39	34586.8	3169.42	3534.82	11455.5	15882.4	25787.1	3331.26
4065	Com_4515_pos	3165.98	2051.88	2211.45	2847.16	2369.32	2410.05	1778.15	2097.91	2221.55	2229.76	2122.45	2195.03	1740.99	2554.58	1873.83	1768.82	2567.4	2353.33	1654.57	1594.95	3716.79	2328.03	1965.89	2103.5	2484.63	3026.23	1815.21	1926.73	3090.43	3573.11	3806.01	2753.39	4460.45	4003.42	4889.46	3853.69	4318.51	4335.88	2940.79	7429.59	3164.14	4189.71	3739.82	7138.52	10949.7	5323.8	7178.19	3991.31
5113	Com_6957_pos	36637.4	19160.4	14678.6	18237.9	16486.2	17802.5	18746.3	14700.6	19943.4	53532.7	16773.8	19376.2	19874.6	32326.4	20522.2	15551.9	22651.1	22999.8	12286.1	112734	45075.4	18307.8	19406.1	16207	74251.7	20426.9	30247.5	17630	16930.9	16774.2	22097.5	27505	24804.7	16734.4	31812.1	21365.2	18898	29612.3	44312.2	28689.7	52698.1	31022.5	21960.7	39701.4	65545.8	24875	36825	23896.3
4377	Com_5222_pos	1.36109e+06	1.33321e+06	667614	791970	1.80438e+06	1.61459e+06	1.22147e+06	514703	1.20264e+06	930064	1.40839e+06	1.74114e+06	584922	979681	1.27358e+06	1.60448e+06	2.09115e+06	1.71148e+06	824296	862579	1.17099e+06	564464	1.66847e+06	891734	176387	937807	1.0168e+06	502442	782040	1.55923e+06	901653	327613	1.44916e+06	1.03536e+06	399107	558696	564676	898537	725482	854179	4.77813e+06	807552	866179	643196	909966	256926	947913	1.16919e+06
2542	Com_12350_pos	63779.8	3658.43	10494.5	12077.4	20452.8	11897.8	18928.2	7569.25	20194.5	41781.2	7975.63	10148.8	8091.66	20890.5	8647.57	19284.1	10448.2	18411.5	1672.24	4857.95	13338.2	25539.8	47884	11130.5	1579.87	19664.1	7795.62	5275.33	2416.16	18040.9	109609	41576.7	60518.7	16957.5	78428.6	36776.1	48772.4	52950.2	60562.8	25289.1	32015.1	26944.9	30898.5	117866	23189.9	64334.6	109507	22367.9
5331	Com_7602_pos	9732.58	5644.66	11426.3	6150.5	6475.02	10495.5	12653.2	3615.11	20338	7323.62	15618.5	6602.2	23286.3	7459.9	7930.16	11250.8	7316.97	7100.95	8328.68	7804.37	9799.73	7363.4	5725.19	8788.17	6577.75	5130.45	6020.58	6061.7	7188.6	6067.07	7403.1	5256.05	7941.49	8140.63	7161.91	7048.54	6257.83	4840.91	5531.53	6062.95	13366.8	5393.22	5625.82	8124.91	7553.8	9577.42	7160.52	6303.76
5265	Com_7415_pos	5639.74	3965.77	5567.79	6848.58	4867.88	7366.26	4778.23	6439.9	9607.86	19683.6	6448.33	12511.4	11083.7	4791.56	5850.34	7517.7	9609.14	16557.3	10431.3	12387.9	15845.4	4378.52	5387.6	7910.46	3584.6	16448.6	7604.75	5946.14	41400	6838.99	5198.77	4352.3	5530.77	4475.89	5691.52	5426.44	5234.05	4724.23	5633.44	9736.08	5992.22	4907.78	5090.72	6660.18	6239.5	18977.8	26808.5	5424.34
4389	Com_5240_pos	68226.1	46193.6	64588.9	33138.6	38782.6	27053.4	53105.8	44861.2	38882.3	31546.3	17503	47079.5	37280.3	43098.7	46372.2	33315.7	46892.9	28075.4	25485.5	46765.4	36758.9	29110.9	40040.2	40795.2	119743	48260.6	49649	43785.8	99570.8	33989.2	45494.3	34632.7	39717	38205.2	50212.6	26648.7	39460.8	48214.7	44660.5	41024.5	59006.4	28220.9	61270.3	65035.4	47660.9	46754.1	44673.8	27576.8
5827	Com_8887_pos	86617	44458.4	31681.9	15271.7	38512.5	53547.8	22726.3	60814.3	36621.5	49143.8	29728.8	47181.5	31523.5	71354.5	59356	119850	32538.1	26793.6	46239	14163.5	35003.2	53453.3	37209.1	36074.7	21349.7	39933.1	22690.3	49390.4	12324.9	42752.8	52853.2	76391.5	62465	30888.3	53508.3	71659.1	30870.2	23076.9	36534.3	25361	19114	32122.1	43673.5	22226.2	58553.2	33832.5	76773.7	27067
2482	Com_12174_pos	9469.6	30520.5	8154.55	18305	28709.9	13435.6	10616.8	9474.91	29416.3	20133.7	10263.8	23569.6	10096.4	16708.8	11374.9	17819.7	9914.13	20829.3	17030.9	12366.5	28578	7668.9	19477.4	13857.2	257754	18787.1	14138.1	11271.3	46378	21066.3	25040	8387.34	21204.3	10325.7	8320.83	5193.76	6676.46	21461.8	17046.1	16282.8	105102	16167.1	7498.36	28235.7	18045.7	5100.02	23555.6	13345.2
904	Com_23_neg	5982.5	7129.16	3777.17	4022.66	3640.93	3379.1	3401.5	4222.11	5947.4	3141.19	6717.44	3966.96	3236.85	3112.2	6510	10394.6	4341.87	6649.65	3069.26	2509.78	4381.87	4183.71	6373.22	2888.18	5344.48	8977.12	2972.89	3552.82	2300.88	3635.7	3713.16	15498.1	26418.3	8592.23	13696.4	33929.6	38944.9	2851.84	3264.57	3364.71	11046.3	14365.5	7882.13	14001	9538.51	5778.5	3761.9	4044.62
2361	Com_11862_pos	6167.49	13208.8	11137.8	15374.6	11923.8	6773.37	12892.6	16973.6	6559.95	31373.6	10022.3	7959.54	27583.1	6894.2	11271.2	4712.14	5533.27	8115.06	5589.78	31792.1	12518.4	8325.73	7860.13	11104.3	9040.48	24870.8	19201.6	10533.3	15899	12637.7	27615.4	34768.2	48940.1	43168.9	73900.2	18418.2	23015.9	23723.1	36676.7	43029.7	19095.6	45890.4	40276.2	50239.6	29918	54215.6	89991.9	33962.2
31	Com_1058_neg	2519.48	2099.24	2494.84	2664.59	2418.82	2254.97	2274.33	1742.56	2475.5	5104.65	2849.24	2120.96	5400.41	2369.1	4299.16	4945.06	2842.03	2511.85	1968.17	3439.71	3014.73	2740.03	1590.53	1891.4	1546.52	1795.45	2315.84	2306.82	1620.31	2428.59	4827.3	22820.6	7846.71	2539.95	3737.84	2743.97	3132.73	6751.89	3183	9494.6	8555.59	57310.9	2106.54	5114.98	6218.95	7567.8	10015.2	3770.12
446	Com_1693_neg	9.10237e+06	1.26145e+06	6.01303e+06	213570	5.27849e+06	6.58388e+06	5.59437e+06	7.15128e+06	1.99296e+06	1.866e+06	1.05275e+07	7.95387e+06	5.89829e+06	8.37224e+06	4.29366e+06	6.73502e+06	6.34606e+06	6.53054e+06	5.31748e+06	2.15615e+06	3.99425e+06	6.43519e+06	3.50351e+06	7.25074e+06	1.79488e+06	9.42518e+06	4.74732e+06	3.84743e+06	128373	231325	1.33563e+07	1.65434e+07	1.88436e+07	1.46296e+07	7.4423e+06	8.92478e+06	2.01049e+07	7.27959e+06	6.72644e+06	1.59825e+07	185988	1.35946e+07	3.30845e+06	5.41276e+06	8.10958e+06	1.34951e+07	1.37215e+07	6.78353e+06
3271	Com_2689_pos	6924.6	7979.54	10468.9	7537	8549.27	6246.13	5181.44	6634.03	7486.06	5439.56	6086.79	7972.96	5042.48	10580.7	10874.7	8985.4	8082.64	7689.83	11175.3	8679.25	6371.8	8510.22	7406.2	6444.38	18315.8	7287.67	7614.72	8783.3	5274.32	4790.02	5546.95	9825.95	9239.04	5493.62	6144.03	6277.28	5373.84	33493.7	13418.5	9198.5	5978.6	10226.7	7684.92	13113.6	8531.57	6000.61	8953.18	7319.61
2530	Com_12321_pos	5779.34	6298.3	4643.41	10473.8	5631.02	3981.16	5125.36	8536.04	5331.05	4776.31	11580.1	5684.19	6081.72	30606.5	5575.24	5471.17	8570.98	5019.64	5247.79	5094.79	6551.91	4595.34	8159.14	11820.3	4524.05	5956.4	7460.3	5451.39	7051.58	6234.54	31828.7	12238.8	63579.9	34979	20504.4	5060.28	11578.3	20405.2	11535.1	60331.2	22072.4	42527.4	8930.96	17025.7	12250.1	9266.05	32781	34306.7
3576	Com_3386_pos	228328	84596.8	21380.4	16356.7	54095.9	214797	243654	135315	149663	143643	196428	123657	150727	249104	168123	292037	181295	197618	117448	70219.7	309977	196870	145539	197586	34191.7	136621	102706	106470	20078.4	19753.3	64900.7	191365	254434	110668	82692.2	141515	280226	91771.9	42617.4	76030.5	13705.4	49101.8	74557.2	75016	128775	123025	173215	179480
928	Com_2443_neg	138424	38343.8	34856	104590	116608	93996.6	86274.4	97951.9	2488.9	73746.7	74992	119021	174557	83194.3	284276	42059.5	356323	103316	21499.4	2111.46	56955.2	23710.5	68799.6	100415	28637.5	70001.9	2693.41	101103	27191.6	37102.6	171690	196421	203626	281511	340722	295310	370225	70242.2	96628.3	229550	53845.9	435321	77200.8	215626	280933	444826	380435	182482
2455	Com_12096_pos	110411	34813.4	56422	40985.9	123861	43577.8	53102.1	21305	52146.9	44092.7	39474.8	68165.2	26040.6	31401.7	29300.9	31566.7	54919.7	72591.2	25883.1	40843	88400.5	50272.5	63399.5	32518.5	8827.01	30697.4	60708.4	29305.9	34681.5	66782.2	27474.4	75096.8	104522	86904.2	65386.8	48960.8	64561.4	84423.7	103589	36433.4	138904	38438.4	30059.4	55968.6	41295.5	38143.5	54889.9	78523.5
2457	Com_12107_pos	36960.6	5542.94	4991.83	6090.04	25212.6	20548.9	28629.7	5331.63	9125.59	18462.4	13789.1	10440.5	8107.26	21472.9	28601.6	8033.17	17916.4	44290.2	22255.1	21660.3	6784.2	68628.4	16845.1	24523.1	23638	10146.8	4119.62	26951	5302.79	6121.36	61323.9	58675.9	106679	33356.6	208907	70185.8	111785	41015.7	91433.3	72292.6	6439.46	86692.5	32208.4	165150	165911	148383	139829	107549
5755	Com_8715_pos	51022.8	52829.8	41950.4	16226.1	48097.6	22331.1	27701.9	49454	41567.7	20604.8	32995.4	38905.7	31683.8	38926	33096.4	80141.1	25818.9	39429.2	125458	17222.5	19425.8	45327.7	32526	42666.5	68645.3	43477.3	15453.3	34263.5	41610.7	54287.3	156064	85132.7	35750.3	82903.5	53092.1	92709.7	76052.8	79418.8	186083	120826	416600	59144.8	217370	129737	147847	41594.9	246271	209925
2113	Com_971_neg	3275.1	8769.24	2958.66	3774.43	2927.48	2396.74	2298.9	3498.88	2259.22	5721.46	2821.06	2295.31	2694.46	2213.44	3401.46	2941.55	4224.96	2615.61	3784.9	16365.2	2825.09	3657.3	1678.34	5785.89	1438.9	5874.33	17522.2	10388.9	1878.51	2532.15	3063.34	3799.9	3305.08	3477	5179.44	3864.71	5594.61	1942.52	2520.21	3480.27	2226.22	6222.07	2460	4034.76	3986.76	6409.9	5096	3053.76
525	Com_1816_neg	4604.22	1419.08	3729.65	2255.03	2938.63	4534.75	4082.74	1515.39	5063.79	10043.9	2587.11	5936.34	4670.73	3408.82	8136.13	3935.64	8887.73	2109.4	7383.1	9460.29	2467.96	8785.53	1599.91	4289.21	4594.97	1688.19	8348.7	5637.74	1561.71	2192.22	6222.41	2670.44	17255.5	9052.09	67473.2	14811	2661.49	3376.83	20914.2	11227.8	1881.48	13501.9	24849.1	48675.4	4879.92	3622.95	5952.99	6632.72
365	Com_1579_neg	12694.6	3728.7	21688.4	13932.2	16798.8	11392	19935.3	26244.9	5884.1	4050.75	21489.5	22696.9	34853.7	19421.7	11790.7	13259.4	18036.2	10961.1	9398.37	9590.22	6689.27	15297.1	24925.6	20055	7719.93	16932.9	4082.19	5177.84	4598.27	8873.12	41719.6	37234.1	35014.8	23150	33949.6	55281.1	51412.3	54879.1	36960.7	50615.3	5996.61	52861	5478.48	18139.4	90903.1	89712.8	74456.7	33795.7
2678	Com_1270_pos	3953.83	4613.89	3514.87	4255.83	3469.47	2480.7	2937.57	2500.74	4864.19	3025.24	3657.12	2707.5	3151.54	13870.3	3038.36	3449.3	3605.2	3245.93	3004.29	2701.62	3629	3361.67	3151.98	3218.04	8798.72	3471.69	4145.63	2877.3	4949.49	3616.08	4404.46	3096.46	4189.01	2531.59	4308.27	4653.22	3181.13	3565.91	5870.59	6524.95	4552.29	3312.43	4469.45	4896.3	4023.09	3937.93	8049.73	3598.73
1922	Com_699_neg	2945.04	1746	2827.55	3037.52	2635.26	2447.76	2386.53	2130.56	3235.4	2438.65	2487.82	3726.87	3207.42	2433.95	2470.05	3154.22	2805.12	5229.72	2087.12	2667.32	2950.16	3154.85	2614.16	2361.23	2339.99	2469.79	5374.6	2815.89	1588.05	2802.68	7087.21	16034.1	7221.07	34092.7	6794.71	6454.03	7348.02	7095.22	3443.04	3226.14	4660.43	6742.56	8590.54	32746.6	4029.04	7011.6	8130.99	12167.1
1335	Com_3111_neg	5262.43	3419.88	3079.14	2757.7	2535.99	2234.64	2291.99	4828.22	5977.8	6782.35	7726.55	4825.7	6243.03	6593.47	4209.96	2907.04	9418.41	4414.33	1887.29	5193.07	7238.41	3526.94	3593.24	4150.09	1650.88	2340.72	4835.09	5705.54	1754.36	3654.31	18987.7	19812.9	6700.04	42484.6	24524	22667.5	15938.2	33795.5	32679.7	2514.14	3433.48	29041.5	10243.7	2198.02	20472.6	24749.5	2166.01	5178.96
3498	Com_3169_pos	154717	113393	275781	237427	368340	166827	123483	87117.3	145598	295808	178130	217959	105586	111000	239197	75674.1	278888	218504	80449.7	91827.7	171890	175003	141347	115291	149279	56609.6	150162	162646	178615	200612	170335	93884.2	189301	235971	142067	219931	153970	168994	113822	195402	183235	206011	182951	221034	417735	196744	224844	203043
4790	Com_6215_pos	17562.9	12257.8	20180.9	14136.6	18431.3	12030.6	18187.6	11992.6	12421.7	10756.2	9230.31	12749.8	13341.4	15905.3	12096.6	12188.6	10795.5	17518.1	20012.6	11076.1	18452.1	13443	15072.8	14613.4	11881.9	12073.4	10735.6	13660.1	13695.5	13207.7	57854.3	10822.5	24052.1	80614.9	71563.9	51656.3	38886.5	15628.5	53379.6	34962.9	35556.4	52573.1	32231.1	91125.4	46158	22924.5	156468	14458.2
1233	Com_2942_neg	403193	653406	1.467e+06	69443.7	1.30523e+06	914603	785524	987143	892888	805773	1.18467e+06	1.47644e+06	1.11144e+06	785157	936477	189247	1.33639e+06	1.48395e+06	337339	112406	2.10872e+06	930884	717128	900286	2.76098e+06	318638	267295	639664	30353	88388.8	1.57118e+06	1.97213e+06	859015	2.08827e+06	3.0214e+06	3.19399e+06	3.19234e+06	1.58102e+06	2.50647e+06	2.7762e+06	77194.4	2.56263e+06	1.61005e+06	1.89001e+06	2.68857e+06	4.09343e+06	3.48652e+06	2.94763e+06
5830	Com_8893_pos	18342.2	26350.8	11031.6	21839.2	13204.6	15182	21376.8	12988.9	12385.5	38311	12701.4	11328.8	44305.2	20933.3	16385.9	27699.1	17362.3	24397	9166.36	36159.7	36983	14392.2	9718.37	13905.1	17156.1	11641.4	22308.2	31909.3	16340.1	15658.5	17889.8	29323.3	48425.2	49684.6	30713.9	19217.6	48937.4	50404.9	32095.6	132010	49180.6	74536.4	13640.9	47993.8	55621.7	30645.8	43672.3	71519.4
5752	Com_8702_pos	4461.25	7549.84	3834.18	8918.91	7237.37	3530.83	5166.26	13967.4	7299.56	17001.1	6725.96	6237.23	10813.2	10004.1	7291.39	3728.26	19477.5	5202.11	7212.26	13969.3	3215.13	4428.28	5031.1	9370.01	6403.27	8065.62	8058.34	6186.1	9090.71	8516.24	8573.7	9821.18	7060.09	8403.06	12413.7	5672.99	3613.5	8183.1	8136.5	11861.1	11605.9	20246.3	10673.6	18717.5	12276.4	7398.42	24805.4	5686.51
4596	Com_5728_pos	10162.1	27968	58968.1	33607.1	22966.7	11750.1	52663.5	28540	45069.8	97372	41190	32388.9	30825.6	79283.8	17781	18590.9	15395.4	25594.1	11326.9	72436	34883	67823.3	44824.9	41601.2	39814.7	163388	46252.6	36062.5	23471.9	14291.8	46495.6	116236	115609	290313	261026	38744.3	65814.6	33142.6	154030	66223.4	26378.9	109720	89588.2	228293	118720	181102	458394	117433
1253	Com_2970_neg	2382.95	2442.57	2189	2582.04	2165.93	1773.25	1700.87	1808.1	1862.96	4072.83	1915.98	1698.21	1993.52	1637.63	2173.33	2106.45	3125.88	1892.31	1810.06	16025.7	2090.17	3259.41	1238.73	5873.32	1208.63	2563.19	14428.1	6050.59	1389.84	1873.44	2266.44	2811.4	2361.04	2535.92	3832.06	2859.34	3702.03	1394.71	1864.61	2574.91	1647.09	4603.46	1667.53	2758.44	2949.64	4742.43	3770.33	2259.35
5237	Com_7308_pos	13634.8	11401.6	10045	17184.9	13571.9	10377.7	12151.5	10571.2	14133.1	14770.1	12156.3	12027.6	13275.3	14183.8	10407.1	12253.7	11278.6	11411.1	9279.8	14493	13556.7	9982.98	11942.8	11758.7	24545.5	12903.2	14008.6	11419.1	17542.3	13049.4	11612.7	9637.7	14117.9	10944	12647.5	9686.25	9521.54	13409.5	12922.5	11929	17572.7	10534.8	11988	15954.5	13849.5	11239	15317.1	12908.3
1386	Com_3201_neg	1958.25	5941.7	2157.12	3645.62	2014.38	2197.36	3750.24	1574.43	1926.46	25906.9	2499.29	4179.05	2830.97	6158.66	2239.68	4294.49	2528.7	7163.31	3465.24	26030.8	17502.4	2272.89	1263.55	1745.47	9098.23	1401.28	9652.7	1985.65	1665.27	1974.66	7095.13	18579.8	74647.5	39919.4	4330.83	3606.74	11654.1	6642.6	4600.65	29521.1	18580.6	26593.7	4943.31	6670.03	21950.5	2997.77	4988.51	17543
1737	Com_4499_neg	2195.09	2106.21	8600.07	3180.27	2212.88	3477.94	3710.12	2744.53	3437.21	3206.64	4508.57	2696.75	3044.56	2367.7	3309.76	2646.06	2473.11	4338.53	2232.76	4782.85	3426.92	4261.11	3496.31	2176.76	7138.83	5632.4	1742.31	2868.73	1989.92	2250.05	9762.53	2718.62	26363.1	13882.6	17668	7231.95	18923.5	5962.29	7483.72	8204.57	4374.15	8573.08	11232.3	7727	6315.58	6089.04	22997.9	11762.5
817	Com_2269_neg	6533.31	8856.06	14992	10019	20770.2	10557.1	8033.43	8800.84	13560	10649.1	12477.7	16421	6119.72	8812.91	12485.3	28579.1	8454.58	9208.54	32100.4	22981.6	8202.11	9433.62	16548	10533.9	132532	12706.2	35964.8	10773.1	6794.08	6714.06	7648.89	6394.82	8269.42	7213.56	5226.41	7698.6	7495.93	13916.9	8677.35	9537.6	10296.4	10043.1	7891.86	10267.2	6624.98	5632.19	9488.2	7182.37
5441	Com_7900_pos	6292.08	4981.51	6886.79	5867.75	5252.16	3658.26	4381.64	5663.89	4717.2	5012.24	4662.37	4540.25	4996.72	5386.35	4773.82	4483.17	5377.89	4463.69	5215.32	6023.07	5585.98	5358.6	4118.23	4877.38	5426.5	4650.98	4029.39	5896.75	5921.5	4813	7860.67	5407.22	5776.48	34214	50520	7731.99	11065	9012.5	9878.28	6503.21	5230.06	5683.9	9651.66	15268.7	12632.1	24796.7	52249	18864.1
3391	Com_2938_pos	386162	1.02674e+06	726723	1.72585e+06	476963	706995	332214	574769	1.04072e+06	875484	247519	733661	351344	447491	483964	277745	623376	578837	599789	234766	488671	399589	865546	644625	2.62668e+06	555102	457100	503513	7.49105e+06	2.44738e+06	531259	301788	312541	492036	1.12051e+06	751827	389377	709097	921759	2.03656e+06	3.13584e+06	804004	535203	1.70957e+06	940706	679268	1.62106e+06	1.67973e+06
3941	Com_4223_pos	6548.52	2347.95	2173.38	3207.26	2916.09	4486.63	4582.58	2467.17	3049.94	2914.32	3544.03	2430.35	17641.5	5216.89	5765.58	9174.67	3546.99	3022.58	1959.09	2813.8	3568.77	4760.97	2259.94	2200.91	2512.11	2833.59	2676.1	2319.52	3012.25	2725.06	3579.19	2984.86	3200.63	3106.79	3673.82	3207.26	2623.89	3013.69	3505.14	3209.21	5667.84	4061.69	2653.09	3898.13	3782.89	3198.7	5037.84	3256.95
2423	Com_12022_pos	15653.4	27746.6	23225.9	17228.2	20506.9	8331.93	6912.1	17213.4	37599.5	56153.5	4456.08	19493.2	8373.58	5387.89	26792.3	3381.41	19626.2	19663.7	24952	3438.02	12179.1	8996.24	7839.95	20096.9	17273.7	8151.88	7356.95	8690.63	41217.6	50000.8	23973.3	9933.75	4105.19	6511.9	46804.5	22750	14259.7	4186.11	25523.6	6777.29	33329.4	13124.6	4769.79	44088.1	31613.5	15075.3	35898.9	10011.1
3590	Com_3422_pos	5377.48	3132.12	3786.73	7008.23	3321.85	2844.02	2560.47	3489.34	4568.56	7817.68	3598.43	3839.49	3614.01	5812.05	6916.61	5007	11499.6	3353.67	4202.93	4817.49	6041.94	3784.35	4041.3	3676.77	4359.21	2990.57	3073.91	3852.57	3361.41	3286.6	4003.33	3115.36	5068.19	3906.88	5247.41	5080.8	3319.65	4400.76	7865.88	6581.45	4580.67	3742.23	3488.73	8922.99	5004.13	3364.82	12797.8	4677.21
1414	Com_3257_neg	17843.4	27119	29020.1	44476.1	36032.1	25657.3	27609.1	24766.2	21174.7	79969.2	21232.8	21544.7	22425.7	16359.9	31526.4	13436.2	31179.1	20668	25534.9	26640	36099.3	24431.1	16549.4	18340.7	47219.8	25100.5	23138.4	28056.2	64151.1	21311.8	47545.5	20023.4	18005.3	15107	23434.4	21959.4	30120.3	34366.7	32219.8	26774.4	31935.4	82247.5	33887.4	40796.1	42112	19618.5	28126.4	21910.3
2037	Com_860_neg	64833.4	65156.1	65509.7	44159.2	120470	73441	54029.8	59874.2	67311.3	77978.3	102718	86099.9	50730.8	67353.1	82798.3	106697	80065.1	106049	49413.9	80199	108992	77524.7	60352.6	54713.7	30545.5	75886.8	118041	71791.4	30069.7	47225.3	61187.3	65891.7	99972.8	77298.5	73538.9	63861.6	90874.4	145519	88312.1	89429.5	95932.1	220766	86620.3	116386	92806	84311.3	117649	82295.7
5775	Com_8758_pos	171059	65943.6	73524.2	32912.1	141938	156533	122187	140099	66383.7	44312.9	114195	156247	71641.1	130505	176686	127977	166825	153591	59300.6	92060.3	128581	125364	78921.9	84625.3	38120.5	79760.6	123882	141275	32495.1	35267.4	168905	119496	308069	72459.1	128121	84858.6	203493	202696	101036	149749	30870.5	70087.9	104316	80841.6	171942	76393.7	206019	97485.7
4495	Com_548_pos	5045.28	10465.4	21621.6	5188.34	16081	4530.87	3656.82	23905.8	49609	8081.98	3447.63	10281.3	3453.15	5299.72	13635.1	3963.6	7422.35	7550.8	3545.07	7081.28	5310.7	8247.66	7048.54	7641.66	5007.35	7340.86	23045.1	12530.3	5525.28	4772.12	39764.8	15399.2	5190.79	11738.6	55568.4	4941.06	9453.58	32945.3	39161.5	22089.5	5419.79	57450.1	48921.7	62486.4	52541.1	22913.9	84750.3	26027.3
4870	Com_6396_pos	36158.7	29732.5	21499	42434.4	48816	16601.6	27113	20614.9	27413.8	43136.7	23795.3	58561.1	26143.1	26897.1	19073.9	20351.4	32475.3	28811.8	34920.3	34809.3	46270.3	19642.6	53895.9	35645.6	16499.3	66143.9	29921.9	20287.8	43070.1	22052	23312.7	24268.8	46156.8	24760.3	21711.8	12775.7	17025.2	26432.5	28892.8	33501.9	28259.1	24072.8	22050.1	39056.8	30596.9	12981.2	86739.2	50113.8
3580	Com_3398_pos	1.2612e+07	6.39337e+06	1.24443e+07	1.27226e+07	1.31901e+07	1.34723e+07	1.16174e+07	1.39283e+07	8.82626e+06	4.32049e+06	1.0226e+07	1.9145e+07	1.24639e+07	1.63805e+07	9.40738e+06	8.71547e+06	9.24962e+06	1.12214e+07	1.4271e+07	5.78411e+06	2.94928e+06	6.91823e+06	1.46953e+07	1.02894e+07	261848	1.77239e+07	6.04889e+06	1.05907e+07	1.67368e+07	9.0782e+06	1.72023e+07	7.45575e+06	1.33933e+07	1.09103e+07	1.40503e+07	1.08978e+07	1.29714e+07	1.75917e+07	2.0191e+07	1.80975e+07	5.15154e+06	1.36019e+07	1.18935e+07	9.26722e+06	1.8302e+07	1.2967e+07	1.62122e+07	1.08278e+07
3930	Com_4198_pos	10092.8	7604.58	14460.6	10000.5	9433	5632.18	7670.89	11772	9054.98	10674.8	7056.07	8758.8	6434.89	6712.74	7560.92	10057.4	8454.77	9081.84	10289	7354.33	9579.05	11085.7	9364.79	7975.09	19309.3	8608.75	6763.12	9868.33	11923.6	11538.1	10482.9	13034.7	14782.3	16239.4	31355.5	13565.6	13863.7	15216.2	24341.9	29888.2	21371.7	70266.4	16252.8	88691.3	33558.5	22705.4	51800.2	20267.2
1745	Com_4515_neg	71799.3	871496	179939	142017	85590.8	100001	83311	50699	85381	150771	95733.2	107630	157254	203253	103252	175180	119423	55436.1	523850	58310.4	69437.9	64447.8	85899.9	113961	1.60937e+06	274564	65499.2	175763	162908	64529.6	159544	73178.9	100686	186516	200898	81638.8	101522	78710	116730	91840.4	235181	87973.5	330551	148768	249065	110352	156511	94306.6
755	Com_2178_neg	6463.11	3122.68	4043.4	4243.34	6158.39	4976.92	4316.81	2457.34	20849.4	4423.65	13961.2	3788.53	5566.27	5607.19	6793.58	5531.28	6223.51	5194.16	3985.36	3092.41	4967.08	4825.74	2031.14	2692.74	2428.07	3901.17	3042.35	4534.12	4652.62	3580.52	4569.73	8447	13099.1	6709.96	7786	9380.11	13903.7	4047.94	5406.02	10527.4	4887.89	9746.16	5239.33	4519.54	9615.44	12179.6	19601.5	11903.4
5674	Com_8515_pos	83566.7	101249	95547.1	191813	70401.9	43173.9	74727.5	95992.3	131116	120723	52694.7	145256	62059	42449.3	57493.3	47234.8	67032.6	70242.7	47735.1	64378.6	80571.5	58090.1	107324	56809.3	203266	78529.2	83136.8	44851.6	283672	124281	111297	62876.4	68186.9	80315.4	102894	90757	61023.5	134063	140133	105351	232781	99814.1	81583.9	117310	224870	96382.7	121268	143104
3666	Com_35_pos	9642.5	7334.26	9314.46	9614.67	15393.8	6720.17	19005	9218.29	8005.05	9300.47	7378.72	8184.04	6380.08	7988.99	7202.42	7508.02	7581.53	7955.2	6843.12	6277.66	8984.1	9021.44	7568.39	8441.64	10666.3	8909.5	5819.02	7431.66	12879.7	9180.11	156561	15526.2	17081.4	17581.8	21370.2	10903.9	47002.2	17395.9	40578.2	13644.3	12117.8	16194.4	34039.6	16864.7	18495.3	16480	38663.1	20355.1
2100	Com_950_neg	29580	5679.93	8713.07	5738.03	4442.62	27095.2	18390.5	35009.2	4714.12	3940.91	25428.1	32222.7	15476.6	12269.7	7876.21	6950.75	13921	11668.9	4082.71	4656.26	5891.16	14072.7	34724	45504.7	5457.01	17270.1	12488.5	6957.79	3710.89	11192	26511.7	28716.1	22322.4	111485	11870.3	63437.7	45247.3	50955.6	59893.4	97119.7	4784.05	53040.8	14068.2	20611.1	46379.9	24582.4	69032.1	27996.9
2705	Com_1340_pos	11335	26495.7	12234.7	16199.9	10816.6	14840.1	15493.3	18007.1	12129.2	30608.4	15360.6	12136.4	17906.9	10950.7	10835.1	11162	12787.9	10560.5	13050.7	9936.4	12267.8	12693.1	22116.2	12118.2	223064	15081.7	18390.2	11785.9	20472	14148.4	13890.2	13327.3	12857.7	13946.7	13565	20762.1	17434.5	19795.1	11817.5	13158.9	36679.9	20680	24221.1	16456.4	23216.4	11394.2	11539.7	12009.2
4261	Com_4944_pos	6045.96	7214.15	21756.5	7881.47	9000.29	4319.03	7266.27	16014.2	11227.3	80819.8	12643.1	15126.9	195265	14802	7785.12	5428.07	9515.63	8327.03	6443.1	110779	38812	5659.81	16233.2	37653.5	9532.07	66853.9	35797	6881.8	5935.07	5176.57	48286.2	68479.2	65176.9	37291	49068.8	10323.6	48418.9	49081.7	59325.8	172430	60825.5	242213	45551.7	72565.1	89572.8	36674.5	138011	30686.6
4063	Com_4511_pos	12180	8089.72	11260.2	9929.73	8576.72	7940.61	10382.9	6315.59	8026.36	17178.9	8321.41	7765.43	20710.9	10549.4	14230.4	12069.9	8339.71	11157.7	6709.48	18160.9	16423.7	8348.04	7020.06	6999.6	8115.61	8656.91	10651.9	8564.61	9546.92	9252.97	8975.18	8047.24	14527	7871.41	9851.95	9019.88	8474.44	10770.1	10345.7	11004.9	19551.9	13641	8616.33	11141.2	15839.4	8233.65	17759.3	10748.9
3064	Com_2205_pos	33577.9	27955.8	31390.3	40953.5	37416	29437.7	29746.7	30228.6	44707.2	36470.4	30389.9	35172.3	31838.6	48375.4	32403.8	29809	36870.5	36239.9	27763.1	29271.2	41797.6	30745.2	32475.5	28626.3	25408.1	31311	68626.7	30366.9	37711.1	35529.3	36461.1	89875.1	52493.4	252309	120475	127779	78615.8	56911.5	45033.9	58006.9	36979.4	93887.1	60344.8	107892	179129	182925	202376	141181
177	Com_1286_neg	800.396	590.342	823.256	994.797	1261.61	907.152	987.008	629.729	7285.93	1478.05	6023.98	838.155	873.835	1673.7	899.209	1086.9	925.571	876.108	874.944	889.352	1205.51	975.103	620.748	722.512	2640.27	658.559	897.545	785.666	739.737	847.045	761.681	979.527	1471.19	735.948	810.948	815.658	984.014	707.719	695.857	853.353	737.905	707.706	682.302	728.767	691.436	1147.78	952.313	837.161
5576	Com_8228_pos	7344.16	13588.3	6270.95	2929.77	9488.95	4094.39	2448.53	9109.19	10365.1	4059.27	12201.6	5991.69	2795.3	14621.6	8285.18	2508.18	2972.28	13520.5	2507.02	5037.18	7495.26	5019.97	5880.89	9208.42	2161.27	2845.54	15963.5	2930.17	4378.58	2610.56	34901.6	12679.2	6612.95	13608.9	13431.8	16914.7	9980.01	26451.1	22005.1	16701.5	7529.62	38991.1	27594.4	30605.4	27973.2	8767.36	16619.4	13961.6
708	Com_20_neg	3290.8	2264.7	3292.61	3426.94	3351	3036.9	3262.98	2259.4	3326.87	2960.88	5085.24	2969.4	2929.6	2776.21	3398.12	4041.21	3970.22	3438.96	2701.48	2311.49	3961.99	3828.9	2105.63	2700.48	1969.05	2377.88	2652.3	3207.52	2109.74	3101.69	3117.23	6229.74	5588.6	5447.33	12719.3	9051.91	8984.85	2672.28	3373.68	22238.8	3121.78	10510.8	4114.93	24291.6	7782.16	25129.8	14665.4	11031
4883	Com_6415_pos	101691	102198	181036	35081	141527	66571.4	81989.4	179338	62665.1	51557.4	84765	118608	70683.7	117645	67054.9	66772.2	61401.5	98321.5	199856	76340.1	80539.7	95627.9	59296.6	105638	37069.6	91076.1	150601	136369	22827.9	56857.1	214190	244233	317168	220689	271338	421717	246918	162327	243863	232405	41221.7	191951	268469	321695	270003	414104	634442	277469
1043	Com_2617_neg	826414	434184	1.27799e+06	342404	545533	772228	800625	516790	571850	844517	970216	1.15566e+06	802655	553137	1.07207e+06	596743	1.03146e+06	952143	305597	351439	1.76335e+06	1.18457e+06	637403	613738	1.51118e+06	503733	337342	556200	215322	349249	1.35806e+06	2.77745e+06	1.79977e+06	1.29441e+06	2.16142e+06	865939	3.01914e+06	1.21561e+06	1.46868e+06	2.0329e+06	544772	1.5538e+06	1.29194e+06	2.20236e+06	2.33883e+06	5.25553e+06	2.5972e+06	2.43241e+06
2551	Com_12367_pos	33249	5640.77	4664.6	2435.02	5523.87	7039.79	21977.6	2361.04	14574.4	7433.87	2646.32	12183	7215.08	16933.1	5155.85	4731.34	19755.7	6565.5	2608.46	17123.9	16210.1	19702.5	44573.7	6449.65	5399.79	4879.34	23408.5	8066.05	7428.09	3270.58	23377.2	10080.6	11098.3	13604.5	11888.1	6326.92	12314.9	28837.5	21853	19125.1	5869.61	11570.7	16295.6	19539.9	6893.42	31189.4	34310	8274.04
135	Com_1224_neg	120443	68250.9	266658	156044	299127	189632	99189.8	46411.9	187865	225168	195578	151926	75378.1	74899.9	235582	53466.8	251610	185327	54906.5	69865.2	159755	159282	73187.3	81819	52304.9	29684.1	137366	159029	87089.7	102532	93301.5	86620.7	146590	225149	97145.5	176978	141961	100936	55362.2	159314	99383.6	168536	83459.3	133684	158924	205713	136728	200305
5292	Com_7491_pos	38310.7	19409.7	23318.9	30853.9	44727.5	17152	20153.6	18498.6	20480.6	44173	24511.1	20263.8	20608	29785.8	18977.7	18382	19388.5	28935.9	9357.55	20276.7	23099.1	24034.4	16051.8	14951.2	42830.9	24976.2	22704.6	16898.5	31050.3	30665.3	53964.8	56335.2	40066.4	144078	105007	172411	52399.8	28437.2	47418.3	50824.8	36202.8	41777.8	44086.2	180223	65575.1	68966.2	91870.8	103655
5452	Com_7931_pos	3352.41	2816.52	2805.65	3819.01	5315.43	2246.95	2425.13	2223.46	2835.88	2444.42	2634.82	6123.01	3908.38	3698.12	3045.13	3434.74	2615.69	2692.82	3195.81	2512.75	3923.52	2678.72	4143.6	2903.06	3202.02	6020.5	2685.38	3213.9	3430.78	3297.08	4404.14	2621.28	5034.04	2941.82	3373.13	2830.29	2722.65	3466.7	5518.21	3384.99	3891.38	3437	5055.89	4640.81	3822.13	3045.3	5743.95	3163.99
2753	Com_1443_pos	158428	145341	203034	103390	96601	120161	153426	147258	123161	98501.7	84118.6	125970	120604	117142	154131	84144	133882	89720.8	87123.9	158373	101061	104247	123849	133880	401756	146032	153761	138734	328011	93367.8	142344	104325	105611	121543	152911	103543	104900	151258	142491	114877	154753	98500.2	216107	178491	215988	130568	150934	108802
2257	Com_11647_pos	25045.1	9684.88	32452.2	11800.6	11829.4	18560	19855.1	21816	18853.4	15808.9	11943.8	13418	62899.6	21132.7	18712.4	37384.6	16654.8	14555	10075.2	9407.12	15688.8	19363.9	11430.2	11223.5	8699.52	12950.9	10616.5	11308.7	11270.7	12060.6	16303.5	12570.9	17061	26623.6	18932	16348.6	14689	12404.7	15646.1	35413.8	13882.6	16823.9	12787.2	18645.5	23447.8	34364.1	51662.4	15121.9
2424	Com_12023_pos	21377.9	4943.34	3832.76	3381.88	3499.4	3508	14847.9	4187.19	3182.01	2720.65	6102.36	10312.8	3399.45	11512.6	3959.29	5013.57	3314.05	2792.9	2736.79	2273.92	4717.17	3322.25	9407.34	12198.1	3465.51	22480	14208	11196.9	3065.83	3118.54	3996.78	3966.79	10031.1	12090.4	6640.13	6977.8	7119.48	12597.6	20343.2	10646.7	3880.72	6684.64	7605.16	8898.39	14761.7	12133.9	13881.7	3953.66
5094	Com_6918_pos	1603.69	1528.58	1442.2	2112.72	1537.83	1457.8	1537.84	1212.8	1601.83	1843.22	1401.77	1702.61	1257.55	1326.01	1533.34	1504.76	1931.76	1603.25	1254.58	1147.06	1802.87	1222.37	1401.38	1338.18	5947.55	1316.24	1287.12	1560.12	4699.28	2354.65	1345.15	1399.04	1535.06	1217.88	1421.6	1408.63	2290.28	1601.29	1492.25	1196.61	2715.31	1836.6	1336.41	1729.85	2116.3	1601.83	4135.48	1433.63
5140	Com_702_pos	6623.55	2311.19	2181.21	2956.56	2984.46	4501.19	4869	2304.67	3211.32	5664.11	3199.66	2579.68	17899.8	5464.73	5364.51	9902.44	3717.13	2811.26	2000.04	18366.2	7192.59	4603.28	2221.46	2306.43	2531.62	3861.94	6617.4	2797.13	5984.34	2755.12	3743.69	5661.52	3256.08	3319.63	3848.29	2808.07	2813.12	2708.03	3340.87	3165.99	5511.2	3853.52	2586.3	4296.78	3961.68	3402.32	4974.62	3178.48
174	Com_1283_neg	4006.13	2899.53	3726.59	4332.85	3715.24	3375.25	4296.66	2622.38	4089.51	3779.01	4221.47	3791.42	3693.51	3520.8	4084.39	6300.89	4965.58	4887.48	3319.73	3683.03	4655.57	4869.44	2536.6	3331.5	2255.78	2923.28	2961.42	7121.69	2628.55	4040.58	3655.53	5357.86	5196.08	46866.1	25306.6	5983.45	5835.32	3326.26	3562.81	13241.3	5090.19	25460.7	3514.3	11770	11438.8	6372.89	5300.95	63148.7
3394	Com_2944_pos	17770.6	13504.5	8418.17	29850	13034.8	7146.76	14524.6	5933.21	7916.16	20092.3	14484.5	11098.1	7745.89	12490.2	5842.18	11042.4	5826.43	9668.46	6522.32	6919.31	11755.5	19056.4	5775.46	10711.2	192085	12651.2	13037	14547.3	58527.2	20036	32992.8	17029.3	36169	24795.6	27833.8	37739.4	64319.9	47269.2	40829.1	57859.2	122097	48123.6	43175.7	40489.8	109101	56298.6	56378.4	220771
1471	Com_356_neg	25539.8	15261.8	28252.8	59311.6	22836.2	13669.9	19809.9	25971	24064	29828.1	26952.8	19363.7	13690.5	14708.5	14403.7	19725	27384.3	24599.4	28646.7	16583.2	19906.7	25064.5	28193.8	20427.1	27576.5	25053.8	18630.3	24567	12417.1	25763.9	14068.6	28495.7	23443.7	38755.7	23274.6	16498.8	28391.4	27251.3	19836.6	24834.5	23721.3	23922.1	20750.4	14288.5	22743.1	30433.8	29136	19406.1
816	Com_2267_neg	81271.3	16476.5	9822.7	5357.93	10769.5	37002.5	32783.4	94560.5	10202.1	4892.53	129529	103235	34362.3	23214.2	15763	3787.44	18858.7	24716.4	4451.54	23809.8	6163.92	44794.5	71019.5	100630	6468.22	64885	12884.2	15631.9	4080.91	18437.4	82946.1	81513.1	98121.1	153671	33091	110571	143717	205248	143624	296813	6636.55	142817	33686.2	63984	140301	40724.3	140412	70906.1
4483	Com_5438_pos	2324.88	1146.57	1124.71	1476.12	1197.09	814.713	981.273	1149.15	1208.52	993.185	840.048	1145.32	777.03	1044.65	1065.84	975.835	952.215	957.403	1138.68	866.502	1027.12	1133.97	1116.53	1134.01	1753.44	1037.39	858.83	1165.95	1435.08	1241.81	1203.9	1022.68	1178.9	979.076	1451.46	1258.37	1012.64	997.313	1454.22	1729.7	1365.05	974.232	1207.31	1653.5	1369.4	1398.51	1743.04	1288.96
4787	Com_6210_pos	5824.04	1870.07	2059.06	1384.17	1321.52	1264.97	2514.3	2067.97	1957.24	3588.61	2085.39	3277.25	1981.38	2336.21	3184.59	2896.76	2847.04	3224.48	2609.56	2315.63	4365.2	2172.52	2802.92	4083.05	2461.19	2922.27	3637.7	3264.21	1356.76	1259.47	1947.61	2673.8	2839.96	2014.5	3585.9	3096.63	2505.48	1980.75	5084.8	4056.52	1674.77	2367.48	2448.61	1525.33	1480.82	4385.39	1774.52	2395.6
1596	Com_4277_neg	1432.39	1020.72	1479.93	1725.79	1498.83	1263.56	1328.41	1009.47	1413.1	1230.64	1456.99	1263.91	1207.51	1182.27	1425.59	1827.02	1588.85	1400.62	1215.72	999.788	1653.17	1634.02	927.855	1097.92	852.89	1032.54	1106.85	1408.22	1105.73	1573.42	2875.65	1805.17	3407.67	3954.81	6050.09	5958.55	5506.55	1156.24	1869.07	14661.5	1507.1	1451.14	1548.75	1462.67	5434.12	11891.3	1421.92	5905.91
3272	Com_2692_pos	5337.12	8613.02	9680.07	3954.87	9436.5	2882.38	5645.97	15485.1	6701.55	8254.68	3886.52	6758.49	5209.35	9837.58	4739.08	6072.55	3881.24	4955.37	22387.8	2143.91	4118.56	3974.22	15197.2	9384.79	4330.5	17899.4	8018.14	14734.7	4105.37	3704.35	6952.21	5224.27	3631.55	4047.37	6130.98	3496.93	3771.46	5292.5	7442.64	3680.5	4585.57	9913.21	5837.91	13814.3	7576.05	6717.27	5314.37	3686.43
1807	Com_51_neg	52723.9	27296.8	63519.4	83360.6	72329.5	37085.2	31538.7	19017.1	63373.3	33178.5	43639	67549.8	100150	54506.9	25138.8	23137.9	74760.1	87110	11721.3	35368.1	67580	25312.9	55893.1	23343.2	18174.9	34041	22092.7	34442.4	27338.8	41495.3	220051	144794	33405.9	65554.2	297375	133490	150986	45541.3	54682.2	148952	46561.9	238146	55466.2	261583	163334	255536	16386.5	104947
3676	Com_362_pos	11022.6	11749	10063.4	9509.63	11633.6	10070.8	11426.1	9227.21	9814.08	8606.5	6903.08	8887.93	9861.19	10774.2	9488.77	15060	9233.09	7793.09	30732.6	6045.39	10180.9	8840.23	8624.08	9065.53	21703.4	8381.68	6940.45	7881.31	10032	10120.1	38002.1	34663.8	9766.71	21749.9	13894.3	37637.6	34290.5	15466.5	41034.1	39254.4	34351.6	17045.9	47960	25716	43664.2	14510.3	34857.3	70033.1
4998	Com_6667_pos	23652.9	21350.8	23421.9	43268.1	31265.6	24888.2	25304.9	18071.1	31853.9	44353.3	19355.1	26533.2	38517.9	22677.2	19276.4	19449.9	21130.5	25960.5	13668.1	33216.5	49959	22615.6	18367.4	21214.4	33606	25321.5	32195.4	22516.4	47313.7	23004.7	19443.3	24580.7	49043.5	25907.2	23732.6	12939.8	17688.5	29408.4	27427.9	35570.8	100884	24444.7	23704.1	22510.9	29876.6	13573	27474.6	29511.4
3828	Com_3985_pos	8690.34	12280	28087	10901.2	14423.6	9004.75	18448.4	20853	8185.72	16461.3	15666.1	8892.42	18896.1	9217.99	9712.5	10206.9	6747.23	7107.19	13566.4	10004.9	10037.5	9575.91	13289.8	6163.37	9969.99	19705.5	5228.65	12670.6	7624.95	7008.81	22963.3	10933.9	15180	15743.5	208510	13484.8	5477.53	7189.18	19009	171970	68290.5	66350.7	12653.6	9566.23	16618.1	13387.4	16051.1	34527.5
2906	Com_1838_pos	45115.5	40782.1	32308.2	46412.6	40095.9	29745.2	39310.5	21842.7	28861.2	67500.3	61054.8	44710.7	116299	39284.8	37031.2	75702.4	26148	40077.3	19209.4	62601.2	62654.8	33062.6	28692.5	27788.8	26592.5	23988.9	37111.7	22325.1	37109.6	32770.1	91122.2	34059	482434	128874	58945.6	47129	73054.8	112259	128879	108836	101495	70694.1	166729	137234	112939	30806	325959	25267.5
3073	Com_222_pos	5204.04	4084.32	4115.12	7469.17	6638.35	5500.43	5698.48	4917.18	11964.4	8654.28	9425.47	5720.81	9428.99	8435.97	5770.57	7660.81	5702.4	5870.4	7072.92	8134.37	8593.16	4072.32	4929.33	5897.66	4278.81	7200.08	7415.77	5754.94	7457.18	4697.81	5194.99	5187.07	8481.69	7885.24	6699.21	5939.5	4683.1	4876.54	5702.93	7851.74	10009.1	5843.72	6434.18	6635	6794.47	5636.14	8573.12	5297.61
5518	Com_8069_pos	53469.8	24107	17831.8	22150.7	23542.2	19369.4	37153.1	22997.4	22143.9	20335.9	13261.2	25920.3	22908.5	30636.8	25321	35910.4	32910.1	30640.4	53252.3	20442.5	19935.8	24741.7	26435	40282.3	35868.2	46595.9	25427.7	126779	27859.3	13677.8	26264.4	29910.3	38083	26650.8	35944.6	28174.9	30293.6	20504.8	25941.2	20809.4	30550.6	18713.1	26271	23893	19369.3	27915.9	27814	34637.1
4851	Com_6364_pos	90492.6	93017.4	62104.1	118131	101874	189015	95275	81280.9	87314.7	85929.6	113893	82533.9	104231	90183.2	104021	83587.1	106812	98234.5	121189	67149.5	109039	98275.1	100642	76823.9	38485.3	81776.1	93593.9	48182.1	75313.6	96080.4	121595	60470.2	90432	393449	215704	357869	161090	102165	69189.6	1.08199e+06	360680	427299	56905.7	337811	218724	210867	697830	463176
14	Com_1031_neg	4003.24	3460	4985.64	2660.44	3077.34	1927.34	3786.32	3757.26	34372.7	39233.4	3119.44	4172.68	4164.71	2938.26	6301.35	2807.07	4364	3300.25	4529.24	4954.31	4324.84	5523.31	3686.81	4634.24	4291.43	3847.77	11039.4	10516.7	1732.97	2217.73	2593.1	6560.18	5626.19	16548.2	15836.8	13870.9	15805.6	10189.9	11638	5992.94	4224.59	13032.6	23189.2	106282	5726.33	7301.61	8505.24	3647.26
4372	Com_5206_pos	51051.3	32234.4	71803.8	56692.5	82117.5	44802.5	53789.8	68640.5	30856.6	39787.9	29377.6	42925.7	58033.8	74686.8	32330.6	29237.3	59258.5	49339.1	112951	28260.9	30797.1	78078.5	55806.8	70405.2	201803	139999	28110.8	51963.3	50668	47111.5	50719.8	43823.9	80203.3	71205.2	44222.2	24682.3	58162.6	53615.3	41033.7	144316	33898.2	68400.7	44979.3	39066.1	50813.2	43512.6	66220.2	39636.3
1970	Com_774_neg	4055.51	1507.47	4605.2	2253.21	4835.52	5558.58	2111.68	2180.2	3372.96	7666.84	5373.82	2726.44	3207.54	2982.63	3367	2641.78	2281.3	4602.18	1686.24	2655.21	2712.48	2253.23	3801.24	2050.45	11022.2	3821.13	16622.9	3448.08	1932.04	1947.54	10864.4	4198.38	8868.64	8444.71	6820.02	12534.4	5349.71	16158.6	11225.4	18505.2	2687.82	26127	11734.9	13605.9	7719.56	6240.99	10665.1	6284.76
5846	Com_934_pos	80534.4	123023	81587.7	102502	57305.1	127096	145602	233465	145891	239957	81631.6	100448	164463	243565	127156	94742.3	81898.3	84143.1	173884	88073.9	82909.8	104867	363130	142937	218101	225261	107623	99575	230330	74211.5	85500.2	52839.1	100554	63462.1	269441	132763	56149.4	102257	133849	138090	94617.2	123565	135482	221782	177188	119295	153462	85323.1
4194	Com_4823_pos	11321.3	6757.29	12545.4	9213.25	10890.7	7626.24	8616.96	7971.17	10185.3	11602.1	8588.81	10300.1	6900.68	10322.6	9501.88	9505.34	10570.9	10782.9	9349.94	7737.11	12665.7	9563.29	8663.46	8499.04	6288.47	10882.7	7382.04	8298.01	7290.89	7509.37	10844.8	10568.1	28225.3	18497.3	48187.8	15208.1	12646.2	21270.9	17952.1	40594.4	13154	57983.2	10603.4	43328.1	12579.6	29362.5	66963.6	12218.2
4305	Com_5033_pos	95419.2	62630.5	39268.9	56283.3	73981.7	40578.5	74374.3	48377.3	91033.8	142919	36584.7	68599.4	73890.1	109026	99708.9	57955.6	76600	42260.5	147458	97194	57175.6	121785	120258	75665.7	98215.3	108777	62215.8	118941	79942.9	36648.8	126679	74142.7	279432	260195	286395	138589	526124	173427	186589	161952	120103	131310	404633	425942	201155	507208	347081	193334
3423	Com_2992_pos	9540.03	8106.23	7738.4	8669.9	9372.63	6299.9	8604.26	6522.57	8744.63	7694.87	8084.89	8251.53	12692.9	32817.4	10070.5	9829.94	7832.08	7481.86	10392.8	7827.93	9087.31	7890.12	7924.33	7372.17	7083.55	196619	8130.63	7061.38	8619.58	8064.13	11487.6	7211.27	8900.86	7186.61	10162.6	7977.45	6830.66	8143.07	11770.3	7974.24	8653.49	9265.75	10729.2	12559.9	8967.81	8152.52	14773	8852.75
677	Com_2049_neg	7125.25	12068.6	9357.1	16455.6	6781.87	8380.73	14329.5	18348.9	20129	29776.8	13673	14592.1	8694.27	15581.1	7947.92	4245.2	8699.5	5124.12	7440.21	66239.2	10853.7	5603.51	21141.4	9768.56	18763.2	14047.7	36655.3	12348.4	5844.78	5683.12	4287.11	6982.64	17197.5	59354.1	205211	11364.3	11256	21295.1	17555.3	35756.7	17732.2	59885.5	24004.5	44163.5	28485.3	120781	64970.6	46590.5
188	Com_12_neg	3.95176e+07	1.46284e+07	2.33999e+07	212313	3.2531e+07	2.66953e+07	3.99649e+07	3.36648e+07	2.71348e+07	2.07642e+07	4.68667e+07	3.47583e+07	3.26615e+07	6.0861e+07	5.84102e+07	5.12951e+07	3.97285e+07	4.07082e+07	3.56764e+07	4.10945e+06	5.82708e+07	6.73764e+07	3.01313e+07	4.80469e+07	1.07583e+06	1.6825e+07	9.44182e+06	2.94733e+07	102979	129336	2.53709e+07	4.52714e+07	3.27267e+07	3.02133e+07	3.59036e+07	1.99937e+07	3.49488e+07	1.00524e+07	1.17628e+07	2.58354e+07	119776	1.46035e+07	1.52235e+07	1.62164e+07	6.4727e+06	4.94853e+07	1.95526e+07	1.35995e+07
1634	Com_4342_neg	6299.72	6437.52	6673.85	5910.48	7385.55	4566.27	4540.32	4217.63	5579.11	4929.07	4809.8	5035.04	3628.72	3849.5	4297.92	5698.55	5233.62	5175.22	3588.1	2934.38	6373.47	5394.32	3079.15	4577.06	6021.5	4942.95	5273.11	4755.86	5268.39	6446.9	10899.3	24418.4	20242.8	21734.4	25600.9	10848.1	19753.8	5674.58	7917.68	12650.1	8314.65	14140.6	5831.44	11767.6	12298.2	24915.9	16004.4	18970.9
2385	Com_11901_pos	7340.38	15451.9	13132.3	47425.2	7267.85	42894.8	7103.82	21924.3	21168.6	8748.74	6311.63	36730.7	15431.9	18527.4	25177.4	61535.2	7117.35	40734.9	24558.4	10855.2	9088.19	6073.34	6173.7	5234.29	5084.66	22618.1	17050.7	9876.93	7088.73	6376.21	20877.5	8757.49	12674.4	269672	89408.8	24072.8	41528.6	5783.91	42804.4	133088	14887	19070.5	31329.8	130288	17371.6	13825.7	27061.5	15685.6
1716	Com_4472_neg	19458.2	16663.2	25227	25295.3	20699	15374.4	14862.1	17849.3	12621.4	14363	19101.4	18232.2	19651.4	17299.5	27655.7	16257.1	34710.7	17340.3	11703	11122.8	17658.2	15672.6	11932	21598.8	8946.33	12883.2	11600.2	23071.1	14943.2	16791.1	21608.4	23836.6	22326.7	28026.1	33548	30590.2	37789.7	12888.7	16982.4	29396.7	13837.8	46476.6	15298.4	26653.9	29243.8	44020.1	35931.2	24548.3
1544	Com_4204_neg	733337	2.11324e+06	2.22076e+06	809053	2.11446e+06	1.52281e+06	3.98482e+06	1.21091e+06	4.08048e+06	706689	2.18049e+06	1.25543e+06	875292	1.10367e+06	1.73139e+06	1.88047e+06	1.21375e+06	1.25866e+06	2.30567e+06	1.73074e+06	1.23222e+06	1.34211e+06	1.54387e+06	1.11257e+06	1.38517e+07	1.49169e+06	2.01082e+06	2.43187e+06	1.19348e+06	436080	1.74531e+06	712241	1.82757e+06	1.33546e+06	701239	773398	1.18213e+06	2.3111e+06	2.06151e+06	1.33946e+06	2.68498e+06	1.399e+06	1.6956e+06	1.71598e+06	1.77349e+06	1.01401e+06	2.87551e+06	753036
5221	Com_7273_pos	12096.6	20388.5	49441.2	17835.5	15525.5	10563.4	28890.3	41304.7	34953.2	76505.1	32616.4	31180.6	34854.4	50543.8	24477.9	10483.6	20159	26693.4	9098.82	23723.1	37008.7	34251.3	23879.2	21200.7	39331.9	39124.5	48753.4	77959	16107.9	15111.9	101624	77391.2	69357.2	97474.5	181604	55727.5	66771	48009.7	57039.3	73396.4	31296.5	61991.5	67066.4	323060	58250	71590.9	117767	59450.5
56	Com_1099_neg	23841.9	15695.6	25982.1	19383.4	25059.4	26196.4	20224.6	23881.5	31703.1	36232.1	38839	24392.9	25745.4	15905.8	41662.8	21254.7	29673.9	24587.6	10635.3	14522.6	37266.4	28990.7	17621	16632	19068	11997.8	30261.8	18726.5	17102.8	16601.9	31582.8	34554.6	27573.8	20417.8	37294	30581.4	41403.4	28689.6	21653.5	28578.3	18297.1	34404	21460.5	28844.8	28889.4	40501.6	36812.7	27757
3061	Com_219_pos	6820.91	8681.84	4068.08	2243.95	9932.63	7057.61	4217.51	10218.5	21979.8	3255.77	9478.87	10259.9	4236.28	6227.17	5156.39	2471.17	6963.85	6863.87	2154.62	3530.49	7516.09	7107.71	7439.9	5301.05	2584.04	3602.05	5696.28	9846.6	2939.78	2196.41	4308.66	3110.53	7268.7	4736.98	5941.37	8479.24	2772.71	9067.94	9738.22	14404.2	2717.57	8028.58	4313.21	5452.6	3839.48	5570.64	11772.9	5918.6
2823	Com_162_pos	173474	165145	230184	114817	100632	131863	181511	169151	136381	106779	90497.1	143889	131590	131637	158649	98650.1	139325	107093	97996.4	158221	117075	118636	124395	159069	440693	163533	172517	158369	369815	97499.4	166824	109235	119508	132522	180840	109006	122829	170829	167086	128540	172001	108063	246348	209057	246885	139135	173310	121886
26	Com_1050_neg	217229	130659	200514	190381	215735	166500	167434	159377	150393	157278	192345	176424	175341	165192	162660	162211	194084	177791	126810	94520.6	164978	172793	138762	160017	98045.6	164283	85007.4	153379	151595	206491	348655	321871	330904	232574	306238	342266	362282	273945	215306	340454	206925	290420	171756	253185	369949	495471	368456	294560
5270	Com_7429_pos	8944.1	9746.32	16958.7	13317.8	8877.1	8476.89	33765.4	11691.4	7430.26	10056.9	18926.9	7656.98	5824.6	8088.04	10913.7	7527.17	6826.66	12190.3	5748.97	6026.52	8862.77	7837.54	12195.6	7201.22	12265.7	7729.26	6787.34	7785.96	10168.2	9707.1	10891.2	8853.69	9395.89	7044.77	10049.9	8205.08	8207.51	7766.53	9997.63	9386.23	10216.9	8729.71	8107.35	10519	10651.8	9107.13	11438.8	10161.6
3290	Com_2728_pos	255904	31155.1	298946	28787.3	57770.3	281015	348997	284673	100933	246686	252775	459641	139235	85246	452411	108286	424368	200648	115863	99043	254059	432591	25227	213255	18192.3	27423.6	374467	1.00724e+06	24700.7	28640.3	248785	134316	35291.9	109703	38708.8	2.01337e+06	35856.4	24604.7	95206.5	27827.6	277675	348504	29962.2	888193	2.1036e+06	39817.9	43255.3	37838.3
1593	Com_426_neg	16851.6	2839.79	2574.7	11515.5	18851.8	3055.98	5429.57	6514.6	5066.19	35044.4	7953.09	10024.9	9935.09	8706.82	5876.38	3674.48	3754.12	4625.5	1935.9	7974.79	2922.05	2765.76	4089.65	1805.78	1411.74	2846.02	15494.2	6371.67	2085.17	2568.23	18796.3	9518.03	17111.2	25265.2	13327.3	20274.3	19262.7	33858.7	13201.9	42294.7	8188.95	66616.2	13797.2	62478.4	14728.3	4133.71	26018.9	12700.9
4724	Com_6034_pos	18869.9	3229.59	3075.88	4448.81	4057.85	5147.79	4560.21	3852.32	5012.75	3497.56	10235.8	4272.09	85592.8	11568.7	5164.48	6992.45	4805.7	5035.68	3705.35	3362.85	5357.81	5246.48	3837.12	4539.35	2799.55	4062.65	3573.68	3803.13	4239.2	3915.25	6156.43	4792.96	4823.55	3799.38	7733.12	4534.07	5219.32	4618.47	6755.8	4718.11	5537.36	6103.71	4093.12	7377.22	6244.34	5672.98	7260.49	4752.07
3065	Com_2206_pos	483581	292807	1.35119e+06	1.11362e+06	2.00603e+06	1.59797e+06	365086	566036	1.35382e+06	3.02496e+06	1.93957e+06	767727	1.40667e+06	576957	1.30629e+06	875447	2.76224e+06	1.5595e+06	164992	1.63209e+06	5.4258e+06	408816	533539	301821	159756	281202	1.62734e+06	748550	529333	874840	1.983e+06	8.00332e+06	2.16725e+06	2.62863e+06	4.57585e+06	3.21821e+06	2.78777e+06	3.31948e+06	2.08369e+06	3.44366e+06	867825	2.84796e+06	949192	3.64045e+06	3.38416e+06	2.75156e+06	3.39428e+06	2.99814e+06
4807	Com_6279_pos	72515.7	47176.3	40230.6	31676.5	65889.6	52226.6	120891	61546.8	79232	33132.7	60971.8	220722	47597.7	60250.4	57001.1	59901.6	68145.7	91248.7	53469.9	88609.9	47700.1	42149.3	174479	92544.3	18413.8	92680.4	84589.5	53733.5	13091.1	20405.2	99358.6	30059.1	73033.4	71497.3	72875.6	38170.9	27102.3	77211.9	135584	38840.3	17112.1	59317.9	63663.2	93924.4	100142	48639	107303	94569
87	Com_1138_neg	9363.89	4627.69	6708.84	15159.5	12948.8	8740.97	6285.93	1944.63	15674.9	11991.4	8243.5	9332.91	6727.5	7377.31	9099.57	11089.9	11661.9	7129	6987.51	7136.05	14372.6	11820.5	5785.07	5515.23	2603.49	6462.84	9732.87	15275.3	9304.83	11069.7	14738.4	201536	65494.8	16873.6	8664.05	6910.11	15901.7	20015.2	13695.2	3851.6	12434	14839.1	11197.5	17518.4	7423.18	4895.71	29450.5	10385
4881	Com_640_pos	24639.1	14042.8	36981.8	24021.3	15810.2	10642.4	14991.7	21345	22762.1	72648.7	19326.5	32522.9	98892.1	27608.6	17981.9	14541.3	24225.8	18738.3	28648.2	226460	29841.6	29263.5	32605.3	34514.5	61024.8	120105	56935.3	18776.1	15609.5	14243.1	29334.3	56194	67855.8	65048.8	259215	54489.5	69156.7	54936	47534.9	155604	46365.1	218174	28685.2	74331.2	107219	255601	324830	103027
902	Com_2398_neg	80939.7	181579	63311.2	69595.6	76424.6	98928.7	91352.6	66488.5	58259	75740	109268	76023.7	89738.9	108226	81692.1	161308	95507.6	52257.6	188506	46024.5	78141	83569.4	107570	68608.7	372173	378995	80642.9	100181	74142.5	50200.5	163364	78110.7	130153	106962	114862	100595	113497	147171	142240	132912	104317	134225	163255	96363.4	139781	139558	117293	72785.8
4281	Com_4983_pos	6437.88	4241.58	3483.91	10494.7	8697.95	3394.61	3361.41	3187.97	5078.58	3716.42	4203.29	7136.73	3000.35	3214.38	3656.13	4335.83	5208.19	5401.14	2950.94	4839.94	5444.32	3469.33	6358.18	4304.45	2860.54	4450.49	3911.12	3637.51	7092.31	10069.4	6806.83	3491.1	5757.35	3671.86	6182.02	4997.58	4305.16	5549.47	5515.61	4535.27	6407.69	6214	5550.91	8736.06	5227.87	5307.95	6944.58	7599.23
2949	Com_1929_pos	22777.9	18367.3	33757.5	21832.3	18329.6	18393.5	18315	17586.1	22314.3	17730	15947.2	21443.4	21123.6	22158.5	16111.8	20562.5	18227.4	22767.2	21822	14190.8	21663	24207.3	19661.5	21093	22713.4	21039.3	16943.2	18323.1	19639.2	17437.4	19054.4	30905.5	61642.7	33338.6	64054.5	45703.9	59905.5	17203.5	34784.2	133701	23012.9	79842.3	27679.3	145497	85402.9	61622.7	112159	64718.7
559	Com_1866_neg	9128.78	8835.35	80358.9	24484	16310	17502.6	9950.93	7645.99	9146.77	28714.3	20083.4	20345.6	17464.1	7573.86	19922.3	8162.28	22942.6	30645.4	6153.27	12116.7	28452	8277.63	12802.4	7690.71	243409	8986.29	54194.4	9927.51	41064	18610.8	172400	84660.4	11264.5	45549.7	26619.3	50308.6	30145.4	237603	158123	42295.1	81069	136670	53463.3	45243.2	241590	17659.6	22071.9	22529.3
5716	Com_8614_pos	14521.3	45280.7	19624	27977.5	24517.2	17144.3	20152	25667	20374.1	61857.7	26361.3	12108.1	35735.6	25090.5	24590.7	31683.8	9981.97	21681.2	50820.3	85371.7	40832.6	32064.5	22857.7	25985	20707	49224.2	42316.2	29644.9	25262.2	12249.1	60583.8	50709.2	75878.6	71101.1	85830.4	18478.9	44249	45909.1	40069.9	122572	148455	271888	73950.8	91352.8	97928.1	106564	215886	48303.3
4431	Com_5317_pos	14674.8	5326.94	5761.9	5807.55	5707.28	6496.09	6874.86	6315.32	7809.84	6542.75	7231.42	6903.99	6793.92	17153.9	8342.13	6063.5	7020.8	7631.54	4514.06	4719.88	9.75316e+06	14837.3	6807.84	6857.93	5245.44	7974.95	8239.44	7490.4	6717.93	6098.87	9249.97	7758.83	9596.94	6612.41	14587.2	9092.43	6947.61	10621.3	14493.3	10938.5	9510.4	10816.4	10167.9	17464.3	13558.2	10238.8	16922.7	11238.4
4072	Com_4533_pos	21025.5	3172.38	6355.92	7917.42	3129.87	5464.69	6091.37	6610.89	14264.4	7402.98	8948.53	11375.7	21121.4	12481.2	4695.65	4375.91	12326.1	24100.4	4933.17	8168.49	12235.2	4365.25	13053.8	4182.6	26601	9539.27	4237.89	4852.21	9260.54	9192.32	42692.1	30811.2	13818.3	12447.1	6129.11	28262.6	39402.8	7275.14	19514.2	32961.4	40056.1	36726	19729.5	3521.68	2465.24	45219.6	10286.6	34169.9
5584	Com_8242_pos	30465	16194.5	18981.6	15772.4	14558	13656.8	17824.1	15516.9	17814.6	150248	17066.5	16522.3	14875.6	41562.9	19141.1	14281.1	16546	18039.6	23549.6	48122.8	20113.7	53091.2	18732.5	16000.1	12345	118332	22597.4	21105.6	19106.2	15454	20849.6	17922.3	24997.3	16753	32178.5	20753.3	23493.7	22559.7	30668.7	22300.2	20979.2	24880.2	22553.3	39183.4	27527	26345.2	41696.9	24957.7
5676	Com_8520_pos	63925.5	102082	95013.3	127532	72496.9	66339.5	49050	42179	51802.4	163959	110779	53848.1	43647.3	48410.4	50595	56387.8	50866.5	57737.1	61265.8	78769.5	113140	63090.1	61348.3	78645.6	49454.1	133741	82155.6	50129.6	196514	121043	119006	102959	292411	182832	149971	150596	166479	150510	88719.4	258477	208762	347152	151564	189528	178623	165257	166498	638214
3276	Com_26_pos	24592.5	10821.4	10654	13947.3	12378.9	10508.4	11730.9	9770.93	13834.9	56638.7	11839.7	12533.7	11982.2	41268.6	12417.2	11412.3	13814.8	11974.1	9564.29	291438	519899	13378.1	13325.3	10805.5	19865	12809.3	18350.6	12834	14030.5	13147.1	15763.3	18651	17360.6	11386.2	20645.2	14926.3	13562.8	18974.4	26962.1	19167.6	30247.4	15724.9	15031.6	26406.5	21582.9	17117.7	24218.5	15737.1
366	Com_157_neg	200511	57136.4	64420.1	155805	186782	151939	137763	148536	9436.79	113149	113167	169013	257533	116587	393532	69223.8	467062	158200	40089.2	8588.23	92668.1	39316.3	99791.2	134770	46302.5	102461	9217.66	128900	41149.2	70946.5	252804	287975	292901	375801	434714	396633	530017	104276	133198	291337	87172.3	565612	116951	296632	386954	602759	472604	285735
1631	Com_433_neg	71867.2	27081.7	40568.5	50043	61763.5	40412.9	58768.3	75517.1	56385.7	31575	133809	106193	139260	59867.9	81234.5	44879.1	69840.4	58833.8	25134.5	67777.9	32675.6	70090.7	52117.3	79336.2	17689.8	60047.5	123372	71803.1	14233.6	33943.1	285715	272760	254477	365939	418412	310248	429030	226811	313721	510381	84266.6	615278	117021	236730	196692	751965	335896	286336
669	Com_2038_neg	19993.3	20076.2	193872	43941.2	170778	20730.4	59879.4	52566.9	28812.6	79036.7	33919.4	79451.1	56074.9	38224.3	22552	6824.66	44780	56994	19294.2	59493.2	54543.6	280646	109660	120628	92171.7	146090	14896.3	9367.16	26839.1	150656	36784.3	220059	717187	148703	54697.2	14290.6	43902.7	480590	1.2042e+06	181357	21872.8	116529	708219	32480	19325.2	9559.62	42896.6	189906
5601	Com_82_pos	134538	177826	88230.9	228644	103761	103511	107857	129678	139810	132941	109052	168997	72725.7	87982.3	101792	83702.9	87341	121251	107804	67043	89730.1	98212.4	149331	81317	307693	105328	116831	88988.8	591089	254729	142129	81139	86821.8	107129	127823	83725.1	52738.4	162554	173423	157952	428323	107520	95421.7	162894	318085	104123	182343	142703
4541	Com_558_pos	5957.96	1517.97	2234.9	1800.22	1639.04	8113.21	7064.07	12639.7	4855.54	8242.05	7684.48	10146.9	5096.83	14548.1	9291.19	4973.35	3864.18	10093.5	1599.78	5352.19	10113.6	11909.8	8593.35	1484.5	5107.21	5991.79	5662.64	2613.34	1592.86	6329.79	18651.6	15606.2	24389.7	3000.18	42959.7	13985.2	12507.9	11733.7	19733.8	5778.61	14172.3	25501.2	11840.4	28555.2	3540.22	12022.4	23577.5	11533
4133	Com_4677_pos	27916.5	42203.5	25359.2	29407.3	35116.6	35684.1	29645.7	53666.7	44788.5	94532	37042.6	60604.7	30218.9	146579	67404.3	39473.9	166733	39264.8	32785.5	46345.2	33115.1	22494.4	32406.4	112795	23840	34304.7	42033.3	36450.5	35445.8	34359.9	17745.9	39615.8	47645.7	33855.4	46076.5	31758.3	61947	20789.4	30693.7	48342.1	55226.4	47864.5	48877.1	65168.3	56127.1	46295.2	56823.2	36268.9
4219	Com_4873_pos	14542.2	13331.3	3.26544e+06	13587.8	15882.6	2.82183e+06	15113.8	11033.2	14341.2	111562	16195.2	13696.8	21328.7	21873.4	16607.2	17542.8	12859	12062.3	17004.6	4.14564e+06	22223.1	33956.2	12795.6	12457.5	11898.7	21783.9	11354.4	133926	31867.1	12024.9	18612.8	10774.3	11895.2	12121.9	13604.5	11638	11079.4	13452.7	19750.2	13600	14095.2	13919.2	12209	27143.7	14458.1	12023.5	38822.8	15772.4
2491	Com_12190_pos	14763.1	32959.8	31926.8	79819.5	40147.6	20502.4	14744.2	13239.8	24320	21959.6	26730	46521.5	7613.5	24738	19206.9	26303.1	29364	23767.4	13023.2	29840.9	23527.3	12017	37688.2	20735.9	8483.68	30314.9	28036.4	18990.4	67222.8	69237.7	34703.2	9729.42	21208.5	22435.9	12815.7	15002.5	10000.8	43128	35351.3	32407.2	97519.2	27266.2	21507.1	21354.1	21442.3	10396.4	34802.9	30388.7
623	Com_1970_neg	25757	16940.5	18776.4	61337.1	18896.3	19912.4	31490.5	22847.8	37773.7	51411.6	28942.1	30312.4	29331.6	35305.7	28170.4	46456.4	25332.9	22537.6	29948.4	21937.4	47416.3	23475.3	14836.8	35489.7	22284.9	22041.2	23388.5	20514.8	44129.7	64392.6	22902.8	28108.7	50878.3	19927	27676	22365.3	28435.3	19816.4	23071.9	16745.1	53038.6	22354.2	30123.1	19884.5	17961.6	27076.7	24900.5	23383
4981	Com_6644_pos	42627.8	16885.7	13838.5	61221.6	55401.2	39408.4	45266.6	52590.2	12969.3	28110.2	27424.3	54464.4	36211.4	33019.2	79811.4	15541.5	121274	38680.9	9296.83	8099.04	22278.4	11075	33146.2	40279	11038.9	39285.4	8551.79	33578.9	21516.1	32342.8	63213.8	39609.6	65335	99892.4	122071	110028	134526	26526.2	42275.7	122080	25831.8	142326	35391	82445.4	130692	118593	164765	92842.9
1375	Com_3176_neg	23421.3	13289.4	24519.1	18854.1	21983.5	19033.5	24906.3	12227.1	33844.1	14340	24391.1	14737.2	24083.5	13155.5	19556.6	20858.4	23060.4	14610.5	17935.6	23389.2	19919.2	21349.1	17842	13171.1	182038	18977.3	36313.4	21574.6	36009.3	17442.6	26527.6	22576.6	20794	16215.8	11586.6	13586.6	19942.6	23478.9	22465.3	20094.3	38642.5	22217.3	21827.4	14756.7	21972.7	23108.5	24067.4	12047.1
5155	Com_7059_pos	5468.13	16370.7	5402.5	7175.84	6560.78	4894.19	6692.92	6782.83	10636.9	3642.52	4743.14	5802.23	3915.78	14364.9	4034.24	7266.37	4736.6	6597.16	5461.39	4573.25	6081.74	5421.17	8241.85	6007.58	16865.3	7091.54	4817.79	3616.56	9657.35	4690.42	7272.76	3881.92	6843.25	5548.56	4374.22	7844.99	2939.76	6809.07	8210.35	6724.13	10653	5822.61	5399.45	5096.96	7020.29	4658.77	6871.55	3999.95
1332	Com_30_neg	57866.6	26292.9	258730	82133.4	209547	153409	35631	70204.4	102923	111958	198994	84844.2	175364	82260.6	123575	67366.5	142927	253119	48771.2	88885	270543	99403.8	22880.7	39452.5	22875.9	78651.6	111660	76042.4	31312.7	51651.6	148538	453710	242252	391097	316605	487651	420100	278407	187848	529108	46337.6	490237	56732.5	134593	71038.4	384382	300782	246643
1412	Com_3252_neg	1787.95	1250.24	1731.49	2002.56	6103.44	1544.05	2456.84	1220.1	1641.75	1376.98	1688.21	1496.05	1422.56	1388.73	1689.54	2109.28	1924.58	1720.07	1391.08	1127.15	1991.55	1988.27	1086.34	1370.94	1399.48	1242.5	1311.61	2626.73	1211.48	1762.43	43523.6	2203.85	1870.99	2756.55	1706.2	2254.27	18094.7	2471.16	7739.62	1536.37	1732.71	2348.61	4389.17	2438.49	1983.23	4555.56	5828.78	1972.3
991	Com_2534_neg	35649.1	27876	212546	144932	237698	126735	44650.9	56629.8	146619	362105	225613	83942.2	176522	56562.5	161148	114781	365463	418191	21315.2	218063	618257	83490.3	44149	19549.9	16085.6	24429.9	277294	96040.5	40734.2	99216.7	216349	870050	301861	695613	131188	450804	482860	485253	271555	473363	71630.3	293946	87756.2	464089	325742	942993	202058	395925
3318	Com_2791_pos	44321	14510.2	87730.5	190049	68862.6	19409.9	41689.6	85440.1	14665.5	51772.3	85983.5	14402.1	54908.6	49895.8	73559.3	14090.7	90802.8	73378.7	21284.2	43317.1	10951.4	98022.9	48901.8	52552.7	15359	92927.6	29450.1	20262.7	11605.3	55159	527597	96034.8	78110.2	10102.1	97784.5	12645.7	165480	388913	15686.6	168932	86512	182351	109525	362180	272404	236939	348930	11705.6
4058	Com_4488_pos	12902.3	49305.1	19327.5	63944.7	27523.2	10998.5	15161.3	25620.5	49012.1	47363.6	21696.1	37888.6	17532.6	13924.6	15941.4	10411	23564.1	17299.3	27310.3	6874.02	9638.16	14866.3	32213	32501.1	22829.9	25291.2	10627.7	16812.3	143394	60297.6	18059.6	8106.09	5339.99	4853.7	27214.6	11695.2	11984	13392.4	19442.3	36205.2	35479.3	16561.4	11084.7	20443.8	23392	13254.7	22838.8	37558.6
4356	Com_5157_pos	4861.44	5821.39	33797.6	5278.83	4162.66	23196.7	12666	4073.42	6894.64	3589.79	3960.4	3314.48	2728.5	3910.05	4027.59	4562.12	4673.95	3532.83	2833.23	3899.27	3957.72	4210.43	5877.26	3734.97	3039.92	3898.22	3474.49	4324.57	4602.9	4723.37	4023.68	3632	4140.62	3231.95	4170.17	5166.6	3874.32	3722.34	4993.98	7062.55	4590.38	3831.5	6732.56	5461.43	4580.79	5054.43	6640.23	5542.07
683	Com_205_neg	1920.1	1814.18	1690.74	3167.23	8873.46	1499.76	1394.35	1324.87	1555.77	1607.14	2915.36	1482.76	1363.98	2817.86	1636.89	1973.78	1871.34	1598.03	1298.97	1266.41	1924.49	1820.83	1555.42	1329.75	3209.13	1259.38	2437.92	1532.83	1233.41	1709.42	8239.03	5557.59	2647.72	14158	4330.89	4535.55	5448.21	5999.21	5319.57	5718.15	1549.39	5237.1	3008.23	17651.9	5121.53	2407.3	4142.86	5803.7
3844	Com_4036_pos	36958.2	16753.7	17026	19266.4	17869.9	16567.6	23957.3	18824.1	21611.6	18783.4	20704	20043.8	18256.9	5.72923e+06	22839	20834.1	20072.6	21884.5	13676.4	13602.6	25114.3	22779.2	19128.5	21899.8	14976.1	23441.3	46805.1	21831.4	57122.6	18747.8	25322.8	21772.1	31234.4	18416.9	39037	25176.6	20373.2	27578.4	37205.3	27370.6	27954.5	30183	57039.4	47534.8	35479.5	27770.6	50584.1	30277.1
2407	Com_11967_pos	2632.08	1791.01	1064.72	809.06	3440.65	574.763	601.771	703.707	721.877	651.697	543.141	1406.51	462.124	1285.81	539.467	2080.43	891.35	1600.9	558.253	442.793	953.815	635.785	2648.59	608.156	615.533	767.612	532.83	642.731	716.789	660.028	1640.5	735.134	833.344	870.178	1594.29	804.113	681.364	3230.4	887.721	1543.05	1047.66	1055.1	2316.58	1188.3	1864.41	858.815	1154.99	867.866
974	Com_2501_neg	17280.1	12311.7	4711.4	5551.1	4701.09	32452.6	45620.7	20673.5	5247.93	4681.13	82771.4	4376.82	92846.7	17569.7	183791	7094.4	40989	19402.2	4242.85	3678.36	21881.4	6802.91	3353.31	3976.75	2777.65	39877	3728.37	14847	11846.4	4680.88	50868.1	6503.69	5741.42	15831.7	179552	56201.3	6823.79	3876.3	231403	4421.81	4779.31	161887	4740.94	54451.2	125052	10097.2	8819.3	5139.98
5444	Com_7909_pos	10612.9	11153.9	13585.3	10210.4	7221.79	7865.91	7341.51	8884.6	9225.06	18676.2	11165.9	12380.3	6873.47	11447.7	7140.88	10755.3	6438.52	8603.43	10664.5	26113.4	11393.2	10349.9	14854	14150.5	26434.6	26936.7	17114	13602.9	16381.2	7120.81	25459.3	32433.2	42569.3	53466.1	42446.5	21260.8	44285.5	21532.6	34650	38467.9	10739.8	27632.5	26049.8	55098.7	27916.1	32183.9	75787.7	37639.4
4809	Com_6280_pos	10128.1	6083.19	6442.11	8316.19	9073.93	5530.17	6521.19	5799.81	6534.22	6956.88	5446.63	6255.8	4341.31	6851.51	6421.62	6248.91	5939.8	6206.29	4881.2	5298.48	277174	7493.46	5830.31	5900.94	5531.53	8073.6	5618.58	7878.21	8173.6	7800.03	8583.6	6706.98	9167.58	5938.65	10322	8382.28	8184.97	8149.21	9269.57	7335.72	9372.97	8220.22	8631.14	11692.8	9964.89	8512.82	12258	8536.48
4840	Com_6342_pos	34190.1	41830.4	176396	53646.8	32864.9	36637.1	41386.7	49554.7	55535.7	364308	23733.1	103824	144067	50519.2	65572	41853.9	44451	46546.1	25071.8	285764	119116	31647.5	62314.6	41114.8	44886.3	136350	231652	70956.9	94627	18193.7	105279	190095	224201	299595	176025	188960	172710	136540	373389	79812.5	132056	214965	176357	304845	224746	138634	544204	95493.9
79	Com_112_neg	6.21878e+06	5.32584e+06	3.72384e+06	1.3867e+06	6.68035e+06	5.86102e+06	6.17895e+06	6.47164e+06	1.35493e+07	1.94566e+07	8.157e+06	9.64377e+06	5.00531e+06	4.73639e+06	6.5303e+06	5.82933e+06	7.96666e+06	8.8801e+06	4.45419e+06	1.05543e+07	2.02017e+07	5.85548e+06	5.67786e+06	4.93523e+06	1.93021e+07	8.89631e+06	7.50044e+06	7.53615e+06	893586	1.51145e+06	9.89663e+06	2.24427e+07	1.38204e+07	1.72898e+07	2.42417e+07	2.21426e+07	2.42748e+07	1.53787e+07	1.38981e+07	1.64421e+07	1.88782e+06	2.67026e+07	1.49636e+07	2.61517e+07	1.60687e+07	3.36779e+07	1.8253e+07	2.24174e+07
2295	Com_11720_pos	9986.16	9037.85	9966.5	9522.76	11311.9	6968.51	9475.44	7220.37	9807.87	8966.83	8426.76	9367.18	14855	26355.6	11119.7	12206.7	8924.93	8469.69	11197.4	8761.23	10213.2	8407.76	8927.36	8062.75	8121.95	15649.8	7533.44	8245.24	9039.23	8496.89	11842.9	7673.66	8374.53	7959.79	9675.45	8288.79	7601.93	9291.73	13745.7	9573	9475.75	9320.58	8372.02	13483.2	10040.4	8318.06	16082.1	9936.78
1667	Com_439_neg	3608.8	2647.58	28533.5	22064.7	23793.6	2851.41	3540.55	3209.64	2185.26	7704.59	5821.06	3258.15	3644.64	16248.1	21520.4	2994.99	7277.1	14442.6	3411.37	5448.44	3274.97	35869.4	2529.43	15137	17200.1	10267.5	7852.94	4196.76	2390.65	28477.5	58338	21390.8	10973.2	5197.84	37383.4	24519.2	21135.3	9964.81	3149.63	34369.9	13626.6	16540.4	12385.9	32147.5	51754.5	181710	70238.4	4552.83
3915	Com_4171_pos	29692.6	43852.1	24396.3	12998	13689.1	6576.3	29224.6	68134.9	22441.8	12823.2	11358.2	40618.2	21059.8	22133.4	14151.5	18343.9	9604.59	18110.6	149294	6434.72	20547.9	53395.5	84412.1	45816.8	15553.6	125201	11342.5	41638.9	5990.1	5813.72	36677.5	7597.36	18231.8	29515.6	22131.2	25453.8	19013.4	39374.8	53034.8	31330.5	7377.89	15474.5	65971.2	48518.7	87986.3	35615.3	61408.2	48802.6
5102	Com_6930_pos	6119.58	2095.27	2471.04	3799.37	3409.8	4110.66	4573.44	2223.82	2817.12	2464.2	2787.05	2626.68	15519.7	4914.7	4999.19	9868.66	3347.05	2906.98	1706.12	2307.29	3705.39	4266.54	2339.06	2291.2	2266.89	2757.03	2632.51	2151.06	2747.6	2710.27	3557.68	2575.3	3043.03	3042.61	4214.39	3294.68	2983.62	2701.73	3265.93	3062.54	5539.15	3913.36	4830.38	4095.92	4230.01	3499.69	8020.49	4460.04
2659	Com_1260_pos	94312.2	183718	139672	35907.4	105287	119988	110814	184129	91667.8	148324	96633.8	145451	202870	89846.8	129730	155930	102381	93298.7	178539	152679	104515	75262.4	135073	110796	83051.5	186707	129137	110061	23350.9	24081.1	92365.9	110872	60674.6	139201	172053	109803	71675.4	101360	172877	131672	22690.7	151706	127904	164880	188235	72565.3	180513	114679
33	Com_105_neg	2.2938e+06	279332	1.75467e+06	28996.8	1.03682e+06	1.51115e+06	783473	1.02994e+06	453498	300126	2.37025e+06	1.04581e+06	2.84179e+06	1.29268e+06	848321	802013	1.00992e+06	2.56983e+06	473700	475428	810772	449255	1.09971e+06	1.2252e+06	18722.1	1.58334e+06	650737	539354	34472.3	117901	3.54959e+06	6.73244e+06	1.6414e+06	4.96059e+06	768271	4.3681e+06	4.61407e+06	1.33148e+06	1.55256e+06	2.93971e+06	25617	1.46703e+06	269289	1.01066e+06	1.40099e+06	4.54774e+06	4.93648e+06	3.01664e+06
4255	Com_4937_pos	9846.59	4427.81	16512.7	18380.4	13726.3	4459.31	7711.95	19423.5	10702	9592.8	11566.9	7442.38	10059	5981.02	9225.55	5896.76	13242	13695.9	5536.1	5056.33	5284.84	8523.87	3792.86	7072.62	10993.3	5886.49	7404.48	9188.48	33917.6	27058.7	10889	15200.6	4897.54	17784.2	46483	34897.4	21254.8	22361.9	28423.8	51364.5	26810	26208.1	14156.6	23751.7	20771.1	35619.3	68843.7	57858.7
2935	Com_18_pos	2.55042e+06	1.31975e+07	6.1715e+06	3.52874e+06	4.45311e+06	5.32786e+06	7.2904e+06	9.18554e+06	1.15485e+07	2.71497e+06	9.4118e+06	8.09566e+06	3.28705e+06	6.1868e+06	3.00453e+06	5.21534e+06	2.91116e+06	5.67268e+06	7.32757e+06	4.35008e+06	2.78466e+06	3.76036e+06	7.34002e+06	7.13872e+06	7.31627e+07	7.79121e+06	3.98749e+06	7.08316e+06	1.03728e+07	5.13682e+06	9.52301e+06	734009	5.06987e+06	4.48305e+06	732648	1.91563e+06	1.37563e+06	3.42301e+06	5.378e+06	6.35771e+06	1.08653e+07	4.22642e+06	7.46934e+06	1.3894e+06	9.25202e+06	1.86345e+06	6.07393e+06	2.71123e+06
1238	Com_2951_neg	47500.8	34196	59675.8	67319.7	110019	156962	45432.1	50183.9	49482.6	115153	180489	60918.4	125885	82577.5	117822	113617	176761	145091	39159	71503.8	239642	83627.3	29557.7	35347.2	29551.5	70033.1	117964	52574.3	57138.7	58794.6	51807.3	194627	273125	102960	60373.4	87064	147170	88227.7	52604.7	81056.7	61229.9	75244.4	51612.2	60377.7	52732.2	75598.4	71468.6	94695
2796	Com_1533_pos	40365.3	66815.7	46074.8	23920.1	70084	42356.4	59842.7	124560	109910	186320	51978.9	95142.3	161823	54323.8	85646.5	31897.3	40384.9	62505.9	19113.8	101171	87440.7	44747.7	56263.7	73768.6	28941.5	101233	79917.6	55132.9	22097.6	26088.8	73678.6	198583	134942	128998	138956	154249	188928	160343	85431.9	290823	37942.2	477792	65624.2	464112	296528	286841	203751	233186
3724	Com_3751_pos	8245.04	7005.87	6538.93	7493.03	7880.06	5444.74	7436.3	5637.17	6974.89	6650.35	6987.42	6832.34	9863.67	28362.7	8418.78	8495.6	7323.1	6466.25	8982.05	6104.35	7853.77	5943.3	6510.03	6246.56	5961.42	81097.8	7026.96	6102.85	7714.65	6969.48	9928.27	6232.4	7692.64	6211.08	8783.08	6894.57	5903.45	6819.22	9661.84	6891.8	7478.84	8007.99	9272.82	10855	7750.49	7045.87	12767.6	7651.05
4330	Com_5096_pos	5391.14	4551.67	5662.03	6247.51	42730.2	8314.6	3554.99	4873.11	9093.44	4486.61	5018.67	57525.9	4478.81	8857.66	3901.12	4632.15	18158.7	15239.8	4116.63	5594.72	6002.52	4812.1	43806.2	4302.49	5007.52	5529.48	3433.14	4479.65	9286.37	7086.63	9376.04	5079.28	5626.5	15970.9	28214.1	12481.8	4860.87	8608.4	141728	8692.05	12985.5	13487	36346.1	11499.7	11546.8	20736.1	46503.1	18368.9
3622	Com_3501_pos	1.77824e+08	9.98497e+07	1.60153e+08	1.39959e+08	1.79489e+08	1.51651e+08	1.4538e+08	2.29377e+08	1.16513e+08	1.04574e+08	1.32643e+08	2.36042e+08	1.73854e+08	2.24251e+08	1.21758e+08	1.18733e+08	1.22033e+08	1.81897e+08	1.82434e+08	6.55975e+07	8.19307e+07	2.28353e+08	2.01007e+08	2.13797e+08	5.02193e+06	2.66151e+08	1.04469e+08	1.48287e+08	1.70869e+08	1.1784e+08	1.1127e+08	8.11148e+07	1.72439e+08	1.49294e+08	1.69085e+08	1.41721e+08	1.60787e+08	2.28176e+08	2.54967e+08	2.5188e+08	6.66005e+07	1.95507e+08	1.93316e+08	1.07847e+08	2.4485e+08	6.05661e+07	2.26352e+08	1.93552e+08
4061	Com_44_pos	299470	349581	140348	69843.2	184198	88924.5	85490.8	186542	316859	31943.3	189098	102701	43508	91416.3	134367	147449	57001.2	81408.8	117037	51272.4	17948.4	120056	195162	199534	10300	141255	129106	221520	93129.5	78734.6	476487	12177.7	73740.3	37701.6	67027.8	572513	56458.8	32564.2	1.18436e+06	1.17518e+06	26352.9	65044.6	37689.6	285698	73294.1	358405	1.94548e+06	145019
5148	Com_7046_pos	8382.52	7618.65	11670	9727.14	7963.23	7249.98	7384.03	8066.73	7011.65	22711	6476	7372.13	8320.66	7051.09	6117.74	7045.94	7005.39	6996.4	7642.65	6437.21	7561.86	8655.18	7390.57	7635.95	7868.75	7148.1	6472.88	7044.58	8644.23	8282.16	8522.4	6609.41	8648.58	7305.58	7932.55	8144.64	7294.28	7014.89	9033.6	8273.56	9495.13	8045.53	8494.46	10007.4	10189.4	13571.8	12605.7	9424.38
4654	Com_5864_pos	6416.32	7010.55	6725.67	6464.84	9736.71	5555.64	5964.29	9112.87	13232.2	21059.4	4429.6	6537.58	4325.15	5496.05	19466.6	4476.94	9232.65	7770.72	4275.44	4539.37	9950.35	6227.69	5835.63	5561.67	41680.7	5880.4	3983.19	7372.09	6973.77	7114.67	8597.01	12509	11257.7	17160.4	54302.4	8518.42	9849.72	10571.8	8700.63	14523.7	32511.6	19454	49152.6	135420	29235.7	24323.5	37200.1	10165.9
1501	Com_399_neg	590473	487847	351137	40469	640128	657529	779233	537425	791550	436222	693357	644787	717519	731513	541753	1.05502e+06	832300	703049	686279	398786	739034	618282	393447	590102	255194	626209	349585	503754	28752.9	41955.2	545055	886402	768539	459112	510358	553869	792904	397178	373028	449261	34557.5	458582	435952	374271	512544	547109	721971	500628
5504	Com_8033_pos	4240.85	876.677	1726.47	1212.61	1124.09	789.119	875.159	1430.84	889.79	1037.84	2335.33	1023.81	646.59	5196.97	1187.75	989	879.819	2948.37	728.186	1262.09	1299.1	2192.5	803.205	1013.17	749.951	2293.56	1737.82	1175.29	1090.05	1151.59	5911.19	3233.28	9345.75	1496.03	5229.47	2489.83	1347.32	4664.44	10515.5	3402.07	2808.52	3489.79	5426.15	4401.74	6680.99	3037.92	5111.87	1199.59
4401	Com_525_pos	4370.5	3431.1	4858.65	8085.8	6271.65	3846.34	7046.9	8027.26	3346.3	8897.78	8019.08	6046.94	8169.51	3209.61	2945.24	4090.05	3151.33	3725.94	4591.05	4293.06	12904.2	4457.65	3407.28	3555.77	21628.4	3540.26	6605.75	5633.26	7720.28	5315.06	14549.2	23815.6	9741.26	9948.24	50463.8	5147.6	6348.61	8708.47	10530.1	11107.3	9971.5	54906.1	6138.15	10753.1	13945.7	17592.7	41095.6	8641.18
1366	Com_3159_neg	1.59758e+06	3.27466e+06	2.80321e+06	7.85923e+06	2.38841e+06	2.30222e+06	2.20262e+06	2.25335e+06	5.04975e+06	6.4471e+06	2.31911e+06	3.48773e+06	2.89047e+06	1.94826e+06	3.6699e+06	1.94532e+06	3.42262e+06	3.11843e+06	2.79994e+06	977156	2.15587e+06	2.48947e+06	819627	2.95796e+06	2.27054e+06	1.74281e+06	1.49438e+06	2.63847e+06	4.02319e+06	6.22286e+06	1.79842e+06	1.49605e+06	1.09125e+06	647698	2.68983e+06	1.64682e+06	1.97861e+06	1.38635e+06	2.29775e+06	2.7143e+06	4.73434e+06	1.85146e+06	961046	2.19519e+06	1.70274e+06	2.91238e+06	2.30494e+06	2.17934e+06
1808	Com_520_neg	43864.9	120956	65889.2	34737.2	58090.8	137332	73148.3	99653.2	129556	55401	55980.2	59408.6	59610.6	59353.1	45539.6	63098.7	30342.8	53335.5	87774.7	50704.5	24040.4	61937.7	149813	81551.2	1.85768e+06	96548.1	119678	48117.5	133936	51233.3	53818	17829.3	28766	33777.1	35890.3	34107.6	17940.3	43053.9	45942.5	47077.8	87641.7	36085.7	53491	40576.7	45672.4	27706.5	64046	17542.8
426	Com_165_neg	28232.3	1461.66	24398.1	12156.6	2056.45	33673.9	28566	1706.49	67476.2	1748.04	2061.21	28609.7	78690.4	32031	2047.27	12711.4	2336.75	64842.6	1707.02	6446.73	2469.73	26276.8	1351.06	25308.5	1228.56	47062.2	1560.71	2034.13	1307.01	26682	52882.4	2587.73	136315	1791.4	2377.84	2427.09	18055.8	2599.3	2515.2	1961.15	62927.2	135591	2452.32	2269.83	2057.84	144108	252714	2208.72
5287	Com_7476_pos	20043.3	7429.19	7253.09	11653.4	9367.07	14627.9	14924.4	8574.29	10026.1	12003.4	9403.41	10227.7	49669.8	16043.9	14992.2	30562.7	13209.2	11089.1	6171.41	7109.35	16410.2	15323.8	8912.27	9083.51	8288.76	9765.54	9878.38	8622.6	10307.7	9259.05	13066.7	12422.6	11925.6	16927.5	13505.5	9800.75	10808.8	9816.7	11496.5	10675.7	10839.2	12552.4	8866.11	14774.9	13914.4	11894.4	17400.8	10690.2
2735	Com_1407_pos	35996.6	30320.6	26059.8	49139.8	40674.3	38200	38072.4	23141.1	32900.9	35168.5	42270.4	29885.6	21770.2	29275.9	30736.5	49505.7	37450.2	26940.2	26706.9	20091.7	31070.3	40335.2	31310.1	20043	32870.8	20844.9	31167.2	27075.9	38267.9	46017.2	31002.8	54207.1	54741.8	76345.5	169273	103463	84542.8	33457.1	52323.6	230490	55366	109658	46140.4	170147	72841.7	113096	69489.4	102640
1540	Com_4192_neg	36041.1	67608.7	51725.2	19745	44665	57805.7	68106.8	64507.7	185585	57805	104605	81027	37451.9	59739.1	46250	79913.6	31400.1	85982.9	51505.5	46008.9	36458.2	43560.8	67017.6	42436.5	649833	50264.8	91355.7	67563.6	43096.3	17664.2	87690.8	26618.5	100762	78639.5	35481.2	30442.3	41517.2	44447.2	56154.3	134740	77069.1	81358.4	46134.2	42954	84281.9	30596.8	66408.9	29690.1
3777	Com_3882_pos	821.439	627.018	796.605	824.962	4416.86	971.519	559.623	949.18	2537.53	602.309	1079.59	781.117	588.328	1107.78	567.929	1420.03	823.428	1662.66	913.649	1789.99	727.306	696.611	1250.8	1944.06	750.071	1834	2691.86	2198.91	699.195	721.518	1120.6	640.292	845.892	591.441	864.408	772.298	652.929	1311.08	1646.78	719.411	882.028	1597.19	735.738	919.07	882.32	824.673	1040.03	868.382
1462	Com_342_neg	21656.7	12201.8	16368.2	31865.7	27829.3	15414.4	11221.2	28321.4	3328.14	15742.6	8781.69	24853.5	22892.9	15336.9	38291.6	6600.26	75496.2	18942.4	7456.9	2848.83	9230.58	7244.48	8885.31	31290.7	12851.4	19828.3	3006.63	24202.2	13289.3	13332	26811.2	30937	35611.4	68247.4	60294.7	48159	66652.7	14263.2	22592.5	56102	8741.87	108379	19030.2	50833.2	55145.6	85261.4	75498.3	37906.9
2976	Com_198_pos	211410	46520.5	142703	321488	161133	94566.5	78321.5	99280.2	145224	131046	91638.2	201622	79048.7	107532	45450.2	52718.2	101951	117773	19778.9	316857	248824	78876.2	119187	66332.1	25311.6	80409	197605	92579.9	892951	101002	66876.1	84884.1	73979.2	81657.7	238536	62686.3	56565.7	79998.8	120833	109222	104020	130067	85582.8	169620	196053	98397.1	299362	175745
3004	Com_2067_pos	152405	153715	85336.1	70009.2	90338	42205.6	159764	129621	597152	459764	177007	243826	227524	72678.5	184729	50910.6	169658	88704.6	53231.3	64816	166286	143843	215611	225897	668245	74153.1	292076	105611	42110.5	45904.3	305152	169810	157209	307276	583276	292987	317091	335464	478263	220419	122510	376709	558891	913686	954402	583566	318795	1.22173e+06
473	Com_173_neg	8338.54	5678.74	6154.95	3246.96	5507.38	6562.04	13717.2	17278.1	3429.81	3999.13	17477	14862.4	24791.4	5483.51	4737.09	3892.76	12034.1	7232.87	3522.02	11815.4	4434.32	8422.79	12995.3	20942.2	16013.1	25022.3	13069.5	10154.8	2616.31	4507.23	25650.7	64210.6	25529.5	75744.1	7561.15	22009.3	26559.8	96245.3	56542	40737.2	3315.2	34684.5	21187.7	18861.1	33595.4	13277.3	34394.7	18375.4
3075	Com_2233_pos	166670	21786.6	53532	9113.15	55003.2	50497.7	109297	32509.9	83146.6	91358.6	38171.2	34543.6	18464	46874.8	67874.3	53417.2	104466	116394	19142.9	47637.5	85752.3	64260.1	28410.9	37987.6	36277.9	65595.4	24062.7	40493.6	8471.93	8683.04	131915	294276	263982	106571	427583	518206	180887	132296	238427	193599	10008.7	141038	190058	251144	240604	246308	351498	234507
4086	Com_4558_pos	9325.9	7990.25	7827.31	8992.25	12176.8	7721.98	8616.58	5442.46	8537.51	9598.3	6500.11	11416.3	9955.04	16361.1	5351.92	6068.03	10088.3	8214.65	5609.2	5913.86	7702.45	9362.12	66862.4	4267.69	4743.37	7655.84	9565.97	6105.81	10789.1	4635.54	12084	8167.16	13331.5	7776.66	9190.18	8726.68	9602.47	10948.1	14100.3	8643.4	13271.5	12614.4	9922.16	18237.9	7985.72	10629	8767.04	8738.79
707	Com_209_neg	10309	11565.4	11049.3	7888.21	5627.28	11679.4	9407.89	9886.9	6553.24	6223.5	6862.42	6803.68	9359.86	8173.27	7108.54	9160.18	7503.19	6678.83	11853	5681.41	6326.97	6473.46	9437.38	8137.37	19007.6	9301.38	6729.51	13447.3	107003	8915.33	11074.7	8102.02	11319.9	11006.5	9489.76	7410.89	6906.37	6926.87	6928.2	7650.66	11046.2	7406.92	9120.53	7482.59	12070.1	7027.02	9078.14	6716.72
2468	Com_12130_pos	21860.4	16684.3	16092.1	26116.7	19791.9	13669.1	22120.3	28162.5	57524.2	47283.4	11452.6	13790	50040.2	19823	16718.8	30615.7	66433.2	23561.2	9632.53	44459.4	44953.5	15473.7	9319.38	14643	24563.4	17041.2	21287	47730.6	24099.1	18440	14082.3	70850.4	102996	129742	16705.9	12328.8	37891.8	25147.5	16711	25831.9	57111.8	27162.4	13431.8	32805.4	42546.8	12353.2	103322	17025.7
5573	Com_8211_pos	7546.07	4391.13	4772.68	88993.3	6004.11	3941.13	4770.82	3948.81	5070.86	5183.33	3995.99	4660.98	3234.56	5104.83	4784.53	4655.85	5313.36	4467.67	3636.82	3947.71	5448.51	5583.12	4466.57	4390.64	4121.35	6015.36	3879.58	5869.78	5948.52	5751.46	6395.35	4997.14	6830.44	4561.35	7582.35	6245.35	6098.34	6071.69	6906.44	5409.59	6983.48	5959.01	6430.77	8711.89	7340.7	6342.61	9133.04	6244.26
2858	Com_1709_pos	291760	635283	307373	57659.5	471419	231612	429498	521857	755937	389010	284151	540337	380257	346068	347066	372664	294708	283534	706379	195302	278090	482016	663063	610283	36662.8	513307	214761	456311	52824.1	53823.9	309065	112908	225337	216445	383951	369769	181890	336636	440925	203104	55741.7	186959	544462	276728	683792	297406	332232	448608
193	Com_1306_neg	3313.98	1662.51	2362.07	2484.38	2310.74	2601.05	3077.11	1501.21	2183.5	2208.17	5355.48	5613.48	5916.45	2524.03	2294.38	2906.92	3337.18	2299.07	1938.64	2058.32	3541.78	2603.2	2154.08	4220.41	2126.02	2815.64	2562.39	3769.9	1646.18	2310.8	4309.07	2928.08	5687.15	6609.38	7760.17	3166.81	5445.75	6471.85	5307.47	2608.93	3048.05	5498.99	8018.77	4411.39	4987.94	11281.1	6234.32	4084.92
5092	Com_6905_pos	3922.56	3514.51	4791.11	3707.25	4248.1	2041.03	2232.48	3077.67	3016.84	5607.67	2160.24	2946.36	1951.83	2501.67	2554.39	3739.56	2296.59	2350.49	4772.05	3305.11	2456.98	2887.12	2499.2	2703.08	7439.31	3195.59	3253.92	3753.76	2186.05	2868.81	2894.65	2175.47	2401.88	2851.93	2577.27	2586.11	2271.8	3669.31	3386.43	3021.74	4225.65	2102.52	17816	4877.19	10757.9	3806.49	4512.1	3056.31
1572	Com_4246_neg	26163.8	28860.7	274022	62010.6	260253	32312.3	95668.5	88998.5	40236.7	119274	69251.6	115951	77672.9	57718.8	32225.9	10345	66048.5	88773.7	30079.9	98053	82002.9	400210	164181	171122	140939	207391	22430.3	14508.7	45549.6	229439	55215.6	331029	1.06314e+06	221580	90166	18438.1	81933.9	686905	1.40775e+06	287816	33480.6	175662	1.0481e+06	51982.8	28710.3	14312.2	77195.5	290264
2135	Com_1021_pos	371.669	737.178	1126.41	628.578	820.359	285.293	292.061	312.405	394.137	308.864	534.152	1348.49	236.888	337.973	1587.13	282.831	290.87	436.78	261.715	2633.84	348.189	339.81	479.154	750.486	333.807	360.739	500.358	14380.9	455.861	457.552	394.934	342.007	410.868	290.322	414.225	442.606	347.485	352.206	856.142	463.188	449.609	344.634	365.974	515.125	428.349	413.562	547.837	385.088
2179	Com_1106_pos	4759.21	10700.2	10270.9	15391.4	13961.3	4758.6	6769.24	7520.65	6273.27	15654.5	10756.9	20614.2	3310.33	4386.99	7719.02	4087.08	4019.55	6988.81	3569.38	12331.7	7229	4294.11	19099.7	11846.6	146320	9498.59	14037.9	7237.37	10047.4	8297.63	8698.02	6498.34	5582.56	4003.8	6209.56	5852.97	4716.45	5423.17	17501.3	6333.53	5682.8	6009.23	7821.61	14246.5	6735.52	8155.11	8044.44	16813.3
1455	Com_3325_neg	2265.87	1662.34	2123.76	2877.89	2334.05	1790.32	1713.8	2078.52	1422.19	14253.2	2143.53	2095.98	3031.46	1956.63	3220.45	1880.47	4042	2019.25	1262.05	19454.5	2056.26	1825.04	1327.87	2515.14	1041.78	1500.22	3379.85	3740.59	1501.02	1945.54	6665.33	2775.73	6797.5	13738.4	7807.35	14092	4400.54	1709.64	2283.37	9974.54	1611.38	5412.11	1781.47	15886.3	5282.23	64811.6	6562.84	8406.69
3705	Com_3720_pos	4004.7	4769.85	4974.24	4021.96	4414.46	2298.43	2693.76	3577.24	5233.25	3334.44	2999.7	3924.4	3084.66	3078.37	3193.17	3385.61	2545.04	2619.58	3377.99	4449.47	5389.81	4078.92	4237.05	3692.99	9192.24	6038.31	3265.63	4200.08	4294.8	4026.75	6207.67	8545.09	6729.07	23119.6	7801.86	9120.88	12493.5	5931.32	7109.56	8378.91	5033.48	7151.3	4338.66	7558.03	17286.7	7969.56	14905.9	22265.1
1190	Com_2858_neg	5428.77	5209.85	5917.88	5822.28	5397.22	5093.63	5300.43	4572.01	6448.01	13593.6	8681.47	5536.6	5581.32	5021.39	7359.42	7567.45	6383.89	7002.34	4595.99	4241.44	7284.07	6618.84	3694.42	4334.4	7739.47	4744.58	5295.14	6950.48	3309.33	6534.65	6638.72	20296.2	15305.8	20465.4	14831.3	12752	14561.3	5669.59	9179.24	26013	5857.89	12675.5	7856.39	29260.3	13825.5	19728.6	16321.4	16847.6
5275	Com_7441_pos	8511.58	7307.58	6726.11	11264.5	7335.98	8280.59	8753.61	4515.84	6110.01	10837.5	6284.61	4967.65	33331.9	10678.1	9560.19	17009.5	6473.34	6054.9	3678.2	11417.4	9074.28	8980.73	4564.9	4309.02	5186.01	5480.51	6159.68	4777.34	7361.53	10964.5	7841.82	8422.35	8230.43	7111.34	9134.82	9054.9	9508.13	9186.32	8050.9	9524.46	25325.6	8718.75	8331.41	11277.3	10854	8716.14	12204.1	11479.7
3404	Com_2958_pos	7581.75	4690.03	4646.1	6911.72	6271.8	3881.21	8274.8	6327.27	4351.02	56167.5	30494.6	12481.5	39848.9	4153.06	4711.34	4077.16	4251.43	5239.87	4857.07	3784.39	7708.45	4791.54	3923.99	4182.73	7167.84	4206.32	3366.94	8214.35	5385.92	5387.85	22392.4	27426.6	11415.5	52535.8	54450.2	14371.7	18255.9	6688.76	7421.17	27104.2	15305.4	12412.7	5768.2	37519.2	26665.6	26174	27272	37980.4
4536	Com_5574_pos	4615.13	3806.06	4194.03	7365.5	5466.14	3843.85	3911.63	3812.48	3582.86	7351.74	5584.67	3669.12	4605.97	3618.8	4083.63	4288.87	3443.94	5022.56	3360.12	8794.06	5810.82	4570.96	3983.63	4634.67	5266.95	5096.37	3987.45	3652.38	7332.82	4562.75	54936.1	3953.41	7183.09	5990.86	5356.4	39081	4391.93	4181.41	4704.81	84642.1	7260.41	4892.42	4477.11	5976.15	5344.3	5056.04	6500.58	6570.66
2169	Com_1082_pos	6719.74	4717.91	6715.09	7805.93	6363.56	5958.77	6421.91	5483.92	12906.5	15746.7	9268.48	6834.33	7397.74	7196.29	5726.77	7603.68	5575.11	9927.73	4870.41	10950	10628.5	4697.41	5166.81	5344.01	5634.24	6136.57	8662.24	5592.69	8030.83	6271.79	5362.24	6395.59	10277.1	7099.77	6029.86	6157.71	4507.44	5713.46	6348.07	15562.7	7071.39	5558.5	4951.47	7283.46	6639.71	5091.12	9196.16	10193.5
3654	Com_357_pos	7106.2	6654.92	4587.54	3731.54	4462.19	5080.71	6638.36	3616.49	5629.61	4749.2	4757.83	2952.85	20169.3	5867.2	7774.53	11209.6	3893.63	3217.93	2512.29	8167.67	4106.56	5232.65	4768.38	4923.22	6123.53	6398.09	4120.19	2755.79	4699.65	4879.59	6293.25	3250.3	4374.81	4215.6	5788.4	3183.18	3520.01	3867.64	6701.7	3985.42	8366.83	4461.58	3453.75	6919.52	5016.18	3652.69	5760.11	3603.58
1278	Com_3012_neg	2958.08	6107.55	3530.4	23965.6	7588.88	2687.31	3484.23	7165.67	5359.62	5341.36	7187.88	6187.17	2508.55	18529.5	4867.46	3577.16	3317.97	9383.35	2344.22	1956.05	4406.04	3980.95	4251.55	2221.26	1743.11	2115.48	5895.21	4405.9	1843.44	2767.69	7833.9	11136.7	11247	15357.9	10379.7	24552	19469.8	24911.2	4073.94	15167	2717.58	42123	8243.57	55075.2	8273.9	6960.84	17595.4	14777.9
2634	Com_12564_pos	12990.7	9997.52	20478.9	20635.3	10183.7	14891.5	12265.3	13289	12898.3	16166.3	11709.4	12915.9	27559.8	12410.7	10970.8	33129	15272.8	9489.68	28410.6	16630.5	12322.8	13749.5	8583.25	8974.16	10129.1	8784.25	11989.9	18888.9	23690.9	27016.6	16196.8	26263.6	43228.4	43382.3	35851.1	39021.9	33629.4	33169	64247.7	35778	52202.3	34893.9	32425.2	28595	43333.7	36828.2	85535.3	51564.4
2588	Com_12438_pos	2898.1	1888.47	4318.62	3062.22	2577.56	1519.48	2288.88	6227.42	2106.03	3098.37	2259.36	2355.89	2503.89	2119.18	2059.17	1816.08	2263.69	2409.87	1685.58	2076.73	2744.86	2675.94	2326.31	2807.25	14964.1	2657.98	1851.59	2145.96	2603.05	2515.29	6233.37	5275.63	5596.4	8683.39	7360.84	6184.69	7292.95	3596.44	4473.72	10828.8	3954.04	4423.59	8110.72	12277.9	31494.2	11737	7650.85	6926.72
1200	Com_2881_neg	16891.7	36210.1	44064.4	29655.1	36593.8	57226.8	62985	114341	44102.4	12270.6	46352.2	44429.7	20822.6	112143	28767.7	73353.9	21535	60468.7	233234	36267.6	13418.6	16373.9	37287.7	44436.4	6203.81	92780.3	13411	94737.3	21360.4	35019.1	96956.8	39484.8	71009.4	16174.9	19722.4	27262.3	18789.1	41550.3	40853.7	24961.9	26344.6	32575.8	46226.3	34670.5	29158	39746.5	63072.1	21749
3274	Com_2696_pos	6443.24	9326.99	4791.5	10105.1	14334.9	7334.86	6457.81	3069	12264.2	5315.43	4540.32	9692.69	13141.2	10494.5	4828.41	3792.09	9038.32	13174.2	3536.31	3730.91	10055.7	5300.53	12385	4872.79	2796.46	8275.87	2589.32	3842.11	7378.32	8770.73	22881.5	17653.8	6427.9	8875.8	43733.7	16600.2	19769.3	13318.2	11124.5	16705.2	13304.3	21301.4	14963.4	49521.7	29491.6	29044.4	4920.11	18850.9
2977	Com_1992_pos	9832.99	8797.49	20312.5	12893.9	9835.89	6758.14	7205.49	7213.92	9211.3	7868.11	21273.6	8398.36	6546.76	9090.83	12366.1	8160.58	7633.52	13821.6	6461.75	7032.08	41079.4	8784.38	13966.7	8015.46	8211.62	8687.57	7459.3	8681.11	11428.9	11070.5	9985.71	9951.41	10539.2	7918.21	11295.9	9737.16	9263.71	8798.69	11276.4	10725	11403.3	9837.5	9112.54	11823.2	11978.9	10063.8	12857.1	11421.5
3503	Com_3183_pos	1.2778e+07	5.87182e+06	1.13769e+07	3.86175e+06	1.6547e+07	8.47189e+06	4.15218e+06	6.81262e+06	9.47437e+06	4.96802e+06	1.08296e+07	8.50607e+06	7.64862e+06	3.66974e+06	1.671e+07	5.94983e+06	3.59878e+07	6.75253e+06	1.748e+06	1.38738e+07	7.21719e+06	1.65715e+07	1.55163e+07	8.51961e+06	2.0239e+06	3.65697e+06	1.33107e+07	8.51432e+06	1.49545e+06	9.78476e+06	1.69184e+07	1.46841e+07	1.43757e+07	7.26226e+06	1.57481e+07	1.29802e+07	1.45125e+07	1.29839e+07	5.14928e+06	8.98681e+06	2.76469e+06	4.51387e+06	1.02796e+07	1.44397e+07	1.12861e+07	1.37052e+07	1.55755e+07	1.08944e+07
4925	Com_6498_pos	15999.5	6035.89	6392.02	43294.2	20904.6	5487.17	6470.48	6507.75	7534.79	33456	6216.88	21945.9	5388.14	6798.24	6604.94	6351.24	10536.9	14963.4	5012.62	31570.2	15661	7359.09	5784.97	7944.01	8398.21	7253.19	25675.1	7510.23	218262	46699.2	8516.86	6654.84	9052.34	6080.29	10241.7	8317.1	8121.33	8085.85	12703.7	7278.68	9300.1	8156.31	8161.37	11451.3	9887.41	8446.63	12085.1	8470.11
2139	Com_1026_pos	20655	19158.2	21086.7	15227.8	17349.3	11929.2	18836.8	12786.7	18351.2	17015	15738.7	240992	23928.9	137010	18611.6	20823.5	24729.4	17790.3	42207.6	18372.6	18673.7	14552.5	15510.3	13892.7	15580.2	34632.6	32457.1	18287.4	27030.7	15867.8	21507.3	14713.7	15523.6	13584.9	17567.4	13843	12465.2	15039.7	21884.3	20937.2	16175.7	25626.1	59411	26109.4	16351.7	15145.8	31918	19725.1
4701	Com_5985_pos	39887.8	118341	131634	46589.8	169334	101103	13100.2	54972.4	94838.9	43237.7	63675	61899.7	101629	43199.7	80075.3	57000.9	141949	149849	59822.2	120592	111813	23020.7	33220.7	51672.9	8133.8	48323.2	92746.8	69442.5	9223.27	13128.5	31156.8	65759.1	34983.8	98383.1	46595.5	109298	50492.5	81699.1	43659.9	84616.7	12131.8	25028	58448.5	20163.7	41421.6	34654.4	133408	85572.1
1621	Com_4318_neg	2493.61	1793.34	3219.53	2782.15	2457.24	2163.58	2280.19	1660.51	2292.88	2016.59	2425.8	2151.24	1990.27	2030.56	2426.03	3074.42	2776.46	2437.48	2004.44	1702.34	2797.19	2936.64	1610.07	1922.9	1590.44	1845.46	1946.49	2303.16	1629.85	2568.51	2319.08	3154.08	2775.58	3603.98	2449.39	10209.9	5418.06	2284.51	5437.24	19481.4	2389.26	2375.63	2140.78	3284.83	5921.74	16890.2	3718.63	7824.92
4292	Com_5003_pos	22037.6	9721.66	9393.74	13579.8	13091.6	15335.1	14500.8	8809.89	12179	14266.2	33188.1	16283.2	11764.3	13269.1	12690.6	12107.4	14299.9	10982.4	9608.66	12721.7	17401	11332.5	18159.8	12740	10290.8	18128.3	16108.2	15710.2	12473.7	14425.4	36515	21468.6	35815.3	25975	26315.1	60132.3	63998.8	29746.8	52444.1	80988.6	21025.2	54554	26205.7	43069.2	27622.4	25207.9	40844.5	30245.5
2480	Com_12169_pos	64007.1	147349	482481	302383	111088	63053.8	79866.4	124594	164899	123214	72467.5	134944	104035	69904.1	83905.8	26580.2	128148	102349	53320.9	56776.8	64440.6	56322.5	73133.5	97800.1	3.40538e+06	45300.6	174349	106485	850817	294202	321642	81943	165524	350749	265808	213046	127877	329573	260358	178198	850544	213622	278522	433282	502604	111891	592590	318155
5590	Com_8266_pos	11373.7	7215.14	8271.99	8516.29	6016.67	5229.75	6274.84	6319.14	8547.66	9772.41	7528.19	9120.65	7580.11	6515.67	7736	6324.69	5175.53	4996.52	6426.89	5569.7	9647.62	4179.46	8030.96	4993.35	14786.9	7103.69	9568.39	9173.47	32252.9	5303.8	8381.73	4749.09	7202.72	6786.14	6190.9	7030.79	4798.01	13072	8960.64	8424.69	23814.2	7672.95	14341.7	9216.52	6498.69	5927.01	7914.46	5198.06
3901	Com_4147_pos	11625.7	6454.37	4671.63	5755.4	6143.7	9826.3	9293.11	5327.97	9484.4	5579.27	7092.17	6802.12	32389.2	10165.4	8995.98	16803.7	8125.04	6672.37	3630.43	4270.18	7637.81	8949.41	17804.9	5537.55	4242.34	6219.77	5024.43	5142.17	5119.09	5653.9	8160.3	6210.99	7100.53	7689.22	9597.06	6074.54	6897.49	5965.64	7959.23	7159.89	6487.26	8094.09	6510.39	9647.34	8237.31	8271.04	10247.9	7163.13
1639	Com_434_neg	12168.9	1821.07	9849.88	8337.03	8742.07	2490.24	6643.79	10235.7	2490.73	2605.64	4855.29	19358.3	3134.41	5023.94	2379.76	3589.8	6096.32	7251.18	4987.05	5280.21	3082.79	17137	6617.91	6173.52	1395.26	10013.9	5507.75	12314.1	6345.17	10651	31082.8	10798.7	16219.3	26764.8	10519.3	21737.1	20588.8	11392.2	34254.1	51575.3	6693.76	29257.4	22547.8	8938.38	21438.1	26564.8	19493.5	30031
988	Com_2528_neg	336844	40850.9	78541.5	114806	69078.9	51663.6	58741	68138.8	234791	137743	145817	64943.8	90090.4	175245	108525	111767	98658.4	58795.2	193382	60113.1	95554.1	183535	47515.9	119456	62450.8	56684.1	173129	277602	69720.8	81554.3	42624.3	100097	81571	64102.2	79691.7	128208	80633.1	104011	172700	54765.6	108538	68306.1	184961	82106.2	129410	105070	110753	124050
1985	Com_791_neg	14733.5	5755.39	4111.91	2507.33	4052.93	11659	8900.66	28721.4	3485.97	2397.69	22805.6	16155.8	12473.3	7096.68	4327.35	4284.91	7965.52	12986.3	2221.7	7727.65	2753.01	11803.6	14649.2	27886.9	5353.85	17232	5203.15	6345.88	2878.35	3210.98	23303.3	18256.8	18764.3	89836.3	14813.3	18052	23001.3	49361.8	45204.3	43779.3	2404.69	41093.4	13101.4	11840.4	52862.6	10348.3	34104.8	20839.9
2620	Com_12518_pos	91519	106208	82818.7	33679.5	75487.2	46353.4	54961.6	95715.7	68950.5	40121	57058.1	98825.9	95976.7	61468.9	52839.6	47389.2	42103.3	42113.7	78828.1	135722	37962.3	96937.4	93025.8	107712	71860	80412.8	69112.5	88048	26677	35859.1	87489.7	46674.5	67050.5	53330.9	73354.3	72987.4	69821.1	82954.7	114998	62265.5	47195.3	48145.3	135163	91916.8	112593	70218.2	127803	98759.3
2250	Com_11625_pos	30886.3	39591.9	22112	1.42971e+06	28913.8	23243	23221.5	20586.9	31858.1	38558.9	22053.2	39660	25634.7	28615.4	22136.9	38666.5	28822.9	31333.8	12810.7	10793.1	47067.6	25354	42882.1	28189.4	464139	57739.3	35642.6	33962	1.31673e+06	26290.3	38726.4	24979.4	39841.7	27707.7	23995.9	25992.9	26747	38059.3	38665.4	27411.5	42942.2	27818	26794.5	41278.9	51416.1	26719.3	46569.7	27079.1
5721	Com_8632_pos	10473.9	7002.01	7375.42	99542.1	8673.77	5458.71	6655.93	6046.59	7556.1	8158.13	6208.41	6575.04	4887.26	7881.4	6960.97	6878.46	6400.4	6829.06	5886.58	6550.8	7705.97	7780.4	6793.6	6893.23	5695.15	7257.78	5741.47	8819.66	289803	99029.5	9142.99	7005.86	10589.8	7140.41	10765.1	9114.25	8849.31	9255.41	10346.7	8272.36	10604.4	8420.89	9219.38	13447.8	10272.7	9438.64	13551.6	9940.83
1185	Com_2851_neg	18689.6	145420	233997	72960.5	37167.2	139036	233054	82615.3	2666.06	400320	38004.5	54542.8	362443	42958.3	107235	91988	37791.4	36083.8	218555	2058.02	26174.4	9444.91	78628.1	51088.5	9470.34	117890	20646.7	97016.4	26151.8	25041.2	40059.7	37680.6	128780	137108	450597	90394.5	92561	33293.9	139076	448635	67730.4	230387	328441	458833	478446	191450	523299	204511
4359	Com_5165_pos	3856.73	3326.3	1606.07	3197.69	2448.1	3043.65	3268.23	1550.4	1921.76	1831.39	2422.11	1735.97	12082.6	3475.36	3623.15	6715.21	2641.1	2334.55	1304.92	1828.1	2216.86	2991.84	2073.11	1581.56	1680.76	1867.22	1736.83	2242.95	3457.29	4785.91	2527.71	2658.49	2011.31	1876.54	2407.17	2034	3056.4	3000.14	2202.67	2379.93	2891.4	2552.41	1773.34	3395.47	2442.93	2319.69	3165.83	2112.04
3955	Com_4249_pos	16035.9	8318.97	24131	17390.7	19346	9000.93	8281.53	18623.3	12022.1	8245.21	7179.69	11983.3	10136.9	14248.3	10316.7	18494.1	11996.3	13047	23846.5	9182.16	11750.2	16215.4	6313.49	14170.9	6986.14	9944.86	7254.08	19306.4	11683.2	14375.1	22463.6	26569.6	31979.4	35017.9	37218.5	38801.2	24779.8	33765.6	41618.5	36256.7	23261.6	27175.1	30935.2	40082.7	31460.2	31912.8	74829.5	36440.4
5375	Com_773_pos	11469.7	27274.8	19698.6	22129.2	28194	20609.4	22044.5	25188	31847.6	20422	22403.1	18806.7	24479.8	15184	18373	12107	11551.3	17220.4	13602.8	47579.1	25155.8	15869.7	22556.8	19540.7	27052.6	43818.6	16392.8	10690.8	25855.9	22265	92894.6	52573.3	51479.7	54356.5	96829.9	41268.6	52234	43874.1	26195.8	84646.5	43193.2	105694	31054.3	40383	66353.1	47852.7	87333.1	57275.5
2652	Com_12599_pos	366751	231480	175122	1.60188e+06	230196	429247	146978	195487	549691	1.25491e+06	505423	342190	483019	363165	315121	655337	404230	172140	316781	409003	899261	965776	332900	277193	244729	670902	278230	435389	1.9586e+06	1.72002e+06	221108	471394	528854	690384	549715	415804	429156	442417	264728	292629	1.52627e+06	289245	403424	824694	325587	479263	615291	573205
4465	Com_5396_pos	1241.47	850.139	2090.75	1036.96	982.468	725.062	888.68	729.092	1467.57	1055.34	741.994	764.441	679.664	1030.11	1301.24	827.077	736.099	1942.87	1101.19	4120.74	930.365	1162.22	830.207	840.769	756.219	1333.02	985.783	1283.05	911.364	1040.09	1231.64	928.85	1331.46	870.794	1504.83	1194.73	1286.24	1284.26	1314.65	1113.45	1234.95	1219.74	1285.11	1857.63	1415.21	1201.15	2023.91	1233.5
3943	Com_4226_pos	5080.71	20289.6	5775.93	8654.51	5799.76	6352.72	7305.6	5645.68	10760.3	32736.3	7437.74	10955.3	6431.99	11219.1	5698.97	8360.93	8017.01	6288	7279	17083.3	11243.6	11931.4	6040.21	6225.32	8496.72	4882.79	6268.93	5881.64	1735.47	7938.91	16520.9	20714.5	24201.8	118032	24344.5	33059.6	30210.8	29231.5	26702.4	6094.64	18400.8	17669	15415.7	6600.68	52841.3	45129.5	7091.57	5739.38
3	Com_1007_neg	4511.1	3438.77	5159.2	2920.21	6309.28	3676.27	4539.77	5165.89	8278.04	7560.68	4484.09	6529.88	5427.68	5598.7	4690.46	7689.82	6666.41	6245.3	5985.19	4832.15	10587.8	6183.54	2960.24	4569.92	4908.12	3038.51	3551.3	8390.4	1702.79	1894.46	3443.07	4370.2	5220.02	4546.72	5581.03	4824.45	4554.36	4661.25	5165.93	4481.13	1514.1	3735.48	7289.56	4679.45	5727.27	9172.65	4281.91	4172.84
3698	Com_3706_pos	68585.9	34066.1	35136.5	56632.8	108430	36818.9	36130.9	106779	10968.2	30057.2	18316.5	114696	38815.7	59241.8	78333.2	21159.5	147130	59189.3	16184.2	6999.57	33971.8	13375.7	75732.8	91439.5	27534.5	43984.1	8087.47	71424.2	38332.9	9951.46	116417	102696	131793	131996	163730	117753	227037	58036.7	70237.3	143584	39505.7	134308	67330	130449	155285	169105	110047	135075
651	Com_2014_neg	31494.1	21040.7	39441.9	46195.4	46380.2	10833.2	9198.2	20741.5	24619.9	14948.9	15028.4	22478.6	13736.2	17939.2	26270.5	13679	33048.6	26098.4	16272.4	44086.9	29683.5	17990.9	23841.3	17743.8	19140.2	46872.3	39475.4	30737.2	35642.2	87059.4	70001.4	135472	38370	203678	50943.5	34330.2	30491.2	89318.4	108013	47443.1	32501.7	162880	21712.5	40096.5	49457.1	21466.5	101598	188317
2556	Com_12377_pos	59764.8	28132.3	26397.9	46054.7	34685.3	45474.6	46092.8	32337.1	39042.8	30572.5	31766	35675.2	141197	48720.5	50905.6	81333.8	45062.1	41447.5	23059.3	25386.4	45150.1	45520.5	34391.6	35996	60505.1	35151.2	29570.9	31293	33595.8	32956.1	49985.9	37334.9	47997.2	37683.1	57928.6	38693.4	41779.5	39020.6	48747.2	43443	56058.1	52247.6	34772.6	61587.6	52213.4	44864.1	63058.7	41541.7
5675	Com_8517_pos	6.14783e+06	1.027e+07	7.6634e+06	1.84342e+07	6.93049e+06	6.39985e+06	5.29425e+06	9.82912e+06	1.17099e+07	1.11841e+07	5.50424e+06	1.34358e+07	4.39181e+06	5.20472e+06	6.27989e+06	3.93507e+06	8.05441e+06	7.95527e+06	5.87669e+06	5.06351e+06	5.73242e+06	4.20448e+06	8.60767e+06	6.9089e+06	2.17367e+07	6.34132e+06	6.5341e+06	5.6982e+06	4.53095e+07	1.67425e+07	9.84678e+06	4.42945e+06	5.20028e+06	8.27646e+06	1.01887e+07	7.76451e+06	5.38414e+06	1.40214e+07	1.29405e+07	1.29663e+07	3.16049e+07	8.29039e+06	9.83652e+06	1.41743e+07	2.47336e+07	7.18506e+06	1.61265e+07	1.19753e+07
938	Com_2454_neg	71238.4	20378.9	79510.1	40623.7	45258.5	27522.2	58830.9	130535	31235.2	24426.6	98508.1	208721	122316	40486.2	90838.6	37306.5	65128.6	57825	23630.3	21779.7	35509.4	43081.1	64745	108422	17832.7	42097.2	23646.7	26631.4	24409.5	35479.4	195118	103003	107437	179750	111897	172519	230150	157036	105861	119405	34678.9	146665	44360.3	45605.9	404591	445843	144018	159427
4053	Com_4479_pos	3201.47	2970.1	7222.77	4584.84	3473.89	2213.51	2472.11	2425.03	3066.55	4035.38	7564.54	2778.85	2265.85	3065.62	4397.17	2597.49	2699.1	4914.73	2199.46	2496.13	3355.25	2960.77	4966.32	2696.88	4056.63	2981.61	4477.48	2984.74	3834.41	3816.11	3458.18	3374.66	3594.84	4079.96	3984.94	3256.4	3250.74	3111.16	4008.66	3578.73	3902.6	3468.66	2998.91	4069.1	3913.67	3377.82	4503.14	4061.3
3268	Com_267_pos	105192	187768	84350.3	58658.1	112664	200629	145927	459081	540989	149206	225030	626290	296740	408717	561863	326284	411200	978149	170931	337172	176971	164152	452544	271716	499420	264244	379691	427286	97698.3	43156.9	1.33849e+06	94600.1	1.52175e+06	911886	769796	528478	491452	507309	405185	1.40719e+06	586653	819800	717243	445379	2.61663e+06	355197	1.80636e+06	185606
5050	Com_6813_pos	74710.8	75012.7	76616.4	171655	131582	86605.6	73342.4	127868	43297.9	76641.8	59810.6	91305.5	144817	72398.8	130356	80068.9	197024	80944.6	29119.2	29071.2	55718.7	45316.8	59301.1	91658	35277.2	57876.3	31363.2	73153.8	81805.2	81667.4	162574	129955	159329	167786	223249	207312	206172	81239.8	124674	200211	139546	290572	145036	286254	306685	239896	340668	221059
4521	Com_5545_pos	19089.2	13553.5	17548.8	14868	17565.5	14426.2	11027.9	8133.93	17978.1	16049.8	10907.2	24651.1	10356.7	42716.5	13409.8	19902.3	12495	17139.1	2457.03	15813.8	18147	12328.6	25991.2	14724.6	398283	16568.2	21837.2	10720.2	154037	11606.5	10459.3	12276.1	19093.1	19202.2	17686.6	11068.1	12688.1	13743.2	14642.4	15244.3	72736.3	8873.3	11842.5	12283	11426.7	10079.9	14827.2	17784.2
1697	Com_4445_neg	2371.18	2249.96	2378.52	2684.13	2429.23	2691.34	3642.47	2001.54	2607.82	2414.83	2674.37	2424.5	2689.02	2266.98	2889.45	3481.25	2977.1	2572.55	2567.14	2252.53	3411.31	2943.33	1806.47	2217.2	12871	2278.98	2355.77	2577.86	2548.32	2285.46	2869.04	3023.12	3479.14	2600.86	2319.15	2657.71	2937.21	6004.95	2253.77	3332.81	5106.42	2248.32	2239.15	3474.36	2497.7	8446.71	3386.84	2444
3322	Com_2796_pos	9150.82	5539.78	4724.83	8489.28	10359	8091.97	12847.1	14138.4	9122.05	14466.3	11959	12927.6	14206.8	8462.69	7005.05	5874.39	9601.66	6046.89	8873.36	7312.76	5841.49	4954.33	6096.54	4966.07	6403.17	5249.75	5192.42	8521.18	12459.1	7459.82	15461.6	12379.7	20488.8	40341	22398.3	6950.25	4539.87	6147.3	26252.5	16861	10619.9	13510.9	14033.1	28659.2	97896.1	31249.2	22444.3	21673.2
2913	Com_184_pos	13862.4	28630.1	69184	45513.2	38707.2	18152.9	36494.5	38522.3	72503.6	114097	34883.9	34446.2	41708.3	39471.6	28852.6	32593	23792.1	29421.3	46325.1	71989.5	40930.5	52390.9	37426.3	30188.3	32834.8	54811.4	252403	33458.4	36035.1	16548.8	100552	105097	88171.2	177590	290678	89974.5	98947.7	112082	124172	131445	45493.8	147269	142748	289294	72137.7	132667	179148	94740.2
4262	Com_4946_pos	7890.8	8846.18	12923.6	8705.99	6518.88	6847.24	5712.01	6830.68	11250.3	5580.8	10794.5	5302.34	4412.82	6684.51	7358.06	6178.6	5131.61	7564.71	4571.21	5989.24	6299.32	6899.17	8462.49	6560.54	81419.1	6155.51	5416.01	7001.68	7919.26	7758.46	7270.98	6022.88	6669.36	5031.05	7021.36	9949.57	6156.91	5972.22	8265.5	11952	7616.18	5957.57	6204.75	8228.14	7339.72	8444.83	11824	6945.52
900	Com_2396_neg	2094.77	1495.28	2110.5	2722.85	2056.73	4636.31	6046.34	2268.39	2882.13	3038.61	6326.86	3381.54	1718	1786.42	2459.32	2530.82	2219.48	2500.33	1709.76	1418.4	2391.06	3114.58	1679.65	1623.1	1575.4	1505.55	2864.8	2334.35	1495.33	3697.48	9460.47	3642.03	2390.48	11894.4	11377	5089.11	6037.06	3444.68	3178.04	4656.39	6309.69	2749.07	4085.11	11471.8	9159.44	5417.92	9242.83	6848.04
3979	Com_4319_pos	14035.4	9735.9	10873.8	12887.2	11658	10530.9	11824.5	8823.48	11213.6	19313.8	10621	10405.7	28220.9	13918.5	18652.7	15927.4	11651.4	12949.8	10187.4	22243.6	18214.3	10792.7	9807.69	9194.39	10043.9	11819.7	12601.2	11965.6	11967	11576.5	12254	9987.23	16078.9	9502.28	13127.6	10679.3	10123.4	11961.5	13928	15137.2	17162	15634.6	11029	14292.9	16668.9	11854.5	16676.6	32500.6
2632	Com_1255_pos	14283.1	95684.9	27608.4	68706.3	52162.9	35236.1	82721	5209.5	12980.3	104588	11857.2	68657.5	90548.1	13234.6	115807	20792.7	107893	40227.6	46944.8	34113.6	52689.6	67139	153871	16694.9	26018.7	59670.3	29339.6	85748	63804.7	38376.4	178799	214886	110147	12175.6	208182	23464.8	144179	15097.5	66743.6	17816.9	19447.3	351118	612845	772122	16883.5	262697	184057	20680.8
5150	Com_704_pos	14248.3	27914.1	65672.8	43680.3	29939.4	17909.6	32957.7	37519.9	53898.4	99042.1	33922.7	33241.6	33485.9	34866	27447.4	28885	23233.7	28514.2	44437.6	58478.6	39315.4	42196.9	35396.7	29205.4	32051.5	45393.9	246524	32367.5	34069.9	16915.1	99184.6	96147.3	74196.4	136827	299085	88634.7	84914.1	87914.2	96947.9	111160	43971.7	148998	110151	235433	69051.3	184277	183228	85872.1
2706	Com_1344_pos	7286.82	4876.03	4952.07	6166.93	6068.5	4296.56	4791.67	4424.67	4966.1	6225.67	4072.01	4254.24	3293.47	5390.27	5825.18	4784.27	4198.61	5096.82	298177	4479.49	5291.43	6266.55	4268.81	4558.63	4504.36	7489.39	3989.31	7369.94	5201.95	6041.68	7128.84	5394.41	8459.02	5286.88	9493.16	6700.2	7277.2	6977.85	8017.17	6346.99	7055.82	7207.93	7502.69	10459	7894.76	6900.31	11855.4	7146.84
2186	Com_1120_pos	9100.47	10202.3	14904.8	10040.6	7518.23	7896.92	6587.66	7877.83	12975	6491.11	10265.2	6172.62	5089.31	7709.25	8059.38	7125.78	5918.29	8218.98	5271.98	6907.39	7363.57	7956.82	9759.79	7566.27	127910	18924.9	6470.61	8075.04	9133.29	8947.84	8385.63	6946.2	7711.16	5708.66	8097.74	11474.8	7100.76	6887.77	9532.61	13784.2	8783.75	6870.87	7155.94	9489.52	8530.88	9739.43	13636.6	8010.28
3564	Com_3362_pos	6808.05	7632.34	9741.61	7511.38	5624.38	5907.68	4928.22	5893.4	9671.79	4815.02	7361.33	4410.44	3807.31	5767.28	5893.97	5330.79	4427.47	8785.17	3943.96	4779.41	5434.95	5952.49	6603.37	5660.32	372232	5310.87	4672.84	6040.93	6832.6	6693.87	6273.28	4713.3	5754.21	4270.64	6057.91	8584.32	5145.55	5152.73	7131.34	10312	6571.11	5140.09	5353.35	7099.1	6194.49	7286.06	10201.5	5992.48
229	Com_1371_neg	2452.69	2048.57	2562.71	3102.37	2590.54	2226.79	3531.63	2082.01	2736.09	2407.85	4090.64	2288.29	2496.73	2324.55	2587.64	3309.45	3043.03	2619.52	2153.22	2429.57	2974.06	4415.26	2782.11	6408.88	3263.99	2775	2282.56	2419.98	1992.48	2614.64	2409.76	3431.36	3510.95	2294.9	12833.4	28590.3	3223.05	2068.64	2075.67	15556.1	2423.98	2360.37	2210.36	2464.37	2353.63	16955.5	2449.33	2745.34
2611	Com_12484_pos	10361.9	8439.77	16527	11023.1	9108.59	6539.79	8230.95	6462.29	9030.37	13792.3	8813.16	7960.78	12204.4	11503.1	11184.6	10557.8	7822.33	8837.98	9223.57	7928.8	9425.61	9004.62	9766.07	7660.12	18978.4	17091.9	7222.77	7324.99	9970.38	10823.9	18244.6	7753.08	57558.2	22289	42508.8	15567.8	34293.3	21159.7	19748.3	21975.2	14014.8	17613.4	30033.4	28071.7	19573.9	13006.5	54092.5	36529.9
4085	Com_4556_pos	5346.91	4769.57	4594.24	5552.17	4977.44	3640.17	4331.96	3891.27	4877.03	4272.21	4288.4	4218.99	7291.79	7157.97	5121.01	6196.18	4285.29	4163.91	5249.74	4537.11	5030.04	4391.35	4393.78	4261.83	4061.41	8752.76	4067.34	4605.9	4987.76	4793.39	9296.11	3930.62	4623.73	3609.67	4903.94	4273.55	4002.28	4292.3	7448.21	8092.13	5657.39	4930.93	8071.2	6726.71	5084.13	4585.95	13689.4	9972.86
4540	Com_5589_pos	15133.2	7984.2	68405.2	9425.6	13070.8	8982.86	10593.8	11817.6	7206.51	9731.79	6896.68	10183.8	9580.17	7387.95	6658.08	7409.33	6777.28	9349.41	7549.86	8795.45	7538.45	8363.12	10180.3	8881.93	34667.4	9955.81	6670.27	7883.64	8905.48	9131.28	8977.84	11547	10535.6	23235.9	23067.3	35989.8	17604.5	11791.6	46005.7	89379.8	9657.87	24543.6	70351.4	34377.4	39086.7	36042.2	39767.3	22812.8
5479	Com_798_pos	1186.73	952.082	934.864	2884.92	1496.7	690.698	938.77	754.977	947.602	2149.83	797.465	1043.35	626.605	1059.09	1321.55	943.842	819.516	882.074	765.031	1691.83	998.63	1106.72	1245.27	905.33	4392.99	1505.53	1002.65	1391.77	3420.37	1030.81	1226.86	1361.47	2071.07	1747.63	2519.48	2174.6	1426.99	1362.75	1659.8	4515.55	1344.56	9136.77	1347.33	2749.58	1521.66	2878.16	2383.2	4371.47
5289	Com_7478_pos	11716.4	8318.54	8536.57	13318.8	10431.5	6340.82	7812.87	7283.03	8274.38	8642.06	7073.82	7742.71	5945.03	8104.17	8090.86	7827.96	7536.87	7572.3	1.03352e+07	6874.05	10453.8	9494.69	7950.39	7799.4	7001.21	8880.21	7139.99	9865.35	13328.7	10103.5	10692	8339.6	11581.2	7879.35	12192.5	10620.5	10431.5	10203.8	12001.1	10036.4	12956.6	10397.3	10302.5	13933.3	11863.5	10709	15751.8	11028.7
4291	Com_4999_pos	46495.4	30175.4	23630.3	33321.4	30290.9	30483.1	33788.7	17377.7	24199.6	20261.6	21649.2	28389.7	119754	40413.1	37558.1	76350.5	34919.8	26120.7	15606.5	17941.5	29036	33446.3	22374.8	23219.4	29463	26740	24320.7	20498.9	32639.5	25594.8	28438.2	31461.3	45157.2	28922.8	32248.2	28017.3	28251.8	32678.3	34317.3	30575.3	41012	32074.9	21593.1	30735.7	38867.7	29424	37474.2	37413.2
4727	Com_603_pos	216929	160339	916019	226194	447520	91930.1	87365.2	970674	251160	215418	107790	253547	57325.1	137756	98717.2	84784.2	168417	184707	225480	70541.3	156424	181102	89923.7	208180	211087	74889.4	126366	384057	136767	177237	123569	191047	112833	567803	352238	1.1212e+06	218911	249293	835455	773739	271068	505528	798921	806897	793197	777501	467640	837213
350	Com_1556_neg	4.01165e+06	4.19839e+06	2.04684e+06	1.10165e+07	4.15028e+06	3.92092e+06	2.28984e+06	3.46631e+06	5.8728e+06	8.39984e+06	4.90026e+06	4.02326e+06	2.03529e+06	1.56883e+06	5.03855e+06	3.54831e+06	5.20045e+06	5.64356e+06	3.34371e+06	2.61408e+06	4.01886e+06	3.52594e+06	3.49411e+06	3.90452e+06	6.46255e+06	2.05128e+06	5.01446e+06	3.50634e+06	1.47305e+07	9.59305e+06	1.81481e+06	3.53961e+06	2.91735e+06	4.67119e+06	5.80987e+06	5.12909e+06	4.21933e+06	7.38372e+06	5.95876e+06	8.31865e+06	1.49957e+07	4.72006e+06	4.93531e+06	5.54773e+06	9.15269e+06	5.86355e+06	7.31665e+06	6.29132e+06
2504	Com_12217_pos	7888.69	5184.62	5577.3	6557.22	6702.45	4589.09	5623.49	4922.38	5280.39	6619.68	4415.97	4682.54	3679.45	5968.73	6193.84	5103.58	5067.82	5419.38	4401.83	4762.99	6179.36	6710.45	4665.53	5196.3	4789.43	209146	4432.97	7836.36	6173.36	6573.76	7724	5735.81	8994.37	5621.47	10094	7458.74	7692.96	7517	8774.5	6872.78	7829.58	7664.1	7977.52	11121	8780.82	8023.21	12605.7	7663.93
4199	Com_4832_pos	12166.1	6829.5	6011.9	9824.91	7409.02	10497.8	10301.4	5506.81	7121	7745.67	7910.38	5702.2	41525.5	12445	12868.9	22872.2	7917	6746.49	4372.74	6725.45	8609.53	10626.6	5044.25	5617.49	5931.26	6511.36	6092.07	5338.38	7392.79	10484.8	9273.22	9669.78	11214.5	7797.03	10842.4	14423.8	11275.4	9519.8	9736.2	10455.3	17012.2	10354.7	14251.5	12663.6	12558.1	14165	19077.9	15640.4
5178	Com_7114_pos	1148.26	1345.03	1281.24	1604.1	2623.44	815.317	1019.83	1408.81	2415.65	9477.28	2006.69	3108.5	2303.68	1354.63	1079.59	1307.68	2582.68	2883.42	1217.87	2722.7	5622.86	3131.18	2665.88	2004.13	6751.15	4458.01	2256.1	1153.98	3407.78	1739.7	2141.38	5032.16	19403.1	5465.47	5830.89	1310.87	1618.06	9959.32	25227	8484.66	2624.18	3023.68	13345	2737.35	1739.43	1314.59	2969.45	7807.6
4024	Com_4419_pos	5934.05	4686.62	4529	31991.9	5789.27	4210.78	4096.6	3711.96	5582.53	4975.06	3646.98	4296.31	3180.98	4369.03	4558.34	4299.88	4007.22	4138.96	4171.88	4224.25	4721.19	4826.12	4044.25	4187.66	3781.22	4353.4	3786.28	5558.08	58316.5	23124.3	5531.43	4471.03	6092.02	4271.36	6713.16	5889.05	5384.46	5084.25	5920.62	5654.45	6361.82	5657.91	5605.24	7800.62	6591.77	5471.95	8486.85	6213.52
4577	Com_567_pos	6780.12	9551.6	9514	8697.08	6639.83	9579.73	9224.64	5854.77	7597.23	13943.9	6094.11	9827.98	7315.74	8124.85	5591.75	7049.27	5897.2	6915.69	9590	8091.07	11671.1	5293.47	5682.73	6239.42	7230.09	7491.92	7295.15	7462.16	9040.06	6817.83	18180.6	17424.1	24882.2	14385.8	26204.6	24692.3	23875.6	15745.1	34696.2	20861.6	10215.6	24996.6	11811.3	6927.71	38562.5	28631.4	37290.3	16407.2
5873	Com_988_pos	97140.3	18419.2	10638	7577.14	35944	32764.9	39932	52884.6	18049.7	23587.4	25048.3	53463.4	40994.8	17846.5	29626.7	33142.3	30749.8	30460.6	17826.3	9819.12	37893.9	77556	55879	34447.3	21758.3	36630.3	8953.03	15020.6	39200.6	15064.5	27743.9	31482.5	46050.5	34651.5	46436.4	47100.5	19136.8	85967.7	34522.2	65314	26205.3	40903.4	30331	83855	59367.4	66138	70258.8	53725.6
4149	Com_4712_pos	1.1637e+06	2.16728e+06	2.14108e+06	1.48609e+06	2.89981e+06	928588	1.55915e+06	1.06296e+06	1.54362e+06	7.35074e+06	1.3235e+06	1.61069e+06	1.38077e+06	1.40973e+06	1.69116e+06	3.51769e+06	1.03309e+06	2.15306e+06	3.38139e+06	1.18488e+06	1.6694e+06	1.65109e+06	1.86416e+06	1.19869e+06	1.33747e+06	2.28423e+06	1.54188e+06	1.7475e+06	746727	1.21799e+06	3.1932e+06	3.56978e+06	3.6388e+06	6.59139e+06	4.45589e+06	5.88509e+06	3.61103e+06	3.03567e+06	2.35515e+06	6.1697e+06	2.0473e+06	1.17177e+07	1.94766e+06	5.13163e+06	2.50857e+06	3.34219e+06	7.95329e+06	8.43822e+06
2225	Com_11572_pos	10411	7195.8	5438.67	6414.08	5309.59	6656.54	7608.72	3970.53	5697.19	6244.65	5510.98	6105.22	27403.4	8954.75	7773.15	13505.3	6299.57	6470.69	5096.17	4769.77	6521.76	7276.66	5612.39	5776.8	4695.84	5197.15	4883.21	4253.63	6111.06	6869.59	6023.48	4611.06	6024.49	6761.62	6742.71	4940.17	5113.3	4416.24	6239.45	6191.1	14285.2	6108.12	5539.57	7259.27	6227.31	5797.4	7965.41	6509.47
1197	Com_2874_neg	13959.6	15182.8	67973.5	28847.2	52079	38379.1	16368.1	19844.3	33470.8	17892.2	61541.4	21632.7	64722	14331.2	45900.5	23189.5	60544.1	81721.5	16906.6	25827.4	142548	21635.4	12714.3	14849.6	12908.3	30448.8	95171.1	18542.4	17544.7	24890.8	55589.6	297506	85068.1	121208	28754.6	114274	157072	126583	54792.7	99904	26846.2	96524.7	21270.4	41435.3	24392.1	71137.9	71056.6	67764.6
4722	Com_6032_pos	36339.4	21306.7	18752.8	21896.5	28557	13912.6	16752.8	21847.4	26773.5	20995.7	22845.8	16799.2	17183.3	21858.6	20156	21269.5	21245.6	24375.6	26021.3	27877.6	24201.8	24051.8	20070.8	23742.7	53710.2	22450.4	23883.6	25876.6	17915.9	19174.1	29394.5	30071.3	25619.8	21366.9	25977.4	21386.9	25841.4	30035.2	29221.5	22605.8	35478.7	27657.9	32966.6	32118.4	27781.9	28021.9	38960.3	28664.1
1706	Com_4461_neg	11224.1	5828.99	2464.35	2610.83	5540.67	2213.25	2313.17	1623.67	3012.57	2121.84	6103.16	2055.36	2150.12	8596.4	7538.38	13137.2	2771.39	2565.42	11812.5	1698.48	4651.28	2936.48	8452.31	6407.22	205657	8628.78	2931.15	3456.68	1527.82	2486.66	137914	34314.9	6998.92	6850.56	8397.41	4204.23	21119.6	103673	53193.3	9649.96	12131.2	10765.6	62628.4	9494.86	32299.7	3904.38	15592.4	23541.3
2195	Com_1133_pos	6.94172e+06	1.0684e+07	4.96922e+06	8.73523e+06	8.66424e+06	8.80203e+06	8.72678e+06	1.46011e+07	1.39492e+07	2.74619e+07	9.70241e+06	1.02195e+07	6.7974e+06	2.19013e+07	1.88511e+07	1.11386e+07	5.31376e+07	8.91954e+06	5.50868e+06	1.03043e+07	6.40865e+06	5.69718e+06	5.04225e+06	1.8941e+07	3.76304e+06	6.37626e+06	1.10773e+07	8.04256e+06	8.13168e+06	7.96143e+06	2.14666e+06	1.19453e+07	1.07034e+07	7.60467e+06	1.16945e+07	8.89695e+06	1.13808e+07	5.03755e+06	6.47166e+06	9.89086e+06	1.20975e+07	9.37992e+06	1.5725e+07	1.43337e+07	1.01625e+07	7.85501e+06	1.32076e+07	7.52291e+06
5776	Com_875_pos	11332.9	8725.71	11952.1	33936.7	10127.2	6249.2	7425.11	6634.09	7941.28	8635.48	6379.69	23630.5	15904.5	7703.92	7973.95	7833.64	7009.86	11630.8	7313.59	6658.37	8591.89	12331.5	7354.05	7325.52	6614.53	8747.15	20336.3	31610.7	90227.3	22510.4	10537.5	7821.22	10656.8	7471.93	11743.4	10301.8	9742.78	9674.3	11078.5	9891.39	11737.7	9897.44	9805.31	13716.4	11531	9572.13	15203.4	13359.5
522	Com_1812_neg	13244.3	4098.9	9450.87	4797.72	15600.8	9321.15	4474.34	5768.13	10680.4	12808.5	16811.9	11524.8	3009.75	5773.56	6137.53	6925.27	13121.7	9683.53	4479.59	8446.86	12967.8	5582.74	6098.36	6417.71	6598.8	8727.23	12617.4	5250.75	2897.58	2884.62	25270.4	8396.69	12193	12375.3	12512.1	14636.6	12724.8	57649.3	29207.6	24456.6	8681.93	32894.9	19718.3	20400.2	20962.8	6243.63	20212.9	17783.2
3959	Com_4263_pos	24073.1	15478.6	12867	21808.9	22461.7	22281.7	18453.2	15342.4	22225.7	71579.7	21869.4	16705.2	62056.4	21390.6	36073.4	26633.9	52837.4	20055.3	12127.7	28613.6	97485.5	18979.6	16345.5	32515.3	10601.2	17271.8	35434.3	16271.6	27303.5	15396.1	22588.6	248645	27235.2	34457	31458.7	18603.1	20335.9	88128.2	207275	19694.9	197665	73886.4	16301.4	33162.4	24868.9	22593.4	39080.8	18925.8
541	Com_1836_neg	9.32298e+06	2.61071e+06	1.03467e+07	160818	8.79377e+06	7.22803e+06	7.38119e+06	6.56612e+06	3.22353e+06	3.80315e+06	7.05352e+06	8.4004e+06	6.73365e+06	7.33821e+06	6.80616e+06	7.892e+06	1.17877e+07	1.02458e+07	9.25002e+06	2.81419e+06	6.08944e+06	1.75431e+07	5.81754e+06	9.50888e+06	2.10965e+07	1.11843e+07	3.7808e+06	6.54594e+06	90301	210455	1.0049e+07	9.87619e+06	1.12059e+07	1.11703e+07	6.64153e+06	7.87218e+06	1.39222e+07	4.1849e+06	6.42434e+06	1.96165e+07	130007	9.61285e+06	5.83111e+06	3.69643e+06	5.75133e+06	1.19021e+07	7.53974e+06	8.56964e+06
474	Com_1740_neg	5001.97	8292.2	5296.93	10817	13519.7	2097.17	6670.72	10856.3	15086.3	13517.3	4644.35	3873.4	2505.51	2790.38	5560.25	8502.31	5094.58	7415.57	14565.6	16927.8	9829.6	9318.05	5571.19	3905.02	6655.36	8226.27	7631.44	17489.7	13419.4	5351.17	13466	30034.4	10176.4	43019.5	48485.8	7583.25	21014.1	14985.2	2962.93	12704.1	4216.25	27974.2	17110.7	42400	18045.4	50215.3	12057.1	31167.3
5588	Com_8253_pos	8347.14	6322.61	85855	39726.5	84402.3	5566.94	6726.58	9523.71	7760.12	21773.9	10547.7	6953.87	5403.39	25079.8	29106.4	6975.14	6444.79	24555.3	8329.61	14825.8	7896.11	37862.3	6457.66	19408.7	93989	22575.9	10871	6580.41	7476.78	48580	41454.8	19105.8	42865.8	9979.93	21701.4	17910.6	40999.4	23492.4	9084.53	59320.8	28770.8	20722.3	35538.4	116871	288177	101885	292911	13438.6
4400	Com_5256_pos	11947.6	10684	9448.07	14555.6	11415.7	8230.2	10595.6	8483.57	11122.3	17624.3	10425.4	9509.77	12572.7	63272.5	11525.6	11696.8	12862	10377	10848.7	15099.1	12242.9	9499.89	9788.31	9069.64	9352.52	12313.6	14797.6	9328.41	48898.9	11893.9	13751.9	10069.8	12588.9	8453.79	13733.7	11029.4	9549.45	10111.4	13647	10896.8	12317.3	12281.7	18462.9	16562.7	12541.8	11160.8	17827.7	11668.3
5626	Com_8378_pos	2762.39	2335.01	2192.68	3829.19	6277.39	2813.41	3248.54	2155.85	2769.22	2559.54	2627.84	4147.7	3038.81	2589.03	2434.59	3181.99	2647.4	2735.83	2179.11	2623.33	3002.51	3125.4	3395.56	2421.59	1326.76	2080.82	3746.97	8640.99	3333.64	3558.09	2857.13	2321.17	3622.78	2341.45	5993.96	2389.8	9974.88	5221.56	2301.54	2029.33	3499.06	1929.32	2249.87	2365.25	2311.79	2418.23	2435.15	2479.76
4351	Com_5143_pos	19667.7	21077.1	18229.1	34673.6	34427.1	19365	30714.3	23037.5	30938.6	34519.9	18676	38016.7	20443.1	34090.7	12647.1	31612.9	23423.1	36433.1	22032.2	25852.2	43417.5	16954.7	34324.8	17694.8	18000.3	26595.8	25664.2	17002.5	36824	27638.5	32330.5	24373.3	40237	21498.8	29249.1	18928.4	23786.2	26774.2	33904.7	28608.7	44349	19047.6	29112.1	53318.3	25454.3	16234	37345.4	22968.5
2821	Com_1618_pos	191462	531101	126830	77801.3	395843	199505	228597	64174.8	189080	198725	93805.8	113642	59624.4	922816	153131	554711	51466	1.3305e+06	173668	256584	278794	258303	627359	124882	98636.7	376601	1.1207e+06	650628	41343.1	150855	1.13262e+06	83058	456231	2.0169e+06	720216	311300	155009	105294	437347	6.79609e+06	626207	329689	321420	367570	602813	476796	708444	1.94251e+06
3565	Com_3364_pos	159342	137715	780021	197281	385776	81286.5	77632.9	854888	210132	184942	89104.7	216495	48560.3	111515	86161.1	68284.5	137362	155579	182395	58501.1	128107	147780	74534	189923	173128	63582.2	104724	336790	117089	175281	122736	144982	94847.7	465301	289652	948971	153121	215753	606049	626692	247820	417792	685730	673956	645608	648935	384480	832314
4097	Com_4597_pos	5.98556e+07	4.18603e+07	1.7115e+08	5.08345e+07	1.15431e+08	6.79497e+07	4.06319e+07	6.20553e+07	1.14341e+08	2.37399e+08	7.66526e+07	6.89582e+07	6.3381e+07	4.28851e+07	5.72833e+07	4.93613e+07	8.16393e+07	6.97315e+07	5.29481e+07	7.97058e+07	2.3651e+08	6.80118e+07	6.22448e+07	5.74857e+07	9.14875e+07	6.22018e+07	8.8019e+07	6.33047e+07	2.94824e+07	3.64488e+07	1.4757e+08	2.08127e+08	1.3405e+08	1.06472e+08	2.59576e+08	1.54996e+08	1.9499e+08	1.53419e+08	1.20866e+08	2.95325e+08	6.51712e+07	2.8001e+08	1.62622e+08	3.789e+08	2.82442e+08	1.95785e+08	2.01442e+08	2.14885e+08
1306	Com_3053_neg	19206.2	17842.4	14970.5	16617.2	31434.8	17306.4	22369.3	17376.5	30635.2	70739.7	25824.4	24441.9	29423.9	25925.2	36170.1	27208.9	23528	12178.1	67472.5	59650	21063.3	50612.7	33624.1	22758.8	52120.3	51014.5	24174.7	56534.3	15382.3	7964.59	43095.6	26131.7	111391	102540	91277.2	43216.9	210516	48210.7	56899.6	51458.6	25493.9	102707	138724	127209	53063.8	196257	100508	52560.4
5403	Com_7801_pos	18778.7	17254.1	26619	9455.39	23808.7	20286.6	14180.5	21276.6	32655.5	34206	17657.1	24145.9	23093.8	15998	16186.5	24627.6	21339	21261	31258.9	11438.3	29447.9	14948.6	17666.8	13624.5	19631.9	24854.5	17889.7	15575.4	9919.04	9965.44	18116.2	15639.8	14057.6	15144.2	28544.7	34119.2	16325.9	16917.5	21922.3	24499.4	11984.6	24142.5	14763.4	20285.8	44979.6	26420.9	30899.7	30737
714	Com_2106_neg	9972.42	5645.31	15264.8	5592.54	4758.52	30826.8	23135.6	7520	5656.64	4601.06	6778.8	5136.14	26739.5	6273.74	12146.5	9354.67	6688.15	5995.62	14135.7	3987.13	6878	6861.58	3979.41	4512.96	6969.53	7461.05	4394.93	7847.52	4332.5	5566.9	7362.98	9575.58	12473.6	11704.4	9927.41	6051.91	12054.3	4581.99	4754.25	5616.39	5585.43	8091.45	4962.26	4777.84	5933.17	9176.14	5651.43	5631.02
3341	Com_2832_pos	397132	201003	1.7495e+06	782337	687343	157801	204413	1.85341e+06	643126	395503	185615	482779	201276	374768	309292	298633	476519	542399	540882	207208	388796	464224	177537	284555	450215	270389	229616	624120	903942	855758	716863	909177	646159	827712	1.43778e+06	1.44059e+06	862984	1.22624e+06	2.27277e+06	1.22025e+06	1.36367e+06	1.21658e+06	1.61003e+06	1.9463e+06	1.26784e+06	1.03199e+06	2.67273e+06	1.38032e+06
860	Com_2337_neg	2.75565e+06	1.09686e+06	1.25365e+06	109151	2.50297e+06	1.66317e+06	3.31607e+06	1.93596e+06	2.13902e+06	1.31938e+06	1.94973e+06	1.30718e+06	1.67547e+06	3.08618e+06	1.8938e+06	1.06518e+06	1.74145e+06	3.99928e+06	966727	1.4231e+06	1.51656e+06	1.59271e+06	1.12795e+06	1.21978e+06	32335.2	2.7122e+06	1.86001e+06	2.76411e+06	65569.4	110735	3.63785e+06	3.46324e+06	2.44141e+06	3.687e+06	5.0581e+06	4.91313e+06	3.38179e+06	6.03009e+06	3.76553e+06	7.09339e+06	86276.4	5.28557e+06	1.5723e+06	5.21106e+06	4.03563e+06	9.28892e+06	7.44071e+06	2.30412e+06
1883	Com_627_neg	3178.21	2476.5	2914.63	4003.34	3248.1	2298.86	2346.78	2709.73	2007.95	4338.78	2688.93	2479.63	2931.25	2380.69	3871.7	2727.41	5231.12	2584.13	1901.44	1902.82	2790.78	2579.88	1774.92	2959.62	1440.09	2087.98	1799.77	3427.93	1952.8	2551.5	3534.47	4883.55	3960.02	5988.45	15584.7	8013.49	8099.17	1977.76	4824.92	11524.3	2238.36	7033.2	3176.95	9637.16	7465.54	16670.8	6024.03	7217.5
3227	Com_2590_pos	8774.74	4728.88	10218.1	9735.31	44842.5	6734.96	12749.9	11877.7	7826.43	14031.5	10349	11258	11805.4	6096.11	3949.66	3328.02	3658.89	3956.01	10274.8	5377.96	8101.37	5417.02	8701.64	7302.17	7558.5	7500.94	10716.7	7025.01	10330.2	7011.23	14935.9	7944.29	19168.2	6975.35	7392.06	8652.08	21688.7	7225.9	7751.88	15566.8	8887.22	14642.5	5065.29	32334.1	47721	11137.2	16350.9	28750.8
3997	Com_4376_pos	8373.86	10629.7	5359.11	7040.03	5742.07	7260.47	6404.36	8038.45	22905.9	4554.93	8658.3	5554.98	3634.83	5251.23	8845.18	9786.26	4255.03	4980.69	6516.37	4056.57	4906.45	7624.71	8317.61	7493.12	9430.65	4897.2	5678.72	6216.31	6776.22	6200.98	5460.19	4844.53	5667.54	4618.44	6628.7	12970.6	4856.14	5051.5	7725.28	17634.4	6517.14	4641.53	5746.63	7307.8	6653.57	7094.31	17811.2	5980.9
5705	Com_8597_pos	653755	321801	348940	338360	383402	249911	302117	179955	254915	318047	572001	479034	244331	222198	428227	330032	357487	330698	178630	407674	489451	279628	431389	298148	114258	332509	371153	337411	497052	267864	840737	598624	730803	630795	576264	1.19877e+06	1.39048e+06	890957	1.55286e+06	1.78273e+06	623193	1.12565e+06	630899	941521	532240	580058	985913	578560
3208	Com_2545_pos	20743.1	8175.67	16640.9	11291.5	9436.35	15333.4	15253.6	7593.06	9886.32	10540	13779.6	8781.12	61303.3	17653.8	17918.7	33518.2	11581	10655.8	5983.36	16481.7	12596.2	28954.2	8447.03	11341.5	8058.98	16335.4	9196.94	7845.86	9841.1	10257.3	12335.9	9879.34	10421	10896.7	11854.2	9442.53	10024.4	10228.1	19312.9	11012.2	21527.2	12386.9	31507.9	13853.3	13672.1	10861.2	16018.7	10276.3
1109	Com_2724_neg	2560.78	3110.63	3127.26	6796.96	6442.12	2259.95	4236.05	1747.35	7997.07	56285.4	3270.78	3404.88	2757.03	5812.05	2648.87	3100.37	2939.44	6160.88	6760.19	67668.7	3022.94	2917.92	1605.49	2886.25	36575.2	3782.52	5105.39	2493.04	1973.23	3040.91	18295.7	12822.5	41466.5	22425.9	4792.03	2922.27	5404.02	19513.9	9521.72	12565	36780.7	56408.2	6633.83	11490.1	61761.2	6944.17	41416.8	16550.3
407	Com_162_neg	13269.5	13417.7	19230.5	25115.9	8780.73	14181.6	8625.64	13889.8	8264.21	61298.2	17346.5	14868	29938.3	9499.95	27215.2	8559.83	16805.1	14734.4	10036.9	36916.6	14080.2	7505.23	5939.16	20883.4	12743.2	14768.8	39157.2	23932.3	45349.6	59281.1	26852.4	45627.7	37533.2	144592	63409.6	37645.2	39554.4	27496.5	12518.1	41949.2	23554.8	53545.2	19412.1	107354	37338.8	67220.7	57882.5	68147.1
596	Com_1931_neg	2020.6	1432.64	2354.23	2268.3	1983.28	1728.84	1779.25	1810.93	2560.66	1629.53	2584.2	1827.07	1655.28	1820.4	1983.12	2464.42	2279.96	1958.31	1616.46	1447.46	2322.18	2225.26	1278.58	1671.39	7123.8	1535.39	1577.46	1865.02	1384.21	2039.86	1834.82	2531.15	2318.82	2982.55	1921.21	2709.69	2603.57	1539.11	1623.3	2189.53	1911.24	1799.98	1722.95	1932.14	1877.49	3057.28	2533.45	2005.01
4733	Com_6055_pos	5752.81	2013.17	4663.63	5036.36	5846.14	1342	3121.53	1658.07	7078.7	1906.73	2594.02	2301.36	5690.5	3415.7	2853.01	6793.81	1667.79	1687.95	14071.5	3108.5	2063.06	4139.87	4078.42	4571.24	36083.3	7097.99	1359.26	1615.65	3422.24	10233.8	13878.1	8857.75	2782.89	8419.44	5090.06	8063.62	2571.46	14093.7	18577.2	12663.8	95350.5	8048.81	16991.1	18192.1	5687.99	3945.42	20863.2	16701.2
2896	Com_1815_pos	7213.85	7784.47	5912.44	33676.3	6861.07	3478.93	9764.41	6342.54	7845.79	9462.59	5362.11	10205.7	8895.56	9108.99	5064.99	5350.46	4210.47	6582.82	8834.23	6390.57	4322.32	4981.51	10958.2	5590.43	4486.15	14465.4	5897.16	8739.08	104145	20818.8	9179.47	4077.83	5325.46	4194.09	5493.05	4707.35	4296.16	5745.77	2591.42	4961.46	26008.9	6280.82	7625.11	11959.7	5964.18	4820.4	7447.15	5527.06
4798	Com_6250_pos	32429.6	38550.7	36219.2	42359.2	56582.6	53237.2	38467.8	35017.7	56913.6	48055.2	81051.3	60017.5	35676.8	46732.2	42486.1	37825.9	47607.6	49822.9	33618.6	42465.5	52013.9	34940.1	47748.9	35343.1	20241	40145.3	50391	29805.7	46882.2	52248.1	183153	49376.1	84413.8	104413	94912.1	94443.5	77514.9	200584	150378	114216	49551.1	226987	58971.5	154158	92955.7	58435.6	165196	134600
1971	Com_775_neg	5267.02	3554.6	5136.93	5780.32	4979.24	6296.99	7282.66	4514.79	6282.52	5480.37	6782.06	4954.29	5394.39	5643.54	6746.76	8503.86	6958.67	6453.22	4950.09	4271.96	6694.7	6929.29	3709.42	4626.05	2961.81	4248.29	4444.17	5245.58	3300.08	5465.05	18058.3	6761.93	7670.95	13051.6	12192.5	14546.6	10236.7	28777.9	24048.4	14351.3	4929.82	29698.5	5669.81	16427.6	9353.87	7276.2	21938.1	11559.9
3023	Com_2109_pos	9667.51	14173.5	20808.4	57894.9	13329.8	7691.11	7205.51	7059.14	8910.44	7997.37	21793	8816.44	6706.59	9312.77	12668	7820.81	11059.3	14159	6619.51	7292.45	599180	8754.61	14307.7	8291.66	8395.8	8899.67	8832.37	8755.53	49649.2	43562.4	21711.3	10194.4	10818.7	8111.52	11571.7	9824.92	9529.23	8963.05	11572.7	10807.5	12005.7	9993	9335.01	12111.8	11666.7	10486.2	13171	11700.4
331	Com_1526_neg	306979	260879	409297	159565	248298	313522	279332	190233	255860	293326	394277	311143	291679	209646	504187	245598	363283	341751	138041	190251	855135	726845	217492	235225	424495	249397	144646	220158	117029	168054	463236	1.02449e+06	590138	653948	634854	965127	877080	444196	476526	491680	258604	582660	355843	818210	478814	1.61947e+06	984718	688078
5181	Com_7142_pos	35026.8	40256.7	40653.1	96098.6	63430.5	37612.9	46141.2	49490.5	40128.4	34788.5	36998.2	38063.5	28021.4	34334.4	51737.9	36657.5	75893.7	37262.1	21386.3	19154	31135.6	27621.1	29802.3	41195.8	41877.7	31886	23034.6	33005.5	43462.5	46188.7	78887.7	49233.4	66002.9	85059.6	95631.9	87152.3	91697.6	49586.2	65807.3	122862	87029.4	279399	53443.4	89410	109208	152338	113899	70253.3
4105	Com_4616_pos	5428.76	6086.06	7065.36	5989.6	4762.16	4530.39	3883.59	4575.53	7712.33	3797.93	4919.4	3516.91	3357.23	4598.85	4558.05	4250.79	3530.48	4675.62	3144.93	3644.66	4314.08	4689.71	4961.69	4374.56	85526.3	4078.87	3726.14	4726.77	5448.35	5130.45	5002.34	3758.41	4504.34	3405.42	4830.6	6845.17	4091.82	4108.81	5686.56	8222.8	4801.33	4098.73	4268.78	5660.85	4939.51	5733.33	8050.35	4659.51
2856	Com_1705_pos	62121.7	75980.8	270416	99117.2	69904.7	54327	82345.7	98896.6	117169	527358	36112.1	155296	211674	116026	128897	59341.3	97970.8	71195.4	79397.4	413860	185354	67214.6	94697	81707.9	90610.9	203743	360130	110461	241396	33975.6	158675	284917	334312	457272	266540	271178	260944	203436	540788	181640	185455	321232	260935	464478	335118	203927	791432	211636
4343	Com_5124_pos	2.25591e+06	2.38866e+06	1.25796e+07	6.1523e+06	1.15461e+07	9.29243e+06	1.3245e+06	5.06378e+06	7.20863e+06	8.29864e+06	1.10119e+07	6.18158e+06	1.11422e+07	5.59117e+06	1.05146e+07	3.84073e+06	1.54129e+07	1.63163e+07	1.95992e+06	4.72903e+06	1.89669e+07	3.29814e+06	651832	1.47542e+06	49033.6	5.49229e+06	1.35088e+07	4.60905e+06	1.6096e+06	3.85385e+06	1.28143e+07	2.18276e+07	1.51346e+07	2.12794e+07	1.33234e+07	2.11856e+07	1.80446e+07	2.01018e+07	1.73729e+07	5.00805e+07	2.77089e+06	3.18432e+07	3.73959e+06	1.6739e+07	6.83413e+06	1.44968e+07	5.99727e+06	1.91716e+07
25	Com_104_neg	820838	178104	167972	107190	444886	664032	319884	1.19333e+06	302657	349599	1.77186e+06	819099	512590	1.03406e+06	217588	621355	518955	1.04042e+06	503935	575362	436059	521238	465179	711591	14585	1.48261e+06	277137	375474	68383.1	262499	882313	6.03088e+06	2.87392e+06	2.29108e+06	72233.4	976070	1.20941e+06	3.19712e+06	3.60013e+06	3.73801e+06	59012.8	2.62072e+06	138672	448917	301280	90661.5	613369	350406
5362	Com_7697_pos	7298.95	6748.9	6713.85	8072.06	6417.99	6621.39	6028.15	6601.01	7558.6	7219.97	5670.04	6061.16	5261.45	6439.5	5198.41	5381.42	6963.08	6500.66	4979.05	6487.94	6112.06	6768.63	8318.77	8229.74	8395.14	9047.37	4882.04	5602.2	6807.31	6756.46	66073.8	7023.88	7716.23	6062.22	8252.19	45634.1	7234.69	6933.15	7485.84	105322	8362.11	7501.87	7279.63	8649.93	9157.42	7629.84	11343.3	8071.18
2525	Com_1226_pos	53469.8	17730.4	29472.3	26151.8	36637.6	18632	28888.9	22823.2	33800.2	20780.8	31159	37410.1	23829.8	31728	29626.4	29466.8	41984.2	36764.3	33271	19224.2	44916.4	37786.4	34774.1	35701.7	25147	38932.9	28698.1	126779	25000	21071.6	35765.5	39081.2	56509.2	35717.4	43775.6	37733.6	40560.2	25909.5	30228.7	26280.5	30051	15059.5	29700.3	30025.6	24911.2	45124	33520.4	50628.8
[truncated: 4,889 more rows]
[truncated: 61 more columns]
